# Supplementary material for: Characterization of the Pristionchus pacificus “epigenetic toolkit” reveals the evolutionary loss of the histone methyltransferase complex PRC2
Source: Genetics. 2024 Mar 21;227(1):iyae041. doi: 10.1093/genetics/iyae041 (PMC11075575; doi:10.1093/genetics/iyae041)
Supplement: iyae041_Supplementary_Data [file iyae041_supplementary_data.zip]

Archive with 15 entries (15 files):
- File_S10_GENETICS-2024-306912.xlsx
- File_S11_GENETICS-2024-306912.xlsx
- File_S12_GENETICS-2024-306912.xlsx
- File_S13_GENETICS-2024-306912.xlsx
- File_S14_GENETICS-2024-306912.xlsx
- File_S1_GENETICS-2024-306912.xlsx
- File_S2_GENETICS-2024-306912.xlsx
- File_S3_GENETICS-2024-306912.xlsx
- File_S4_GENETICS-2024-306912.xlsx
- File_S5_GENETICS-2024-306912.xlsx
- File_S6_GENETICS-2024-306912.xlsx
- File_S7_GENETICS-2024-306912.xls
- File_S8_GENETICS-2024-306912.xlsx
- File_S9_GENETICS-2024-306912.xlsx
- Supplemental_Material_GENETICS-2024-306912.pdf
