# Supplementary material for: Characterization of the Pristionchus pacificus “epigenetic toolkit” reveals the evolutionary loss of the histone methyltransferase complex PRC2
Source: Genetics. 2024 Mar 21;227(1):iyae041. doi: 10.1093/genetics/iyae041 (PMC11075575; doi:10.1093/genetics/iyae041)
Supplement: iyae041_Supplementary_Data [file iyae041_supplementary_data.zip › File_S10_GENETICS-2024-306912.xlsx]

## Sheet: Orthogroups
File S10: OrthoFinder Orthogroup output (Prisitonchus)
Orthogroup	Caenorhabditis_elegans	El_Paco_V3_proteins	Homo_Sapian	arcanus_nr_proteins	entomophagus_nr_proteins	exspectatus_nr_proteins	fissidentatus_nr_proteins	japonicus_nr_proteins	maxplancki_nr_proteins	mayeri_nr_proteins	micoletzkya_nr_proteins	parapristionchus_nr_proteins
OG0000000	tr|Q8I4E6|Q8I4E6_CAEEL	Iso_D.6305.1, PPA36168, PPA36488, PPA38339, PPA38554, PPA45031, ppa_stranded_DN21170_c0_g1_i1, ppa_stranded_DN21942_c0_g1_i1, ppa_stranded_DN24943_c0_g2_i1, ppa_stranded_DN31503_c0_g2_i7, ppa_stranded_DN34653_c0_g1_i1, ppa_stranded_DN40365_c0_g1_i1	sp|Q5SVQ8|ZBT41_HUMAN, sp|Q9UC06|ZNF70_HUMAN, tr|M0R0E8|M0R0E8_HUMAN	PARCANUS000001043, PARCANUS000001566, PARCANUS000001813, PARCANUS000002026, PARCANUS000002035, PARCANUS000003067, PARCANUS000004510, PARCANUS000004588, PARCANUS000004660, PARCANUS000004674, PARCANUS000004847, PARCANUS000004928, PARCANUS000005141, PARCANUS000005941, PARCANUS000006054, PARCANUS000006273, PARCANUS000006480, PARCANUS000006486, PARCANUS000006560, PARCANUS000007192, PARCANUS000007243, …	PRENTOPHAG000000061, PRENTOPHAG000000475, PRENTOPHAG000001755, PRENTOPHAG000002367, PRENTOPHAG000002577, PRENTOPHAG000002602, PRENTOPHAG000003630, PRENTOPHAG000007189, PRENTOPHAG000007501, PRENTOPHAG000008355, PRENTOPHAG000010554, PRENTOPHAG000010559, PRENTOPHAG000012135, PRENTOPHAG000012231, PRENTOPHAG000012351, PRENTOPHAG000012891, PRENTOPHAG000014752, PRENTOPHAG000016448, PRENTOPHAG000019567, …	PREXSPEC000000086, PREXSPEC000000279, PREXSPEC000000395, PREXSPEC000000590, PREXSPEC000001155, PREXSPEC000001179, PREXSPEC000001433, PREXSPEC000001981, PREXSPEC000002012, PREXSPEC000002430, PREXSPEC000002859, PREXSPEC000002873, PREXSPEC000002901, PREXSPEC000003333, PREXSPEC000003505, PREXSPEC000003609, PREXSPEC000003751, PREXSPEC000004134, PREXSPEC000004629, PREXSPEC000005372, PREXSPEC000006453, …	PRIFISSI000010562	PRIJAPON000000870, PRIJAPON000001594, PRIJAPON000002711, PRIJAPON000003827, PRIJAPON000003923, PRIJAPON000003978, PRIJAPON000005861, PRIJAPON000005949, PRIJAPON000007618, PRIJAPON000008848, PRIJAPON000009332, PRIJAPON000011198, PRIJAPON000011868, PRIJAPON000012084, PRIJAPON000012148, PRIJAPON000012210, PRIJAPON000012687, PRIJAPON000013079, PRIJAPON000013087, PRIJAPON000013736, PRIJAPON000013957, …	PRIMPAX000002525, PRIMPAX000003615, PRIMPAX000004078, PRIMPAX000005272, PRIMPAX000006786, PRIMPAX000006974, PRIMPAX000007085, PRIMPAX000007542, PRIMPAX000010791, PRIMPAX000011825, PRIMPAX000011933, PRIMPAX000012150, PRIMPAX000012378, PRIMPAX000014136, PRIMPAX000014674, PRIMPAX000015622, PRIMPAX000016933, PRIMPAX000017875, PRIMPAX000020192, PRIMPAX000020453, PRIMPAX000020778, PRIMPAX000022109, PRI…	PRIMAYER000000433, PRIMAYER000000614, PRIMAYER000000796, PRIMAYER000001996, PRIMAYER000002182, PRIMAYER000002571, PRIMAYER000003139, PRIMAYER000003275, PRIMAYER000004777, PRIMAYER000005365, PRIMAYER000008520, PRIMAYER000008550, PRIMAYER000011686, PRIMAYER000012445, PRIMAYER000012536, PRIMAYER000012740, PRIMAYER000012836, PRIMAYER000013346, PRIMAYER000013474, PRIMAYER000013537, PRIMAYER000013727, …
OG0000001		PPA20768, PPA21214, PPA36961, PPA37082, PPA38336, PPA44204, ppa_stranded_DN29040_c0_g2_i1, ppa_stranded_DN29040_c0_g2_i4		PARCANUS000000315, PARCANUS000000341, PARCANUS000000613, PARCANUS000000677, PARCANUS000000714, PARCANUS000000894, PARCANUS000001436, PARCANUS000001444, PARCANUS000001458, PARCANUS000001592, PARCANUS000001877, PARCANUS000001982, PARCANUS000002259, PARCANUS000002543, PARCANUS000002873, PARCANUS000003089, PARCANUS000003406, PARCANUS000003448, PARCANUS000004285, PARCANUS000004455, PARCANUS000004581, …	PRENTOPHAG000000594, PRENTOPHAG000000665, PRENTOPHAG000001657, PRENTOPHAG000001950, PRENTOPHAG000002299, PRENTOPHAG000002373, PRENTOPHAG000002736, PRENTOPHAG000003071, PRENTOPHAG000003633, PRENTOPHAG000004318, PRENTOPHAG000004491, PRENTOPHAG000004498, PRENTOPHAG000004500, PRENTOPHAG000004567, PRENTOPHAG000004572, PRENTOPHAG000004631, PRENTOPHAG000005686, PRENTOPHAG000005846, PRENTOPHAG000006553, …	PREXSPEC000001733, PREXSPEC000003228, PREXSPEC000003356, PREXSPEC000003514, PREXSPEC000003757, PREXSPEC000003856, PREXSPEC000004907, PREXSPEC000007214, PREXSPEC000016504, PREXSPEC000017227, PREXSPEC000026767, PREXSPEC000030213	PRIFISSI000000245, PRIFISSI000001473, PRIFISSI000003101, PRIFISSI000006094, PRIFISSI000006167, PRIFISSI000006436, PRIFISSI000006466, PRIFISSI000006562, PRIFISSI000008456, PRIFISSI000010780, PRIFISSI000010885, PRIFISSI000010919, PRIFISSI000010920, PRIFISSI000010957, PRIFISSI000011387, PRIFISSI000011598, PRIFISSI000011692, PRIFISSI000012063, PRIFISSI000013261, PRIFISSI000013822, PRIFISSI000016228, …	PRIJAPON000000131, PRIJAPON000000245, PRIJAPON000000305, PRIJAPON000000331, PRIJAPON000000473, PRIJAPON000000622, PRIJAPON000000695, PRIJAPON000000734, PRIJAPON000000936, PRIJAPON000000943, PRIJAPON000001027, PRIJAPON000001231, PRIJAPON000001339, PRIJAPON000001350, PRIJAPON000001470, PRIJAPON000001548, PRIJAPON000001624, PRIJAPON000001685, PRIJAPON000001756, PRIJAPON000001978, PRIJAPON000001994, …	PRIMPAX000000276, PRIMPAX000000310, PRIMPAX000001340, PRIMPAX000001450, PRIMPAX000001516, PRIMPAX000001529, PRIMPAX000001632, PRIMPAX000001656, PRIMPAX000002004, PRIMPAX000002195, PRIMPAX000002482, PRIMPAX000002560, PRIMPAX000002626, PRIMPAX000003026, PRIMPAX000003471, PRIMPAX000003778, PRIMPAX000003995, PRIMPAX000004033, PRIMPAX000004115, PRIMPAX000004141, PRIMPAX000004234, PRIMPAX000004272, PRI…	PRIMAYER000000137, PRIMAYER000000556, PRIMAYER000000905, PRIMAYER000001191, PRIMAYER000001570, PRIMAYER000001617, PRIMAYER000002083, PRIMAYER000002089, PRIMAYER000002598, PRIMAYER000002999, PRIMAYER000003013, PRIMAYER000003336, PRIMAYER000003585, PRIMAYER000003817, PRIMAYER000004361, PRIMAYER000004935, PRIMAYER000005274, PRIMAYER000005341, PRIMAYER000005361, PRIMAYER000005556, PRIMAYER000006160, …		PARAPRI000014786
OG0000002	tr|O18076|O18076_CAEEL	Iso_D.12105.1, Iso_D.12119.1, Iso_D.12122.1, Iso_D.14374.1, PPA04072, PPA04770, PPA04810, PPA05209, PPA05781, PPA10028, PPA10030, PPA11619, PPA13095, PPA13155, PPA13877, PPA22219, PPA30817, PPA37173, PPA37386, PPA38230, PPA39563, PPA41784, PPA43371, PPA43391, PPA44465, ppa_stranded_DN16836_c0_g1_i1, ppa_stranded_DN20517_c0_g1_i1, ppa_stranded_DN23107_c0_g2_i4, ppa_stranded_DN23280_c0_g1_i1, ppa_s…	sp|P06734|FCER2_HUMAN, sp|Q9Y2Y8|PRG3_HUMAN, tr|K3W4U1|K3W4U1_HUMAN, tr|M0R1R5|M0R1R5_HUMAN	PARCANUS000000036, PARCANUS000000040, PARCANUS000000097, PARCANUS000000145, PARCANUS000000195, PARCANUS000000198, PARCANUS000000202, PARCANUS000000387, PARCANUS000000481, PARCANUS000000496, PARCANUS000000510, PARCANUS000000548, PARCANUS000001143, PARCANUS000001394, PARCANUS000001545, PARCANUS000001831, PARCANUS000002113, PARCANUS000002340, PARCANUS000002506, PARCANUS000002509, PARCANUS000002721, …	PRENTOPHAG000000219, PRENTOPHAG000001044, PRENTOPHAG000001106, PRENTOPHAG000001319, PRENTOPHAG000001348, PRENTOPHAG000001374, PRENTOPHAG000001378, PRENTOPHAG000001394, PRENTOPHAG000001535, PRENTOPHAG000001699, PRENTOPHAG000001918, PRENTOPHAG000002237, PRENTOPHAG000003151, PRENTOPHAG000003215, PRENTOPHAG000003546, PRENTOPHAG000003555, PRENTOPHAG000003557, PRENTOPHAG000004035, PRENTOPHAG000004219, …	PREXSPEC000000165, PREXSPEC000000341, PREXSPEC000000480, PREXSPEC000000556, PREXSPEC000000914, PREXSPEC000000962, PREXSPEC000001140, PREXSPEC000001978, PREXSPEC000002413, PREXSPEC000002641, PREXSPEC000003051, PREXSPEC000004535, PREXSPEC000004736, PREXSPEC000004946, PREXSPEC000005390, PREXSPEC000005647, PREXSPEC000005683, PREXSPEC000006220, PREXSPEC000007746, PREXSPEC000008052, PREXSPEC000008100, …	PRIFISSI000000083, PRIFISSI000000174, PRIFISSI000000257, PRIFISSI000000449, PRIFISSI000000703, PRIFISSI000000923, PRIFISSI000001298, PRIFISSI000001493, PRIFISSI000002275, PRIFISSI000002576, PRIFISSI000002664, PRIFISSI000003119, PRIFISSI000003240, PRIFISSI000003286, PRIFISSI000003643, PRIFISSI000004654, PRIFISSI000005050, PRIFISSI000005264, PRIFISSI000007688, PRIFISSI000011256, PRIFISSI000015955, …	PRIJAPON000000046, PRIJAPON000000055, PRIJAPON000000073, PRIJAPON000000094, PRIJAPON000000132, PRIJAPON000000546, PRIJAPON000000718, PRIJAPON000000919, PRIJAPON000001240, PRIJAPON000001512, PRIJAPON000001569, PRIJAPON000001588, PRIJAPON000002041, PRIJAPON000002673, PRIJAPON000002904, PRIJAPON000003915, PRIJAPON000003924, PRIJAPON000004574, PRIJAPON000005018, PRIJAPON000005069, PRIJAPON000005333, …	PRIMPAX000000119, PRIMPAX000000231, PRIMPAX000000252, PRIMPAX000000261, PRIMPAX000000333, PRIMPAX000000345, PRIMPAX000000354, PRIMPAX000000424, PRIMPAX000000602, PRIMPAX000000603, PRIMPAX000000630, PRIMPAX000000820, PRIMPAX000000890, PRIMPAX000001422, PRIMPAX000001469, PRIMPAX000001475, PRIMPAX000001531, PRIMPAX000001570, PRIMPAX000002158, PRIMPAX000002683, PRIMPAX000003032, PRIMPAX000003243, PRI…	PRIMAYER000000099, PRIMAYER000000140, PRIMAYER000000206, PRIMAYER000000379, PRIMAYER000000623, PRIMAYER000000627, PRIMAYER000000821, PRIMAYER000000823, PRIMAYER000000901, PRIMAYER000001131, PRIMAYER000001500, PRIMAYER000001560, PRIMAYER000001917, PRIMAYER000002183, PRIMAYER000002249, PRIMAYER000002780, PRIMAYER000002909, PRIMAYER000003086, PRIMAYER000003094, PRIMAYER000003979, PRIMAYER000004611, …	MIJAPON000000322, MIJAPON000000627, MIJAPON000001135, MIJAPON000003023, MIJAPON000003120, MIJAPON000003723, MIJAPON000004955, MIJAPON000006983, MIJAPON000008234, MIJAPON000011294, MIJAPON000017279	PARAPRI000000831, PARAPRI000001151, PARAPRI000005796, PARAPRI000005823, PARAPRI000008733, PARAPRI000015640, PARAPRI000016102
OG0000003	tr|O16243|O16243_CAEEL, tr|Q965X5|Q965X5_CAEEL, tr|U4PLL6|U4PLL6_CAEEL	Contig12-snapTAU.208, Contig35-snapTAU.242, Contig42-snapTAU.20, Contig52-snapTAU.179, Contig7-snapTAU.59, Contig7-snapTAU.60, Contig7-snapTAU.68, Contig7-snapTAU.70, Iso_D.10020.4, Iso_D.10021.3, Iso_D.5784.1, Iso_D.6086.1, PPA02825, PPA03138, PPA05773, PPA05791, PPA14680, PPA14684, PPA14691, PPA15603, PPA16098, PPA16104, PPA16433, PPA25822, PPA29358, PPA32592, PPA34180, PPA35454, PPA36173, PPA4…		PARCANUS000000226, PARCANUS000000936, PARCANUS000001175, PARCANUS000001203, PARCANUS000001721, PARCANUS000001741, PARCANUS000001936, PARCANUS000002042, PARCANUS000002049, PARCANUS000002063, PARCANUS000002592, PARCANUS000002622, PARCANUS000002644, PARCANUS000003112, PARCANUS000003601, PARCANUS000003747, PARCANUS000003941, PARCANUS000003961, PARCANUS000004506, PARCANUS000004532, PARCANUS000004645, …	PRENTOPHAG000000177, PRENTOPHAG000000278, PRENTOPHAG000000279, PRENTOPHAG000000286, PRENTOPHAG000000299, PRENTOPHAG000000396, PRENTOPHAG000000435, PRENTOPHAG000000447, PRENTOPHAG000000458, PRENTOPHAG000000502, PRENTOPHAG000000639, PRENTOPHAG000000666, PRENTOPHAG000000866, PRENTOPHAG000000956, PRENTOPHAG000001133, PRENTOPHAG000001222, PRENTOPHAG000001289, PRENTOPHAG000001376, PRENTOPHAG000001419, …	PREXSPEC000000179, PREXSPEC000000217, PREXSPEC000000316, PREXSPEC000000355, PREXSPEC000000436, PREXSPEC000000476, PREXSPEC000000561, PREXSPEC000000682, PREXSPEC000000729, PREXSPEC000000857, PREXSPEC000000872, PREXSPEC000000909, PREXSPEC000001055, PREXSPEC000001063, PREXSPEC000001096, PREXSPEC000001233, PREXSPEC000001236, PREXSPEC000001502, PREXSPEC000001548, PREXSPEC000001796, PREXSPEC000001901, …	PRIFISSI000000037, PRIFISSI000000139, PRIFISSI000000277, PRIFISSI000000279, PRIFISSI000000471, PRIFISSI000000628, PRIFISSI000000882, PRIFISSI000000962, PRIFISSI000001212, PRIFISSI000001316, PRIFISSI000001466, PRIFISSI000001534, PRIFISSI000001773, PRIFISSI000002169, PRIFISSI000002828, PRIFISSI000002837, PRIFISSI000002949, PRIFISSI000003048, PRIFISSI000003336, PRIFISSI000003553, PRIFISSI000004585, …	PRIJAPON000000116, PRIJAPON000000220, PRIJAPON000000230, PRIJAPON000000247, PRIJAPON000000248, PRIJAPON000000311, PRIJAPON000000392, PRIJAPON000000410, PRIJAPON000000423, PRIJAPON000000451, PRIJAPON000000481, PRIJAPON000000525, PRIJAPON000000681, PRIJAPON000000782, PRIJAPON000000924, PRIJAPON000001111, PRIJAPON000001303, PRIJAPON000001601, PRIJAPON000002180, PRIJAPON000002331, PRIJAPON000002457, …	PRIMPAX000000187, PRIMPAX000000208, PRIMPAX000000212, PRIMPAX000000297, PRIMPAX000000320, PRIMPAX000000327, PRIMPAX000000706, PRIMPAX000000849, PRIMPAX000000959, PRIMPAX000000984, PRIMPAX000001184, PRIMPAX000001214, PRIMPAX000001330, PRIMPAX000001335, PRIMPAX000001497, PRIMPAX000001687, PRIMPAX000001730, PRIMPAX000001763, PRIMPAX000001825, PRIMPAX000002018, PRIMPAX000002090, PRIMPAX000002330, PRI…	PRIMAYER000000077, PRIMAYER000000173, PRIMAYER000000314, PRIMAYER000000406, PRIMAYER000000424, PRIMAYER000000434, PRIMAYER000000646, PRIMAYER000000649, PRIMAYER000000747, PRIMAYER000000751, PRIMAYER000000818, PRIMAYER000000875, PRIMAYER000000953, PRIMAYER000000956, PRIMAYER000001037, PRIMAYER000001051, PRIMAYER000001067, PRIMAYER000001203, PRIMAYER000001938, PRIMAYER000002102, PRIMAYER000002954, …	MIJAPON000000013, MIJAPON000000036, MIJAPON000000078, MIJAPON000000087, MIJAPON000000298, MIJAPON000000515, MIJAPON000000631, MIJAPON000000975, MIJAPON000001868, MIJAPON000003225, MIJAPON000003395, MIJAPON000015542, MIJAPON000018604	PARAPRI000000015, PARAPRI000000027, PARAPRI000000030, PARAPRI000000065, PARAPRI000000104, PARAPRI000000191, PARAPRI000000269, PARAPRI000000277, PARAPRI000000334, PARAPRI000000962, PARAPRI000001073, PARAPRI000001352, PARAPRI000002104, PARAPRI000002322, PARAPRI000002738, PARAPRI000003917, PARAPRI000011105, PARAPRI000012578
OG0000004		Contig91-snapTAU.33, PPA01645, PPA03687, PPA05578, PPA06641, PPA06674, PPA07170, PPA08951, PPA10456, PPA10722, PPA15657, PPA21454, PPA24198, PPA26994, PPA27095, PPA29352, PPA29573, PPA29575, PPA31599, PPA34155, PPA34204, PPA34309, PPA34343, PPA34935, PPA35368, PPA35907, PPA40427, PPA40552, PPA40616, PPA40816, PPA40974, PPA41000, PPA41055, PPA41133, PPA41310, PPA41362, PPA41369, PPA41399, PPA41444…		PARCANUS000002119, PARCANUS000006653, PARCANUS000007557, PARCANUS000010057, PARCANUS000010629, PARCANUS000010818, PARCANUS000013205, PARCANUS000014428, PARCANUS000015184, PARCANUS000016648, PARCANUS000016663, PARCANUS000017583, PARCANUS000017980, PARCANUS000018335, PARCANUS000018470, PARCANUS000018613, PARCANUS000018802, PARCANUS000020833, PARCANUS000021371, PARCANUS000022281, PARCANUS000022411, …	PRENTOPHAG000001476, PRENTOPHAG000002457, PRENTOPHAG000004212, PRENTOPHAG000005895, PRENTOPHAG000006015, PRENTOPHAG000007538, PRENTOPHAG000008651, PRENTOPHAG000009459, PRENTOPHAG000009550, PRENTOPHAG000009631, PRENTOPHAG000010483, PRENTOPHAG000011663, PRENTOPHAG000012225, PRENTOPHAG000012518, PRENTOPHAG000016423, PRENTOPHAG000016626, PRENTOPHAG000016870, PRENTOPHAG000018105, PRENTOPHAG000020158, …	PREXSPEC000001914, PREXSPEC000002668, PREXSPEC000003321, PREXSPEC000005024, PREXSPEC000005098, PREXSPEC000005488, PREXSPEC000005812, PREXSPEC000006960, PREXSPEC000010160, PREXSPEC000010195, PREXSPEC000011182, PREXSPEC000012018, PREXSPEC000012266, PREXSPEC000012292, PREXSPEC000012349, PREXSPEC000013942, PREXSPEC000015586, PREXSPEC000015623, PREXSPEC000015752, PREXSPEC000015896, PREXSPEC000017195, …	PRIFISSI000000071, PRIFISSI000000220, PRIFISSI000000308, PRIFISSI000000440, PRIFISSI000000492, PRIFISSI000003509, PRIFISSI000009161, PRIFISSI000011004, PRIFISSI000011494, PRIFISSI000012790, PRIFISSI000016197, PRIFISSI000020160, PRIFISSI000020222, PRIFISSI000022095, PRIFISSI000022098, PRIFISSI000023494, PRIFISSI000024935, PRIFISSI000025325, PRIFISSI000025630, PRIFISSI000025971	PRIJAPON000001627, PRIJAPON000002704, PRIJAPON000004087, PRIJAPON000004131, PRIJAPON000005211, PRIJAPON000006188, PRIJAPON000006684, PRIJAPON000009795, PRIJAPON000009952, PRIJAPON000010040, PRIJAPON000010250, PRIJAPON000011173, PRIJAPON000011199, PRIJAPON000011785, PRIJAPON000012842, PRIJAPON000012880, PRIJAPON000012952, PRIJAPON000013199, PRIJAPON000013396, PRIJAPON000016346, PRIJAPON000016663, …	PRIMPAX000003143, PRIMPAX000003851, PRIMPAX000005527, PRIMPAX000006401, PRIMPAX000007684, PRIMPAX000007744, PRIMPAX000012343, PRIMPAX000012779, PRIMPAX000012878, PRIMPAX000013461, PRIMPAX000013607, PRIMPAX000014324, PRIMPAX000016411, PRIMPAX000017414, PRIMPAX000017519, PRIMPAX000017602, PRIMPAX000018114, PRIMPAX000020324, PRIMPAX000020473, PRIMPAX000021531, PRIMPAX000021536, PRIMPAX000021638, PRI…	PRIMAYER000002597, PRIMAYER000002639, PRIMAYER000003148, PRIMAYER000005026, PRIMAYER000006985, PRIMAYER000008164, PRIMAYER000008315, PRIMAYER000009021, PRIMAYER000009330, PRIMAYER000010204, PRIMAYER000011320, PRIMAYER000012173, PRIMAYER000012522, PRIMAYER000012708, PRIMAYER000013102, PRIMAYER000013786, PRIMAYER000014413, PRIMAYER000014737, PRIMAYER000015404, PRIMAYER000016110, PRIMAYER000017306, …
OG0000005	tr|A0A061AKV1|A0A061AKV1_CAEEL, tr|B1Q250|B1Q250_CAEEL, tr|H2KYQ0|H2KYQ0_CAEEL, tr|H2L0C9|H2L0C9_CAEEL, tr|O01558|O01558_CAEEL, tr|O18009|O18009_CAEEL, tr|O44149|O44149_CAEEL, tr|P91037|P91037_CAEEL, tr|P91038|P91038_CAEEL, tr|P91039|P91039_CAEEL, tr|Q0G821|Q0G821_CAEEL, tr|Q18361|Q18361_CAEEL, tr|Q86S61|Q86S61_CAEEL, tr|Q93242|Q93242_CAEEL, tr|Q9GYR7|Q9GYR7_CAEEL, tr|Q9TYY4|Q9TYY4_CAEEL, tr|Q9TY…	Contig10-snapTAU.71, Contig52-snapTAU.177, Iso_D.9235.1, PPA04369, PPA04408, PPA05128, PPA05774, PPA10457, PPA12233, PPA13040, PPA15266, PPA27050, PPA40621, PPA40912, PPA41113, PPA41383, PPA41764, PPA41960, ppa_stranded_DN20806_c0_g1_i1, ppa_stranded_DN20812_c0_g1_i2, ppa_stranded_DN24944_c0_g1_i1, ppa_stranded_DN25649_c0_g1_i2, ppa_stranded_DN25669_c0_g1_i2, ppa_stranded_DN27796_c0_g1_i2, ppa_st…		PARCANUS000000344, PARCANUS000000352, PARCANUS000000648, PARCANUS000001686, PARCANUS000001963, PARCANUS000002143, PARCANUS000002388, PARCANUS000002609, PARCANUS000002909, PARCANUS000003264, PARCANUS000003544, PARCANUS000003778, PARCANUS000004110, PARCANUS000004564, PARCANUS000005311, PARCANUS000005360, PARCANUS000005799, PARCANUS000006218, PARCANUS000006623, PARCANUS000006872, PARCANUS000007251, …	PRENTOPHAG000000158, PRENTOPHAG000000369, PRENTOPHAG000000492, PRENTOPHAG000000773, PRENTOPHAG000001088, PRENTOPHAG000001408, PRENTOPHAG000001471, PRENTOPHAG000001536, PRENTOPHAG000001561, PRENTOPHAG000002418, PRENTOPHAG000002762, PRENTOPHAG000003149, PRENTOPHAG000003266, PRENTOPHAG000003390, PRENTOPHAG000003783, PRENTOPHAG000003784, PRENTOPHAG000004392, PRENTOPHAG000005109, PRENTOPHAG000007081, …	PREXSPEC000000059, PREXSPEC000000163, PREXSPEC000000468, PREXSPEC000000484, PREXSPEC000000577, PREXSPEC000000602, PREXSPEC000000631, PREXSPEC000000746, PREXSPEC000000754, PREXSPEC000001071, PREXSPEC000001405, PREXSPEC000001748, PREXSPEC000002072, PREXSPEC000002140, PREXSPEC000002194, PREXSPEC000003826, PREXSPEC000004376, PREXSPEC000004661, PREXSPEC000005085, PREXSPEC000005140, PREXSPEC000005929, …	PRIFISSI000000073, PRIFISSI000000205, PRIFISSI000000706, PRIFISSI000000736, PRIFISSI000000942, PRIFISSI000001008, PRIFISSI000001354, PRIFISSI000001385, PRIFISSI000001411, PRIFISSI000001424, PRIFISSI000001447, PRIFISSI000001905, PRIFISSI000002045, PRIFISSI000002205, PRIFISSI000002232, PRIFISSI000002384, PRIFISSI000002841, PRIFISSI000003063, PRIFISSI000003129, PRIFISSI000004011, PRIFISSI000004188, …	PRIJAPON000000064, PRIJAPON000000382, PRIJAPON000000467, PRIJAPON000001163, PRIJAPON000001184, PRIJAPON000001525, PRIJAPON000001528, PRIJAPON000002392, PRIJAPON000002676, PRIJAPON000003459, PRIJAPON000003800, PRIJAPON000003997, PRIJAPON000004715, PRIJAPON000004895, PRIJAPON000005383, PRIJAPON000006243, PRIJAPON000006692, PRIJAPON000007557, PRIJAPON000008119, PRIJAPON000011146, PRIJAPON000012322, …	PRIMPAX000000294, PRIMPAX000000631, PRIMPAX000000774, PRIMPAX000000853, PRIMPAX000001018, PRIMPAX000001065, PRIMPAX000001202, PRIMPAX000001478, PRIMPAX000001607, PRIMPAX000001832, PRIMPAX000002027, PRIMPAX000002133, PRIMPAX000002445, PRIMPAX000002507, PRIMPAX000004497, PRIMPAX000005031, PRIMPAX000005135, PRIMPAX000005459, PRIMPAX000005469, PRIMPAX000005566, PRIMPAX000005701, PRIMPAX000005899, PRI…	PRIMAYER000000455, PRIMAYER000000531, PRIMAYER000000987, PRIMAYER000001311, PRIMAYER000001412, PRIMAYER000001597, PRIMAYER000001687, PRIMAYER000001859, PRIMAYER000001983, PRIMAYER000002008, PRIMAYER000002180, PRIMAYER000002438, PRIMAYER000002790, PRIMAYER000003180, PRIMAYER000003429, PRIMAYER000003513, PRIMAYER000003582, PRIMAYER000003946, PRIMAYER000004452, PRIMAYER000004521, PRIMAYER000004926, …	MIJAPON000000135, MIJAPON000000200, MIJAPON000000256, MIJAPON000000293, MIJAPON000000318, MIJAPON000000323, MIJAPON000000327, MIJAPON000000742, MIJAPON000000776, MIJAPON000000811, MIJAPON000000944, MIJAPON000000963, MIJAPON000001502, MIJAPON000001794, MIJAPON000002711, MIJAPON000002798, MIJAPON000014124	PARAPRI000000037, PARAPRI000000075, PARAPRI000000105, PARAPRI000000121, PARAPRI000000223, PARAPRI000000267, PARAPRI000000393, PARAPRI000000759, PARAPRI000000795, PARAPRI000001363, PARAPRI000001695, PARAPRI000001763, PARAPRI000003674, PARAPRI000003838, PARAPRI000004332, PARAPRI000007135, PARAPRI000011919, PARAPRI000017643, PARAPRI000022245
OG0000006	tr|Q9NAK3|Q9NAK3_CAEEL	PPA05082, PPA14462, PPA14738, PPA36151, PPA36256, PPA36386, PPA36408, PPA36419, PPA36552, PPA43013, ppa_stranded_DN16009_c0_g1_i1, ppa_stranded_DN27526_c0_g1_i2, ppa_stranded_DN29095_c0_g1_i9, ppa_stranded_DN29163_c0_g1_i3, ppa_stranded_DN29163_c1_g1_i1, ppa_stranded_DN29870_c0_g1_i6, ppa_stranded_DN31208_c0_g4_i20, ppa_stranded_DN31515_c3_g3_i17, ppa_stranded_DN36150_c0_g1_i1, ppa_stranded_DN415…	tr|A0A804HL08|A0A804HL08_HUMAN, tr|A0A804HLC2|A0A804HLC2_HUMAN	PARCANUS000000041, PARCANUS000000059, PARCANUS000000077, PARCANUS000000333, PARCANUS000000392, PARCANUS000000436, PARCANUS000000438, PARCANUS000000689, PARCANUS000000775, PARCANUS000001120, PARCANUS000001187, PARCANUS000001285, PARCANUS000001311, PARCANUS000001757, PARCANUS000001923, PARCANUS000002385, PARCANUS000002688, PARCANUS000003307, PARCANUS000004090, PARCANUS000005398, PARCANUS000005403, …	PRENTOPHAG000000083, PRENTOPHAG000000114, PRENTOPHAG000000116, PRENTOPHAG000000144, PRENTOPHAG000000176, PRENTOPHAG000000221, PRENTOPHAG000000240, PRENTOPHAG000000258, PRENTOPHAG000000271, PRENTOPHAG000000325, PRENTOPHAG000000578, PRENTOPHAG000000644, PRENTOPHAG000000680, PRENTOPHAG000001074, PRENTOPHAG000001270, PRENTOPHAG000001283, PRENTOPHAG000001375, PRENTOPHAG000001606, PRENTOPHAG000001697, …	PREXSPEC000000009, PREXSPEC000000052, PREXSPEC000000094, PREXSPEC000000169, PREXSPEC000000621, PREXSPEC000001109, PREXSPEC000001223, PREXSPEC000001426, PREXSPEC000001515, PREXSPEC000003251, PREXSPEC000005272, PREXSPEC000015104, PREXSPEC000015147, PREXSPEC000016041, PREXSPEC000019813, PREXSPEC000024003	PRIFISSI000000054, PRIFISSI000000105, PRIFISSI000000411, PRIFISSI000000494, PRIFISSI000000676, PRIFISSI000001078, PRIFISSI000001138, PRIFISSI000001314, PRIFISSI000001371, PRIFISSI000001648, PRIFISSI000001703, PRIFISSI000001907, PRIFISSI000002103, PRIFISSI000002230, PRIFISSI000002242, PRIFISSI000002472, PRIFISSI000002814, PRIFISSI000002941, PRIFISSI000003749, PRIFISSI000004201, PRIFISSI000004979, …	PRIJAPON000000067, PRIJAPON000000122, PRIJAPON000000150, PRIJAPON000000163, PRIJAPON000000446, PRIJAPON000000538, PRIJAPON000000646, PRIJAPON000000712, PRIJAPON000000716, PRIJAPON000000836, PRIJAPON000001478, PRIJAPON000001662, PRIJAPON000002790, PRIJAPON000002902, PRIJAPON000003489, PRIJAPON000003987, PRIJAPON000004276, PRIJAPON000004462, PRIJAPON000004745, PRIJAPON000005551, PRIJAPON000005707, …	PRIMPAX000000058, PRIMPAX000000202, PRIMPAX000000262, PRIMPAX000000486, PRIMPAX000000558, PRIMPAX000000611, PRIMPAX000000626, PRIMPAX000000647, PRIMPAX000000703, PRIMPAX000000839, PRIMPAX000001171, PRIMPAX000001173, PRIMPAX000001368, PRIMPAX000001449, PRIMPAX000001464, PRIMPAX000001491, PRIMPAX000001846, PRIMPAX000002095, PRIMPAX000002279, PRIMPAX000003481, PRIMPAX000004568, PRIMPAX000006109, PRI…	PRIMAYER000000052, PRIMAYER000000067, PRIMAYER000000321, PRIMAYER000000425, PRIMAYER000000430, PRIMAYER000000435, PRIMAYER000000545, PRIMAYER000000580, PRIMAYER000000581, PRIMAYER000000606, PRIMAYER000000782, PRIMAYER000000950, PRIMAYER000001001, PRIMAYER000001107, PRIMAYER000001156, PRIMAYER000001322, PRIMAYER000001482, PRIMAYER000001900, PRIMAYER000001902, PRIMAYER000002072, PRIMAYER000002178, …
OG0000007	tr|Q18834|Q18834_CAEEL	Iso_D.9039.1, Iso_D.9332.1, PPA05870, PPA06016, PPA13328, PPA16379, PPA16405, PPA16441, PPA22076, PPA31245, PPA31279, PPA34573, PPA35116, PPA36182, PPA36856, PPA40380, PPA40399, PPA40681, PPA40770, PPA40860, PPA40950, PPA41340, PPA41428, PPA41521, PPA41591, PPA41605, PPA41766, PPA41823, PPA42798, PPA43008, ppa_stranded_DN49151_c0_g1_i1		PARCANUS000009005, PARCANUS000013305, PARCANUS000014207, PARCANUS000016247, PARCANUS000016742, PARCANUS000017708, PARCANUS000018078, PARCANUS000018592, PARCANUS000019676, PARCANUS000020529, PARCANUS000023225, PARCANUS000023977, PARCANUS000024812, PARCANUS000025022, PARCANUS000026678, PARCANUS000026795, PARCANUS000026903, PARCANUS000027278, PARCANUS000027325, PARCANUS000027541, PARCANUS000028254, …	PRENTOPHAG000004337, PRENTOPHAG000004796, PRENTOPHAG000005713, PRENTOPHAG000006589, PRENTOPHAG000009720, PRENTOPHAG000009773, PRENTOPHAG000010031, PRENTOPHAG000010098, PRENTOPHAG000011277, PRENTOPHAG000012318, PRENTOPHAG000014565, PRENTOPHAG000014868, PRENTOPHAG000015254, PRENTOPHAG000015284, PRENTOPHAG000015951, PRENTOPHAG000016357, PRENTOPHAG000017892, PRENTOPHAG000018438, PRENTOPHAG000018839, …	PREXSPEC000002214, PREXSPEC000002398, PREXSPEC000004434, PREXSPEC000005476, PREXSPEC000005761, PREXSPEC000007016, PREXSPEC000008281, PREXSPEC000009390, PREXSPEC000010040, PREXSPEC000010561, PREXSPEC000011329, PREXSPEC000011477, PREXSPEC000012609, PREXSPEC000014201, PREXSPEC000015146, PREXSPEC000015535, PREXSPEC000016181, PREXSPEC000016665, PREXSPEC000017814, PREXSPEC000018666, PREXSPEC000019344, …	PRIFISSI000001025, PRIFISSI000001976, PRIFISSI000004164, PRIFISSI000005616, PRIFISSI000007456, PRIFISSI000011575, PRIFISSI000012560, PRIFISSI000013001, PRIFISSI000014106, PRIFISSI000017855, PRIFISSI000017949, PRIFISSI000018758, PRIFISSI000019841, PRIFISSI000020323, PRIFISSI000020574, PRIFISSI000021295, PRIFISSI000021379, PRIFISSI000021389, PRIFISSI000023478, PRIFISSI000023609, PRIFISSI000025100, …	PRIJAPON000007038, PRIJAPON000010470, PRIJAPON000010524, PRIJAPON000011878, PRIJAPON000012320, PRIJAPON000015683, PRIJAPON000016485, PRIJAPON000016550, PRIJAPON000017397, PRIJAPON000017487, PRIJAPON000018566, PRIJAPON000019293, PRIJAPON000020169, PRIJAPON000021407, PRIJAPON000023644, PRIJAPON000024414, PRIJAPON000025038, PRIJAPON000026228, PRIJAPON000026296, PRIJAPON000027048, PRIJAPON000029378, …	PRIMPAX000007165, PRIMPAX000011895, PRIMPAX000012951, PRIMPAX000015425, PRIMPAX000017376, PRIMPAX000019129, PRIMPAX000020577, PRIMPAX000020726, PRIMPAX000021529, PRIMPAX000022446, PRIMPAX000024349, PRIMPAX000024455, PRIMPAX000024642, PRIMPAX000024876, PRIMPAX000026625, PRIMPAX000026908, PRIMPAX000026947, PRIMPAX000027231, PRIMPAX000027714, PRIMPAX000028708, PRIMPAX000029588, PRIMPAX000029792, PRI…	PRIMAYER000003289, PRIMAYER000005054, PRIMAYER000005250, PRIMAYER000005360, PRIMAYER000007599, PRIMAYER000007819, PRIMAYER000008235, PRIMAYER000008285, PRIMAYER000011219, PRIMAYER000013943, PRIMAYER000014638, PRIMAYER000015929, PRIMAYER000015971, PRIMAYER000016104, PRIMAYER000017609, PRIMAYER000017723, PRIMAYER000018436, PRIMAYER000019377, PRIMAYER000019384, PRIMAYER000020466, PRIMAYER000021241, …	MIJAPON000000748, MIJAPON000001283, MIJAPON000003203, MIJAPON000003689, MIJAPON000005023, MIJAPON000006285, MIJAPON000010384	PARAPRI000000521, PARAPRI000000740, PARAPRI000005097, PARAPRI000005367, PARAPRI000008299, PARAPRI000009038, PARAPRI000011787, PARAPRI000014601, PARAPRI000014619, PARAPRI000016201, PARAPRI000020615, PARAPRI000020753, PARAPRI000021353
OG0000008	tr|O16740|O16740_CAEEL, tr|Q21899|Q21899_CAEEL	Contig16-snapTAU.36, PPA21750, PPA22942, PPA23054, PPA34030, PPA39395, UMM-S289-6.8-mRNA-1_frag, ppa_stranded_DN15652_c0_g1_i1, ppa_stranded_DN17799_c0_g1_i1, ppa_stranded_DN26609_c0_g2_i8, ppa_stranded_DN26818_c0_g1_i2, ppa_stranded_DN27824_c0_g5_i2, ppa_stranded_DN27824_c0_g6_i1, ppa_stranded_DN28098_c0_g1_i2, ppa_stranded_DN29347_c1_g3_i3, ppa_stranded_DN29628_c4_g2_i3, ppa_stranded_DN29628_c4…		PARCANUS000000091, PARCANUS000000125, PARCANUS000001649, PARCANUS000001795, PARCANUS000002108, PARCANUS000003987, PARCANUS000026201, PARCANUS000026513	PRENTOPHAG000000089, PRENTOPHAG000000108, PRENTOPHAG000000429, PRENTOPHAG000000595, PRENTOPHAG000000686, PRENTOPHAG000000697, PRENTOPHAG000001052, PRENTOPHAG000002012, PRENTOPHAG000003109, PRENTOPHAG000004246, PRENTOPHAG000004463, PRENTOPHAG000004490, PRENTOPHAG000005804, PRENTOPHAG000006403, PRENTOPHAG000010024, PRENTOPHAG000010526, PRENTOPHAG000011169, PRENTOPHAG000011209, PRENTOPHAG000011923, …	PREXSPEC000000071, PREXSPEC000000432, PREXSPEC000000853, PREXSPEC000000896, PREXSPEC000000975, PREXSPEC000001069, PREXSPEC000001118, PREXSPEC000001983, PREXSPEC000002124, PREXSPEC000002624, PREXSPEC000002768, PREXSPEC000002861, PREXSPEC000003118, PREXSPEC000004132, PREXSPEC000004552, PREXSPEC000004717, PREXSPEC000004859, PREXSPEC000005062, PREXSPEC000005690, PREXSPEC000005766, PREXSPEC000005838, …	PRIFISSI000001410, PRIFISSI000002358, PRIFISSI000009179, PRIFISSI000011548, PRIFISSI000012529	PRIJAPON000000049, PRIJAPON000000059, PRIJAPON000000105, PRIJAPON000000113, PRIJAPON000000137, PRIJAPON000000162, PRIJAPON000000172, PRIJAPON000000316, PRIJAPON000000378, PRIJAPON000000405, PRIJAPON000000409, PRIJAPON000000493, PRIJAPON000000539, PRIJAPON000000576, PRIJAPON000000629, PRIJAPON000000860, PRIJAPON000000887, PRIJAPON000000905, PRIJAPON000000978, PRIJAPON000000989, PRIJAPON000001030, …	PRIMPAX000000153, PRIMPAX000000266, PRIMPAX000000289, PRIMPAX000000334, PRIMPAX000000378, PRIMPAX000000403, PRIMPAX000000467, PRIMPAX000000549, PRIMPAX000000594, PRIMPAX000001028, PRIMPAX000001265, PRIMPAX000002314, PRIMPAX000003195, PRIMPAX000003314, PRIMPAX000003460, PRIMPAX000003620, PRIMPAX000003866, PRIMPAX000004171, PRIMPAX000004199, PRIMPAX000005192, PRIMPAX000005967, PRIMPAX000006690, PRI…	PRIMAYER000000152, PRIMAYER000000375, PRIMAYER000000504, PRIMAYER000001146, PRIMAYER000001924, PRIMAYER000002106, PRIMAYER000002130, PRIMAYER000002413, PRIMAYER000003105, PRIMAYER000003168, PRIMAYER000003302, PRIMAYER000004882, PRIMAYER000005028, PRIMAYER000006037, PRIMAYER000007872, PRIMAYER000009336, PRIMAYER000009410, PRIMAYER000010953, PRIMAYER000012295, PRIMAYER000012819, PRIMAYER000013007, …
OG0000009	sp|P34312|CL162_CAEEL, tr|Q20665|Q20665_CAEEL, tr|Q9XUA7|Q9XUA7_CAEEL	Contig52-snapTAU.28, Contig80-snapTAU.67, Iso_D.4424.1, Iso_D.9263.1, PPA02713, PPA09328, PPA11288, PPA18549, PPA18563, PPA22164, PPA22169, PPA34271, PPA37162, PPA38859, PPA41686, PPA41737, PPA45693, ppa_stranded_DN28459_c0_g1_i2, ppa_stranded_DN28482_c0_g2_i1, ppa_stranded_DN29255_c0_g6_i2, ppa_stranded_DN29615_c0_g2_i1		PARCANUS000000284, PARCANUS000000579, PARCANUS000001441, PARCANUS000002156, PARCANUS000002432, PARCANUS000002667, PARCANUS000002763, PARCANUS000002801, PARCANUS000003079, PARCANUS000003276, PARCANUS000003888, PARCANUS000004045, PARCANUS000004064, PARCANUS000004347, PARCANUS000004960, PARCANUS000005586, PARCANUS000005765, PARCANUS000006887, PARCANUS000007268, PARCANUS000007297, PARCANUS000007828, …	PRENTOPHAG000000657, PRENTOPHAG000000711, PRENTOPHAG000000977, PRENTOPHAG000001092, PRENTOPHAG000001674, PRENTOPHAG000001724, PRENTOPHAG000002626, PRENTOPHAG000002799, PRENTOPHAG000003074, PRENTOPHAG000003157, PRENTOPHAG000003572, PRENTOPHAG000003599, PRENTOPHAG000003920, PRENTOPHAG000004190, PRENTOPHAG000005480, PRENTOPHAG000006402, PRENTOPHAG000006650, PRENTOPHAG000006735, PRENTOPHAG000006948, …	PREXSPEC000000334, PREXSPEC000000393, PREXSPEC000000628, PREXSPEC000000780, PREXSPEC000000920, PREXSPEC000001212, PREXSPEC000001416, PREXSPEC000001539, PREXSPEC000001908, PREXSPEC000002719, PREXSPEC000003111, PREXSPEC000003121, PREXSPEC000003316, PREXSPEC000004860, PREXSPEC000005964, PREXSPEC000006435, PREXSPEC000007355, PREXSPEC000008019, PREXSPEC000009761, PREXSPEC000010421, PREXSPEC000011227, …	PRIFISSI000000082, PRIFISSI000000334, PRIFISSI000001649, PRIFISSI000003842, PRIFISSI000004067, PRIFISSI000004371, PRIFISSI000004735, PRIFISSI000004862, PRIFISSI000005850, PRIFISSI000008724, PRIFISSI000009690, PRIFISSI000011395, PRIFISSI000013246, PRIFISSI000013267, PRIFISSI000013462, PRIFISSI000014638, PRIFISSI000018168, PRIFISSI000019975, PRIFISSI000020409, PRIFISSI000027124	PRIJAPON000000243, PRIJAPON000000741, PRIJAPON000000761, PRIJAPON000001043, PRIJAPON000001251, PRIJAPON000001283, PRIJAPON000001397, PRIJAPON000002210, PRIJAPON000002330, PRIJAPON000002572, PRIJAPON000002621, PRIJAPON000003021, PRIJAPON000004422, PRIJAPON000004483, PRIJAPON000005149, PRIJAPON000007653, PRIJAPON000007963, PRIJAPON000010940, PRIJAPON000011172, PRIJAPON000012068, PRIJAPON000012216, …	PRIMPAX000000417, PRIMPAX000000474, PRIMPAX000000722, PRIMPAX000001120, PRIMPAX000001153, PRIMPAX000001347, PRIMPAX000001548, PRIMPAX000003320, PRIMPAX000003775, PRIMPAX000003954, PRIMPAX000003991, PRIMPAX000005080, PRIMPAX000005750, PRIMPAX000006919, PRIMPAX000007031, PRIMPAX000007114, PRIMPAX000007794, PRIMPAX000008536, PRIMPAX000009853, PRIMPAX000010186, PRIMPAX000010937, PRIMPAX000011672, PRI…	PRIMAYER000000237, PRIMAYER000000341, PRIMAYER000000717, PRIMAYER000001237, PRIMAYER000001280, PRIMAYER000001309, PRIMAYER000001589, PRIMAYER000001658, PRIMAYER000001929, PRIMAYER000003276, PRIMAYER000005369, PRIMAYER000006085, PRIMAYER000006584, PRIMAYER000006598, PRIMAYER000007091, PRIMAYER000007473, PRIMAYER000008054, PRIMAYER000008710, PRIMAYER000010421, PRIMAYER000010851, PRIMAYER000011119, …	MIJAPON000000332, MIJAPON000003875, MIJAPON000004656, MIJAPON000011626, MIJAPON000011644, MIJAPON000017981	PARAPRI000000131, PARAPRI000000229, PARAPRI000002408, PARAPRI000002583, PARAPRI000003181, PARAPRI000008857
OG0000010	sp|O17624|C13B1_CAEEL, sp|Q09653|C13AA_CAEEL, sp|Q27513|C13A4_CAEEL, sp|Q27514|C13A5_CAEEL, sp|Q27515|C13A6_CAEEL, sp|Q27516|C13A8_CAEEL, sp|Q27517|C13A3_CAEEL, sp|Q27518|C13A2_CAEEL, sp|Q27519|C13A7_CAEEL, sp|Q27520|C13A1_CAEEL, tr|O17806|O17806_CAEEL, tr|O17807|O17807_CAEEL, tr|Q9XUT8|Q9XUT8_CAEEL	Contig116-snapTAU.58, Contig217-snapTAU.1, Contig42-snapTAU.165, Iso_D.10113.1, Iso_D.7199.1, Iso_D.7200.1, Iso_D.7605.3, Iso_D.7606.2, PPA03198, PPA05782, PPA05909, PPA13184, PPA15107, PPA16343, PPA16811, PPA34790, PPA37558, PPA40871, PPA42278, PPA43646, ppa_stranded_DN21166_c0_g1_i1, ppa_stranded_DN24295_c0_g1_i1, ppa_stranded_DN25960_c0_g2_i1, ppa_stranded_DN30300_c0_g2_i1, ppa_stranded_DN4803…	sp|P08684|CP3A4_HUMAN, sp|P20815|CP3A5_HUMAN, sp|P24462|CP3A7_HUMAN, sp|Q9HB55|CP343_HUMAN, tr|A0A087WV96|A0A087WV96_HUMAN, tr|A0A494C0W7|A0A494C0W7_HUMAN, tr|A0A499FJM4|A0A499FJM4_HUMAN, tr|C9JA26|C9JA26_HUMAN, tr|C9JBD2|C9JBD2_HUMAN, tr|E7EMH4|E7EMH4_HUMAN, tr|E7EVM8|E7EVM8_HUMAN, tr|E9PDL8|E9PDL8_HUMAN, tr|E9PG90|E9PG90_HUMAN, tr|Q7Z3N0|Q7Z3N0_HUMAN, tr|Q9HB50|Q9HB50_HUMAN	PARCANUS000000361, PARCANUS000000780, PARCANUS000000816, PARCANUS000000851, PARCANUS000002244, PARCANUS000003475, PARCANUS000004950, PARCANUS000005239, PARCANUS000005839, PARCANUS000006041, PARCANUS000006217, PARCANUS000006989, PARCANUS000007042, PARCANUS000007885, PARCANUS000008253, PARCANUS000008430, PARCANUS000008824, PARCANUS000008944, PARCANUS000009254, PARCANUS000009321, PARCANUS000010009, …	PRENTOPHAG000000554, PRENTOPHAG000000623, PRENTOPHAG000000765, PRENTOPHAG000000952, PRENTOPHAG000001100, PRENTOPHAG000001114, PRENTOPHAG000001648, PRENTOPHAG000003003, PRENTOPHAG000003005, PRENTOPHAG000003946, PRENTOPHAG000004308, PRENTOPHAG000004673, PRENTOPHAG000006287, PRENTOPHAG000007283, PRENTOPHAG000008848, PRENTOPHAG000009159, PRENTOPHAG000013022, PRENTOPHAG000013495, PRENTOPHAG000015097, …	PREXSPEC000000800, PREXSPEC000001117, PREXSPEC000001795, PREXSPEC000002151, PREXSPEC000003317, PREXSPEC000003859, PREXSPEC000004363, PREXSPEC000004595, PREXSPEC000006293, PREXSPEC000006758, PREXSPEC000006967, PREXSPEC000008099, PREXSPEC000008103, PREXSPEC000009090, PREXSPEC000009508, PREXSPEC000009751, PREXSPEC000010481, PREXSPEC000010530, PREXSPEC000013684, PREXSPEC000014258, PREXSPEC000015030, …	PRIFISSI000000247, PRIFISSI000000600, PRIFISSI000001366, PRIFISSI000001896, PRIFISSI000002155, PRIFISSI000002845, PRIFISSI000003523, PRIFISSI000004007, PRIFISSI000004447, PRIFISSI000004609, PRIFISSI000004659, PRIFISSI000004806, PRIFISSI000005495, PRIFISSI000008354, PRIFISSI000009170, PRIFISSI000009443, PRIFISSI000009672, PRIFISSI000010150, PRIFISSI000010730, PRIFISSI000013560, PRIFISSI000014026, …	PRIJAPON000000241, PRIJAPON000000623, PRIJAPON000000843, PRIJAPON000001036, PRIJAPON000001057, PRIJAPON000002260, PRIJAPON000002318, PRIJAPON000002385, PRIJAPON000002525, PRIJAPON000002595, PRIJAPON000003186, PRIJAPON000003926, PRIJAPON000003957, PRIJAPON000004326, PRIJAPON000004360, PRIJAPON000004878, PRIJAPON000005545, PRIJAPON000007063, PRIJAPON000007635, PRIJAPON000007821, PRIJAPON000008781, …	PRIMPAX000001318, PRIMPAX000001558, PRIMPAX000001797, PRIMPAX000002260, PRIMPAX000002478, PRIMPAX000002504, PRIMPAX000003408, PRIMPAX000003475, PRIMPAX000004232, PRIMPAX000005425, PRIMPAX000005694, PRIMPAX000007030, PRIMPAX000007683, PRIMPAX000007964, PRIMPAX000008058, PRIMPAX000008511, PRIMPAX000009025, PRIMPAX000009242, PRIMPAX000009374, PRIMPAX000009901, PRIMPAX000010738, PRIMPAX000011902, PRI…	PRIMAYER000000108, PRIMAYER000000115, PRIMAYER000000947, PRIMAYER000001402, PRIMAYER000002521, PRIMAYER000003359, PRIMAYER000003931, PRIMAYER000004053, PRIMAYER000004468, PRIMAYER000004788, PRIMAYER000005583, PRIMAYER000006069, PRIMAYER000007949, PRIMAYER000009150, PRIMAYER000009351, PRIMAYER000012609, PRIMAYER000015227, PRIMAYER000016075, PRIMAYER000016242, PRIMAYER000020793, PRIMAYER000023670, …	MIJAPON000000125, MIJAPON000000139, MIJAPON000000738, MIJAPON000000971, MIJAPON000001176, MIJAPON000001716, MIJAPON000001932, MIJAPON000004115, MIJAPON000005395, MIJAPON000008222, MIJAPON000011019, MIJAPON000015990, MIJAPON000017532, MIJAPON000018071, MIJAPON000019552	PARAPRI000000144, PARAPRI000000177, PARAPRI000000501, PARAPRI000000756, PARAPRI000001162, PARAPRI000001821, PARAPRI000003710, PARAPRI000003748, PARAPRI000004012, PARAPRI000005111, PARAPRI000005732, PARAPRI000006308, PARAPRI000007343, PARAPRI000008982, PARAPRI000011838, PARAPRI000015855, PARAPRI000021000
OG0000011								PRIJAPON000025454	PRIMPAX000024432	PRIMAYER000001260, PRIMAYER000001433, PRIMAYER000001980, PRIMAYER000002296, PRIMAYER000003216, PRIMAYER000003261, PRIMAYER000003360, PRIMAYER000003423, PRIMAYER000003839, PRIMAYER000003920, PRIMAYER000004569, PRIMAYER000004726, PRIMAYER000004760, PRIMAYER000004809, PRIMAYER000004925, PRIMAYER000005020, PRIMAYER000005112, PRIMAYER000005235, PRIMAYER000005609, PRIMAYER000006628, PRIMAYER000006700, …
OG0000012	tr|G5ECL7|G5ECL7_CAEEL, tr|G5ECU4|G5ECU4_CAEEL, tr|O16969|O16969_CAEEL, tr|O16971|O16971_CAEEL, tr|O16995|O16995_CAEEL, tr|O17574|O17574_CAEEL, tr|O45236|O45236_CAEEL, tr|O45709|O45709_CAEEL, tr|Q17724|Q17724_CAEEL, tr|Q17726|Q17726_CAEEL, tr|Q18946|Q18946_CAEEL, tr|Q19108|Q19108_CAEEL, tr|Q19774|Q19774_CAEEL, tr|Q19890|Q19890_CAEEL, tr|Q1EPL7|Q1EPL7_CAEEL, tr|Q9N5G1|Q9N5G1_CAEEL, tr|Q9N5G2|Q9N5G…	Iso_D.9741.2, Iso_D.9742.1, PPA06264, PPA17409, PPA21439, PPA24195, PPA27598, PPA31918, PPA33601, PPA40492, PPA40699, PPA41467, PPA43017, PPA45999, ppa_stranded_DN17951_c0_g1_i1, ppa_stranded_DN18169_c0_g1_i1, ppa_stranded_DN19599_c0_g1_i1, ppa_stranded_DN26871_c0_g1_i2, ppa_stranded_DN27988_c0_g1_i1, ppa_stranded_DN28812_c1_g2_i1	sp|Q9BPX1|DHB14_HUMAN, tr|M0QY35|M0QY35_HUMAN, tr|M0R147|M0R147_HUMAN, tr|M0R2R3|M0R2R3_HUMAN	PARCANUS000000441, PARCANUS000000665, PARCANUS000001433, PARCANUS000002987, PARCANUS000003815, PARCANUS000003866, PARCANUS000006471, PARCANUS000006614, PARCANUS000007338, PARCANUS000007605, PARCANUS000008225, PARCANUS000011926, PARCANUS000013902, PARCANUS000016129, PARCANUS000020756, PARCANUS000022700, PARCANUS000023759, PARCANUS000024213, PARCANUS000024894, PARCANUS000025278, PARCANUS000026406, …	PRENTOPHAG000000460, PRENTOPHAG000000522, PRENTOPHAG000000672, PRENTOPHAG000001023, PRENTOPHAG000001621, PRENTOPHAG000001912, PRENTOPHAG000002437, PRENTOPHAG000002452, PRENTOPHAG000003974, PRENTOPHAG000004334, PRENTOPHAG000004483, PRENTOPHAG000006293, PRENTOPHAG000006537, PRENTOPHAG000007858, PRENTOPHAG000008928, PRENTOPHAG000009223, PRENTOPHAG000010450, PRENTOPHAG000011971, PRENTOPHAG000012748, …	PREXSPEC000000565, PREXSPEC000001112, PREXSPEC000001434, PREXSPEC000001460, PREXSPEC000003137, PREXSPEC000003428, PREXSPEC000004457, PREXSPEC000009365, PREXSPEC000010526, PREXSPEC000010543, PREXSPEC000013523, PREXSPEC000013702, PREXSPEC000013850, PREXSPEC000016419, PREXSPEC000018894, PREXSPEC000019269, PREXSPEC000024033	PRIFISSI000000259, PRIFISSI000000287, PRIFISSI000000644, PRIFISSI000000662, PRIFISSI000002739, PRIFISSI000006157, PRIFISSI000007568, PRIFISSI000008989, PRIFISSI000014048, PRIFISSI000016069, PRIFISSI000017180, PRIFISSI000017664, PRIFISSI000023409, PRIFISSI000027733	PRIJAPON000001195, PRIJAPON000001463, PRIJAPON000002850, PRIJAPON000003400, PRIJAPON000003944, PRIJAPON000005464, PRIJAPON000005484, PRIJAPON000006654, PRIJAPON000007136, PRIJAPON000007620, PRIJAPON000010012, PRIJAPON000010704, PRIJAPON000011147, PRIJAPON000012026, PRIJAPON000012149, PRIJAPON000020079, PRIJAPON000026084, PRIJAPON000027503, PRIJAPON000028206, PRIJAPON000033232, PRIJAPON000034407	PRIMPAX000000060, PRIMPAX000000530, PRIMPAX000000585, PRIMPAX000000771, PRIMPAX000000940, PRIMPAX000001333, PRIMPAX000001415, PRIMPAX000002457, PRIMPAX000004148, PRIMPAX000004907, PRIMPAX000005342, PRIMPAX000006150, PRIMPAX000006889, PRIMPAX000009472, PRIMPAX000010121, PRIMPAX000014573, PRIMPAX000016666, PRIMPAX000019161, PRIMPAX000019394, PRIMPAX000019723, PRIMPAX000019843, PRIMPAX000020401, PRI…	PRIMAYER000000368, PRIMAYER000001070, PRIMAYER000001782, PRIMAYER000002013, PRIMAYER000002079, PRIMAYER000002230, PRIMAYER000003623, PRIMAYER000004769, PRIMAYER000004846, PRIMAYER000006667, PRIMAYER000007084, PRIMAYER000009314, PRIMAYER000013067, PRIMAYER000016680, PRIMAYER000016788, PRIMAYER000019086, PRIMAYER000020018, PRIMAYER000020689, PRIMAYER000022572, PRIMAYER000022752, PRIMAYER000023829, …	MIJAPON000000184, MIJAPON000000493, MIJAPON000000589, MIJAPON000000607, MIJAPON000000751, MIJAPON000000868, MIJAPON000001000, MIJAPON000001233, MIJAPON000002230, MIJAPON000003026, MIJAPON000004228, MIJAPON000004650, MIJAPON000004855, MIJAPON000005007, MIJAPON000005416, MIJAPON000005593, MIJAPON000010680, MIJAPON000011620, MIJAPON000013648, MIJAPON000015342, MIJAPON000017479, MIJAPON000019067	PARAPRI000000238, PARAPRI000000453, PARAPRI000000510, PARAPRI000000915, PARAPRI000001489, PARAPRI000001788, PARAPRI000002631, PARAPRI000004291, PARAPRI000005629, PARAPRI000007065, PARAPRI000014341, PARAPRI000019446
OG0000013	tr|G5EF50|G5EF50_CAEEL, tr|J7RNK2|J7RNK2_CAEEL, tr|O16575|O16575_CAEEL, tr|O62507|O62507_CAEEL, tr|O62508|O62508_CAEEL, tr|O76663|O76663_CAEEL, tr|Q18538|Q18538_CAEEL, tr|Q18539|Q18539_CAEEL, tr|Q18540|Q18540_CAEEL, tr|Q18543|Q18543_CAEEL, tr|Q20603|Q20603_CAEEL, tr|Q20608|Q20608_CAEEL, tr|Q20609|Q20609_CAEEL, tr|Q22421|Q22421_CAEEL, tr|Q93444|Q93444_CAEEL, tr|Q93746|Q93746_CAEEL, tr|Q93747|Q9374…	Contig67-snapTAU.14, PPA02217, PPA02779, PPA05611, PPA13058, PPA17296, PPA21910, PPA29503, PPA29522, PPA33066, PPA33632, PPA33750, PPA39470, PPA39735, PPA40362, PPA41955, UMM-S435-0.50-mRNA-1_frag, ppa_stranded_DN16282_c0_g2_i1, ppa_stranded_DN16701_c0_g1_i1, ppa_stranded_DN21958_c0_g1_i2, ppa_stranded_DN24421_c0_g1_i1, ppa_stranded_DN49162_c0_g1_i1		PARCANUS000002967, PARCANUS000003937, PARCANUS000004234, PARCANUS000004374, PARCANUS000005930, PARCANUS000007354, PARCANUS000011250, PARCANUS000012642, PARCANUS000012701, PARCANUS000015355, PARCANUS000015398, PARCANUS000016918, PARCANUS000017887, PARCANUS000019010, PARCANUS000022407, PARCANUS000023978, PARCANUS000024636, PARCANUS000025505, PARCANUS000026274, PARCANUS000030399, PARCANUS000034464, …	PRENTOPHAG000000336, PRENTOPHAG000000477, PRENTOPHAG000000560, PRENTOPHAG000002435, PRENTOPHAG000004032, PRENTOPHAG000004119, PRENTOPHAG000004370, PRENTOPHAG000004902, PRENTOPHAG000006204, PRENTOPHAG000010168, PRENTOPHAG000011247, PRENTOPHAG000014878, PRENTOPHAG000016501, PRENTOPHAG000017183, PRENTOPHAG000018175, PRENTOPHAG000020430, PRENTOPHAG000020892, PRENTOPHAG000021447, PRENTOPHAG000021545, …	PREXSPEC000000306, PREXSPEC000000765, PREXSPEC000000782, PREXSPEC000005305, PREXSPEC000007851, PREXSPEC000008384, PREXSPEC000009828, PREXSPEC000012934, PREXSPEC000014215, PREXSPEC000014459, PREXSPEC000017915, PREXSPEC000021645, PREXSPEC000021988, PREXSPEC000022892, PREXSPEC000023860, PREXSPEC000026427, PREXSPEC000027187, PREXSPEC000029802, PREXSPEC000030487	PRIFISSI000000478, PRIFISSI000001148, PRIFISSI000001284, PRIFISSI000001598, PRIFISSI000001817, PRIFISSI000003251, PRIFISSI000003434, PRIFISSI000003700, PRIFISSI000003756, PRIFISSI000004617, PRIFISSI000005760, PRIFISSI000014283, PRIFISSI000015288, PRIFISSI000016496, PRIFISSI000018547, PRIFISSI000021019, PRIFISSI000022149, PRIFISSI000025050, PRIFISSI000026025, PRIFISSI000026053, PRIFISSI000026954, …	PRIJAPON000001077, PRIJAPON000001299, PRIJAPON000002659, PRIJAPON000006203, PRIJAPON000007850, PRIJAPON000010122, PRIJAPON000010416, PRIJAPON000010782, PRIJAPON000012332, PRIJAPON000012902, PRIJAPON000016835, PRIJAPON000017078, PRIJAPON000018025, PRIJAPON000018225, PRIJAPON000018721, PRIJAPON000021477, PRIJAPON000021723, PRIJAPON000021749, PRIJAPON000021752, PRIJAPON000022115, PRIJAPON000023468, …	PRIMPAX000000592, PRIMPAX000000687, PRIMPAX000003794, PRIMPAX000004519, PRIMPAX000008721, PRIMPAX000009145, PRIMPAX000009449, PRIMPAX000011236, PRIMPAX000012183, PRIMPAX000012477, PRIMPAX000013435, PRIMPAX000014082, PRIMPAX000020031, PRIMPAX000020378, PRIMPAX000022816, PRIMPAX000023450, PRIMPAX000024413, PRIMPAX000027333, PRIMPAX000027592, PRIMPAX000029780, PRIMPAX000030153, PRIMPAX000035030, PRI…	PRIMAYER000000762, PRIMAYER000000793, PRIMAYER000002073, PRIMAYER000002698, PRIMAYER000004043, PRIMAYER000004803, PRIMAYER000007769, PRIMAYER000008098, PRIMAYER000011724, PRIMAYER000011989, PRIMAYER000014014, PRIMAYER000014854, PRIMAYER000015421, PRIMAYER000016477, PRIMAYER000017103, PRIMAYER000017737, PRIMAYER000019545, PRIMAYER000019949, PRIMAYER000021217, PRIMAYER000022369, PRIMAYER000032056, …	MIJAPON000003216, MIJAPON000003984, MIJAPON000009668, MIJAPON000010681, MIJAPON000012866, MIJAPON000015046, MIJAPON000017579	PARAPRI000000048, PARAPRI000000945, PARAPRI000001926, PARAPRI000003704, PARAPRI000008267, PARAPRI000011163, PARAPRI000013390, PARAPRI000014699, PARAPRI000015001, PARAPRI000015992, PARAPRI000018327, PARAPRI000019084, PARAPRI000019816, PARAPRI000020287, PARAPRI000021505
OG0000014		PPA08016, PPA09049, PPA20723, PPA25820, PPA28485, PPA29581, PPA31276, PPA33100, PPA33273, PPA34305, PPA36161, PPA36213, PPA40029, PPA40363, PPA40967, PPA41031, PPA41084, PPA41515, PPA41555, PPA41578, PPA41641, PPA42375, PPA42453, PPA42860, ppa_stranded_DN19471_c0_g1_i1, ppa_stranded_DN35989_c0_g1_i1		PARCANUS000011099, PARCANUS000011404, PARCANUS000012180, PARCANUS000014168, PARCANUS000016177, PARCANUS000016768, PARCANUS000017027, PARCANUS000021079, PARCANUS000022496, PARCANUS000024685, PARCANUS000025074, PARCANUS000025119, PARCANUS000025791, PARCANUS000025802, PARCANUS000026042, PARCANUS000027012, PARCANUS000027214, PARCANUS000027605, PARCANUS000027885, PARCANUS000030286, PARCANUS000030355, …	PRENTOPHAG000004339, PRENTOPHAG000005541, PRENTOPHAG000010394, PRENTOPHAG000010773, PRENTOPHAG000011422, PRENTOPHAG000011425, PRENTOPHAG000011772, PRENTOPHAG000012208, PRENTOPHAG000012505, PRENTOPHAG000019137, PRENTOPHAG000019505, PRENTOPHAG000020942, PRENTOPHAG000021606, PRENTOPHAG000021756, PRENTOPHAG000022441, PRENTOPHAG000022608, PRENTOPHAG000023267, PRENTOPHAG000024025, PRENTOPHAG000024740, …	PREXSPEC000000674, PREXSPEC000000832, PREXSPEC000001081, PREXSPEC000005303, PREXSPEC000009919, PREXSPEC000010430, PREXSPEC000013240, PREXSPEC000014796, PREXSPEC000015764, PREXSPEC000016279, PREXSPEC000018635, PREXSPEC000019721, PREXSPEC000020672, PREXSPEC000021761, PREXSPEC000022552, PREXSPEC000023471, PREXSPEC000023815, PREXSPEC000024109, PREXSPEC000024530, PREXSPEC000024690, PREXSPEC000024957, …	PRIFISSI000003472, PRIFISSI000003616, PRIFISSI000005482, PRIFISSI000010972, PRIFISSI000013309, PRIFISSI000017256, PRIFISSI000019757, PRIFISSI000020767, PRIFISSI000021422, PRIFISSI000021632, PRIFISSI000022010, PRIFISSI000022782, PRIFISSI000022791, PRIFISSI000023088, PRIFISSI000024821, PRIFISSI000024908, PRIFISSI000025094, PRIFISSI000025573, PRIFISSI000026533, PRIFISSI000028222	PRIJAPON000003684, PRIJAPON000006591, PRIJAPON000009922, PRIJAPON000010787, PRIJAPON000011405, PRIJAPON000011417, PRIJAPON000011686, PRIJAPON000012201, PRIJAPON000015254, PRIJAPON000016021, PRIJAPON000020010, PRIJAPON000021176, PRIJAPON000022369, PRIJAPON000023445, PRIJAPON000023472, PRIJAPON000023839, PRIJAPON000024454, PRIJAPON000024555, PRIJAPON000024815, PRIJAPON000024859, PRIJAPON000025903, …	PRIMPAX000002032, PRIMPAX000006018, PRIMPAX000007121, PRIMPAX000012922, PRIMPAX000013469, PRIMPAX000013611, PRIMPAX000014358, PRIMPAX000016048, PRIMPAX000019345, PRIMPAX000019846, PRIMPAX000019983, PRIMPAX000020349, PRIMPAX000020364, PRIMPAX000021917, PRIMPAX000022139, PRIMPAX000023720, PRIMPAX000025064, PRIMPAX000027222, PRIMPAX000027300, PRIMPAX000028763, PRIMPAX000028953, PRIMPAX000029232, PRI…	PRIMAYER000001608, PRIMAYER000002133, PRIMAYER000003256, PRIMAYER000003588, PRIMAYER000011716, PRIMAYER000012688, PRIMAYER000013217, PRIMAYER000018738, PRIMAYER000021205, PRIMAYER000022034, PRIMAYER000023149, PRIMAYER000023335, PRIMAYER000023776, PRIMAYER000025195, PRIMAYER000026337, PRIMAYER000026632, PRIMAYER000026844, PRIMAYER000027646, PRIMAYER000028707, PRIMAYER000028936, PRIMAYER000029656, …
OG0000015	sp|P91252|GST6_CAEEL, sp|P91253|GST7_CAEEL, sp|P91254|GST8_CAEEL, sp|Q09596|GST5_CAEEL, sp|Q21355|GST4_CAEEL, sp|Q21743|GST9_CAEEL, tr|G3MTX8|G3MTX8_CAEEL, tr|G5EC71|G5EC71_CAEEL, tr|O16198|O16198_CAEEL, tr|Q22814|Q22814_CAEEL, tr|Q93695|Q93695_CAEEL, tr|Q93696|Q93696_CAEEL, tr|Q93698|Q93698_CAEEL, tr|Q93699|Q93699_CAEEL, tr|Q93700|Q93700_CAEEL, tr|Q93701|Q93701_CAEEL, tr|Q9BPM4|Q9BPM4_CAEEL, tr|…	PPA01683, PPA09811, PPA09813, PPA21519, PPA26083, PPA27201, PPA28279, PPA40342, PPA40476, PPA40608, PPA40675, UMM-S2838-35.56-mRNA-1_UTR_reannotated, isopolya.5328.2, ppa_stranded_DN20096_c0_g1_i1, ppa_stranded_DN26658_c0_g1_i3, ppa_stranded_DN29186_c2_g1_i1, ppa_stranded_DN44989_c0_g1_i1, ppa_stranded_DN8561_c0_g1_i1		PARCANUS000000114, PARCANUS000000185, PARCANUS000000653, PARCANUS000000896, PARCANUS000001248, PARCANUS000001253, PARCANUS000002047, PARCANUS000002088, PARCANUS000002310, PARCANUS000002488, PARCANUS000003602, PARCANUS000004452, PARCANUS000005478, PARCANUS000010461, PARCANUS000015571, PARCANUS000016308, PARCANUS000016960, PARCANUS000018321, PARCANUS000018751, PARCANUS000019785, PARCANUS000020955, …	PRENTOPHAG000000168, PRENTOPHAG000000236, PRENTOPHAG000000541, PRENTOPHAG000000722, PRENTOPHAG000000874, PRENTOPHAG000001386, PRENTOPHAG000002258, PRENTOPHAG000002441, PRENTOPHAG000002527, PRENTOPHAG000002651, PRENTOPHAG000002725, PRENTOPHAG000003134, PRENTOPHAG000004206, PRENTOPHAG000004743, PRENTOPHAG000005327, PRENTOPHAG000005978, PRENTOPHAG000006842, PRENTOPHAG000007564, PRENTOPHAG000014826, …	PREXSPEC000000085, PREXSPEC000000571, PREXSPEC000000737, PREXSPEC000000767, PREXSPEC000001057, PREXSPEC000001138, PREXSPEC000001489, PREXSPEC000004045, PREXSPEC000006871, PREXSPEC000007562, PREXSPEC000010132, PREXSPEC000010447, PREXSPEC000012759, PREXSPEC000014303, PREXSPEC000019410, PREXSPEC000020461, PREXSPEC000029829	PRIFISSI000000074, PRIFISSI000000255, PRIFISSI000001712, PRIFISSI000001727, PRIFISSI000001822, PRIFISSI000001823, PRIFISSI000002214, PRIFISSI000002422, PRIFISSI000002537, PRIFISSI000003524, PRIFISSI000005540, PRIFISSI000006061, PRIFISSI000008217, PRIFISSI000009213, PRIFISSI000012363, PRIFISSI000013228, PRIFISSI000013601, PRIFISSI000013609, PRIFISSI000014657, PRIFISSI000015325, PRIFISSI000024428	PRIJAPON000000060, PRIJAPON000000209, PRIJAPON000000664, PRIJAPON000000790, PRIJAPON000000804, PRIJAPON000002327, PRIJAPON000005246, PRIJAPON000006321, PRIJAPON000009199, PRIJAPON000009802, PRIJAPON000010481, PRIJAPON000011521, PRIJAPON000012012, PRIJAPON000017191, PRIJAPON000019298, PRIJAPON000020106, PRIJAPON000021449, PRIJAPON000028606, PRIJAPON000029817, PRIJAPON000031154	PRIMPAX000000175, PRIMPAX000001269, PRIMPAX000001353, PRIMPAX000002391, PRIMPAX000003145, PRIMPAX000003489, PRIMPAX000003878, PRIMPAX000004956, PRIMPAX000005004, PRIMPAX000005818, PRIMPAX000005908, PRIMPAX000007854, PRIMPAX000007994, PRIMPAX000011781, PRIMPAX000014132, PRIMPAX000015983, PRIMPAX000016784, PRIMPAX000019112, PRIMPAX000019736, PRIMPAX000024551, PRIMPAX000026266, PRIMPAX000029359, PRI…	PRIMAYER000000135, PRIMAYER000000139, PRIMAYER000000144, PRIMAYER000000961, PRIMAYER000001599, PRIMAYER000001981, PRIMAYER000002539, PRIMAYER000002749, PRIMAYER000003580, PRIMAYER000007689, PRIMAYER000007800, PRIMAYER000007830, PRIMAYER000008905, PRIMAYER000011782, PRIMAYER000014242, PRIMAYER000014461, PRIMAYER000014968, PRIMAYER000017858, PRIMAYER000025602, PRIMAYER000031770	MIJAPON000000058, MIJAPON000000067, MIJAPON000000079, MIJAPON000000237, MIJAPON000000423, MIJAPON000001241, MIJAPON000001415, MIJAPON000001955, MIJAPON000002027, MIJAPON000002042, MIJAPON000007462, MIJAPON000007701, MIJAPON000007749, MIJAPON000011389, MIJAPON000011755	PARAPRI000000024, PARAPRI000000371, PARAPRI000000531, PARAPRI000001801, PARAPRI000002789, PARAPRI000003205, PARAPRI000012092, PARAPRI000012469, PARAPRI000013429, PARAPRI000021642
OG0000016	tr|Q9GS14|Q9GS14_CAEEL	PPA04415, PPA04424, PPA04430, PPA10868, PPA21499, PPA28001, PPA29558, PPA29571, PPA29630, PPA31074, PPA34757, PPA34762, PPA40569, PPA40628, PPA40665, PPA40673, PPA40748, PPA40869, PPA41654, PPA41715, PPA42264, PPA42266, PPA42466, PPA45319, PPA46000, UMM-S2840-1.59-mRNA-1_5, UMM-S2840-1.59-mRNA-1_6, UMM-S2840-1.59-mRNA-1_7, ppa_stranded_DN33889_c0_g1_i1, ppa_stranded_DN34800_c0_g1_i1, ppa_stranded…		PARCANUS000002895, PARCANUS000003878, PARCANUS000006455, PARCANUS000006736, PARCANUS000007762, PARCANUS000010014, PARCANUS000010504, PARCANUS000016329, PARCANUS000016723, PARCANUS000017312, PARCANUS000017367, PARCANUS000018386, PARCANUS000018722, PARCANUS000018776, PARCANUS000022163, PARCANUS000024230, PARCANUS000025048, PARCANUS000025271, PARCANUS000026002, PARCANUS000026300, PARCANUS000026718, …	PRENTOPHAG000000662, PRENTOPHAG000002606, PRENTOPHAG000003723, PRENTOPHAG000005859, PRENTOPHAG000007126, PRENTOPHAG000007668, PRENTOPHAG000009127, PRENTOPHAG000011797, PRENTOPHAG000012114, PRENTOPHAG000012378, PRENTOPHAG000012834, PRENTOPHAG000012962, PRENTOPHAG000013252, PRENTOPHAG000017363, PRENTOPHAG000017593, PRENTOPHAG000020637, PRENTOPHAG000023369, PRENTOPHAG000024176, PRENTOPHAG000024771, …	PREXSPEC000000989, PREXSPEC000003587, PREXSPEC000004544, PREXSPEC000006438, PREXSPEC000008086, PREXSPEC000008437, PREXSPEC000008458, PREXSPEC000009480, PREXSPEC000011664, PREXSPEC000012523, PREXSPEC000012884, PREXSPEC000016803, PREXSPEC000017199, PREXSPEC000018912, PREXSPEC000019986, PREXSPEC000020599, PREXSPEC000022032, PREXSPEC000023690, PREXSPEC000024063, PREXSPEC000028790, PREXSPEC000030287, …	PRIFISSI000000560, PRIFISSI000000573, PRIFISSI000000592, PRIFISSI000007589, PRIFISSI000008967, PRIFISSI000009245, PRIFISSI000009564, PRIFISSI000009721, PRIFISSI000009868, PRIFISSI000013518, PRIFISSI000014526, PRIFISSI000019822, PRIFISSI000020578, PRIFISSI000020943, PRIFISSI000024380, PRIFISSI000026967	PRIJAPON000000291, PRIJAPON000002299, PRIJAPON000004425, PRIJAPON000005150, PRIJAPON000005291, PRIJAPON000006180, PRIJAPON000007122, PRIJAPON000010707, PRIJAPON000013113, PRIJAPON000013283, PRIJAPON000013640, PRIJAPON000013721, PRIJAPON000013941, PRIJAPON000014872, PRIJAPON000018359, PRIJAPON000020128, PRIJAPON000023750, PRIJAPON000024447, PRIJAPON000026117, PRIJAPON000029357, PRIJAPON000029815, …	PRIMPAX000001198, PRIMPAX000002160, PRIMPAX000002250, PRIMPAX000011604, PRIMPAX000011997, PRIMPAX000012062, PRIMPAX000012772, PRIMPAX000012944, PRIMPAX000013248, PRIMPAX000013400, PRIMPAX000013859, PRIMPAX000014913, PRIMPAX000017238, PRIMPAX000017492, PRIMPAX000019572, PRIMPAX000020872, PRIMPAX000021476, PRIMPAX000023072, PRIMPAX000023075, PRIMPAX000024123, PRIMPAX000024416, PRIMPAX000024508, PRI…	PRIMAYER000000242, PRIMAYER000000940, PRIMAYER000004694, PRIMAYER000005401, PRIMAYER000008357, PRIMAYER000011935, PRIMAYER000012686, PRIMAYER000013091, PRIMAYER000014307, PRIMAYER000016057, PRIMAYER000016288, PRIMAYER000020127, PRIMAYER000020868, PRIMAYER000022780, PRIMAYER000023881, PRIMAYER000024161, PRIMAYER000025187, PRIMAYER000025462, PRIMAYER000026298, PRIMAYER000027224, PRIMAYER000027401, …	MIJAPON000000315, MIJAPON000004555, MIJAPON000007695, MIJAPON000010684, MIJAPON000012797, MIJAPON000014270, MIJAPON000014429, MIJAPON000019728	PARAPRI000000070, PARAPRI000000118, PARAPRI000001823, PARAPRI000002469, PARAPRI000010580, PARAPRI000014757, PARAPRI000019300, PARAPRI000021465
OG0000017			sp|A0A1W2PQL4|ZN722_HUMAN, sp|A6NK75|ZNF98_HUMAN, sp|A6NN14|ZN729_HUMAN, sp|A6NNF4|ZN726_HUMAN, sp|A6NP11|ZN716_HUMAN, sp|A8MTY0|ZN724_HUMAN, sp|A8MUV8|ZN727_HUMAN, sp|A8MXY4|ZNF99_HUMAN, sp|B4DX44|ZN736_HUMAN, sp|B4DXR9|ZN732_HUMAN, sp|O14628|ZN195_HUMAN, sp|O43345|ZN208_HUMAN, sp|O75346|ZN253_HUMAN, sp|O75373|ZN737_HUMAN, sp|O75437|ZN254_HUMAN, sp|O95780|ZN682_HUMAN, sp|P0CB33|ZN735_HUMAN, sp|P…		PRENTOPHAG000002674
OG0000018		PPA02044, PPA03527, PPA23283, PPA26141, PPA26144, PPA29872, PPA37442, PPA37443, PPA40708, PPA40858, PPA40859, PPA41304, PPA41305, PPA41746, PPA41834, PPA42237, PPA42247, PPA43472, PPA44555, ppa_stranded_DN21150_c0_g1_i2		PARCANUS000002709, PARCANUS000006531, PARCANUS000010322, PARCANUS000010947, PARCANUS000011230, PARCANUS000012060, PARCANUS000013869, PARCANUS000016428, PARCANUS000018213, PARCANUS000018982, PARCANUS000019545, PARCANUS000020590, PARCANUS000021847, PARCANUS000022660, PARCANUS000026071, PARCANUS000026349, PARCANUS000028785, PARCANUS000029499, PARCANUS000029709, PARCANUS000030425, PARCANUS000031469, …	PRENTOPHAG000004223, PRENTOPHAG000005880, PRENTOPHAG000007008, PRENTOPHAG000009916, PRENTOPHAG000012559, PRENTOPHAG000013079, PRENTOPHAG000014869, PRENTOPHAG000018085, PRENTOPHAG000018492, PRENTOPHAG000018581, PRENTOPHAG000018648, PRENTOPHAG000018949, PRENTOPHAG000019879, PRENTOPHAG000021822, PRENTOPHAG000022029, PRENTOPHAG000022356, PRENTOPHAG000022933, PRENTOPHAG000023034, PRENTOPHAG000023842, …	PREXSPEC000003235, PREXSPEC000007971, PREXSPEC000011108, PREXSPEC000011174, PREXSPEC000016259, PREXSPEC000016461, PREXSPEC000016474, PREXSPEC000016872, PREXSPEC000017210, PREXSPEC000018646, PREXSPEC000020862, PREXSPEC000021312, PREXSPEC000023121, PREXSPEC000023732, PREXSPEC000024516, PREXSPEC000024952, PREXSPEC000025272, PREXSPEC000026488, PREXSPEC000026714, PREXSPEC000028431, PREXSPEC000028468, …	PRIFISSI000006339, PRIFISSI000008946, PRIFISSI000010924, PRIFISSI000011280, PRIFISSI000014871, PRIFISSI000014919, PRIFISSI000015004, PRIFISSI000015833, PRIFISSI000015944, PRIFISSI000016002, PRIFISSI000016990, PRIFISSI000019274, PRIFISSI000020580, PRIFISSI000025028, PRIFISSI000025129, PRIFISSI000025472	PRIJAPON000007374, PRIJAPON000009292, PRIJAPON000009928, PRIJAPON000012280, PRIJAPON000015434, PRIJAPON000018163, PRIJAPON000019531, PRIJAPON000022089, PRIJAPON000023879, PRIJAPON000024235, PRIJAPON000024363, PRIJAPON000024522, PRIJAPON000024849, PRIJAPON000025012, PRIJAPON000025497, PRIJAPON000025896, PRIJAPON000029583, PRIJAPON000030188, PRIJAPON000031340, PRIJAPON000031655, PRIJAPON000031731, …	PRIMPAX000008151, PRIMPAX000010070, PRIMPAX000013674, PRIMPAX000016372, PRIMPAX000018937, PRIMPAX000020016, PRIMPAX000021728, PRIMPAX000022044, PRIMPAX000022731, PRIMPAX000023242, PRIMPAX000023832, PRIMPAX000024339, PRIMPAX000027278, PRIMPAX000029998, PRIMPAX000031059, PRIMPAX000031099, PRIMPAX000031176, PRIMPAX000032133, PRIMPAX000032785, PRIMPAX000033169, PRIMPAX000033292, PRIMPAX000033829, PRI…	PRIMAYER000011969, PRIMAYER000013225, PRIMAYER000013308, PRIMAYER000013608, PRIMAYER000014427, PRIMAYER000014641, PRIMAYER000015664, PRIMAYER000017875, PRIMAYER000019063, PRIMAYER000020190, PRIMAYER000020913, PRIMAYER000021078, PRIMAYER000021269, PRIMAYER000021803, PRIMAYER000022181, PRIMAYER000022597, PRIMAYER000022704, PRIMAYER000023450, PRIMAYER000023935, PRIMAYER000024186, PRIMAYER000024266, …	MIJAPON000005049, MIJAPON000008263, MIJAPON000011350, MIJAPON000011535, MIJAPON000011579, MIJAPON000018291	PARAPRI000007444, PARAPRI000016460, PARAPRI000018378, PARAPRI000019157, PARAPRI000019817, PARAPRI000020685, PARAPRI000022200, PARAPRI000022713, PARAPRI000022731
OG0000019		PPA03775, PPA10809, PPA40450, PPA41552, PPA42441, PPA43043, ppa_stranded_DN17574_c0_g2_i1, ppa_stranded_DN18954_c0_g2_i1, ppa_stranded_DN21550_c0_g1_i2, ppa_stranded_DN24707_c0_g1_i2, ppa_stranded_DN24930_c0_g1_i3, ppa_stranded_DN27124_c0_g1_i2, ppa_stranded_DN2794_c0_g1_i1, ppa_stranded_DN28113_c1_g1_i1, ppa_stranded_DN28199_c0_g1_i9, ppa_stranded_DN29274_c0_g2_i1, ppa_stranded_DN29779_c0_g1_i2,…		PARCANUS000000024, PARCANUS000000079, PARCANUS000000301, PARCANUS000000381, PARCANUS000000456, PARCANUS000000676, PARCANUS000001037, PARCANUS000001333, PARCANUS000001690, PARCANUS000001726, PARCANUS000002741, PARCANUS000002767, PARCANUS000003086, PARCANUS000003109, PARCANUS000003167, PARCANUS000004435, PARCANUS000004616, PARCANUS000005285, PARCANUS000005582, PARCANUS000007434, PARCANUS000007634, …	PRENTOPHAG000000048, PRENTOPHAG000000085, PRENTOPHAG000000128, PRENTOPHAG000000386, PRENTOPHAG000000448, PRENTOPHAG000001421, PRENTOPHAG000001588, PRENTOPHAG000001667, PRENTOPHAG000001730, PRENTOPHAG000001832, PRENTOPHAG000001844, PRENTOPHAG000002505, PRENTOPHAG000002692, PRENTOPHAG000002805, PRENTOPHAG000003788, PRENTOPHAG000004078, PRENTOPHAG000004433, PRENTOPHAG000004538, PRENTOPHAG000005217, …	PREXSPEC000000017, PREXSPEC000000027, PREXSPEC000000413, PREXSPEC000000458, PREXSPEC000000593, PREXSPEC000000658, PREXSPEC000001035, PREXSPEC000001200, PREXSPEC000001385, PREXSPEC000002143, PREXSPEC000002761, PREXSPEC000002802, PREXSPEC000002958, PREXSPEC000003468, PREXSPEC000004061, PREXSPEC000005337, PREXSPEC000011624, PREXSPEC000023700, PREXSPEC000028509	PRIFISSI000000062, PRIFISSI000000063, PRIFISSI000000229, PRIFISSI000000330, PRIFISSI000000338, PRIFISSI000000349, PRIFISSI000000381, PRIFISSI000000489, PRIFISSI000000657, PRIFISSI000001280, PRIFISSI000001389, PRIFISSI000001431, PRIFISSI000001471, PRIFISSI000001492, PRIFISSI000002784, PRIFISSI000003015, PRIFISSI000003036, PRIFISSI000003054, PRIFISSI000003164, PRIFISSI000003548, PRIFISSI000004010, …	PRIJAPON000000106, PRIJAPON000000259, PRIJAPON000000491, PRIJAPON000000498, PRIJAPON000001118, PRIJAPON000001652, PRIJAPON000002110, PRIJAPON000002170, PRIJAPON000002290, PRIJAPON000002365, PRIJAPON000002648, PRIJAPON000002889, PRIJAPON000003397, PRIJAPON000004441, PRIJAPON000004798, PRIJAPON000006957, PRIJAPON000009878, PRIJAPON000009991, PRIJAPON000010314, PRIJAPON000022199, PRIJAPON000024721, …	PRIMPAX000000090, PRIMPAX000000242, PRIMPAX000000714, PRIMPAX000001045, PRIMPAX000001364, PRIMPAX000001442, PRIMPAX000001970, PRIMPAX000002334, PRIMPAX000002505, PRIMPAX000002510, PRIMPAX000002931, PRIMPAX000005022, PRIMPAX000006354, PRIMPAX000006666, PRIMPAX000007145, PRIMPAX000007186, PRIMPAX000008157, PRIMPAX000008669, PRIMPAX000011566, PRIMPAX000015130, PRIMPAX000018698, PRIMPAX000021473, PRI…	PRIMAYER000000092, PRIMAYER000000291, PRIMAYER000000828, PRIMAYER000000891, PRIMAYER000001007, PRIMAYER000001271, PRIMAYER000001710, PRIMAYER000004762, PRIMAYER000012578
OG0000020	tr|Q7YTI1|Q7YTI1_CAEEL	PPA08463, PPA18067, PPA23189, PPA25772, PPA27166, PPA28472, PPA29924, PPA30330, PPA33510, PPA35922, PPA36763, PPA37815, PPA37822, PPA37828, PPA42166, PPA42413, PPA42434, PPA42442, PPA42459, PPA45395, PPA46013		PARCANUS000002071, PARCANUS000003233, PARCANUS000010173, PARCANUS000010380, PARCANUS000010741, PARCANUS000011362, PARCANUS000011661, PARCANUS000013026, PARCANUS000015654, PARCANUS000016739, PARCANUS000017890, PARCANUS000019629, PARCANUS000022288, PARCANUS000022945, PARCANUS000023583, PARCANUS000026976, PARCANUS000027471, PARCANUS000028744, PARCANUS000029151, PARCANUS000029353, PARCANUS000030633, …	PRENTOPHAG000001916, PRENTOPHAG000004512, PRENTOPHAG000006304, PRENTOPHAG000009696, PRENTOPHAG000012548, PRENTOPHAG000012844, PRENTOPHAG000018223, PRENTOPHAG000018931, PRENTOPHAG000019767, PRENTOPHAG000020810, PRENTOPHAG000022655, PRENTOPHAG000022895, PRENTOPHAG000023099, PRENTOPHAG000023607, PRENTOPHAG000023613, PRENTOPHAG000024689, PRENTOPHAG000025955, PRENTOPHAG000026618, PRENTOPHAG000027503, …	PREXSPEC000000965, PREXSPEC000002558, PREXSPEC000004621, PREXSPEC000005468, PREXSPEC000006694, PREXSPEC000007193, PREXSPEC000007381, PREXSPEC000010290, PREXSPEC000011505, PREXSPEC000011635, PREXSPEC000014465, PREXSPEC000014805, PREXSPEC000016054, PREXSPEC000017042, PREXSPEC000020491, PREXSPEC000024956, PREXSPEC000025115, PREXSPEC000029218	PRIFISSI000002209, PRIFISSI000005351, PRIFISSI000008752, PRIFISSI000009309, PRIFISSI000009855, PRIFISSI000010370, PRIFISSI000011780, PRIFISSI000020201, PRIFISSI000022566, PRIFISSI000024625, PRIFISSI000026222	PRIJAPON000001098, PRIJAPON000001324, PRIJAPON000006872, PRIJAPON000007537, PRIJAPON000007972, PRIJAPON000013903, PRIJAPON000014020, PRIJAPON000014583, PRIJAPON000014765, PRIJAPON000016875, PRIJAPON000020686, PRIJAPON000021575, PRIJAPON000022759, PRIJAPON000023437, PRIJAPON000028161, PRIJAPON000030839, PRIJAPON000033536	PRIMPAX000006419, PRIMPAX000006825, PRIMPAX000007060, PRIMPAX000009497, PRIMPAX000011968, PRIMPAX000013110, PRIMPAX000013897, PRIMPAX000014374, PRIMPAX000017503, PRIMPAX000018699, PRIMPAX000019462, PRIMPAX000021309, PRIMPAX000022842, PRIMPAX000023246, PRIMPAX000023465, PRIMPAX000024161, PRIMPAX000025622, PRIMPAX000026293, PRIMPAX000026329, PRIMPAX000026957	PRIMAYER000004594, PRIMAYER000007057, PRIMAYER000007603, PRIMAYER000007694, PRIMAYER000007843, PRIMAYER000011012, PRIMAYER000011329, PRIMAYER000011560, PRIMAYER000011739, PRIMAYER000012782, PRIMAYER000013477, PRIMAYER000014134, PRIMAYER000015313, PRIMAYER000017420, PRIMAYER000017599, PRIMAYER000018112, PRIMAYER000018770, PRIMAYER000018875, PRIMAYER000018920, PRIMAYER000019721, PRIMAYER000021371, …	MIJAPON000006311, MIJAPON000008089, MIJAPON000008476, MIJAPON000010117, MIJAPON000010757, MIJAPON000011366, MIJAPON000013265, MIJAPON000013278, MIJAPON000013468, MIJAPON000013479, MIJAPON000013960, MIJAPON000014863, MIJAPON000015327, MIJAPON000016854, MIJAPON000017635, MIJAPON000017668, MIJAPON000017860, MIJAPON000017962, MIJAPON000018594, MIJAPON000018649, MIJAPON000018694, MIJAPON000018919, MIJ…	PARAPRI000001796, PARAPRI000002406, PARAPRI000003019, PARAPRI000010502, PARAPRI000013746, PARAPRI000014557, PARAPRI000015202, PARAPRI000016686, PARAPRI000019130, PARAPRI000021103, PARAPRI000021320
OG0000021		PPA06295, PPA13463, PPA23184, PPA28003, PPA35124, PPA35487, PPA35525, PPA38121, PPA45800		PARCANUS000002453, PARCANUS000004677, PARCANUS000004926, PARCANUS000004966, PARCANUS000005427, PARCANUS000005998, PARCANUS000006983, PARCANUS000007488, PARCANUS000007781, PARCANUS000009668, PARCANUS000010005, PARCANUS000010087, PARCANUS000010275, PARCANUS000010419, PARCANUS000011453, PARCANUS000011868, PARCANUS000012412, PARCANUS000013319, PARCANUS000013692, PARCANUS000014037, PARCANUS000014744, …	PRENTOPHAG000006629, PRENTOPHAG000016111, PRENTOPHAG000020288, PRENTOPHAG000022986, PRENTOPHAG000025901, PRENTOPHAG000028042, PRENTOPHAG000029798	PREXSPEC000002068, PREXSPEC000002831, PREXSPEC000003633, PREXSPEC000004811, PREXSPEC000005587, PREXSPEC000006084, PREXSPEC000006790, PREXSPEC000006838, PREXSPEC000008196, PREXSPEC000008378, PREXSPEC000008743, PREXSPEC000009881, PREXSPEC000010197, PREXSPEC000012480, PREXSPEC000013140, PREXSPEC000014962, PREXSPEC000015197, PREXSPEC000015246, PREXSPEC000016240, PREXSPEC000017370, PREXSPEC000019064, …	PRIFISSI000023437, PRIFISSI000025612	PRIJAPON000001320, PRIJAPON000001585, PRIJAPON000002435, PRIJAPON000002611, PRIJAPON000002791, PRIJAPON000003402, PRIJAPON000003805, PRIJAPON000003833, PRIJAPON000004683, PRIJAPON000004704, PRIJAPON000005959, PRIJAPON000006105, PRIJAPON000006263, PRIJAPON000006589, PRIJAPON000007700, PRIJAPON000008640, PRIJAPON000009498, PRIJAPON000010433, PRIJAPON000010508, PRIJAPON000010741, PRIJAPON000012234, …	PRIMPAX000000597, PRIMPAX000000843, PRIMPAX000000860, PRIMPAX000002069, PRIMPAX000002331, PRIMPAX000002417, PRIMPAX000002479, PRIMPAX000002929, PRIMPAX000003220, PRIMPAX000003732, PRIMPAX000003848, PRIMPAX000003889, PRIMPAX000004228, PRIMPAX000004839, PRIMPAX000005801, PRIMPAX000006268, PRIMPAX000006376, PRIMPAX000006513, PRIMPAX000007228, PRIMPAX000007337, PRIMPAX000007536, PRIMPAX000007652, PRI…	PRIMAYER000006361, PRIMAYER000019574, PRIMAYER000023311, PRIMAYER000024228, PRIMAYER000027432, PRIMAYER000029743	MIJAPON000004212	PARAPRI000001209, PARAPRI000004002, PARAPRI000008409, PARAPRI000009721, PARAPRI000014450, PARAPRI000014693, PARAPRI000016004, PARAPRI000018599, PARAPRI000019455, PARAPRI000020970, PARAPRI000022318
OG0000022		Iso_D.1712.1, Iso_D.1861.1, PPA03053, PPA08618, PPA19482, PPA21802, PPA25958, PPA34748, PPA34749, PPA34750, PPA34756, PPA35988, PPA42808, ppa_stranded_DN28184_c0_g1_i4, ppa_stranded_DN31156_c2_g1_i5, ppa_stranded_DN9940_c0_g2_i1		PARCANUS000002819, PARCANUS000004021, PARCANUS000004327, PARCANUS000004343, PARCANUS000004919, PARCANUS000006463, PARCANUS000006845, PARCANUS000009244, PARCANUS000010317, PARCANUS000010550, PARCANUS000011740, PARCANUS000013803, PARCANUS000014094, PARCANUS000014922, PARCANUS000015051, PARCANUS000015784, PARCANUS000017706, PARCANUS000017804, PARCANUS000018108, PARCANUS000018628, PARCANUS000018703, …	PRENTOPHAG000004496, PRENTOPHAG000006702, PRENTOPHAG000010924, PRENTOPHAG000011688, PRENTOPHAG000012492, PRENTOPHAG000013447, PRENTOPHAG000013782, PRENTOPHAG000018187, PRENTOPHAG000019910, PRENTOPHAG000020522, PRENTOPHAG000021348, PRENTOPHAG000021665, PRENTOPHAG000022313, PRENTOPHAG000024798, PRENTOPHAG000026330, PRENTOPHAG000027472, PRENTOPHAG000028422, PRENTOPHAG000030583, PRENTOPHAG000030717	PREXSPEC000002865, PREXSPEC000005740, PREXSPEC000006980, PREXSPEC000007207, PREXSPEC000008336, PREXSPEC000008929, PREXSPEC000009888, PREXSPEC000010634, PREXSPEC000010743, PREXSPEC000010748, PREXSPEC000010757, PREXSPEC000012518, PREXSPEC000014119, PREXSPEC000014224, PREXSPEC000017032, PREXSPEC000017295, PREXSPEC000018059, PREXSPEC000020679, PREXSPEC000022055, PREXSPEC000022900, PREXSPEC000023724, …	PRIFISSI000004495, PRIFISSI000006564, PRIFISSI000008326, PRIFISSI000009394, PRIFISSI000009777, PRIFISSI000012534, PRIFISSI000012537, PRIFISSI000014117, PRIFISSI000016708, PRIFISSI000016757, PRIFISSI000017067, PRIFISSI000018600, PRIFISSI000018814, PRIFISSI000019786, PRIFISSI000020159, PRIFISSI000020271, PRIFISSI000020515, PRIFISSI000020653, PRIFISSI000020921, PRIFISSI000021032, PRIFISSI000021178, …	PRIJAPON000000993, PRIJAPON000001452, PRIJAPON000002166, PRIJAPON000002811, PRIJAPON000003571, PRIJAPON000004038, PRIJAPON000004260, PRIJAPON000004316, PRIJAPON000006864, PRIJAPON000010764, PRIJAPON000010953, PRIJAPON000012141, PRIJAPON000015336, PRIJAPON000015357, PRIJAPON000017654, PRIJAPON000019334, PRIJAPON000020021, PRIJAPON000021640, PRIJAPON000021932, PRIJAPON000023819, PRIJAPON000024735, …	PRIMPAX000001230, PRIMPAX000002088, PRIMPAX000003429, PRIMPAX000003648, PRIMPAX000004513, PRIMPAX000004709, PRIMPAX000005236, PRIMPAX000005739, PRIMPAX000006554, PRIMPAX000007818, PRIMPAX000008039, PRIMPAX000009827, PRIMPAX000010184, PRIMPAX000010940, PRIMPAX000013197, PRIMPAX000014250, PRIMPAX000014819, PRIMPAX000021004, PRIMPAX000021447, PRIMPAX000021737, PRIMPAX000022553, PRIMPAX000024384, PRI…	PRIMAYER000004328, PRIMAYER000006504, PRIMAYER000011485, PRIMAYER000012302, PRIMAYER000013680, PRIMAYER000016513, PRIMAYER000017817, PRIMAYER000018711, PRIMAYER000018807, PRIMAYER000021848, PRIMAYER000022846, PRIMAYER000023113, PRIMAYER000025796, PRIMAYER000026135, PRIMAYER000027017, PRIMAYER000027335, PRIMAYER000027736		PARAPRI000007359, PARAPRI000007807
OG0000023		PPA31479, PPA36382, PPA40878, PPA43416, ppa_stranded_DN15200_c0_g1_i1, ppa_stranded_DN19099_c0_g1_i1, ppa_stranded_DN21609_c0_g1_i1, ppa_stranded_DN21609_c0_g3_i2, ppa_stranded_DN23590_c0_g1_i1, ppa_stranded_DN27139_c0_g1_i2, ppa_stranded_DN2747_c0_g1_i1, ppa_stranded_DN28918_c0_g1_i6	tr|H0YE20|H0YE20_HUMAN	PARCANUS000000857, PARCANUS000001684, PARCANUS000002139, PARCANUS000002314, PARCANUS000004318, PARCANUS000004646, PARCANUS000004710, PARCANUS000005467, PARCANUS000006627, PARCANUS000007404, PARCANUS000009261, PARCANUS000009649, PARCANUS000009928, PARCANUS000014799, PARCANUS000014951, PARCANUS000015632, PARCANUS000016249, PARCANUS000018825, PARCANUS000020437, PARCANUS000020500, PARCANUS000020650, …	PRENTOPHAG000000170, PRENTOPHAG000000547, PRENTOPHAG000001187, PRENTOPHAG000001475, PRENTOPHAG000001654, PRENTOPHAG000002370, PRENTOPHAG000004030, PRENTOPHAG000004292, PRENTOPHAG000006169, PRENTOPHAG000007010, PRENTOPHAG000007288, PRENTOPHAG000010955, PRENTOPHAG000011493, PRENTOPHAG000011497, PRENTOPHAG000011630, PRENTOPHAG000012096, PRENTOPHAG000020529, PRENTOPHAG000021988, PRENTOPHAG000026314, …	PREXSPEC000000187, PREXSPEC000000290, PREXSPEC000000442, PREXSPEC000000643, PREXSPEC000001000, PREXSPEC000001067, PREXSPEC000001537, PREXSPEC000003657, PREXSPEC000004162, PREXSPEC000004245, PREXSPEC000005875, PREXSPEC000006817, PREXSPEC000009182, PREXSPEC000011144, PREXSPEC000014447, PREXSPEC000015155, PREXSPEC000018102, PREXSPEC000022100, PREXSPEC000030377	PRIFISSI000000058, PRIFISSI000000263, PRIFISSI000000300, PRIFISSI000000873, PRIFISSI000001857, PRIFISSI000002170, PRIFISSI000005247, PRIFISSI000005987, PRIFISSI000009673, PRIFISSI000010363, PRIFISSI000011622	PRIJAPON000001119, PRIJAPON000001321, PRIJAPON000001393, PRIJAPON000002617, PRIJAPON000003642, PRIJAPON000003815, PRIJAPON000004058, PRIJAPON000004570, PRIJAPON000004784, PRIJAPON000005037, PRIJAPON000005042, PRIJAPON000005413, PRIJAPON000006744, PRIJAPON000007610, PRIJAPON000008108, PRIJAPON000008542, PRIJAPON000010937, PRIJAPON000012213, PRIJAPON000016847, PRIJAPON000017811, PRIJAPON000021315, …	PRIMPAX000000229, PRIMPAX000000673, PRIMPAX000001369, PRIMPAX000001646, PRIMPAX000001768, PRIMPAX000001891, PRIMPAX000001915, PRIMPAX000003498, PRIMPAX000004889, PRIMPAX000005269, PRIMPAX000005769, PRIMPAX000007519, PRIMPAX000007915, PRIMPAX000010330, PRIMPAX000010835, PRIMPAX000011888, PRIMPAX000012384, PRIMPAX000012785, PRIMPAX000013992, PRIMPAX000018501, PRIMPAX000021703, PRIMPAX000025527, PRI…	PRIMAYER000000536, PRIMAYER000001108, PRIMAYER000001198, PRIMAYER000001908, PRIMAYER000002291, PRIMAYER000003608, PRIMAYER000003881, PRIMAYER000004143, PRIMAYER000004339, PRIMAYER000005350, PRIMAYER000006191, PRIMAYER000007446, PRIMAYER000008047, PRIMAYER000008195, PRIMAYER000014430, PRIMAYER000019167, PRIMAYER000019839, PRIMAYER000021682, PRIMAYER000021726, PRIMAYER000021891, PRIMAYER000022605, …	MIJAPON000000071, MIJAPON000000930, MIJAPON000001100, MIJAPON000001931, MIJAPON000004397, MIJAPON000006993, MIJAPON000008408, MIJAPON000008767, MIJAPON000009888, MIJAPON000010492, MIJAPON000014714	PARAPRI000000116, PARAPRI000000138, PARAPRI000000158, PARAPRI000000376, PARAPRI000000423, PARAPRI000000933, PARAPRI000007681, PARAPRI000018962
OG0000024		Iso_D.8791.1, Iso_D.8792.1, PPA14411, PPA33884, PPA37800, PPA39877, PPA44723, ppa_stranded_DN19723_c0_g2_i3, ppa_stranded_DN19886_c0_g1_i1, ppa_stranded_DN28136_c1_g1_i1, ppa_stranded_DN28187_c0_g2_i1, ppa_stranded_DN29957_c0_g1_i1, ppa_stranded_DN29957_c2_g1_i2, ppa_stranded_DN31011_c3_g9_i1, ppa_stranded_DN31211_c2_g9_i2, ppa_stranded_DN31595_c5_g1_i2		PARCANUS000000525, PARCANUS000000866, PARCANUS000000959, PARCANUS000001952, PARCANUS000002104, PARCANUS000002132, PARCANUS000002155, PARCANUS000002416, PARCANUS000002538, PARCANUS000002898, PARCANUS000003080, PARCANUS000003101, PARCANUS000003229, PARCANUS000003856, PARCANUS000003881, PARCANUS000004046, PARCANUS000004079, PARCANUS000004514, PARCANUS000004883, PARCANUS000004920, PARCANUS000005042, …		PREXSPEC000000195, PREXSPEC000000348, PREXSPEC000000636, PREXSPEC000000840, PREXSPEC000001077, PREXSPEC000001605, PREXSPEC000001843, PREXSPEC000002122, PREXSPEC000002752, PREXSPEC000002884, PREXSPEC000003225, PREXSPEC000003355, PREXSPEC000004036, PREXSPEC000004044, PREXSPEC000004941, PREXSPEC000004986, PREXSPEC000005388, PREXSPEC000006067, PREXSPEC000007691, PREXSPEC000008053, PREXSPEC000008374, …	PRIFISSI000000674, PRIFISSI000000958, PRIFISSI000001146, PRIFISSI000002048, PRIFISSI000002324, PRIFISSI000002887, PRIFISSI000003300, PRIFISSI000005187, PRIFISSI000005265, PRIFISSI000007171, PRIFISSI000009539, PRIFISSI000011032, PRIFISSI000011131, PRIFISSI000011219, PRIFISSI000011231, PRIFISSI000011350, PRIFISSI000011802, PRIFISSI000012793, PRIFISSI000015496, PRIFISSI000019541, PRIFISSI000021265, …	PRIJAPON000000065, PRIJAPON000000081, PRIJAPON000000158, PRIJAPON000000173, PRIJAPON000000199, PRIJAPON000000325, PRIJAPON000000381, PRIJAPON000000556, PRIJAPON000000587, PRIJAPON000000589, PRIJAPON000000684, PRIJAPON000000798, PRIJAPON000000858, PRIJAPON000000875, PRIJAPON000000916, PRIJAPON000000950, PRIJAPON000001059, PRIJAPON000001922, PRIJAPON000002221, PRIJAPON000002381, PRIJAPON000002466, …	PRIMPAX000000296, PRIMPAX000000489, PRIMPAX000000766, PRIMPAX000000821, PRIMPAX000000974, PRIMPAX000003180, PRIMPAX000003380, PRIMPAX000004197, PRIMPAX000006362, PRIMPAX000009680, PRIMPAX000012276, PRIMPAX000012642, PRIMPAX000014202, PRIMPAX000020834, PRIMPAX000028406	PRIMAYER000000138, PRIMAYER000000219, PRIMAYER000000465, PRIMAYER000002572, PRIMAYER000007861, PRIMAYER000011648, PRIMAYER000012544, PRIMAYER000017438, PRIMAYER000019952, PRIMAYER000030755	MIJAPON000015584
OG0000025		PPA04512, PPA35920, ppa_stranded_DN30973_c0_g2_i5		PARCANUS000007044, PARCANUS000009676, PARCANUS000018617, PARCANUS000025289, PARCANUS000027572, PARCANUS000033659	PRENTOPHAG000000736, PRENTOPHAG000000796, PRENTOPHAG000001628, PRENTOPHAG000001966, PRENTOPHAG000002032, PRENTOPHAG000002758, PRENTOPHAG000002969, PRENTOPHAG000003396, PRENTOPHAG000003449, PRENTOPHAG000003456, PRENTOPHAG000003980, PRENTOPHAG000004256, PRENTOPHAG000004468, PRENTOPHAG000004476, PRENTOPHAG000004597, PRENTOPHAG000005361, PRENTOPHAG000005906, PRENTOPHAG000006113, PRENTOPHAG000006312, …	PREXSPEC000002684, PREXSPEC000006006, PREXSPEC000006224, PREXSPEC000009997	PRIFISSI000003707, PRIFISSI000023194	PRIJAPON000003474, PRIJAPON000004214, PRIJAPON000006743, PRIJAPON000006970, PRIJAPON000007071, PRIJAPON000007196, PRIJAPON000007359, PRIJAPON000009894, PRIJAPON000010830, PRIJAPON000013447, PRIJAPON000013706, PRIJAPON000013981, PRIJAPON000017619, PRIJAPON000018793, PRIJAPON000023039, PRIJAPON000023486, PRIJAPON000025021, PRIJAPON000029523, PRIJAPON000034141	PRIMPAX000000596, PRIMPAX000000963, PRIMPAX000000971, PRIMPAX000001071, PRIMPAX000002341, PRIMPAX000002449, PRIMPAX000002565, PRIMPAX000002793, PRIMPAX000003387, PRIMPAX000003542, PRIMPAX000003597, PRIMPAX000003737, PRIMPAX000003871, PRIMPAX000003934, PRIMPAX000004300, PRIMPAX000004945, PRIMPAX000005406, PRIMPAX000005831, PRIMPAX000006234, PRIMPAX000007352, PRIMPAX000008073, PRIMPAX000011488, PRI…	PRIMAYER000000202, PRIMAYER000000312, PRIMAYER000000900, PRIMAYER000001205, PRIMAYER000002244, PRIMAYER000002901, PRIMAYER000002944, PRIMAYER000004118, PRIMAYER000005068, PRIMAYER000006776, PRIMAYER000007069, PRIMAYER000008091, PRIMAYER000008157, PRIMAYER000008209, PRIMAYER000008525, PRIMAYER000008827, PRIMAYER000008846, PRIMAYER000010580, PRIMAYER000010632, PRIMAYER000011504, PRIMAYER000011913, …
OG0000026		PPA36130		PARCANUS000001819, PARCANUS000002092, PARCANUS000002141, PARCANUS000003116, PARCANUS000004223, PARCANUS000004489, PARCANUS000007696, PARCANUS000011734, PARCANUS000011987, PARCANUS000012656, PARCANUS000015785, PARCANUS000016021, PARCANUS000016802, PARCANUS000016966, PARCANUS000019585, PARCANUS000020581, PARCANUS000021829, PARCANUS000024262, PARCANUS000024980, PARCANUS000026804, PARCANUS000027292, …	PRENTOPHAG000001640, PRENTOPHAG000004214, PRENTOPHAG000004440, PRENTOPHAG000007606, PRENTOPHAG000007723, PRENTOPHAG000009534, PRENTOPHAG000009849, PRENTOPHAG000010430, PRENTOPHAG000012407, PRENTOPHAG000012611, PRENTOPHAG000012775, PRENTOPHAG000013157, PRENTOPHAG000015863, PRENTOPHAG000016984, PRENTOPHAG000018450, PRENTOPHAG000019142, PRENTOPHAG000019622, PRENTOPHAG000021116, PRENTOPHAG000021151, …	PREXSPEC000015236	PRIFISSI000000941, PRIFISSI000001809, PRIFISSI000001891, PRIFISSI000001950, PRIFISSI000002135, PRIFISSI000002344, PRIFISSI000003267, PRIFISSI000003530, PRIFISSI000003596, PRIFISSI000005039, PRIFISSI000005697, PRIFISSI000005855, PRIFISSI000005877, PRIFISSI000006236, PRIFISSI000006255, PRIFISSI000006426, PRIFISSI000006551, PRIFISSI000006767, PRIFISSI000007032, PRIFISSI000007730, PRIFISSI000007871, …	PRIJAPON000001360, PRIJAPON000001919, PRIJAPON000002244, PRIJAPON000002573, PRIJAPON000003268, PRIJAPON000004248, PRIJAPON000006290, PRIJAPON000007109, PRIJAPON000007167, PRIJAPON000007360, PRIJAPON000007385, PRIJAPON000007777, PRIJAPON000008830, PRIJAPON000008933, PRIJAPON000009454, PRIJAPON000010232, PRIJAPON000011005, PRIJAPON000013205, PRIJAPON000013871, PRIJAPON000013946, PRIJAPON000018699, …	PRIMPAX000000574, PRIMPAX000000605, PRIMPAX000002120, PRIMPAX000002327, PRIMPAX000002619, PRIMPAX000003853, PRIMPAX000005536, PRIMPAX000007493, PRIMPAX000008053, PRIMPAX000012675, PRIMPAX000013451, PRIMPAX000020678, PRIMPAX000020782, PRIMPAX000022161, PRIMPAX000022414, PRIMPAX000022607, PRIMPAX000023501, PRIMPAX000023858, PRIMPAX000024013, PRIMPAX000024463, PRIMPAX000028792, PRIMPAX000032249, PRI…	PRIMAYER000003251, PRIMAYER000008011, PRIMAYER000008196, PRIMAYER000010909, PRIMAYER000012702, PRIMAYER000013041, PRIMAYER000013432, PRIMAYER000013936, PRIMAYER000015092, PRIMAYER000017392, PRIMAYER000017933, PRIMAYER000018143, PRIMAYER000018579, PRIMAYER000019701, PRIMAYER000020327, PRIMAYER000021285, PRIMAYER000021318, PRIMAYER000021805, PRIMAYER000022978, PRIMAYER000023767, PRIMAYER000024773, …
OG0000027	tr|D3KFT5|D3KFT5_CAEEL, tr|G5EG13|G5EG13_CAEEL, tr|O17721|O17721_CAEEL, tr|P90778|P90778_CAEEL, tr|P90779|P90779_CAEEL, tr|P90780|P90780_CAEEL, tr|P90781|P90781_CAEEL, tr|Q09486|Q09486_CAEEL, tr|Q7KPV7|Q7KPV7_CAEEL, tr|Q93544|Q93544_CAEEL, tr|Q93545|Q93545_CAEEL	Iso_D.14758.1, PPA09827, PPA15468, PPA18716, PPA19661, PPA27070, PPA34171, PPA35370, ppa_stranded_DN18177_c0_g2_i1, ppa_stranded_DN18985_c1_g1_i1, ppa_stranded_DN20115_c0_g1_i1, ppa_stranded_DN24864_c0_g1_i1, ppa_stranded_DN31621_c0_g4_i1		PARCANUS000001836, PARCANUS000001881, PARCANUS000002232, PARCANUS000002277, PARCANUS000002851, PARCANUS000004089, PARCANUS000004395, PARCANUS000005447, PARCANUS000006343, PARCANUS000006385, PARCANUS000009969, PARCANUS000010528, PARCANUS000011825, PARCANUS000025426, PARCANUS000028433, PARCANUS000038760	PRENTOPHAG000000624, PRENTOPHAG000001179, PRENTOPHAG000001334, PRENTOPHAG000002171, PRENTOPHAG000002275, PRENTOPHAG000002810, PRENTOPHAG000002865, PRENTOPHAG000004351, PRENTOPHAG000004544, PRENTOPHAG000004546, PRENTOPHAG000005899, PRENTOPHAG000007136, PRENTOPHAG000007392, PRENTOPHAG000007644, PRENTOPHAG000007678, PRENTOPHAG000008359, PRENTOPHAG000010155, PRENTOPHAG000011130, PRENTOPHAG000011863, …	PREXSPEC000001645, PREXSPEC000001776, PREXSPEC000003666, PREXSPEC000003716, PREXSPEC000004272, PREXSPEC000005006, PREXSPEC000005187, PREXSPEC000006096, PREXSPEC000010148, PREXSPEC000012070, PREXSPEC000025753	PRIFISSI000000613, PRIFISSI000002443, PRIFISSI000002794, PRIFISSI000002825, PRIFISSI000002836, PRIFISSI000003139, PRIFISSI000003680, PRIFISSI000004800, PRIFISSI000005819, PRIFISSI000010717, PRIFISSI000014910, PRIFISSI000023814	PRIJAPON000001069, PRIJAPON000001117, PRIJAPON000001431, PRIJAPON000001958, PRIJAPON000002454, PRIJAPON000003593, PRIJAPON000006660, PRIJAPON000008526, PRIJAPON000010262, PRIJAPON000015479, PRIJAPON000016392, PRIJAPON000017582, PRIJAPON000021833, PRIJAPON000023032, PRIJAPON000024317, PRIJAPON000028976, PRIJAPON000029585, PRIJAPON000032073	PRIMPAX000000300, PRIMPAX000000737, PRIMPAX000000939, PRIMPAX000000955, PRIMPAX000001400, PRIMPAX000002964, PRIMPAX000003814, PRIMPAX000004985, PRIMPAX000006005, PRIMPAX000006084, PRIMPAX000007143, PRIMPAX000020735, PRIMPAX000023250, PRIMPAX000023898, PRIMPAX000030916, PRIMPAX000031092	PRIMAYER000001272, PRIMAYER000001665, PRIMAYER000001857, PRIMAYER000002118, PRIMAYER000002727, PRIMAYER000002843, PRIMAYER000002903, PRIMAYER000003474, PRIMAYER000003716, PRIMAYER000004075, PRIMAYER000005165, PRIMAYER000005166, PRIMAYER000007614, PRIMAYER000008829, PRIMAYER000011529, PRIMAYER000012373, PRIMAYER000014217, PRIMAYER000018267, PRIMAYER000018652, PRIMAYER000021609, PRIMAYER000023221, …	MIJAPON000000689, MIJAPON000001311, MIJAPON000001484, MIJAPON000001768, MIJAPON000001894, MIJAPON000001917, MIJAPON000002134, MIJAPON000002165, MIJAPON000002988, MIJAPON000002993, MIJAPON000003124, MIJAPON000004437, MIJAPON000004828, MIJAPON000006093, MIJAPON000008247, MIJAPON000008446, MIJAPON000009365, MIJAPON000010798, MIJAPON000011591, MIJAPON000011903, MIJAPON000015471, MIJAPON000015969, MIJ…	PARAPRI000000149, PARAPRI000000268, PARAPRI000000549, PARAPRI000001634, PARAPRI000011111
OG0000028		PPA42543, PPA42610, PPA42793, PPA42822, PPA42851		PARCANUS000000127, PARCANUS000000596, PARCANUS000000900, PARCANUS000001869, PARCANUS000001997, PARCANUS000002766, PARCANUS000003130, PARCANUS000004484, PARCANUS000006800, PARCANUS000009113, PARCANUS000009905, PARCANUS000011545, PARCANUS000011985, PARCANUS000012347, PARCANUS000012356, PARCANUS000013924, PARCANUS000016196, PARCANUS000019071, PARCANUS000019661, PARCANUS000027156, PARCANUS000027417, …	PRENTOPHAG000000110, PRENTOPHAG000000187, PRENTOPHAG000000250, PRENTOPHAG000000317, PRENTOPHAG000000467, PRENTOPHAG000000497, PRENTOPHAG000000683, PRENTOPHAG000000988, PRENTOPHAG000001962, PRENTOPHAG000002170, PRENTOPHAG000003701, PRENTOPHAG000004488, PRENTOPHAG000007253, PRENTOPHAG000008022, PRENTOPHAG000013301, PRENTOPHAG000020956, PRENTOPHAG000021709, PRENTOPHAG000022577, PRENTOPHAG000023510, …	PREXSPEC000000871, PREXSPEC000001018, PREXSPEC000001355, PREXSPEC000002670, PREXSPEC000002812, PREXSPEC000004119, PREXSPEC000005709, PREXSPEC000006268, PREXSPEC000007705, PREXSPEC000008156, PREXSPEC000013338, PREXSPEC000014661, PREXSPEC000017119, PREXSPEC000018222, PREXSPEC000018800, PREXSPEC000019983, PREXSPEC000020799, PREXSPEC000021837, PREXSPEC000024529, PREXSPEC000024836, PREXSPEC000025072, …	PRIFISSI000004841, PRIFISSI000007925, PRIFISSI000009237, PRIFISSI000010931, PRIFISSI000022267	PRIJAPON000000265, PRIJAPON000000428, PRIJAPON000002053, PRIJAPON000002469, PRIJAPON000003312, PRIJAPON000003613, PRIJAPON000005498, PRIJAPON000006991, PRIJAPON000007428, PRIJAPON000008771, PRIJAPON000013749, PRIJAPON000017964, PRIJAPON000018032, PRIJAPON000018575, PRIJAPON000020405, PRIJAPON000020902, PRIJAPON000022127, PRIJAPON000022998, PRIJAPON000023225, PRIJAPON000023509, PRIJAPON000023536, …	PRIMPAX000001866, PRIMPAX000005226, PRIMPAX000011027, PRIMPAX000014123, PRIMPAX000014733, PRIMPAX000017576, PRIMPAX000018183, PRIMPAX000021571, PRIMPAX000021760, PRIMPAX000023458, PRIMPAX000024146, PRIMPAX000024466, PRIMPAX000025674, PRIMPAX000025740, PRIMPAX000025775, PRIMPAX000025972, PRIMPAX000026032, PRIMPAX000030059, PRIMPAX000031482, PRIMPAX000034217	PRIMAYER000000048, PRIMAYER000000784, PRIMAYER000002060, PRIMAYER000003130, PRIMAYER000003335, PRIMAYER000004774, PRIMAYER000005605, PRIMAYER000008245, PRIMAYER000008281, PRIMAYER000013333, PRIMAYER000013459, PRIMAYER000013792, PRIMAYER000013980, PRIMAYER000020992, PRIMAYER000022389, PRIMAYER000023786, PRIMAYER000024623, PRIMAYER000025139, PRIMAYER000027168, PRIMAYER000030696, PRIMAYER000032390
OG0000029	sp|Q20681|BAT38_CAEEL, sp|Q9XUM6|BAT34_CAEEL, sp|Q9XWB9|BAT36_CAEEL, tr|Q9XUM9|Q9XUM9_CAEEL	Contig21-snapTAU.106, ppa_stranded_DN23487_c1_g1_i1, ppa_stranded_DN35751_c0_g1_i1		PARCANUS000001887, PARCANUS000008785, PARCANUS000009363, PARCANUS000009803, PARCANUS000011754, PARCANUS000013278, PARCANUS000026331, PARCANUS000029952, PARCANUS000030868, PARCANUS000032683, PARCANUS000035685, PARCANUS000036522, PARCANUS000037165	PRENTOPHAG000000968, PRENTOPHAG000001082, PRENTOPHAG000001091, PRENTOPHAG000001387, PRENTOPHAG000001452, PRENTOPHAG000001802, PRENTOPHAG000002853, PRENTOPHAG000003512, PRENTOPHAG000004299, PRENTOPHAG000004386, PRENTOPHAG000004614, PRENTOPHAG000005153, PRENTOPHAG000005298, PRENTOPHAG000006610, PRENTOPHAG000006872, PRENTOPHAG000006928, PRENTOPHAG000007234, PRENTOPHAG000007826, PRENTOPHAG000008328, …	PREXSPEC000003484, PREXSPEC000004384, PREXSPEC000005730, PREXSPEC000007636, PREXSPEC000012429, PREXSPEC000016064, PREXSPEC000025797	PRIFISSI000000055, PRIFISSI000000371, PRIFISSI000000459, PRIFISSI000000519, PRIFISSI000001987, PRIFISSI000002040, PRIFISSI000002411, PRIFISSI000003730, PRIFISSI000003824, PRIFISSI000003882, PRIFISSI000004988, PRIFISSI000005054, PRIFISSI000006155, PRIFISSI000006674, PRIFISSI000007451, PRIFISSI000007477, PRIFISSI000007621, PRIFISSI000008758, PRIFISSI000010281, PRIFISSI000011506, PRIFISSI000011626, …	PRIJAPON000002416, PRIJAPON000004236, PRIJAPON000013400, PRIJAPON000014117, PRIJAPON000014605, PRIJAPON000017246, PRIJAPON000028331, PRIJAPON000031598, PRIJAPON000032601, PRIJAPON000032736, PRIJAPON000033880, PRIJAPON000034194	PRIMPAX000000148, PRIMPAX000000554, PRIMPAX000006395, PRIMPAX000007549, PRIMPAX000007781, PRIMPAX000009540, PRIMPAX000012872, PRIMPAX000013609, PRIMPAX000015628, PRIMPAX000017409, PRIMPAX000020399, PRIMPAX000025360, PRIMPAX000026882, PRIMPAX000027216, PRIMPAX000028327, PRIMPAX000030178, PRIMPAX000032259	PRIMAYER000001765, PRIMAYER000002028, PRIMAYER000002911, PRIMAYER000003079, PRIMAYER000004224, PRIMAYER000004508, PRIMAYER000005288, PRIMAYER000005354, PRIMAYER000005391, PRIMAYER000005966, PRIMAYER000006135, PRIMAYER000006463, PRIMAYER000006839, PRIMAYER000007265, PRIMAYER000008085, PRIMAYER000008406, PRIMAYER000008567, PRIMAYER000008576, PRIMAYER000009437, PRIMAYER000009803, PRIMAYER000011450, …	MIJAPON000000223	PARAPRI000002201, PARAPRI000013509
OG0000030		Contig45-snapTAU.114, Iso_D.9239.1, PPA04379, PPA21245, PPA22883, PPA34364, PPA36342, PPA37223, PPA40674, PPA40797, PPA40965, ppa_stranded_DN18842_c0_g1_i1, ppa_stranded_DN19913_c0_g2_i1, ppa_stranded_DN27578_c1_g1_i2, ppa_stranded_DN27578_c1_g2_i1, ppa_stranded_DN27949_c1_g1_i1, ppa_stranded_DN28688_c0_g1_i4, ppa_stranded_DN29306_c0_g1_i3, ppa_stranded_DN30092_c0_g1_i2, ppa_stranded_DN30092_c0_g…		PARCANUS000000092, PARCANUS000000139, PARCANUS000000157, PARCANUS000000359, PARCANUS000000395, PARCANUS000000806, PARCANUS000001119, PARCANUS000001249, PARCANUS000003281, PARCANUS000003399, PARCANUS000004656, PARCANUS000004785, PARCANUS000006959, PARCANUS000013729, PARCANUS000013866, PARCANUS000024555, PARCANUS000035589	PRENTOPHAG000000397, PRENTOPHAG000000581, PRENTOPHAG000000899, PRENTOPHAG000001485, PRENTOPHAG000001826, PRENTOPHAG000003545, PRENTOPHAG000004252, PRENTOPHAG000005408, PRENTOPHAG000005449, PRENTOPHAG000005781, PRENTOPHAG000005866, PRENTOPHAG000006900, PRENTOPHAG000009294, PRENTOPHAG000014738, PRENTOPHAG000023443, PRENTOPHAG000030411	PREXSPEC000000429, PREXSPEC000000732, PREXSPEC000000955, PREXSPEC000001264, PREXSPEC000001525, PREXSPEC000002171, PREXSPEC000002637, PREXSPEC000002833, PREXSPEC000002902, PREXSPEC000002937, PREXSPEC000004085, PREXSPEC000004786, PREXSPEC000006468, PREXSPEC000008106, PREXSPEC000024463, PREXSPEC000025126, PREXSPEC000029679	PRIFISSI000000517, PRIFISSI000000846, PRIFISSI000000901, PRIFISSI000000967, PRIFISSI000001129, PRIFISSI000001984, PRIFISSI000003016, PRIFISSI000003165, PRIFISSI000003205, PRIFISSI000003737, PRIFISSI000004734, PRIFISSI000007403, PRIFISSI000008353, PRIFISSI000009561, PRIFISSI000009924, PRIFISSI000019892, PRIFISSI000023958	PRIJAPON000000515, PRIJAPON000000885, PRIJAPON000001097, PRIJAPON000002176, PRIJAPON000002241, PRIJAPON000002307, PRIJAPON000002718, PRIJAPON000003576, PRIJAPON000003725, PRIJAPON000004306, PRIJAPON000005118, PRIJAPON000005375, PRIJAPON000005509, PRIJAPON000005534, PRIJAPON000006797, PRIJAPON000009685, PRIJAPON000010216, PRIJAPON000010717, PRIJAPON000011071, PRIJAPON000011354, PRIJAPON000017251, …	PRIMPAX000000174, PRIMPAX000000177, PRIMPAX000000222, PRIMPAX000000551, PRIMPAX000000559, PRIMPAX000000568, PRIMPAX000000586, PRIMPAX000000786, PRIMPAX000000904, PRIMPAX000001225, PRIMPAX000001861, PRIMPAX000002407, PRIMPAX000002433, PRIMPAX000005284, PRIMPAX000006127, PRIMPAX000006479, PRIMPAX000010356, PRIMPAX000010942, PRIMPAX000010951, PRIMPAX000012074, PRIMPAX000012981, PRIMPAX000013402, PRI…	PRIMAYER000000126, PRIMAYER000000130, PRIMAYER000000525, PRIMAYER000000586, PRIMAYER000000783, PRIMAYER000001044, PRIMAYER000001153, PRIMAYER000001694, PRIMAYER000001792, PRIMAYER000002176, PRIMAYER000003398, PRIMAYER000004210, PRIMAYER000004373, PRIMAYER000005003, PRIMAYER000006711, PRIMAYER000007217, PRIMAYER000007418, PRIMAYER000008074, PRIMAYER000008768, PRIMAYER000013350, PRIMAYER000014452, …	MIJAPON000000418, MIJAPON000001414, MIJAPON000001442	PARAPRI000000280, PARAPRI000000517, PARAPRI000000815, PARAPRI000004392, PARAPRI000005078, PARAPRI000008081
OG0000031	sp|P05634|MSP10_CAEEL, sp|P53017|MSP19_CAEEL, sp|P53018|MSP32_CAEEL, sp|P53019|MSP33_CAEEL, sp|P53020|MSP38_CAEEL, sp|Q17856|MSP55_CAEEL, sp|Q18461|MSP49_CAEEL, sp|Q19832|MSP3_CAEEL, sp|Q21244|MSP63_CAEEL, sp|Q23519|MS152_CAEEL, sp|Q94053|MSP78_CAEEL, sp|Q9TVW5|MSP77_CAEEL, tr|G5EBJ8|G5EBJ8_CAEEL, tr|G5EEW3|G5EEW3_CAEEL, tr|Q18145|Q18145_CAEEL, tr|Q23428|Q23428_CAEEL, tr|Q688B0|Q688B0_CAEEL, tr|Q…	Iso_D.5042.1, Iso_D.5838.1, PPA00977, PPA00978, PPA16664, PPA29731, PPA30706, PPA34621, PPA34959, PPA35850, PPA36169, PPA36291, PPA36605, PPA36766, PPA37287, PPA37309, PPA37318, PPA37548, PPA37845, PPA37847, PPA37978, PPA38141, PPA38186, PPA39034, PPA39043, PPA39078, PPA42515, PPA42519, PPA42569, PPA42734, PPA42760, PPA42869, PPA43162, ppa_stranded_DN31590_c1_g26_i1		PARCANUS000000012, PARCANUS000000062, PARCANUS000006203, PARCANUS000010152, PARCANUS000011708, PARCANUS000021081, PARCANUS000021678, PARCANUS000022445, PARCANUS000026238, PARCANUS000029316, PARCANUS000029646, PARCANUS000029835, PARCANUS000030153, PARCANUS000031697, PARCANUS000033682, PARCANUS000034736, PARCANUS000035430, PARCANUS000036847	PRENTOPHAG000000013, PRENTOPHAG000000019, PRENTOPHAG000001645, PRENTOPHAG000008570, PRENTOPHAG000010020, PRENTOPHAG000016213, PRENTOPHAG000017476, PRENTOPHAG000018190, PRENTOPHAG000018802, PRENTOPHAG000021205, PRENTOPHAG000030477	PREXSPEC000000016, PREXSPEC000000035, PREXSPEC000006878, PREXSPEC000007836, PREXSPEC000007895, PREXSPEC000008350, PREXSPEC000011639, PREXSPEC000016126, PREXSPEC000017009, PREXSPEC000017206, PREXSPEC000019625, PREXSPEC000021008, PREXSPEC000026087, PREXSPEC000029420, PREXSPEC000030320, PREXSPEC000030333	PRIFISSI000000013, PRIFISSI000007579, PRIFISSI000008830, PRIFISSI000010133, PRIFISSI000011700, PRIFISSI000012966, PRIFISSI000013489, PRIFISSI000016334, PRIFISSI000019524, PRIFISSI000019910, PRIFISSI000019937, PRIFISSI000022377	PRIJAPON000000015, PRIJAPON000000024, PRIJAPON000000450, PRIJAPON000003417, PRIJAPON000013301, PRIJAPON000016425, PRIJAPON000017560, PRIJAPON000025349, PRIJAPON000026126, PRIJAPON000026501, PRIJAPON000033281, PRIJAPON000034752, PRIJAPON000035077, PRIJAPON000035357, PRIJAPON000035991	PRIMPAX000000018, PRIMPAX000000325, PRIMPAX000000863, PRIMPAX000003045, PRIMPAX000004311, PRIMPAX000013982, PRIMPAX000022545, PRIMPAX000025747, PRIMPAX000028840, PRIMPAX000033015, PRIMPAX000033093, PRIMPAX000035693	PRIMAYER000000017, PRIMAYER000000066, PRIMAYER000000070, PRIMAYER000000197, PRIMAYER000004669, PRIMAYER000004918, PRIMAYER000008194, PRIMAYER000008292, PRIMAYER000017418, PRIMAYER000021797, PRIMAYER000024069, PRIMAYER000024648, PRIMAYER000027377, PRIMAYER000031600	MIJAPON000000024, MIJAPON000003087, MIJAPON000005679, MIJAPON000013196, MIJAPON000015152, MIJAPON000015976, MIJAPON000018656	PARAPRI000000565, PARAPRI000004506, PARAPRI000005773, PARAPRI000006188, PARAPRI000012105, PARAPRI000014020, PARAPRI000014689, PARAPRI000015725, PARAPRI000015957, PARAPRI000018882
OG0000032	tr|A0A1C3NSL8|A0A1C3NSL8_CAEEL, tr|O02147|O02147_CAEEL, tr|Q23008|Q23008_CAEEL, tr|Q9BL43|Q9BL43_CAEEL	PPA03767, PPA04333, PPA10010, PPA30526, PPA34289, PPA36944, PPA39767, PPA40739, PPA41108, PPA41660, PPA42366, ppa_stranded_DN25758_c0_g1_i1, ppa_stranded_DN26305_c0_g1_i1, ppa_stranded_DN30123_c0_g1_i5, ppa_stranded_DN30573_c0_g1_i2, ppa_stranded_DN31013_c0_g1_i1, ppa_stranded_DN31013_c3_g2_i1, ppa_stranded_DN9111_c0_g2_i1	sp|Q5XG92|EST4A_HUMAN, sp|Q9UKY3|CES1P_HUMAN, tr|A0A0C4DGH1|A0A0C4DGH1_HUMAN, tr|I3L498|I3L498_HUMAN, tr|J3QLP1|J3QLP1_HUMAN	PARCANUS000000029, PARCANUS000000035, PARCANUS000000150, PARCANUS000000489, PARCANUS000000716, PARCANUS000001772, PARCANUS000002022, PARCANUS000002096, PARCANUS000003402, PARCANUS000003922, PARCANUS000004197, PARCANUS000005069, PARCANUS000005440, PARCANUS000014936, PARCANUS000015199, PARCANUS000017171, PARCANUS000028546	PRENTOPHAG000000142, PRENTOPHAG000000734, PRENTOPHAG000001547, PRENTOPHAG000002923, PRENTOPHAG000003255, PRENTOPHAG000003425, PRENTOPHAG000003593, PRENTOPHAG000003613, PRENTOPHAG000003775, PRENTOPHAG000004034, PRENTOPHAG000004127, PRENTOPHAG000005615, PRENTOPHAG000007587, PRENTOPHAG000008369, PRENTOPHAG000008601, PRENTOPHAG000010980, PRENTOPHAG000013151, PRENTOPHAG000017739, PRENTOPHAG000018389, …	PREXSPEC000000054, PREXSPEC000000139, PREXSPEC000000144, PREXSPEC000000338, PREXSPEC000001547, PREXSPEC000001657, PREXSPEC000001696, PREXSPEC000001753, PREXSPEC000002692, PREXSPEC000002820, PREXSPEC000003352, PREXSPEC000005120, PREXSPEC000006056, PREXSPEC000007167, PREXSPEC000014383, PREXSPEC000029467	PRIFISSI000000221, PRIFISSI000000332, PRIFISSI000000509, PRIFISSI000000557, PRIFISSI000000887, PRIFISSI000001178, PRIFISSI000001309, PRIFISSI000001395, PRIFISSI000002043, PRIFISSI000003116, PRIFISSI000004322, PRIFISSI000010141	PRIJAPON000000110, PRIJAPON000000195, PRIJAPON000000233, PRIJAPON000000524, PRIJAPON000001222, PRIJAPON000001738, PRIJAPON000003199, PRIJAPON000004114, PRIJAPON000004669, PRIJAPON000004846, PRIJAPON000006381, PRIJAPON000010293, PRIJAPON000010405, PRIJAPON000012479, PRIJAPON000012844	PRIMPAX000000235, PRIMPAX000000274, PRIMPAX000000637, PRIMPAX000001155, PRIMPAX000001326, PRIMPAX000001510, PRIMPAX000001744, PRIMPAX000002073, PRIMPAX000002143, PRIMPAX000002584, PRIMPAX000002638, PRIMPAX000002801, PRIMPAX000003106, PRIMPAX000005429, PRIMPAX000006004, PRIMPAX000006796, PRIMPAX000006931, PRIMPAX000007553, PRIMPAX000008193, PRIMPAX000008882, PRIMPAX000014562, PRIMPAX000020232, PRI…	PRIMAYER000000209, PRIMAYER000000506, PRIMAYER000000635, PRIMAYER000000743, PRIMAYER000001075, PRIMAYER000001312, PRIMAYER000002352, PRIMAYER000004384, PRIMAYER000006630, PRIMAYER000006859, PRIMAYER000017461, PRIMAYER000018686, PRIMAYER000025734, PRIMAYER000026878, PRIMAYER000031431	MIJAPON000000066, MIJAPON000000142, MIJAPON000000395, MIJAPON000000400, MIJAPON000001478, MIJAPON000002858, MIJAPON000006377, MIJAPON000007813, MIJAPON000018276	PARAPRI000000086, PARAPRI000000093, PARAPRI000000129, PARAPRI000000276, PARAPRI000000361, PARAPRI000000369, PARAPRI000001537, PARAPRI000004886, PARAPRI000010278, PARAPRI000017845, PARAPRI000019082, PARAPRI000020133
OG0000033	sp|P90771|C36A1_CAEEL	Contig67-snapTAU.70, Iso_D.13671.1, Iso_D.13672.1, PPA05778, PPA06639, PPA08571, PPA25805, PPA26090, PPA35789, PPA39602, PPA41807, PPA41813, PPA45787, ppa_stranded_DN16349_c0_g1_i3, ppa_stranded_DN18133_c0_g1_i1, ppa_stranded_DN25356_c0_g1_i3, ppa_stranded_DN32971_c0_g1_i1	sp|Q6VVX0|CP2R1_HUMAN, sp|Q6ZSU1|C2G1P_HUMAN, tr|E9PJT9|E9PJT9_HUMAN, tr|E9PS56|E9PS56_HUMAN, tr|K7EMQ4|K7EMQ4_HUMAN	PARCANUS000000272, PARCANUS000000426, PARCANUS000001294, PARCANUS000001898, PARCANUS000002205, PARCANUS000002868, PARCANUS000003071, PARCANUS000003104, PARCANUS000006220, PARCANUS000006900, PARCANUS000007240, PARCANUS000007450, PARCANUS000007505, PARCANUS000007820, PARCANUS000009556, PARCANUS000015720, PARCANUS000016333, PARCANUS000017839, PARCANUS000023432, PARCANUS000030137	PRENTOPHAG000000726, PRENTOPHAG000000942, PRENTOPHAG000000961, PRENTOPHAG000001624, PRENTOPHAG000001651, PRENTOPHAG000002788, PRENTOPHAG000003187, PRENTOPHAG000003423, PRENTOPHAG000004429, PRENTOPHAG000004480, PRENTOPHAG000004815, PRENTOPHAG000005936, PRENTOPHAG000007044, PRENTOPHAG000009140, PRENTOPHAG000015942, PRENTOPHAG000021919, PRENTOPHAG000022697, PRENTOPHAG000025709, PRENTOPHAG000027034	PREXSPEC000000173, PREXSPEC000000620, PREXSPEC000000734, PREXSPEC000001230, PREXSPEC000001567, PREXSPEC000001803, PREXSPEC000002313, PREXSPEC000002349, PREXSPEC000002909, PREXSPEC000005771, PREXSPEC000011004, PREXSPEC000013830, PREXSPEC000019368, PREXSPEC000019747	PRIFISSI000000432, PRIFISSI000000552, PRIFISSI000000688, PRIFISSI000000872, PRIFISSI000000973, PRIFISSI000001165, PRIFISSI000001168, PRIFISSI000001659, PRIFISSI000002097, PRIFISSI000002204, PRIFISSI000002697, PRIFISSI000002759, PRIFISSI000004919, PRIFISSI000005020, PRIFISSI000005340, PRIFISSI000006438, PRIFISSI000006525, PRIFISSI000008575, PRIFISSI000009903, PRIFISSI000016200, PRIFISSI000019046	PRIJAPON000000326, PRIJAPON000000333, PRIJAPON000000675, PRIJAPON000000901, PRIJAPON000001221, PRIJAPON000002007, PRIJAPON000002513, PRIJAPON000002638, PRIJAPON000003523, PRIJAPON000003595, PRIJAPON000004456, PRIJAPON000007552, PRIJAPON000009930, PRIJAPON000010445, PRIJAPON000015461, PRIJAPON000015561, PRIJAPON000015748, PRIJAPON000019409, PRIJAPON000025010, PRIJAPON000032209, PRIJAPON000032969	PRIMPAX000000196, PRIMPAX000000663, PRIMPAX000001484, PRIMPAX000001530, PRIMPAX000001641, PRIMPAX000002080, PRIMPAX000002556, PRIMPAX000002645, PRIMPAX000003980, PRIMPAX000006365, PRIMPAX000006906, PRIMPAX000007267, PRIMPAX000008480, PRIMPAX000009412, PRIMPAX000009501, PRIMPAX000009965, PRIMPAX000012511, PRIMPAX000013080, PRIMPAX000017486, PRIMPAX000018683, PRIMPAX000035803	PRIMAYER000000100, PRIMAYER000000422, PRIMAYER000000847, PRIMAYER000001752, PRIMAYER000001872, PRIMAYER000003265, PRIMAYER000003274, PRIMAYER000005243, PRIMAYER000006517, PRIMAYER000008311, PRIMAYER000008490, PRIMAYER000008904, PRIMAYER000009652, PRIMAYER000010536, PRIMAYER000022268, PRIMAYER000024861	MIJAPON000000105	PARAPRI000000143, PARAPRI000001331, PARAPRI000002608, PARAPRI000002778, PARAPRI000003416, PARAPRI000004588, PARAPRI000006233, PARAPRI000006411, PARAPRI000006444, PARAPRI000007331, PARAPRI000009528, PARAPRI000012004
OG0000034		PPA06343, PPA11785, PPA11798, PPA12861, PPA17135, PPA23334, PPA29734, PPA35332, PPA36790, PPA37332, PPA38833, PPA39140, PPA39340, PPA41070, PPA42041, PPA46281, ppa_stranded_DN17344_c0_g2_i1		PARCANUS000007543, PARCANUS000011300, PARCANUS000011753, PARCANUS000013134, PARCANUS000015080, PARCANUS000016253, PARCANUS000016422, PARCANUS000017373, PARCANUS000019131, PARCANUS000023585, PARCANUS000027582, PARCANUS000029042, PARCANUS000029079, PARCANUS000029719, PARCANUS000029857, PARCANUS000030190, PARCANUS000033474, PARCANUS000038345, PARCANUS000038870	PRENTOPHAG000003058, PRENTOPHAG000006035, PRENTOPHAG000006943, PRENTOPHAG000010212, PRENTOPHAG000012049, PRENTOPHAG000013082, PRENTOPHAG000013560, PRENTOPHAG000015123, PRENTOPHAG000016560, PRENTOPHAG000020369, PRENTOPHAG000021129, PRENTOPHAG000022533, PRENTOPHAG000028195, PRENTOPHAG000028252, PRENTOPHAG000029880, PRENTOPHAG000030768, PRENTOPHAG000030931, PRENTOPHAG000030978	PREXSPEC000001271, PREXSPEC000002612, PREXSPEC000003822, PREXSPEC000006444, PREXSPEC000007486, PREXSPEC000007670, PREXSPEC000008241, PREXSPEC000008401, PREXSPEC000010246, PREXSPEC000010324, PREXSPEC000010443, PREXSPEC000011336, PREXSPEC000011526, PREXSPEC000011728, PREXSPEC000011761, PREXSPEC000013331, PREXSPEC000014809, PREXSPEC000016834, PREXSPEC000017004, PREXSPEC000019780, PREXSPEC000024228, …	PRIFISSI000000681, PRIFISSI000005756, PRIFISSI000007033, PRIFISSI000007653, PRIFISSI000016791, PRIFISSI000019739, PRIFISSI000024943, PRIFISSI000025647, PRIFISSI000025941, PRIFISSI000027587	PRIJAPON000003084, PRIJAPON000006047, PRIJAPON000012623, PRIJAPON000012892, PRIJAPON000015845, PRIJAPON000016559, PRIJAPON000016871, PRIJAPON000017358, PRIJAPON000018624, PRIJAPON000022739, PRIJAPON000023492, PRIJAPON000024284, PRIJAPON000025816, PRIJAPON000027853, PRIJAPON000028125, PRIJAPON000028460, PRIJAPON000030820, PRIJAPON000031462, PRIJAPON000031509, PRIJAPON000032361, PRIJAPON000033586	PRIMPAX000006055, PRIMPAX000006564, PRIMPAX000011884, PRIMPAX000014570, PRIMPAX000015085, PRIMPAX000015458, PRIMPAX000018077, PRIMPAX000020215, PRIMPAX000023323, PRIMPAX000023602, PRIMPAX000024284, PRIMPAX000024528, PRIMPAX000026894, PRIMPAX000027884, PRIMPAX000028334, PRIMPAX000028507, PRIMPAX000028828, PRIMPAX000029580, PRIMPAX000029950, PRIMPAX000030799, PRIMPAX000030804, PRIMPAX000031124, PRI…	PRIMAYER000000579, PRIMAYER000001357, PRIMAYER000001912, PRIMAYER000002718, PRIMAYER000007808, PRIMAYER000010872, PRIMAYER000011769, PRIMAYER000012365, PRIMAYER000014157, PRIMAYER000019750, PRIMAYER000020249, PRIMAYER000022855, PRIMAYER000026753, PRIMAYER000028150, PRIMAYER000030852, PRIMAYER000031266	MIJAPON000000976, MIJAPON000006545, MIJAPON000007354, MIJAPON000008426, MIJAPON000011041, MIJAPON000014177, MIJAPON000015382	PARAPRI000001613, PARAPRI000001659, PARAPRI000008056, PARAPRI000013895, PARAPRI000015527, PARAPRI000016975, PARAPRI000017007, PARAPRI000020383, PARAPRI000020934, PARAPRI000021922, PARAPRI000022471
OG0000035	tr|O45893|O45893_CAEEL	Contig104-snapTAU.98, Contig60-snapTAU.91, PPA05586, PPA05603, PPA05606, PPA12304, PPA36483, PPA40680, PPA40885, PPA41020, PPA41103, PPA41131, PPA41178, PPA41394, PPA42345, PPA45128, UMM-S2840-7.40-mRNA-1_frag2		PARCANUS000000977, PARCANUS000006202, PARCANUS000010402, PARCANUS000015109, PARCANUS000015828, PARCANUS000016368, PARCANUS000017147, PARCANUS000020433, PARCANUS000024821, PARCANUS000025858, PARCANUS000027787, PARCANUS000030191, PARCANUS000031495, PARCANUS000033838, PARCANUS000037119, PARCANUS000037347, PARCANUS000037723, PARCANUS000038472	PRENTOPHAG000001478, PRENTOPHAG000006239, PRENTOPHAG000009123, PRENTOPHAG000010552, PRENTOPHAG000011895, PRENTOPHAG000014925, PRENTOPHAG000018396, PRENTOPHAG000019273, PRENTOPHAG000019342, PRENTOPHAG000019646, PRENTOPHAG000020547, PRENTOPHAG000022214, PRENTOPHAG000022698, PRENTOPHAG000023291, PRENTOPHAG000023783, PRENTOPHAG000025926, PRENTOPHAG000031141	PREXSPEC000004118, PREXSPEC000005275, PREXSPEC000007166, PREXSPEC000014785, PREXSPEC000016101, PREXSPEC000016268, PREXSPEC000016661, PREXSPEC000017654, PREXSPEC000017767, PREXSPEC000018500, PREXSPEC000024188, PREXSPEC000025758, PREXSPEC000026827, PREXSPEC000027412, PREXSPEC000028344, PREXSPEC000030200	PRIFISSI000006620, PRIFISSI000015453, PRIFISSI000016163, PRIFISSI000016246, PRIFISSI000016864, PRIFISSI000016945, PRIFISSI000018185, PRIFISSI000019159, PRIFISSI000019556, PRIFISSI000019630, PRIFISSI000020630, PRIFISSI000021347, PRIFISSI000022835, PRIFISSI000024439, PRIFISSI000024484, PRIFISSI000025257, PRIFISSI000025561, PRIFISSI000026568	PRIJAPON000003210, PRIJAPON000003581, PRIJAPON000007527, PRIJAPON000010638, PRIJAPON000010762, PRIJAPON000021314, PRIJAPON000024455, PRIJAPON000026099, PRIJAPON000026522, PRIJAPON000028020, PRIJAPON000028412, PRIJAPON000029250, PRIJAPON000029869, PRIJAPON000031496, PRIJAPON000035416	PRIMPAX000007603, PRIMPAX000010170, PRIMPAX000010544, PRIMPAX000011252, PRIMPAX000012185, PRIMPAX000014589, PRIMPAX000015475, PRIMPAX000019005, PRIMPAX000019877, PRIMPAX000021485, PRIMPAX000024866, PRIMPAX000025651, PRIMPAX000025721, PRIMPAX000026583, PRIMPAX000027486, PRIMPAX000030190, PRIMPAX000031969, PRIMPAX000034413, PRIMPAX000034595, PRIMPAX000034887, PRIMPAX000035601	PRIMAYER000001366, PRIMAYER000007340, PRIMAYER000009072, PRIMAYER000012401, PRIMAYER000013390, PRIMAYER000013517, PRIMAYER000015308, PRIMAYER000016651, PRIMAYER000018031, PRIMAYER000019464, PRIMAYER000020241, PRIMAYER000022553, PRIMAYER000023213, PRIMAYER000023366, PRIMAYER000026367, PRIMAYER000027607, PRIMAYER000027639, PRIMAYER000029033, PRIMAYER000031943	MIJAPON000001741, MIJAPON000001967, MIJAPON000006685, MIJAPON000007432, MIJAPON000008661, MIJAPON000012512, MIJAPON000013538, MIJAPON000016264, MIJAPON000017727, MIJAPON000017733, MIJAPON000018499, MIJAPON000018840, MIJAPON000019020	PARAPRI000001043, PARAPRI000002099, PARAPRI000002895, PARAPRI000008406, PARAPRI000011234, PARAPRI000017853, PARAPRI000019578
OG0000036		PPA03203, PPA11358, PPA16354, PPA22578, PPA33633, PPA35762, ppa_stranded_DN23606_c0_g1_i1, ppa_stranded_DN29722_c0_g2_i3, ppa_stranded_DN31374_c1_g1_i1		PARCANUS000000645, PARCANUS000000650, PARCANUS000000979, PARCANUS000001487, PARCANUS000001824, PARCANUS000003096, PARCANUS000004342, PARCANUS000005739, PARCANUS000005762, PARCANUS000006640, PARCANUS000006833, PARCANUS000007474, PARCANUS000009432, PARCANUS000010321, PARCANUS000010712, PARCANUS000011346, PARCANUS000011399, PARCANUS000014175, PARCANUS000017439, PARCANUS000017809, PARCANUS000022619, …	PRENTOPHAG000002727, PRENTOPHAG000003389, PRENTOPHAG000003547, PRENTOPHAG000003675, PRENTOPHAG000003714, PRENTOPHAG000004115, PRENTOPHAG000004264, PRENTOPHAG000005431, PRENTOPHAG000007448, PRENTOPHAG000008112, PRENTOPHAG000013816, PRENTOPHAG000014052, PRENTOPHAG000021834, PRENTOPHAG000030560	PREXSPEC000002618, PREXSPEC000002790, PREXSPEC000007030, PREXSPEC000008941, PREXSPEC000009281, PREXSPEC000013022, PREXSPEC000014035, PREXSPEC000015916, PREXSPEC000016293, PREXSPEC000019282, PREXSPEC000019377, PREXSPEC000020970, PREXSPEC000025347, PREXSPEC000030700	PRIFISSI000000480, PRIFISSI000000833, PRIFISSI000002633, PRIFISSI000003216, PRIFISSI000003818, PRIFISSI000004293, PRIFISSI000005131, PRIFISSI000005308, PRIFISSI000006523, PRIFISSI000006567, PRIFISSI000007990, PRIFISSI000009129, PRIFISSI000009716, PRIFISSI000011191, PRIFISSI000011503, PRIFISSI000012493, PRIFISSI000017104, PRIFISSI000017784, PRIFISSI000019125, PRIFISSI000022616, PRIFISSI000023264, …	PRIJAPON000001050, PRIJAPON000002504, PRIJAPON000003090, PRIJAPON000003166, PRIJAPON000003333, PRIJAPON000003462, PRIJAPON000003910, PRIJAPON000004403, PRIJAPON000004453, PRIJAPON000004490, PRIJAPON000004929, PRIJAPON000006050, PRIJAPON000006205, PRIJAPON000007049, PRIJAPON000007137, PRIJAPON000007171, PRIJAPON000008273, PRIJAPON000009372, PRIJAPON000009408, PRIJAPON000010261, PRIJAPON000011408, …	PRIMPAX000000243, PRIMPAX000001060, PRIMPAX000001078, PRIMPAX000001385, PRIMPAX000001698, PRIMPAX000002164, PRIMPAX000002512, PRIMPAX000003188, PRIMPAX000004034, PRIMPAX000004145, PRIMPAX000004262, PRIMPAX000004969, PRIMPAX000004971, PRIMPAX000006977, PRIMPAX000010417, PRIMPAX000012285, PRIMPAX000013779, PRIMPAX000016663, PRIMPAX000017441, PRIMPAX000019834, PRIMPAX000019939, PRIMPAX000022046, PRI…	PRIMAYER000001301, PRIMAYER000005148, PRIMAYER000005370, PRIMAYER000012651, PRIMAYER000013857, PRIMAYER000015347, PRIMAYER000017222, PRIMAYER000026933, PRIMAYER000027310		PARAPRI000016288
OG0000037	tr|Q09594|Q09594_CAEEL	Contig24-snapTAU.289, Contig27-snapTAU.206, PPA28302, PPA42657, UMM-S2850-1.52-mRNA-1_middle2, ppa_stranded_DN23120_c0_g1_i3, ppa_stranded_DN24655_c0_g4_i2, ppa_stranded_DN27083_c0_g1_i10, ppa_stranded_DN30062_c3_g1_i2, ppa_stranded_DN31425_c5_g2_i9		PARCANUS000000214, PARCANUS000000251, PARCANUS000000471, PARCANUS000000684, PARCANUS000000921, PARCANUS000001366, PARCANUS000001448, PARCANUS000001760, PARCANUS000002880, PARCANUS000003014, PARCANUS000003397, PARCANUS000004316, PARCANUS000004918, PARCANUS000006875, PARCANUS000007649, PARCANUS000008181, PARCANUS000008677, PARCANUS000009088, PARCANUS000011759, PARCANUS000037888	PRENTOPHAG000000100, PRENTOPHAG000000245, PRENTOPHAG000000405, PRENTOPHAG000000648, PRENTOPHAG000000699, PRENTOPHAG000011321, PRENTOPHAG000011842, PRENTOPHAG000013228, PRENTOPHAG000014072, PRENTOPHAG000021669, PRENTOPHAG000027598, PRENTOPHAG000027940	PREXSPEC000000196, PREXSPEC000000206, PREXSPEC000000839, PREXSPEC000001261, PREXSPEC000001418, PREXSPEC000001528, PREXSPEC000001949, PREXSPEC000002146, PREXSPEC000002709, PREXSPEC000002775, PREXSPEC000002898, PREXSPEC000003659, PREXSPEC000004174, PREXSPEC000004791, PREXSPEC000005601, PREXSPEC000011866, PREXSPEC000017001, PREXSPEC000017554, PREXSPEC000019964, PREXSPEC000020236, PREXSPEC000021741	PRIFISSI000000112, PRIFISSI000000268, PRIFISSI000000512, PRIFISSI000000527, PRIFISSI000001005, PRIFISSI000001044, PRIFISSI000001885, PRIFISSI000002228, PRIFISSI000005285, PRIFISSI000009062, PRIFISSI000021649, PRIFISSI000026924	PRIJAPON000000053, PRIJAPON000000128, PRIJAPON000000386, PRIJAPON000000453, PRIJAPON000000636, PRIJAPON000000655, PRIJAPON000000796, PRIJAPON000001621, PRIJAPON000002449, PRIJAPON000002623, PRIJAPON000003522, PRIJAPON000003653, PRIJAPON000004002, PRIJAPON000004240, PRIJAPON000005525, PRIJAPON000005938, PRIJAPON000006560, PRIJAPON000006791, PRIJAPON000007034, PRIJAPON000007232, PRIJAPON000009493, …	PRIMPAX000000178, PRIMPAX000000331, PRIMPAX000000396, PRIMPAX000001050, PRIMPAX000001278, PRIMPAX000001466, PRIMPAX000002221, PRIMPAX000002642, PRIMPAX000003234, PRIMPAX000003812, PRIMPAX000004360, PRIMPAX000009728, PRIMPAX000010466, PRIMPAX000012125, PRIMPAX000012439, PRIMPAX000013137, PRIMPAX000013434, PRIMPAX000014020, PRIMPAX000014441, PRIMPAX000017193, PRIMPAX000019396, PRIMPAX000024420, PRI…	PRIMAYER000000172, PRIMAYER000000866, PRIMAYER000001297, PRIMAYER000002015, PRIMAYER000002858, PRIMAYER000003785, PRIMAYER000005052, PRIMAYER000005276, PRIMAYER000005399, PRIMAYER000005650, PRIMAYER000006690, PRIMAYER000006973, PRIMAYER000008574, PRIMAYER000010385, PRIMAYER000012426, PRIMAYER000018997, PRIMAYER000020269, PRIMAYER000026245, PRIMAYER000029525, PRIMAYER000030615, PRIMAYER000032326	MIJAPON000000702, MIJAPON000000706, MIJAPON000000943, MIJAPON000003435, MIJAPON000014842	PARAPRI000000026, PARAPRI000000056, PARAPRI000000265, PARAPRI000000340, PARAPRI000000481
OG0000038		PPA01657, PPA01887, PPA03784, PPA04423, PPA16446, PPA19061, PPA22220, PPA31903, PPA32823, PPA36448, PPA37143, ppa_stranded_DN10310_c0_g1_i1, ppa_stranded_DN16257_c0_g2_i1		PARCANUS000000126, PARCANUS000003426, PARCANUS000003974, PARCANUS000004621, PARCANUS000004682, PARCANUS000005600, PARCANUS000005668, PARCANUS000005716, PARCANUS000006525, PARCANUS000006935, PARCANUS000007678, PARCANUS000008798, PARCANUS000011044, PARCANUS000011823, PARCANUS000012447, PARCANUS000013469, PARCANUS000013688, PARCANUS000019810, PARCANUS000021277, PARCANUS000023612, PARCANUS000023733, …	PRENTOPHAG000000602, PRENTOPHAG000000851, PRENTOPHAG000004135, PRENTOPHAG000004210, PRENTOPHAG000005186, PRENTOPHAG000005270, PRENTOPHAG000005440, PRENTOPHAG000007511, PRENTOPHAG000008898, PRENTOPHAG000010266, PRENTOPHAG000011197, PRENTOPHAG000011794, PRENTOPHAG000014186, PRENTOPHAG000020450, PRENTOPHAG000021090, PRENTOPHAG000022183, PRENTOPHAG000022764, PRENTOPHAG000023089, PRENTOPHAG000023594, …	PREXSPEC000001327, PREXSPEC000002941, PREXSPEC000004418, PREXSPEC000004732, PREXSPEC000005708, PREXSPEC000006310, PREXSPEC000007349, PREXSPEC000012297, PREXSPEC000018036, PREXSPEC000025743, PREXSPEC000028191, PREXSPEC000028310, PREXSPEC000030278	PRIFISSI000000895, PRIFISSI000001198, PRIFISSI000002172, PRIFISSI000002351, PRIFISSI000002552, PRIFISSI000004517, PRIFISSI000005541, PRIFISSI000006331, PRIFISSI000009099, PRIFISSI000016113, PRIFISSI000026275	PRIJAPON000000598, PRIJAPON000002033, PRIJAPON000002040, PRIJAPON000002266, PRIJAPON000002428, PRIJAPON000002928, PRIJAPON000004357, PRIJAPON000004922, PRIJAPON000006534, PRIJAPON000007273, PRIJAPON000011062, PRIJAPON000012778, PRIJAPON000013795, PRIJAPON000022306, PRIJAPON000023291, PRIJAPON000026300, PRIJAPON000034267	PRIMPAX000001261, PRIMPAX000001295, PRIMPAX000001341, PRIMPAX000001557, PRIMPAX000002092, PRIMPAX000002383, PRIMPAX000002585, PRIMPAX000003225, PRIMPAX000003515, PRIMPAX000003527, PRIMPAX000006755, PRIMPAX000015736, PRIMPAX000016830, PRIMPAX000019342, PRIMPAX000020197, PRIMPAX000020379, PRIMPAX000024390, PRIMPAX000025099, PRIMPAX000026731, PRIMPAX000027164, PRIMPAX000032064	PRIMAYER000001741, PRIMAYER000004627, PRIMAYER000008008, PRIMAYER000008181, PRIMAYER000008880, PRIMAYER000009651, PRIMAYER000010323, PRIMAYER000011734, PRIMAYER000016246, PRIMAYER000020050, PRIMAYER000022192, PRIMAYER000023037, PRIMAYER000023122, PRIMAYER000025566, PRIMAYER000025604, PRIMAYER000026556, PRIMAYER000026647, PRIMAYER000030442, PRIMAYER000031032		PARAPRI000001794, PARAPRI000002864, PARAPRI000003978, PARAPRI000006575, PARAPRI000007673, PARAPRI000008480, PARAPRI000015592, PARAPRI000016601, PARAPRI000020818, PARAPRI000021856
OG0000039		Contig78-snapTAU.116, Contig78-snapTAU.117, Iso_D.763.5, Iso_D.764.1, PPA00099, PPA05602, PPA37004, PPA39886, PPA41033, ppa_stranded_DN12672_c0_g1_i1, ppa_stranded_DN44379_c0_g1_i1, ppa_stranded_DN6349_c0_g1_i1		PARCANUS000002952, PARCANUS000003095, PARCANUS000004512, PARCANUS000004975, PARCANUS000007747, PARCANUS000008615, PARCANUS000009524, PARCANUS000009983, PARCANUS000014186, PARCANUS000014964, PARCANUS000017091, PARCANUS000022395, PARCANUS000023469, PARCANUS000026217, PARCANUS000028873, PARCANUS000031767, PARCANUS000034016	PRENTOPHAG000004595, PRENTOPHAG000009758, PRENTOPHAG000010066, PRENTOPHAG000011231, PRENTOPHAG000012026, PRENTOPHAG000014813, PRENTOPHAG000015093, PRENTOPHAG000016186, PRENTOPHAG000018055, PRENTOPHAG000018543, PRENTOPHAG000018833, PRENTOPHAG000020768, PRENTOPHAG000021013, PRENTOPHAG000021440, PRENTOPHAG000025716, PRENTOPHAG000027604, PRENTOPHAG000027879, PRENTOPHAG000028699, PRENTOPHAG000029083, …	PREXSPEC000000610, PREXSPEC000000771, PREXSPEC000009052, PREXSPEC000010065, PREXSPEC000010714, PREXSPEC000011552, PREXSPEC000015171, PREXSPEC000015665, PREXSPEC000017473, PREXSPEC000020886, PREXSPEC000025594, PREXSPEC000028270, PREXSPEC000030785	PRIFISSI000004663, PRIFISSI000005198, PRIFISSI000005638, PRIFISSI000005648, PRIFISSI000005701, PRIFISSI000006128, PRIFISSI000006400, PRIFISSI000009937, PRIFISSI000013406, PRIFISSI000013659, PRIFISSI000017620, PRIFISSI000018196, PRIFISSI000018720, PRIFISSI000020105, PRIFISSI000020355, PRIFISSI000022901, PRIFISSI000023501	PRIJAPON000004942, PRIJAPON000006546, PRIJAPON000006742, PRIJAPON000007144, PRIJAPON000013965, PRIJAPON000016169, PRIJAPON000017369, PRIJAPON000019237, PRIJAPON000023469, PRIJAPON000024642, PRIJAPON000030300, PRIJAPON000035088	PRIMPAX000004173, PRIMPAX000005583, PRIMPAX000005916, PRIMPAX000009021, PRIMPAX000010932, PRIMPAX000011314, PRIMPAX000012270, PRIMPAX000012536, PRIMPAX000013550, PRIMPAX000013734, PRIMPAX000014397, PRIMPAX000015077, PRIMPAX000016122, PRIMPAX000021276, PRIMPAX000021474, PRIMPAX000026345, PRIMPAX000026418, PRIMPAX000030947, PRIMPAX000032356	PRIMAYER000002045, PRIMAYER000004617, PRIMAYER000006391, PRIMAYER000007173, PRIMAYER000007487, PRIMAYER000008088, PRIMAYER000008308, PRIMAYER000012678, PRIMAYER000016331, PRIMAYER000024491, PRIMAYER000030237, PRIMAYER000030449, PRIMAYER000031296, PRIMAYER000032496	MIJAPON000001095, MIJAPON000002104, MIJAPON000002135, MIJAPON000002586, MIJAPON000002986, MIJAPON000003027, MIJAPON000003093, MIJAPON000003268, MIJAPON000004491, MIJAPON000005966, MIJAPON000007208, MIJAPON000007507, MIJAPON000007658, MIJAPON000007794, MIJAPON000008894, MIJAPON000013693, MIJAPON000013912, MIJAPON000013950, MIJAPON000014240, MIJAPON000017328	PARAPRI000001701, PARAPRI000001716, PARAPRI000009107, PARAPRI000009482, PARAPRI000010649, PARAPRI000014240, PARAPRI000015486, PARAPRI000016581, PARAPRI000016720, PARAPRI000019824
OG0000040		Contig23-snapTAU.292, PPA04353, PPA06260, PPA15584, PPA18599, PPA26868, PPA30225, PPA30702, PPA34498, PPA41099, PPA41109, PPA41200, PPA41498, PPA41735, PPA42780		PARCANUS000011068, PARCANUS000012057, PARCANUS000012593, PARCANUS000014138, PARCANUS000016048, PARCANUS000019044, PARCANUS000020984, PARCANUS000021995, PARCANUS000023995, PARCANUS000024563, PARCANUS000026645, PARCANUS000026792, PARCANUS000029978, PARCANUS000030463, PARCANUS000030675, PARCANUS000032272, PARCANUS000033479, PARCANUS000034045, PARCANUS000034091, PARCANUS000034351, PARCANUS000036416, …	PRENTOPHAG000002241, PRENTOPHAG000002862, PRENTOPHAG000003914, PRENTOPHAG000005063, PRENTOPHAG000005687, PRENTOPHAG000009614, PRENTOPHAG000010415, PRENTOPHAG000013357, PRENTOPHAG000013366, PRENTOPHAG000022951, PRENTOPHAG000023721, PRENTOPHAG000023924, PRENTOPHAG000024408, PRENTOPHAG000024719, PRENTOPHAG000029874, PRENTOPHAG000030153, PRENTOPHAG000030324	PREXSPEC000005256, PREXSPEC000007817, PREXSPEC000010161, PREXSPEC000010672, PREXSPEC000010968, PREXSPEC000012642, PREXSPEC000017479, PREXSPEC000017971, PREXSPEC000019688, PREXSPEC000020664, PREXSPEC000025646, PREXSPEC000026236, PREXSPEC000029340, PREXSPEC000030331, PREXSPEC000030397	PRIFISSI000000377, PRIFISSI000003831, PRIFISSI000005074, PRIFISSI000005736, PRIFISSI000006369, PRIFISSI000008535, PRIFISSI000008713, PRIFISSI000011602, PRIFISSI000020485, PRIFISSI000023860	PRIJAPON000000992, PRIJAPON000005061, PRIJAPON000008342, PRIJAPON000013632, PRIJAPON000019785, PRIJAPON000020327, PRIJAPON000022710, PRIJAPON000022764, PRIJAPON000024978, PRIJAPON000025111, PRIJAPON000025471, PRIJAPON000027988, PRIJAPON000028461, PRIJAPON000029679, PRIJAPON000030210, PRIJAPON000031897, PRIJAPON000033914, PRIJAPON000033953, PRIJAPON000034956	PRIMPAX000001873, PRIMPAX000007561, PRIMPAX000007570, PRIMPAX000009423, PRIMPAX000012609, PRIMPAX000013258, PRIMPAX000015971, PRIMPAX000018401, PRIMPAX000019931, PRIMPAX000022762, PRIMPAX000025094, PRIMPAX000027208, PRIMPAX000027315, PRIMPAX000027642, PRIMPAX000028782, PRIMPAX000032173, PRIMPAX000032262, PRIMPAX000033773, PRIMPAX000035367, PRIMPAX000035847, PRIMPAX000035855, PRIMPAX000036889	PRIMAYER000006830, PRIMAYER000006886, PRIMAYER000007311, PRIMAYER000009352, PRIMAYER000011593, PRIMAYER000012074, PRIMAYER000013674, PRIMAYER000013896, PRIMAYER000015271, PRIMAYER000017868, PRIMAYER000022447, PRIMAYER000022899, PRIMAYER000025103, PRIMAYER000027215, PRIMAYER000027484, PRIMAYER000029376, PRIMAYER000030785	MIJAPON000000178, MIJAPON000000445, MIJAPON000000955, MIJAPON000002596, MIJAPON000004395, MIJAPON000005636, MIJAPON000011745, MIJAPON000013534, MIJAPON000013859, MIJAPON000014048, MIJAPON000016502	PARAPRI000000190, PARAPRI000001707, PARAPRI000004759, PARAPRI000008183, PARAPRI000008606, PARAPRI000014986, PARAPRI000015295
OG0000041		PPA07961, PPA11658, PPA13061, PPA18945, PPA37805		PARCANUS000002041, PARCANUS000002675, PARCANUS000004853, PARCANUS000006827, PARCANUS000007726, PARCANUS000009784, PARCANUS000010642, PARCANUS000012491, PARCANUS000014390, PARCANUS000018903, PARCANUS000023031, PARCANUS000025493, PARCANUS000027866, PARCANUS000028845, PARCANUS000030989, PARCANUS000032506, PARCANUS000034060, PARCANUS000037537, PARCANUS000039190	PRENTOPHAG000001718, PRENTOPHAG000002826, PRENTOPHAG000007211, PRENTOPHAG000007360, PRENTOPHAG000013742, PRENTOPHAG000016311, PRENTOPHAG000019377, PRENTOPHAG000022633, PRENTOPHAG000023956, PRENTOPHAG000024388, PRENTOPHAG000029907	PREXSPEC000000473, PREXSPEC000002046, PREXSPEC000004059, PREXSPEC000004076, PREXSPEC000005686, PREXSPEC000005913, PREXSPEC000007317, PREXSPEC000007492, PREXSPEC000009882, PREXSPEC000011825, PREXSPEC000015206, PREXSPEC000018015, PREXSPEC000022268, PREXSPEC000022388	PRIFISSI000001092, PRIFISSI000003834, PRIFISSI000003938, PRIFISSI000004408, PRIFISSI000004427, PRIFISSI000004486, PRIFISSI000005968, PRIFISSI000006590, PRIFISSI000007978, PRIFISSI000008581, PRIFISSI000008743, PRIFISSI000009304, PRIFISSI000009496, PRIFISSI000009651, PRIFISSI000009743, PRIFISSI000011124, PRIFISSI000018261, PRIFISSI000018430, PRIFISSI000018564, PRIFISSI000019948, PRIFISSI000020127, …	PRIJAPON000000319, PRIJAPON000000330, PRIJAPON000003897, PRIJAPON000004827, PRIJAPON000005159, PRIJAPON000006908, PRIJAPON000007224, PRIJAPON000007796, PRIJAPON000008339, PRIJAPON000010640, PRIJAPON000011633, PRIJAPON000013228, PRIJAPON000013392, PRIJAPON000021903, PRIJAPON000023113, PRIJAPON000025993, PRIJAPON000028730, PRIJAPON000028830, PRIJAPON000029308, PRIJAPON000029989, PRIJAPON000031405, …	PRIMPAX000003840, PRIMPAX000005960, PRIMPAX000006982, PRIMPAX000006992, PRIMPAX000007423, PRIMPAX000007559, PRIMPAX000007828, PRIMPAX000008066, PRIMPAX000009326, PRIMPAX000009839, PRIMPAX000010730, PRIMPAX000012486, PRIMPAX000012923, PRIMPAX000013633, PRIMPAX000018952, PRIMPAX000021522, PRIMPAX000023742, PRIMPAX000023745, PRIMPAX000024115, PRIMPAX000024647, PRIMPAX000024868, PRIMPAX000024870, PRI…	PRIMAYER000001324, PRIMAYER000002006, PRIMAYER000002844, PRIMAYER000003056, PRIMAYER000009207, PRIMAYER000010941, PRIMAYER000017270, PRIMAYER000020229, PRIMAYER000020312, PRIMAYER000022248, PRIMAYER000023900, PRIMAYER000025618, PRIMAYER000027939, PRIMAYER000029251	MIJAPON000009642, MIJAPON000010028, MIJAPON000014187	PARAPRI000000473, PARAPRI000002486, PARAPRI000004685, PARAPRI000008070, PARAPRI000015330, PARAPRI000018656
OG0000042		PPA03030, PPA07166, PPA08648, PPA23162, PPA31722, PPA33556, PPA34274, PPA41089, PPA41240, PPA41438, PPA41563, PPA44037, PPA44317, PPA45842, UMM-S2838-26.53-mRNA-1_frag_1, UMM-S2840-10.60-mRNA-1_frag_2, ppa_stranded_DN24079_c0_g2_i2		PARCANUS000012050, PARCANUS000012327, PARCANUS000012403, PARCANUS000013002, PARCANUS000014304, PARCANUS000016902, PARCANUS000018316, PARCANUS000018858, PARCANUS000022721, PARCANUS000023715, PARCANUS000024315, PARCANUS000025386, PARCANUS000032249, PARCANUS000032380, PARCANUS000032886, PARCANUS000033061, PARCANUS000033588, PARCANUS000033788, PARCANUS000034256, PARCANUS000034584, PARCANUS000035223, …	PRENTOPHAG000001055, PRENTOPHAG000004222, PRENTOPHAG000006059, PRENTOPHAG000006386, PRENTOPHAG000011745, PRENTOPHAG000017172, PRENTOPHAG000019417, PRENTOPHAG000020962, PRENTOPHAG000021411, PRENTOPHAG000026461, PRENTOPHAG000029430	PREXSPEC000003836, PREXSPEC000004027, PREXSPEC000006222, PREXSPEC000007278, PREXSPEC000007283, PREXSPEC000008636, PREXSPEC000009895, PREXSPEC000010491, PREXSPEC000010993, PREXSPEC000013980, PREXSPEC000016194, PREXSPEC000020145, PREXSPEC000024002, PREXSPEC000024297, PREXSPEC000026850, PREXSPEC000030456	PRIFISSI000003371, PRIFISSI000004042, PRIFISSI000005599, PRIFISSI000007708, PRIFISSI000009007, PRIFISSI000010443, PRIFISSI000013573, PRIFISSI000015265, PRIFISSI000016364, PRIFISSI000016563, PRIFISSI000020089, PRIFISSI000020621, PRIFISSI000023527, PRIFISSI000023584, PRIFISSI000024703, PRIFISSI000024852, PRIFISSI000024960	PRIJAPON000004426, PRIJAPON000005071, PRIJAPON000006873, PRIJAPON000007398, PRIJAPON000009310, PRIJAPON000011639, PRIJAPON000019910, PRIJAPON000021912, PRIJAPON000022901, PRIJAPON000023441, PRIJAPON000023697, PRIJAPON000026569, PRIJAPON000028178, PRIJAPON000030865, PRIJAPON000030956, PRIJAPON000034185, PRIJAPON000034420	PRIMPAX000008017, PRIMPAX000010914, PRIMPAX000013296, PRIMPAX000014777, PRIMPAX000014857, PRIMPAX000015452, PRIMPAX000015607, PRIMPAX000015834, PRIMPAX000020299, PRIMPAX000020805, PRIMPAX000022997, PRIMPAX000023055, PRIMPAX000023593, PRIMPAX000024366, PRIMPAX000025429, PRIMPAX000025980, PRIMPAX000030923, PRIMPAX000032996, PRIMPAX000033654, PRIMPAX000034800, PRIMPAX000036551	PRIMAYER000006282, PRIMAYER000006801, PRIMAYER000007186, PRIMAYER000007462, PRIMAYER000007738, PRIMAYER000007971, PRIMAYER000010390, PRIMAYER000012571, PRIMAYER000015152, PRIMAYER000015157, PRIMAYER000021159, PRIMAYER000022604, PRIMAYER000022862, PRIMAYER000022921, PRIMAYER000023616, PRIMAYER000023626, PRIMAYER000024565, PRIMAYER000024804, PRIMAYER000025265, PRIMAYER000026813, PRIMAYER000029742, …
OG0000043	tr|O16778|O16778_CAEEL, tr|P90732|P90732_CAEEL, tr|Q9XV91|Q9XV91_CAEEL	PPA04669, PPA04672, PPA27964, PPA37408, PPA38981, ppa_stranded_DN31052_c4_g6_i3	sp|P98066|TSG6_HUMAN	PARCANUS000000842, PARCANUS000000964, PARCANUS000001222, PARCANUS000001736, PARCANUS000001987, PARCANUS000002081, PARCANUS000003147, PARCANUS000003427, PARCANUS000003701, PARCANUS000004520, PARCANUS000011018, PARCANUS000014306, PARCANUS000023095, PARCANUS000027061	PRENTOPHAG000000500, PRENTOPHAG000000610, PRENTOPHAG000001605, PRENTOPHAG000002106, PRENTOPHAG000002352, PRENTOPHAG000002519, PRENTOPHAG000003256, PRENTOPHAG000003705, PRENTOPHAG000004296, PRENTOPHAG000005832, PRENTOPHAG000006042, PRENTOPHAG000007479, PRENTOPHAG000007686, PRENTOPHAG000009016, PRENTOPHAG000009618, PRENTOPHAG000010130, PRENTOPHAG000010584, PRENTOPHAG000011029, PRENTOPHAG000014614, …	PREXSPEC000000634, PREXSPEC000001712, PREXSPEC000001954, PREXSPEC000002078, PREXSPEC000002462, PREXSPEC000002747, PREXSPEC000002968, PREXSPEC000003435, PREXSPEC000006151, PREXSPEC000008724, PREXSPEC000011533, PREXSPEC000014515, PREXSPEC000014750, PREXSPEC000020322, PREXSPEC000027852	PRIFISSI000001278, PRIFISSI000002793, PRIFISSI000002851, PRIFISSI000003066, PRIFISSI000003126, PRIFISSI000007997, PRIFISSI000008479, PRIFISSI000009700, PRIFISSI000011487, PRIFISSI000011651, PRIFISSI000013930, PRIFISSI000014089, PRIFISSI000015732, PRIFISSI000019160, PRIFISSI000020800, PRIFISSI000021781, PRIFISSI000025603, PRIFISSI000026483	PRIJAPON000001026, PRIJAPON000001204, PRIJAPON000002778, PRIJAPON000003093, PRIJAPON000003443, PRIJAPON000003886, PRIJAPON000004092, PRIJAPON000004215, PRIJAPON000004519, PRIJAPON000004526, PRIJAPON000005036, PRIJAPON000005586, PRIJAPON000006600, PRIJAPON000007827, PRIJAPON000008148, PRIJAPON000009253, PRIJAPON000011154, PRIJAPON000012384, PRIJAPON000013561, PRIJAPON000020655, PRIJAPON000021558, …	PRIMPAX000000107, PRIMPAX000000149, PRIMPAX000000171, PRIMPAX000005358, PRIMPAX000006158, PRIMPAX000008820, PRIMPAX000010342, PRIMPAX000010872, PRIMPAX000011659, PRIMPAX000013344, PRIMPAX000013648, PRIMPAX000019404, PRIMPAX000019816, PRIMPAX000020774, PRIMPAX000021875, PRIMPAX000025384, PRIMPAX000029849, PRIMPAX000030239, PRIMPAX000033275	PRIMAYER000001398, PRIMAYER000001961, PRIMAYER000002309, PRIMAYER000003876, PRIMAYER000004862, PRIMAYER000004897, PRIMAYER000004981, PRIMAYER000006338, PRIMAYER000007342, PRIMAYER000007766, PRIMAYER000009191, PRIMAYER000017484, PRIMAYER000024994, PRIMAYER000029403, PRIMAYER000032142	MIJAPON000001299, MIJAPON000002062, MIJAPON000002124, MIJAPON000006977, MIJAPON000007986, MIJAPON000010645, MIJAPON000017777	PARAPRI000001770, PARAPRI000002290, PARAPRI000007091, PARAPRI000014165, PARAPRI000016661, PARAPRI000019520
OG0000044			sp|A6NDX5|ZN840_HUMAN, sp|A8MQ14|ZN850_HUMAN, sp|O75290|Z780A_HUMAN, sp|P17039|ZNF30_HUMAN, sp|P52738|ZN140_HUMAN, sp|Q14585|ZN345_HUMAN, sp|Q2M3W8|ZN181_HUMAN, sp|Q3KNS6|ZN829_HUMAN, sp|Q5EBM4|ZN542_HUMAN, sp|Q5FWF6|ZN789_HUMAN, sp|Q5HYK9|ZN667_HUMAN, sp|Q6ECI4|ZN470_HUMAN, sp|Q6PG37|ZN790_HUMAN, sp|Q7Z3V5|ZN571_HUMAN, sp|Q86UE3|ZN546_HUMAN, sp|Q86YE8|ZN573_HUMAN, sp|Q8N141|ZFP82_HUMAN, sp|Q8N7M…
OG0000045		PPA03155, PPA06949, PPA17700, PPA25947, PPA40782, PPA40783, PPA41102, PPA41398, PPA41495, PPA41570, PPA41582, PPA41805, PPA41821, PPA43032, PPA43042		PARCANUS000007916, PARCANUS000010356, PARCANUS000011411, PARCANUS000013608, PARCANUS000016938, PARCANUS000017327, PARCANUS000018662, PARCANUS000018749, PARCANUS000019401, PARCANUS000020397, PARCANUS000021761, PARCANUS000023702, PARCANUS000028801, PARCANUS000029044, PARCANUS000029572, PARCANUS000033099, PARCANUS000034503, PARCANUS000036870, PARCANUS000037785, PARCANUS000037938, PARCANUS000039099	PRENTOPHAG000007150, PRENTOPHAG000007513, PRENTOPHAG000010674, PRENTOPHAG000011598, PRENTOPHAG000018771, PRENTOPHAG000020379, PRENTOPHAG000020382, PRENTOPHAG000021036, PRENTOPHAG000021066, PRENTOPHAG000021851, PRENTOPHAG000023227, PRENTOPHAG000024949, PRENTOPHAG000025586, PRENTOPHAG000026296, PRENTOPHAG000028105, PRENTOPHAG000029841	PREXSPEC000001204, PREXSPEC000001243, PREXSPEC000005162, PREXSPEC000005940, PREXSPEC000008124, PREXSPEC000008444, PREXSPEC000008529, PREXSPEC000008878, PREXSPEC000009092, PREXSPEC000010282, PREXSPEC000011258, PREXSPEC000012807, PREXSPEC000015697, PREXSPEC000017351, PREXSPEC000017437, PREXSPEC000017633, PREXSPEC000019712, PREXSPEC000019772, PREXSPEC000021267, PREXSPEC000022249, PREXSPEC000022864, …	PRIFISSI000003074, PRIFISSI000003533, PRIFISSI000005372, PRIFISSI000008513, PRIFISSI000010608, PRIFISSI000019586, PRIFISSI000019755, PRIFISSI000028053	PRIJAPON000003203, PRIJAPON000009718, PRIJAPON000011763, PRIJAPON000012424, PRIJAPON000015009, PRIJAPON000017973, PRIJAPON000020797, PRIJAPON000021272, PRIJAPON000023374, PRIJAPON000024389, PRIJAPON000027331, PRIJAPON000028749, PRIJAPON000029278	PRIMPAX000007857, PRIMPAX000008143, PRIMPAX000009282, PRIMPAX000013924, PRIMPAX000014423, PRIMPAX000014611, PRIMPAX000020825, PRIMPAX000022797, PRIMPAX000022978, PRIMPAX000025270, PRIMPAX000026645, PRIMPAX000027404, PRIMPAX000027834, PRIMPAX000028873, PRIMPAX000028982, PRIMPAX000030046, PRIMPAX000030132, PRIMPAX000032127, PRIMPAX000032229, PRIMPAX000032257, PRIMPAX000032631, PRIMPAX000033211, PRI…	PRIMAYER000002950, PRIMAYER000005149, PRIMAYER000005204, PRIMAYER000006737, PRIMAYER000008120, PRIMAYER000011621, PRIMAYER000016773, PRIMAYER000019779, PRIMAYER000020875, PRIMAYER000022113, PRIMAYER000022426, PRIMAYER000027197, PRIMAYER000027630, PRIMAYER000029860, PRIMAYER000030675	MIJAPON000000599	PARAPRI000001898, PARAPRI000008171, PARAPRI000008603, PARAPRI000012845, PARAPRI000016182
OG0000046		PPA03183, PPA16499, PPA16535, PPA27047, PPA29610, PPA35460, PPA36462, PPA36773, PPA36774, PPA37362, PPA40607, PPA40613, PPA41222		PARCANUS000006580, PARCANUS000010735, PARCANUS000011447, PARCANUS000014064, PARCANUS000015589, PARCANUS000015985, PARCANUS000018915, PARCANUS000019736, PARCANUS000020624, PARCANUS000024113, PARCANUS000027842, PARCANUS000028354, PARCANUS000028618, PARCANUS000029088, PARCANUS000029731, PARCANUS000030180, PARCANUS000031389, PARCANUS000031472, PARCANUS000031860, PARCANUS000032409, PARCANUS000032560, …	PRENTOPHAG000002868, PRENTOPHAG000008935, PRENTOPHAG000010541, PRENTOPHAG000011959, PRENTOPHAG000012839, PRENTOPHAG000019514, PRENTOPHAG000021037, PRENTOPHAG000021589, PRENTOPHAG000028600, PRENTOPHAG000030242, PRENTOPHAG000030943	PREXSPEC000000829, PREXSPEC000004644, PREXSPEC000007009, PREXSPEC000007350, PREXSPEC000010085, PREXSPEC000010492, PREXSPEC000010845, PREXSPEC000011134, PREXSPEC000014381, PREXSPEC000015788, PREXSPEC000016086, PREXSPEC000016342, PREXSPEC000017462, PREXSPEC000017701, PREXSPEC000019497, PREXSPEC000020760, PREXSPEC000020835, PREXSPEC000023342, PREXSPEC000024288, PREXSPEC000026358	PRIFISSI000003876, PRIFISSI000008611, PRIFISSI000010904, PRIFISSI000015309, PRIFISSI000017995, PRIFISSI000018111, PRIFISSI000018772, PRIFISSI000021943, PRIFISSI000024471, PRIFISSI000027870	PRIJAPON000011283, PRIJAPON000016800, PRIJAPON000017386, PRIJAPON000019462, PRIJAPON000020500, PRIJAPON000020893, PRIJAPON000025284, PRIJAPON000025484, PRIJAPON000025724, PRIJAPON000026455, PRIJAPON000028443, PRIJAPON000028458, PRIJAPON000029935, PRIJAPON000030529, PRIJAPON000031193, PRIJAPON000031966	PRIMPAX000011519, PRIMPAX000011721, PRIMPAX000012482, PRIMPAX000013886, PRIMPAX000014330, PRIMPAX000019905, PRIMPAX000020026, PRIMPAX000021866, PRIMPAX000023629, PRIMPAX000025396, PRIMPAX000025417, PRIMPAX000026424, PRIMPAX000027053, PRIMPAX000030131, PRIMPAX000031721, PRIMPAX000032297, PRIMPAX000032985, PRIMPAX000035374, PRIMPAX000035827, PRIMPAX000036121	PRIMAYER000004436, PRIMAYER000008987, PRIMAYER000013651, PRIMAYER000018850, PRIMAYER000021442, PRIMAYER000024081, PRIMAYER000026027, PRIMAYER000026210, PRIMAYER000026630, PRIMAYER000028890, PRIMAYER000029318, PRIMAYER000030598, PRIMAYER000031066	MIJAPON000011550, MIJAPON000014692	PARAPRI000002495, PARAPRI000013320, PARAPRI000015503, PARAPRI000017887, PARAPRI000017896, PARAPRI000019045, PARAPRI000019759
OG0000047		Iso_D.14024.1, ppa_stranded_DN18323_c0_g1_i1		PARCANUS000004312, PARCANUS000007575, PARCANUS000010812, PARCANUS000011428, PARCANUS000014292, PARCANUS000017512, PARCANUS000018198, PARCANUS000018346, PARCANUS000018562, PARCANUS000021286, PARCANUS000024399, PARCANUS000024997, PARCANUS000033512	PRENTOPHAG000002354, PRENTOPHAG000004155, PRENTOPHAG000006071, PRENTOPHAG000006608, PRENTOPHAG000009149, PRENTOPHAG000009559, PRENTOPHAG000012094, PRENTOPHAG000012257, PRENTOPHAG000012800, PRENTOPHAG000014807, PRENTOPHAG000015297, PRENTOPHAG000015537, PRENTOPHAG000017198, PRENTOPHAG000020772, PRENTOPHAG000021815, PRENTOPHAG000022065, PRENTOPHAG000022583, PRENTOPHAG000026322, PRENTOPHAG000026603, …	PREXSPEC000005273, PREXSPEC000005715, PREXSPEC000010254, PREXSPEC000010608, PREXSPEC000013228, PREXSPEC000014569, PREXSPEC000017919, PREXSPEC000019436, PREXSPEC000025842, PREXSPEC000029418	PRIFISSI000000930, PRIFISSI000003233, PRIFISSI000003362, PRIFISSI000003402, PRIFISSI000003889, PRIFISSI000004126, PRIFISSI000004530, PRIFISSI000004619, PRIFISSI000004923, PRIFISSI000005105, PRIFISSI000005600, PRIFISSI000006200, PRIFISSI000006442, PRIFISSI000007499, PRIFISSI000008055, PRIFISSI000009006, PRIFISSI000009919, PRIFISSI000010845, PRIFISSI000010916, PRIFISSI000011121, PRIFISSI000011212, …	PRIJAPON000000118, PRIJAPON000000182, PRIJAPON000000492, PRIJAPON000002153, PRIJAPON000003998, PRIJAPON000004394, PRIJAPON000006027, PRIJAPON000008664, PRIJAPON000009345, PRIJAPON000016115, PRIJAPON000018379, PRIJAPON000019806, PRIJAPON000023648, PRIJAPON000028154, PRIJAPON000028655	PRIMPAX000000137, PRIMPAX000003170, PRIMPAX000008680, PRIMPAX000010769, PRIMPAX000011816, PRIMPAX000013282, PRIMPAX000013641, PRIMPAX000015430, PRIMPAX000021509, PRIMPAX000022843, PRIMPAX000025208, PRIMPAX000026325, PRIMPAX000031273, PRIMPAX000037071	PRIMAYER000004430, PRIMAYER000008040, PRIMAYER000010929, PRIMAYER000011581, PRIMAYER000011917, PRIMAYER000013518, PRIMAYER000014547, PRIMAYER000015359, PRIMAYER000020676, PRIMAYER000022005, PRIMAYER000025168, PRIMAYER000025652, PRIMAYER000025929, PRIMAYER000026429, PRIMAYER000027481, PRIMAYER000027701, PRIMAYER000028489, PRIMAYER000029089, PRIMAYER000029314, PRIMAYER000029661	MIJAPON000016446	PARAPRI000010354
OG0000048		PPA21059, PPA33834, PPA36125, PPA37092, PPA37838, PPA44586, ppa_stranded_DN10061_c0_g2_i1, ppa_stranded_DN29467_c0_g1_i1		PARCANUS000002550, PARCANUS000003383, PARCANUS000006586, PARCANUS000010824, PARCANUS000011817, PARCANUS000013758, PARCANUS000017374, PARCANUS000019235, PARCANUS000019541, PARCANUS000020946, PARCANUS000024225, PARCANUS000024750, PARCANUS000030933, PARCANUS000034508	PRENTOPHAG000000297, PRENTOPHAG000000591, PRENTOPHAG000002250, PRENTOPHAG000002683, PRENTOPHAG000003500, PRENTOPHAG000005245, PRENTOPHAG000006853, PRENTOPHAG000006962, PRENTOPHAG000007157, PRENTOPHAG000012431, PRENTOPHAG000017049, PRENTOPHAG000018046, PRENTOPHAG000023346	PREXSPEC000001761, PREXSPEC000004143, PREXSPEC000005746, PREXSPEC000010003, PREXSPEC000010579, PREXSPEC000010881, PREXSPEC000011154, PREXSPEC000011278, PREXSPEC000011927, PREXSPEC000017242, PREXSPEC000020553, PREXSPEC000023727, PREXSPEC000025849	PRIFISSI000003343, PRIFISSI000003843, PRIFISSI000006077, PRIFISSI000010078, PRIFISSI000010194, PRIFISSI000010720, PRIFISSI000010760, PRIFISSI000011364, PRIFISSI000015248, PRIFISSI000015339, PRIFISSI000016713, PRIFISSI000016887, PRIFISSI000019553, PRIFISSI000019722, PRIFISSI000019909, PRIFISSI000024666, PRIFISSI000025912	PRIJAPON000000290, PRIJAPON000000475, PRIJAPON000000856, PRIJAPON000001638, PRIJAPON000002130, PRIJAPON000002432, PRIJAPON000002873, PRIJAPON000003861, PRIJAPON000004376, PRIJAPON000005555, PRIJAPON000006571, PRIJAPON000007075, PRIJAPON000007585, PRIJAPON000007623, PRIJAPON000007872, PRIJAPON000010904, PRIJAPON000011737, PRIJAPON000011794, PRIJAPON000011798, PRIJAPON000011814, PRIJAPON000012194, …	PRIMPAX000001186, PRIMPAX000002115, PRIMPAX000002422, PRIMPAX000003508, PRIMPAX000003745, PRIMPAX000003766, PRIMPAX000004480, PRIMPAX000005382, PRIMPAX000006119, PRIMPAX000006648, PRIMPAX000008050, PRIMPAX000009305, PRIMPAX000016760, PRIMPAX000023105, PRIMPAX000023625, PRIMPAX000024313, PRIMPAX000024873, PRIMPAX000027487, PRIMPAX000028977, PRIMPAX000036300	PRIMAYER000000049, PRIMAYER000000750, PRIMAYER000001080, PRIMAYER000013161, PRIMAYER000019042, PRIMAYER000019440, PRIMAYER000022231		PARAPRI000008173
OG0000049			sp|A6NC62|RAKDN_HUMAN, sp|B1APH4|ZN487_HUMAN, sp|P17014|ZNF12_HUMAN, sp|P17025|ZN182_HUMAN, sp|P17030|ZNF25_HUMAN, sp|P17032|ZN37A_HUMAN, sp|P17098|ZNF8_HUMAN, sp|P51508|ZNF81_HUMAN, sp|P51523|ZNF84_HUMAN, sp|P51786|ZN157_HUMAN, sp|P51814|ZNF41_HUMAN, sp|Q06730|ZN33A_HUMAN, sp|Q06732|ZN33B_HUMAN, sp|Q13401|PM2P3_HUMAN, sp|Q16587|ZNF74_HUMAN, sp|Q2M3X9|ZN674_HUMAN, sp|Q4V348|Z658B_HUMAN, sp|Q52M93…
OG0000050	tr|G5ECY2|G5ECY2_CAEEL	PPA04478, PPA16507, PPA25026, PPA25995, PPA34156, PPA34962, PPA36547, UMM-S469-1.44-mRNA-1_frag2, ppa_stranded_DN31193_c0_g1_i11	tr|H7C5T9|H7C5T9_HUMAN	PARCANUS000003895, PARCANUS000004328, PARCANUS000004334, PARCANUS000004572, PARCANUS000007294, PARCANUS000010733, PARCANUS000011419, PARCANUS000012150, PARCANUS000017207, PARCANUS000017543, PARCANUS000018604, PARCANUS000021182, PARCANUS000021304, PARCANUS000023006, PARCANUS000024987	PRENTOPHAG000000959, PRENTOPHAG000003655, PRENTOPHAG000004504, PRENTOPHAG000005212, PRENTOPHAG000006065, PRENTOPHAG000007811, PRENTOPHAG000011467, PRENTOPHAG000019544, PRENTOPHAG000020463, PRENTOPHAG000020570, PRENTOPHAG000021023, PRENTOPHAG000022704, PRENTOPHAG000022780, PRENTOPHAG000023174, PRENTOPHAG000027366, PRENTOPHAG000027486, PRENTOPHAG000029791, PRENTOPHAG000030662	PREXSPEC000001535, PREXSPEC000005267, PREXSPEC000005652, PREXSPEC000006585, PREXSPEC000006586, PREXSPEC000006709, PREXSPEC000007354, PREXSPEC000009142, PREXSPEC000015708, PREXSPEC000016303, PREXSPEC000022295, PREXSPEC000022599, PREXSPEC000024482, PREXSPEC000025626, PREXSPEC000030657	PRIFISSI000001772, PRIFISSI000001865, PRIFISSI000002996, PRIFISSI000003211, PRIFISSI000003306, PRIFISSI000017744, PRIFISSI000020493, PRIFISSI000021777, PRIFISSI000026693	PRIJAPON000001778, PRIJAPON000002167, PRIJAPON000003076, PRIJAPON000003337, PRIJAPON000005760, PRIJAPON000006085, PRIJAPON000006770, PRIJAPON000010210, PRIJAPON000014116, PRIJAPON000015594, PRIJAPON000018747, PRIJAPON000020671, PRIJAPON000021091, PRIJAPON000022075, PRIJAPON000022713, PRIJAPON000024160, PRIJAPON000024381, PRIJAPON000024764, PRIJAPON000024920, PRIJAPON000026769, PRIJAPON000031869, …	PRIMPAX000003126, PRIMPAX000005600, PRIMPAX000006777, PRIMPAX000006797, PRIMPAX000010503, PRIMPAX000012031, PRIMPAX000012412, PRIMPAX000014238, PRIMPAX000023307, PRIMPAX000024379, PRIMPAX000024859, PRIMPAX000027128, PRIMPAX000029055, PRIMPAX000029574, PRIMPAX000030662, PRIMPAX000031214, PRIMPAX000031374, PRIMPAX000031402, PRIMPAX000031876, PRIMPAX000032581, PRIMPAX000034821, PRIMPAX000035758, PRI…	PRIMAYER000000190, PRIMAYER000000230, PRIMAYER000002117, PRIMAYER000005015, PRIMAYER000006634, PRIMAYER000010360, PRIMAYER000012195, PRIMAYER000013036, PRIMAYER000014411, PRIMAYER000017101, PRIMAYER000018596, PRIMAYER000019367, PRIMAYER000022266, PRIMAYER000024040, PRIMAYER000025015	MIJAPON000001008, MIJAPON000002742	PARAPRI000007030
OG0000051		Contig19-snapTAU.33, PPA03018, PPA07118, PPA14778, PPA18839, PPA34989, PPA35043, PPA44039, ppa_stranded_DN32804_c0_g1_i1, ppa_stranded_DN9503_c0_g1_i1		PARCANUS000003237, PARCANUS000007495, PARCANUS000010384, PARCANUS000011393, PARCANUS000011944, PARCANUS000013667, PARCANUS000016317, PARCANUS000017836, PARCANUS000018048, PARCANUS000018737, PARCANUS000019327, PARCANUS000019709, PARCANUS000020657, PARCANUS000021637, PARCANUS000022512, PARCANUS000022532, PARCANUS000022711, PARCANUS000024308, PARCANUS000025037, PARCANUS000025464, PARCANUS000025567, …	PRENTOPHAG000000301, PRENTOPHAG000002295, PRENTOPHAG000005718, PRENTOPHAG000011213, PRENTOPHAG000012118, PRENTOPHAG000016226, PRENTOPHAG000019236, PRENTOPHAG000025609, PRENTOPHAG000025683, PRENTOPHAG000026011, PRENTOPHAG000026047, PRENTOPHAG000026503, PRENTOPHAG000026680, PRENTOPHAG000027886, PRENTOPHAG000027894, PRENTOPHAG000028240, PRENTOPHAG000029635	PREXSPEC000003995, PREXSPEC000006371, PREXSPEC000008028, PREXSPEC000008966, PREXSPEC000009457, PREXSPEC000014558, PREXSPEC000015170, PREXSPEC000015668, PREXSPEC000015943, PREXSPEC000017115, PREXSPEC000017761, PREXSPEC000017890, PREXSPEC000019124, PREXSPEC000021067, PREXSPEC000021881, PREXSPEC000023695, PREXSPEC000030371	PRIFISSI000003546, PRIFISSI000003941, PRIFISSI000006672, PRIFISSI000019010, PRIFISSI000019529, PRIFISSI000020245, PRIFISSI000023321, PRIFISSI000026132, PRIFISSI000026435	PRIJAPON000000427, PRIJAPON000001727, PRIJAPON000003929, PRIJAPON000004183, PRIJAPON000006131, PRIJAPON000006259, PRIJAPON000006344, PRIJAPON000009636, PRIJAPON000012135, PRIJAPON000014331, PRIJAPON000016552, PRIJAPON000016980, PRIJAPON000021254, PRIJAPON000023541, PRIJAPON000023584, PRIJAPON000024971, PRIJAPON000025222, PRIJAPON000025963, PRIJAPON000028650, PRIJAPON000029794, PRIJAPON000030519, …	PRIMPAX000002419, PRIMPAX000003478, PRIMPAX000003916, PRIMPAX000007463, PRIMPAX000008166, PRIMPAX000013203, PRIMPAX000013954, PRIMPAX000014264, PRIMPAX000014717, PRIMPAX000018977, PRIMPAX000023451, PRIMPAX000024199, PRIMPAX000025171, PRIMPAX000026061, PRIMPAX000029570, PRIMPAX000031009, PRIMPAX000032420, PRIMPAX000033698, PRIMPAX000033875, PRIMPAX000034916, PRIMPAX000035452, PRIMPAX000036241, PRI…	PRIMAYER000001726, PRIMAYER000007524, PRIMAYER000021595, PRIMAYER000025818, PRIMAYER000029196
OG0000052		Contig80-snapTAU.30, PPA01636, PPA01637, PPA15472, PPA20893, PPA22196, PPA29536, PPA34198, PPA40784, PPA41722, PPA41730, PPA41751, PPA41762, PPA45778, PPA45791, ppa_stranded_DN31138_c2_g2_i1, ppa_stranded_DN31138_c6_g2_i1		PARCANUS000000355, PARCANUS000000658, PARCANUS000000837, PARCANUS000001157, PARCANUS000001391, PARCANUS000001712, PARCANUS000001866, PARCANUS000003199, PARCANUS000005616, PARCANUS000008172, PARCANUS000008303, PARCANUS000008400, PARCANUS000011338, PARCANUS000014548, PARCANUS000015864, PARCANUS000023855	PRENTOPHAG000000196, PRENTOPHAG000000305, PRENTOPHAG000000486, PRENTOPHAG000000787, PRENTOPHAG000000889, PRENTOPHAG000001696, PRENTOPHAG000002284, PRENTOPHAG000002372, PRENTOPHAG000002622, PRENTOPHAG000003144, PRENTOPHAG000003520, PRENTOPHAG000005370, PRENTOPHAG000005776, PRENTOPHAG000006038, PRENTOPHAG000007107, PRENTOPHAG000007276, PRENTOPHAG000009911, PRENTOPHAG000011840, PRENTOPHAG000012043, …	PREXSPEC000000648, PREXSPEC000001174, PREXSPEC000001757, PREXSPEC000002123, PREXSPEC000002791, PREXSPEC000003471, PREXSPEC000003672, PREXSPEC000005291, PREXSPEC000005611, PREXSPEC000007101, PREXSPEC000007471, PREXSPEC000007775, PREXSPEC000008475, PREXSPEC000012563, PREXSPEC000015872, PREXSPEC000016801	PRIFISSI000000391, PRIFISSI000000402, PRIFISSI000000405, PRIFISSI000000409, PRIFISSI000000673, PRIFISSI000001074, PRIFISSI000002074, PRIFISSI000003753, PRIFISSI000004956, PRIFISSI000005061, PRIFISSI000005732, PRIFISSI000006632, PRIFISSI000007099, PRIFISSI000008694, PRIFISSI000010103, PRIFISSI000014057, PRIFISSI000021296	PRIJAPON000000145, PRIJAPON000000376, PRIJAPON000001559, PRIJAPON000001610, PRIJAPON000002680, PRIJAPON000004429, PRIJAPON000004555, PRIJAPON000005022, PRIJAPON000007145, PRIJAPON000011950, PRIJAPON000012599, PRIJAPON000017849, PRIJAPON000028789	PRIMPAX000000330, PRIMPAX000000373, PRIMPAX000000529, PRIMPAX000001276, PRIMPAX000002229, PRIMPAX000003824, PRIMPAX000003992, PRIMPAX000004257, PRIMPAX000004801, PRIMPAX000005439, PRIMPAX000013318, PRIMPAX000013566, PRIMPAX000013967, PRIMPAX000014183, PRIMPAX000020769, PRIMPAX000022054, PRIMPAX000025800	PRIMAYER000000236, PRIMAYER000000338, PRIMAYER000000349, PRIMAYER000000964, PRIMAYER000001082, PRIMAYER000001476, PRIMAYER000001767, PRIMAYER000003246, PRIMAYER000004103, PRIMAYER000007756	MIJAPON000000339
OG0000053		Iso_D.12072.3, Iso_D.12073.2, PPA01392, PPA04844, PPA04853, PPA39558, ppa_stranded_DN16098_c0_g1_i1		PARCANUS000001390, PARCANUS000006644, PARCANUS000007114, PARCANUS000010218, PARCANUS000014001, PARCANUS000015491, PARCANUS000015798, PARCANUS000019393, PARCANUS000019704, PARCANUS000021542, PARCANUS000024883, PARCANUS000026241, PARCANUS000029543, PARCANUS000032312, PARCANUS000033007, PARCANUS000035056	PRENTOPHAG000000117, PRENTOPHAG000000182, PRENTOPHAG000003574, PRENTOPHAG000003622, PRENTOPHAG000004321, PRENTOPHAG000005133, PRENTOPHAG000011438, PRENTOPHAG000012599, PRENTOPHAG000015494, PRENTOPHAG000018375, PRENTOPHAG000019596, PRENTOPHAG000020896, PRENTOPHAG000025217, PRENTOPHAG000025241, PRENTOPHAG000025475, PRENTOPHAG000027810	PREXSPEC000001476, PREXSPEC000001742, PREXSPEC000001904, PREXSPEC000004974, PREXSPEC000005143, PREXSPEC000006898, PREXSPEC000013370, PREXSPEC000018328	PRIFISSI000000621, PRIFISSI000000666, PRIFISSI000000983, PRIFISSI000001440, PRIFISSI000001525, PRIFISSI000001803, PRIFISSI000002893, PRIFISSI000003347, PRIFISSI000003556, PRIFISSI000003814, PRIFISSI000004614, PRIFISSI000004882, PRIFISSI000004883, PRIFISSI000005522, PRIFISSI000006129, PRIFISSI000006280, PRIFISSI000008684, PRIFISSI000009323, PRIFISSI000010258, PRIFISSI000010503, PRIFISSI000010575, …	PRIJAPON000000308, PRIJAPON000001217, PRIJAPON000002964, PRIJAPON000005020, PRIJAPON000008670, PRIJAPON000021029	PRIMPAX000004946, PRIMPAX000006392, PRIMPAX000010815, PRIMPAX000011214, PRIMPAX000015604, PRIMPAX000023663, PRIMPAX000033958	PRIMAYER000000654, PRIMAYER000002131, PRIMAYER000007882, PRIMAYER000020430
OG0000054		PPA25760, PPA25778, PPA29311, PPA30454, PPA38957, PPA39905, PPA40006, PPA40013, PPA41236, PPA41237, PPA41307, PPA42791, PPA43526		PARCANUS000002932, PARCANUS000012241, PARCANUS000017318, PARCANUS000017722, PARCANUS000018120, PARCANUS000018204, PARCANUS000019233, PARCANUS000024151, PARCANUS000024346, PARCANUS000025620, PARCANUS000026751, PARCANUS000028629, PARCANUS000031703, PARCANUS000032809, PARCANUS000033179, PARCANUS000034331, PARCANUS000034861, PARCANUS000038440, PARCANUS000038523, PARCANUS000038905	PRENTOPHAG000002120, PRENTOPHAG000004259, PRENTOPHAG000012035, PRENTOPHAG000012240, PRENTOPHAG000016624, PRENTOPHAG000017047, PRENTOPHAG000018460, PRENTOPHAG000020879, PRENTOPHAG000022132, PRENTOPHAG000023201, PRENTOPHAG000024663, PRENTOPHAG000025764, PRENTOPHAG000026586, PRENTOPHAG000026998, PRENTOPHAG000028703	PREXSPEC000005863, PREXSPEC000007780, PREXSPEC000008240, PREXSPEC000008313, PREXSPEC000010414, PREXSPEC000011332, PREXSPEC000012643, PREXSPEC000014687, PREXSPEC000014848, PREXSPEC000015375, PREXSPEC000019413, PREXSPEC000020507, PREXSPEC000021181, PREXSPEC000021685, PREXSPEC000024532, PREXSPEC000029828	PRIFISSI000000451, PRIFISSI000002225, PRIFISSI000002968, PRIFISSI000003335, PRIFISSI000006173	PRIJAPON000006061, PRIJAPON000006163, PRIJAPON000006572, PRIJAPON000007084, PRIJAPON000007519, PRIJAPON000007637, PRIJAPON000010024, PRIJAPON000013937, PRIJAPON000017734, PRIJAPON000019335, PRIJAPON000021746, PRIJAPON000021989, PRIJAPON000023359, PRIJAPON000023467, PRIJAPON000024146, PRIJAPON000030702, PRIJAPON000032983, PRIJAPON000034803	PRIMPAX000000915, PRIMPAX000003218, PRIMPAX000009727, PRIMPAX000009889, PRIMPAX000013790, PRIMPAX000016826, PRIMPAX000019170, PRIMPAX000022888, PRIMPAX000024105, PRIMPAX000026081, PRIMPAX000028101, PRIMPAX000031471, PRIMPAX000032024, PRIMPAX000033129, PRIMPAX000034724	PRIMAYER000007477, PRIMAYER000007530, PRIMAYER000010578, PRIMAYER000012504, PRIMAYER000012984, PRIMAYER000013015, PRIMAYER000019956, PRIMAYER000020215, PRIMAYER000021922, PRIMAYER000022794, PRIMAYER000023151, PRIMAYER000025226, PRIMAYER000026320, PRIMAYER000028405, PRIMAYER000029577, PRIMAYER000031053, PRIMAYER000031784, PRIMAYER000031791, PRIMAYER000031802	MIJAPON000008109, MIJAPON000008198, MIJAPON000017935, MIJAPON000018208	PARAPRI000001784, PARAPRI000002996, PARAPRI000003737, PARAPRI000013903
OG0000055	tr|A0A061AIU0|A0A061AIU0_CAEEL, tr|O62134|O62134_CAEEL, tr|O62135|O62135_CAEEL, tr|Q0WKU2|Q0WKU2_CAEEL, tr|Q9TYK4|Q9TYK4_CAEEL, tr|Q9U1U8|Q9U1U8_CAEEL, tr|Q9U1V8|Q9U1V8_CAEEL	PPA04319, PPA04385, PPA06359, PPA06361, PPA27564, PPA36691, PPA41457, PPA45104		PARCANUS000001811, PARCANUS000009175, PARCANUS000010459, PARCANUS000010595, PARCANUS000011091, PARCANUS000011774, PARCANUS000012632, PARCANUS000016320, PARCANUS000017888, PARCANUS000022030, PARCANUS000022859, PARCANUS000025865, PARCANUS000026307, PARCANUS000029124, PARCANUS000029186, PARCANUS000032256, PARCANUS000034971, PARCANUS000036680, PARCANUS000038810	PRENTOPHAG000000652, PRENTOPHAG000001652, PRENTOPHAG000006362, PRENTOPHAG000008267, PRENTOPHAG000012319, PRENTOPHAG000021507, PRENTOPHAG000022166, PRENTOPHAG000022532, PRENTOPHAG000022611, PRENTOPHAG000025274	PREXSPEC000000472, PREXSPEC000001809, PREXSPEC000003396, PREXSPEC000006769, PREXSPEC000010175, PREXSPEC000011003, PREXSPEC000011697, PREXSPEC000015692, PREXSPEC000016162, PREXSPEC000019609, PREXSPEC000019628, PREXSPEC000022378, PREXSPEC000024115	PRIFISSI000000748, PRIFISSI000005840, PRIFISSI000026167, PRIFISSI000026315	PRIJAPON000001003, PRIJAPON000001091, PRIJAPON000006267, PRIJAPON000010279, PRIJAPON000011666, PRIJAPON000017131, PRIJAPON000018653, PRIJAPON000022824, PRIJAPON000025519, PRIJAPON000026137, PRIJAPON000028406, PRIJAPON000029292, PRIJAPON000032886, PRIJAPON000034423, PRIJAPON000034500	PRIMPAX000002062, PRIMPAX000003556, PRIMPAX000003596, PRIMPAX000003665, PRIMPAX000012460, PRIMPAX000020137, PRIMPAX000020917, PRIMPAX000021752, PRIMPAX000022908, PRIMPAX000022970, PRIMPAX000023931, PRIMPAX000025974, PRIMPAX000027043, PRIMPAX000027250, PRIMPAX000027564, PRIMPAX000029063, PRIMPAX000031615, PRIMPAX000032116, PRIMPAX000032345, PRIMPAX000032610, PRIMPAX000033120, PRIMPAX000036844	PRIMAYER000000633, PRIMAYER000003821, PRIMAYER000004857, PRIMAYER000011114, PRIMAYER000011819, PRIMAYER000018207, PRIMAYER000019161, PRIMAYER000020381, PRIMAYER000022594, PRIMAYER000023894, PRIMAYER000023980, PRIMAYER000024255, PRIMAYER000024880	MIJAPON000000021, MIJAPON000000029, MIJAPON000000080, MIJAPON000000407, MIJAPON000001278, MIJAPON000008639	PARAPRI000001372, PARAPRI000005084, PARAPRI000008337, PARAPRI000008468, PARAPRI000008937, PARAPRI000009032, PARAPRI000015125, PARAPRI000015700, PARAPRI000016484
OG0000056		PPA11382, PPA15504, PPA40634, PPA40778, PPA41071, ppa_stranded_DN16015_c0_g1_i1, ppa_stranded_DN19351_c0_g2_i1, ppa_stranded_DN19383_c0_g1_i1, ppa_stranded_DN24775_c0_g2_i1, ppa_stranded_DN24775_c0_g3_i1, ppa_stranded_DN24975_c0_g1_i1, ppa_stranded_DN28011_c0_g2_i2		PARCANUS000001891, PARCANUS000001951, PARCANUS000002084, PARCANUS000002686, PARCANUS000004236, PARCANUS000004613, PARCANUS000004675, PARCANUS000008191, PARCANUS000008261, PARCANUS000008823, PARCANUS000010694, PARCANUS000010742, PARCANUS000011877, PARCANUS000015020, PARCANUS000017540, PARCANUS000018762, PARCANUS000021974, PARCANUS000024983, PARCANUS000025139, PARCANUS000025174, PARCANUS000025269, …	PRENTOPHAG000000326, PRENTOPHAG000000400, PRENTOPHAG000002500, PRENTOPHAG000003643, PRENTOPHAG000003990, PRENTOPHAG000021084	PREXSPEC000000145, PREXSPEC000000763, PREXSPEC000001507, PREXSPEC000001560, PREXSPEC000003290, PREXSPEC000004615, PREXSPEC000005202, PREXSPEC000005248, PREXSPEC000006314, PREXSPEC000008026, PREXSPEC000013989, PREXSPEC000022201, PREXSPEC000023461	PRIFISSI000000076, PRIFISSI000000490, PRIFISSI000000925, PRIFISSI000001438, PRIFISSI000002310, PRIFISSI000006530, PRIFISSI000008433, PRIFISSI000009022, PRIFISSI000017238, PRIFISSI000017937, PRIFISSI000020178, PRIFISSI000023167, PRIFISSI000024646	PRIJAPON000000669, PRIJAPON000001066, PRIJAPON000001362, PRIJAPON000002051, PRIJAPON000002329, PRIJAPON000003803, PRIJAPON000004046, PRIJAPON000005381, PRIJAPON000005386, PRIJAPON000007238, PRIJAPON000007330, PRIJAPON000010662, PRIJAPON000016958, PRIJAPON000018121, PRIJAPON000021453, PRIJAPON000021664, PRIJAPON000022249	PRIMPAX000001827, PRIMPAX000003209, PRIMPAX000003570, PRIMPAX000004210, PRIMPAX000006021, PRIMPAX000007192, PRIMPAX000008455, PRIMPAX000009733, PRIMPAX000012982, PRIMPAX000012993, PRIMPAX000013537, PRIMPAX000013565, PRIMPAX000013588, PRIMPAX000013752, PRIMPAX000017922, PRIMPAX000022939, PRIMPAX000029793, PRIMPAX000031935, PRIMPAX000032862, PRIMPAX000037006	PRIMAYER000000218, PRIMAYER000000689, PRIMAYER000001120, PRIMAYER000002051, PRIMAYER000003319, PRIMAYER000004530, PRIMAYER000004719, PRIMAYER000007165, PRIMAYER000012867, PRIMAYER000013935, PRIMAYER000016758, PRIMAYER000017940, PRIMAYER000018744, PRIMAYER000021411	MIJAPON000000158, MIJAPON000000176, MIJAPON000008258, MIJAPON000014126	PARAPRI000000157, PARAPRI000000175, PARAPRI000000318, PARAPRI000001136
OG0000057	tr|A0A078BPF3|A0A078BPF3_CAEEL, tr|D9N148|D9N148_CAEEL, tr|G5EBQ5|G5EBQ5_CAEEL, tr|G5EF41|G5EF41_CAEEL, tr|O02309|O02309_CAEEL, tr|O02312|O02312_CAEEL, tr|O16776|O16776_CAEEL, tr|O76634|O76634_CAEEL, tr|Q22481|Q22481_CAEEL, tr|Q9U3H9|Q9U3H9_CAEEL, tr|Q9XXL2|Q9XXL2_CAEEL	PPA08380, PPA19489, ppa_stranded_DN24629_c0_g2_i3, ppa_stranded_DN31676_c1_g1_i1, ppa_stranded_DN38107_c0_g1_i1		PARCANUS000000611, PARCANUS000000953, PARCANUS000001314, PARCANUS000009073, PARCANUS000009985, PARCANUS000010711, PARCANUS000012851, PARCANUS000014102, PARCANUS000014772, PARCANUS000014860, PARCANUS000015252, PARCANUS000017168, PARCANUS000022090, PARCANUS000032418	PRENTOPHAG000001603, PRENTOPHAG000002006, PRENTOPHAG000003594, PRENTOPHAG000004957, PRENTOPHAG000006966, PRENTOPHAG000014818, PRENTOPHAG000021821, PRENTOPHAG000022027, PRENTOPHAG000023406, PRENTOPHAG000023407, PRENTOPHAG000024803, PRENTOPHAG000025060, PRENTOPHAG000025476, PRENTOPHAG000029033	PREXSPEC000000282, PREXSPEC000001926, PREXSPEC000007027, PREXSPEC000007992, PREXSPEC000011909, PREXSPEC000012505, PREXSPEC000014255, PREXSPEC000015392, PREXSPEC000015797, PREXSPEC000016913, PREXSPEC000018137	PRIFISSI000001956, PRIFISSI000003975, PRIFISSI000004872, PRIFISSI000005338, PRIFISSI000006297, PRIFISSI000010769, PRIFISSI000013082, PRIFISSI000014011, PRIFISSI000019012, PRIFISSI000020597, PRIFISSI000021117, PRIFISSI000024238, PRIFISSI000024550, PRIFISSI000024983	PRIJAPON000001388, PRIJAPON000003412, PRIJAPON000006588, PRIJAPON000006948, PRIJAPON000010743, PRIJAPON000011395, PRIJAPON000012000, PRIJAPON000012286, PRIJAPON000018157, PRIJAPON000023798, PRIJAPON000025637, PRIJAPON000032188, PRIJAPON000036405	PRIMPAX000000606, PRIMPAX000002945, PRIMPAX000004901, PRIMPAX000009460, PRIMPAX000014231, PRIMPAX000023855, PRIMPAX000024836, PRIMPAX000027428, PRIMPAX000031407	PRIMAYER000001946, PRIMAYER000003864, PRIMAYER000003907, PRIMAYER000006153, PRIMAYER000013720, PRIMAYER000019279, PRIMAYER000020152, PRIMAYER000021221, PRIMAYER000023418, PRIMAYER000023948, PRIMAYER000024173, PRIMAYER000028942, PRIMAYER000029118, PRIMAYER000030929, PRIMAYER000031116	MIJAPON000000922, MIJAPON000000961, MIJAPON000001387, MIJAPON000001722, MIJAPON000010693, MIJAPON000011297, MIJAPON000013172, MIJAPON000013654, MIJAPON000019048	PARAPRI000000692, PARAPRI000002014, PARAPRI000003003, PARAPRI000003413, PARAPRI000007966, PARAPRI000008693, PARAPRI000014270, PARAPRI000014857
OG0000058	tr|G5EES4|G5EES4_CAEEL, tr|P91872|P91872_CAEEL	Contig2-snapTAU.109, Contig76-snapTAU.82, PPA10895, PPA22241, PPA24766, PPA36933, PPA40808, PPA40810, PPA41740, ppa_stranded_DN11915_c0_g2_i1, ppa_stranded_DN19779_c0_g3_i1, ppa_stranded_DN19779_c0_g5_i1, ppa_stranded_DN25867_c0_g1_i1, ppa_stranded_DN26931_c0_g1_i1		PARCANUS000001577, PARCANUS000002053, PARCANUS000002562, PARCANUS000003470, PARCANUS000003967, PARCANUS000006871, PARCANUS000007745, PARCANUS000009217, PARCANUS000015198, PARCANUS000015675, PARCANUS000016079, PARCANUS000019636, PARCANUS000020644, PARCANUS000024328, PARCANUS000024389, PARCANUS000027088, PARCANUS000027903, PARCANUS000033103, PARCANUS000037496, PARCANUS000038729	PRENTOPHAG000000323, PRENTOPHAG000000462, PRENTOPHAG000003316, PRENTOPHAG000003801, PRENTOPHAG000004120, PRENTOPHAG000004323, PRENTOPHAG000009698, PRENTOPHAG000011524, PRENTOPHAG000011791, PRENTOPHAG000012058, PRENTOPHAG000015325, PRENTOPHAG000016334, PRENTOPHAG000017975, PRENTOPHAG000020839	PREXSPEC000000761, PREXSPEC000001454, PREXSPEC000004440, PREXSPEC000007734, PREXSPEC000012933, PREXSPEC000015307, PREXSPEC000016441, PREXSPEC000017434, PREXSPEC000017679, PREXSPEC000019622, PREXSPEC000021542, PREXSPEC000021675, PREXSPEC000021748, PREXSPEC000025460	PRIFISSI000000201, PRIFISSI000000848, PRIFISSI000002044, PRIFISSI000003238, PRIFISSI000003342, PRIFISSI000004705	PRIJAPON000001340, PRIJAPON000003242, PRIJAPON000004333, PRIJAPON000007476, PRIJAPON000011402, PRIJAPON000011471, PRIJAPON000012070, PRIJAPON000016117, PRIJAPON000016471, PRIJAPON000016986, PRIJAPON000021335, PRIJAPON000022628, PRIJAPON000024255, PRIJAPON000025810, PRIJAPON000027763, PRIJAPON000028063, PRIJAPON000028172, PRIJAPON000033106, PRIJAPON000035375	PRIMPAX000001251, PRIMPAX000001659, PRIMPAX000001737, PRIMPAX000005501, PRIMPAX000006466, PRIMPAX000008216, PRIMPAX000014648, PRIMPAX000015735, PRIMPAX000022284, PRIMPAX000023933, PRIMPAX000024719, PRIMPAX000025667	PRIMAYER000001244, PRIMAYER000002346, PRIMAYER000003133, PRIMAYER000003314, PRIMAYER000004149, PRIMAYER000005628, PRIMAYER000007314, PRIMAYER000009828, PRIMAYER000010937, PRIMAYER000011106, PRIMAYER000014107, PRIMAYER000019074, PRIMAYER000020723, PRIMAYER000026810, PRIMAYER000028997	MIJAPON000000700	PARAPRI000000718, PARAPRI000001081, PARAPRI000001167, PARAPRI000004020, PARAPRI000004084
OG0000059	tr|D5MCN7|D5MCN7_CAEEL, tr|Q6BES2|Q6BES2_CAEEL, tr|Q7YWR4|Q7YWR4_CAEEL	PPA01850, PPA01851, PPA06269, PPA15568, PPA26887, PPA28784, PPA29120, PPA34329, PPA40768, PPA42431, PPA42765, PPA45646, UMM-S2838-38.28-mRNA-1_truncated_curated		PARCANUS000001906, PARCANUS000004228, PARCANUS000004492, PARCANUS000007786, PARCANUS000009598, PARCANUS000009873, PARCANUS000015897, PARCANUS000024428, PARCANUS000025164, PARCANUS000025801, PARCANUS000027797, PARCANUS000035145	PRENTOPHAG000000809, PRENTOPHAG000001880, PRENTOPHAG000003325, PRENTOPHAG000013100, PRENTOPHAG000014799, PRENTOPHAG000017100, PRENTOPHAG000017983, PRENTOPHAG000020444, PRENTOPHAG000026596, PRENTOPHAG000029412, PRENTOPHAG000029901, PRENTOPHAG000030701	PREXSPEC000001865, PREXSPEC000005113, PREXSPEC000007419, PREXSPEC000008994, PREXSPEC000009083, PREXSPEC000010999, PREXSPEC000011305, PREXSPEC000011547, PREXSPEC000011675, PREXSPEC000012116, PREXSPEC000013294, PREXSPEC000021765	PRIFISSI000000367, PRIFISSI000001427, PRIFISSI000001955, PRIFISSI000011742, PRIFISSI000017959, PRIFISSI000019174, PRIFISSI000019450	PRIJAPON000000780, PRIJAPON000001661, PRIJAPON000001941, PRIJAPON000005635, PRIJAPON000007248, PRIJAPON000009405, PRIJAPON000012702, PRIJAPON000017345, PRIJAPON000022546, PRIJAPON000031451, PRIJAPON000031792, PRIJAPON000032492	PRIMPAX000002043, PRIMPAX000004395, PRIMPAX000005516, PRIMPAX000008639, PRIMPAX000010167, PRIMPAX000010812, PRIMPAX000013730, PRIMPAX000017362, PRIMPAX000019125, PRIMPAX000019637, PRIMPAX000022875, PRIMPAX000024423, PRIMPAX000026861, PRIMPAX000028416, PRIMPAX000028525, PRIMPAX000028917, PRIMPAX000031286, PRIMPAX000036696	PRIMAYER000002809, PRIMAYER000003459, PRIMAYER000003559, PRIMAYER000004359, PRIMAYER000005207, PRIMAYER000005891, PRIMAYER000012275, PRIMAYER000014151, PRIMAYER000014205, PRIMAYER000014283, PRIMAYER000017644, PRIMAYER000019959, PRIMAYER000020054, PRIMAYER000021990, PRIMAYER000022110, PRIMAYER000022168, PRIMAYER000025621, PRIMAYER000026735, PRIMAYER000028575, PRIMAYER000031579	MIJAPON000000244, MIJAPON000000729, MIJAPON000000960, MIJAPON000009151, MIJAPON000009460	PARAPRI000000253, PARAPRI000000767, PARAPRI000000894, PARAPRI000002927, PARAPRI000007144, PARAPRI000008167
OG0000060	tr|O01300|O01300_CAEEL, tr|Q23119|Q23119_CAEEL, tr|Q8MXQ8|Q8MXQ8_CAEEL, tr|Q9N2Z4|Q9N2Z4_CAEEL	PPA07989, PPA11905, PPA18463, PPA26594, PPA39097, PPA41254, ppa_stranded_DN1039_c0_g1_i1, ppa_stranded_DN16670_c0_g2_i1, ppa_stranded_DN23608_c0_g1_i1, ppa_stranded_DN23608_c2_g1_i1, ppa_stranded_DN28561_c0_g1_i1, ppa_stranded_DN6189_c0_g2_i1	tr|H7BZW4|H7BZW4_HUMAN, tr|H7C012|H7C012_HUMAN	PARCANUS000001091, PARCANUS000001658, PARCANUS000002043, PARCANUS000003880, PARCANUS000003940, PARCANUS000005585, PARCANUS000006466, PARCANUS000007027, PARCANUS000010970, PARCANUS000011231, PARCANUS000013587, PARCANUS000013756, PARCANUS000014226, PARCANUS000022475, PARCANUS000023383, PARCANUS000030984	PRENTOPHAG000001165, PRENTOPHAG000002062, PRENTOPHAG000002176, PRENTOPHAG000004492, PRENTOPHAG000004986, PRENTOPHAG000006005, PRENTOPHAG000010281, PRENTOPHAG000010824, PRENTOPHAG000011054, PRENTOPHAG000011087, PRENTOPHAG000014253, PRENTOPHAG000015426, PRENTOPHAG000015642, PRENTOPHAG000016972, PRENTOPHAG000017398, PRENTOPHAG000019111, PRENTOPHAG000022459, PRENTOPHAG000029100	PREXSPEC000000573, PREXSPEC000000899, PREXSPEC000001168, PREXSPEC000001540, PREXSPEC000002033, PREXSPEC000002336, PREXSPEC000006085, PREXSPEC000006191, PREXSPEC000009261, PREXSPEC000011698, PREXSPEC000012526, PREXSPEC000022897	PRIFISSI000000149, PRIFISSI000000225, PRIFISSI000000727, PRIFISSI000000817, PRIFISSI000003024, PRIFISSI000003527, PRIFISSI000010489	PRIJAPON000000390, PRIJAPON000001078, PRIJAPON000001133, PRIJAPON000001629, PRIJAPON000002323, PRIJAPON000003964, PRIJAPON000005850, PRIJAPON000005987, PRIJAPON000008056, PRIJAPON000008259, PRIJAPON000009276, PRIJAPON000009861, PRIJAPON000014019, PRIJAPON000028535	PRIMPAX000000426, PRIMPAX000000569, PRIMPAX000001115, PRIMPAX000001408, PRIMPAX000002797, PRIMPAX000002839, PRIMPAX000005290, PRIMPAX000005505, PRIMPAX000010593, PRIMPAX000015318, PRIMPAX000017158, PRIMPAX000023610, PRIMPAX000023744	PRIMAYER000000618, PRIMAYER000000882, PRIMAYER000000971, PRIMAYER000001225, PRIMAYER000002645, PRIMAYER000002992, PRIMAYER000004207, PRIMAYER000009840, PRIMAYER000010748, PRIMAYER000013098, PRIMAYER000015427, PRIMAYER000018067, PRIMAYER000020021, PRIMAYER000023092	MIJAPON000000164, MIJAPON000000188	PARAPRI000000314, PARAPRI000000693, PARAPRI000000765, PARAPRI000001791, PARAPRI000003993, PARAPRI000004132
OG0000061	tr|Q9XVS9|Q9XVS9_CAEEL	PPA04485, PPA16400, PPA24254, PPA25071, PPA33950, PPA44601, ppa_stranded_DN16828_c0_g1_i1, ppa_stranded_DN18818_c0_g2_i1, ppa_stranded_DN27809_c1_g1_i2	sp|Q8NBN7|RDH13_HUMAN, sp|Q96NR8|RDH12_HUMAN, sp|Q9HBH5|RDH14_HUMAN, tr|G8JLA1|G8JLA1_HUMAN, tr|K7EMY5|K7EMY5_HUMAN	PARCANUS000000863, PARCANUS000001341, PARCANUS000002779, PARCANUS000005247, PARCANUS000005272, PARCANUS000005681, PARCANUS000007250, PARCANUS000011116, PARCANUS000011440, PARCANUS000022688, PARCANUS000025517, PARCANUS000033258, PARCANUS000034015	PRENTOPHAG000000531, PRENTOPHAG000001393, PRENTOPHAG000001494, PRENTOPHAG000002183, PRENTOPHAG000003763, PRENTOPHAG000004918, PRENTOPHAG000005010, PRENTOPHAG000005238, PRENTOPHAG000005572, PRENTOPHAG000005990, PRENTOPHAG000006579, PRENTOPHAG000009411, PRENTOPHAG000009443, PRENTOPHAG000011251, PRENTOPHAG000012821, PRENTOPHAG000018088, PRENTOPHAG000021212, PRENTOPHAG000022787, PRENTOPHAG000023463, …	PREXSPEC000000813, PREXSPEC000001116, PREXSPEC000001428, PREXSPEC000002358, PREXSPEC000002808, PREXSPEC000005226, PREXSPEC000005519, PREXSPEC000005785, PREXSPEC000011170, PREXSPEC000012951, PREXSPEC000021508	PRIFISSI000001884, PRIFISSI000002145, PRIFISSI000002850, PRIFISSI000003590, PRIFISSI000004933, PRIFISSI000005095, PRIFISSI000005232, PRIFISSI000005959, PRIFISSI000010959, PRIFISSI000015551, PRIFISSI000017309, PRIFISSI000020042, PRIFISSI000022225	PRIJAPON000000641, PRIJAPON000000995, PRIJAPON000001268, PRIJAPON000004652, PRIJAPON000005237, PRIJAPON000006730, PRIJAPON000007439, PRIJAPON000012316, PRIJAPON000012818, PRIJAPON000014777, PRIJAPON000024246, PRIJAPON000024598, PRIJAPON000030646	PRIMPAX000000691, PRIMPAX000000985, PRIMPAX000001652, PRIMPAX000003153, PRIMPAX000003834, PRIMPAX000004038, PRIMPAX000005200, PRIMPAX000005410, PRIMPAX000009055, PRIMPAX000010671, PRIMPAX000012547, PRIMPAX000017999, PRIMPAX000024072, PRIMPAX000030198, PRIMPAX000030707	PRIMAYER000000203, PRIMAYER000000443, PRIMAYER000000595, PRIMAYER000001278, PRIMAYER000001473, PRIMAYER000004027, PRIMAYER000004283, PRIMAYER000005692, PRIMAYER000007252, PRIMAYER000012098, PRIMAYER000012997, PRIMAYER000017590, PRIMAYER000018574, PRIMAYER000029367	MIJAPON000000254	PARAPRI000000395, PARAPRI000000991, PARAPRI000001019, PARAPRI000006898, PARAPRI000012263
OG0000062		Iso_D.8371.1, Iso_D.8372.1, PPA02063, PPA41914, PPA42229, PPA42253, ppa_stranded_DN26884_c0_g1_i2		PARCANUS000001832, PARCANUS000003107, PARCANUS000005062, PARCANUS000006282, PARCANUS000006669, PARCANUS000007142, PARCANUS000007782, PARCANUS000010848, PARCANUS000013064, PARCANUS000015100, PARCANUS000016158, PARCANUS000016555, PARCANUS000017041, PARCANUS000018750, PARCANUS000018816, PARCANUS000019191, PARCANUS000019200, PARCANUS000021881, PARCANUS000023026, PARCANUS000023501, PARCANUS000029490, …	PRENTOPHAG000012264, PRENTOPHAG000020337, PRENTOPHAG000022914, PRENTOPHAG000025369, PRENTOPHAG000030852	PREXSPEC000002855, PREXSPEC000003624, PREXSPEC000006053, PREXSPEC000006131, PREXSPEC000008112, PREXSPEC000008595, PREXSPEC000009767, PREXSPEC000010474, PREXSPEC000012241, PREXSPEC000014347, PREXSPEC000014902, PREXSPEC000023693	PRIFISSI000013944, PRIFISSI000024109	PRIJAPON000003796, PRIJAPON000005235, PRIJAPON000005402, PRIJAPON000006062, PRIJAPON000007839, PRIJAPON000012042, PRIJAPON000012872, PRIJAPON000012911, PRIJAPON000013212, PRIJAPON000013505, PRIJAPON000014258, PRIJAPON000017206, PRIJAPON000017276, PRIJAPON000017494, PRIJAPON000018650, PRIJAPON000019078, PRIJAPON000020414, PRIJAPON000021825, PRIJAPON000022255, PRIJAPON000022625, PRIJAPON000022850, …	PRIMPAX000000893, PRIMPAX000001223, PRIMPAX000007170, PRIMPAX000007506, PRIMPAX000007568, PRIMPAX000007736, PRIMPAX000008591, PRIMPAX000012040, PRIMPAX000012717, PRIMPAX000013022, PRIMPAX000013401, PRIMPAX000013725, PRIMPAX000014068, PRIMPAX000014873, PRIMPAX000019795, PRIMPAX000024649, PRIMPAX000026432, PRIMPAX000027344, PRIMPAX000028740, PRIMPAX000029310, PRIMPAX000030789, PRIMPAX000031905, PRI…	PRIMAYER000024222, PRIMAYER000024796, PRIMAYER000029984, PRIMAYER000030284
OG0000063	tr|O44195|O44195_CAEEL, tr|Q22371|Q22371_CAEEL, tr|Q95ZT6|Q95ZT6_CAEEL	Contig104-snapTAU.73, PPA00128, PPA10919, PPA16131, PPA36517, PPA36522, PPA39132, PPA40809, PPA40934, PPA44253, ppa_stranded_DN23147_c0_g1_i1		PARCANUS000000606, PARCANUS000001920, PARCANUS000001945, PARCANUS000002856, PARCANUS000004268, PARCANUS000004662, PARCANUS000005997, PARCANUS000007426, PARCANUS000007468, PARCANUS000009007, PARCANUS000016761, PARCANUS000017164, PARCANUS000022542, PARCANUS000031702, PARCANUS000034311	PRENTOPHAG000000576, PRENTOPHAG000001427, PRENTOPHAG000003372, PRENTOPHAG000003491, PRENTOPHAG000003523, PRENTOPHAG000004176, PRENTOPHAG000005430, PRENTOPHAG000009413, PRENTOPHAG000010112, PRENTOPHAG000011132, PRENTOPHAG000011643, PRENTOPHAG000012988, PRENTOPHAG000013694, PRENTOPHAG000014256, PRENTOPHAG000019676, PRENTOPHAG000022307, PRENTOPHAG000029417	PREXSPEC000000847, PREXSPEC000003284, PREXSPEC000003350, PREXSPEC000003452, PREXSPEC000003531, PREXSPEC000003545, PREXSPEC000004607, PREXSPEC000004757, PREXSPEC000005081, PREXSPEC000009223, PREXSPEC000009786, PREXSPEC000018307, PREXSPEC000022009, PREXSPEC000028159	PRIFISSI000000647, PRIFISSI000001372, PRIFISSI000002716, PRIFISSI000002749, PRIFISSI000003006, PRIFISSI000003288, PRIFISSI000012725	PRIJAPON000000815, PRIJAPON000001497, PRIJAPON000001803, PRIJAPON000001984, PRIJAPON000002187, PRIJAPON000003633, PRIJAPON000007102, PRIJAPON000009323, PRIJAPON000009338, PRIJAPON000016174, PRIJAPON000017982, PRIJAPON000029157, PRIJAPON000029328, PRIJAPON000036206	PRIMPAX000000511, PRIMPAX000001851, PRIMPAX000002649, PRIMPAX000003463, PRIMPAX000003908, PRIMPAX000004932, PRIMPAX000011623, PRIMPAX000020271	PRIMAYER000000700, PRIMAYER000002253, PRIMAYER000004303, PRIMAYER000004688, PRIMAYER000006038, PRIMAYER000009774, PRIMAYER000012063, PRIMAYER000013438, PRIMAYER000015241, PRIMAYER000018264, PRIMAYER000018568, PRIMAYER000019001, PRIMAYER000023821, PRIMAYER000029682, PRIMAYER000031238	MIJAPON000001704, MIJAPON000002257, MIJAPON000003017, MIJAPON000007127, MIJAPON000008508, MIJAPON000017369	PARAPRI000001135, PARAPRI000002658, PARAPRI000004931, PARAPRI000005415, PARAPRI000011462, PARAPRI000011742, PARAPRI000021745
OG0000064	tr|Q8MQ23|Q8MQ23_CAEEL, tr|Q9XUY4|Q9XUY4_CAEEL	Contig58-snapTAU.62, Contig58-snapTAU.63, Contig58-snapTAU.64, Iso_D.6227.1, PPA42042, ppa_stranded_DN16831_c0_g1_i1, ppa_stranded_DN18687_c0_g1_i1, ppa_stranded_DN27477_c0_g1_i1, ppa_stranded_DN29180_c0_g1_i2, ppa_stranded_DN3770_c0_g2_i1		PARCANUS000000453, PARCANUS000000564, PARCANUS000000882, PARCANUS000001229, PARCANUS000002750, PARCANUS000005430, PARCANUS000005643, PARCANUS000005840, PARCANUS000006134, PARCANUS000006474, PARCANUS000010217, PARCANUS000010935, PARCANUS000011497, PARCANUS000017208, PARCANUS000021852, PARCANUS000026789, PARCANUS000031395	PRENTOPHAG000000825, PRENTOPHAG000001948, PRENTOPHAG000004714, PRENTOPHAG000008157, PRENTOPHAG000008171, PRENTOPHAG000016432, PRENTOPHAG000017330, PRENTOPHAG000020546, PRENTOPHAG000025232, PRENTOPHAG000027104, PRENTOPHAG000029217	PREXSPEC000001032, PREXSPEC000001496, PREXSPEC000001658, PREXSPEC000002080, PREXSPEC000002197, PREXSPEC000002509, PREXSPEC000002554, PREXSPEC000004585, PREXSPEC000006561, PREXSPEC000008013, PREXSPEC000011826, PREXSPEC000016288	PRIFISSI000000222, PRIFISSI000000302, PRIFISSI000000404, PRIFISSI000000580, PRIFISSI000000607, PRIFISSI000001196, PRIFISSI000002075, PRIFISSI000002478, PRIFISSI000006249, PRIFISSI000007029, PRIFISSI000007372, PRIFISSI000013164, PRIFISSI000018896, PRIFISSI000022875, PRIFISSI000025230	PRIJAPON000001040, PRIJAPON000001967, PRIJAPON000003161, PRIJAPON000003205, PRIJAPON000003219, PRIJAPON000004138, PRIJAPON000004286, PRIJAPON000007082, PRIJAPON000009840, PRIJAPON000011625, PRIJAPON000018173, PRIJAPON000024530, PRIJAPON000032948, PRIJAPON000034207	PRIMPAX000000152, PRIMPAX000000612, PRIMPAX000000651, PRIMPAX000000816, PRIMPAX000002208, PRIMPAX000002424, PRIMPAX000004644, PRIMPAX000011287, PRIMPAX000021826, PRIMPAX000023126, PRIMPAX000023851, PRIMPAX000025054	PRIMAYER000001018, PRIMAYER000001299, PRIMAYER000002547, PRIMAYER000002770, PRIMAYER000004170, PRIMAYER000006718, PRIMAYER000007725, PRIMAYER000008236	MIJAPON000000255, MIJAPON000000683, MIJAPON000000764, MIJAPON000000826, MIJAPON000001412, MIJAPON000001822, MIJAPON000004175, MIJAPON000014361, MIJAPON000018556	PARAPRI000000283, PARAPRI000001085, PARAPRI000003708, PARAPRI000011693, PARAPRI000014988, PARAPRI000015482, PARAPRI000019842
OG0000065	sp|Q09421|YRN7_CAEEL, tr|B5U8L3|B5U8L3_CAEEL	PPA07138, PPA21395, PPA21606, PPA22149, PPA22151, PPA22153, PPA23230, PPA34174, PPA34232, PPA34280, PPA41239, PPA41465, PPA42699		PARCANUS000004803, PARCANUS000005863, PARCANUS000011040, PARCANUS000016904, PARCANUS000016991, PARCANUS000018593, PARCANUS000021908, PARCANUS000023957, PARCANUS000025592, PARCANUS000028338, PARCANUS000028576, PARCANUS000028854, PARCANUS000029431, PARCANUS000030004, PARCANUS000032876, PARCANUS000035264	PRENTOPHAG000000496, PRENTOPHAG000000586, PRENTOPHAG000000872, PRENTOPHAG000007219, PRENTOPHAG000016999, PRENTOPHAG000018300, PRENTOPHAG000027356, PRENTOPHAG000029317	PREXSPEC000007849, PREXSPEC000008005, PREXSPEC000009724, PREXSPEC000015634, PREXSPEC000017440, PREXSPEC000021954, PREXSPEC000024566, PREXSPEC000025146, PREXSPEC000026839, PREXSPEC000029523, PREXSPEC000030755	PRIFISSI000001745, PRIFISSI000003144, PRIFISSI000005244, PRIFISSI000006015, PRIFISSI000006276, PRIFISSI000009667, PRIFISSI000011379, PRIFISSI000016201	PRIJAPON000002437, PRIJAPON000002996, PRIJAPON000007522, PRIJAPON000008160, PRIJAPON000011251, PRIJAPON000012103, PRIJAPON000014389, PRIJAPON000020754, PRIJAPON000022214, PRIJAPON000023305, PRIJAPON000023793, PRIJAPON000023840, PRIJAPON000026430, PRIJAPON000032178, PRIJAPON000032954	PRIMPAX000007831, PRIMPAX000010180, PRIMPAX000010795, PRIMPAX000013365, PRIMPAX000013533, PRIMPAX000014462, PRIMPAX000016534, PRIMPAX000020558, PRIMPAX000021771, PRIMPAX000023831, PRIMPAX000024218, PRIMPAX000024497, PRIMPAX000030994, PRIMPAX000033317	PRIMAYER000001441, PRIMAYER000001761, PRIMAYER000002656, PRIMAYER000002775, PRIMAYER000013462, PRIMAYER000016401, PRIMAYER000018883, PRIMAYER000019080, PRIMAYER000021540, PRIMAYER000022571, PRIMAYER000023229, PRIMAYER000024988, PRIMAYER000025765, PRIMAYER000026301, PRIMAYER000029255, PRIMAYER000032472	MIJAPON000000884, MIJAPON000001189, MIJAPON000001227, MIJAPON000010020	PARAPRI000000403, PARAPRI000001157, PARAPRI000001684, PARAPRI000007042, PARAPRI000007853, PARAPRI000010490, PARAPRI000013105, PARAPRI000014403, PARAPRI000015433, PARAPRI000018099
OG0000066	sp|O01635|ASIC1_CAEEL, sp|P24585|DEG1_CAEEL, sp|P24612|MEC4_CAEEL, sp|P34886|MEC10_CAEEL, sp|Q19038|DEL1_CAEEL, sp|Q21974|UNC8_CAEEL, tr|A0A3B1DQL6|A0A3B1DQL6_CAEEL, tr|A0A3B1E9Z7|A0A3B1E9Z7_CAEEL, tr|A0A4V0IJ47|A0A4V0IJ47_CAEEL, tr|A0A4V0IKC5|A0A4V0IKC5_CAEEL, tr|A0A4V0ILJ5|A0A4V0ILJ5_CAEEL, tr|A0A4V0ILZ4|A0A4V0ILZ4_CAEEL, tr|A0A4V0IN98|A0A4V0IN98_CAEEL, tr|A0A4V6M3V2|A0A4V6M3V2_CAEEL, tr|U4PAS5…	PPA00157, PPA01885, PPA03672, PPA03673, PPA03676, PPA09284, PPA34051, PPA34052, PPA36969, ppa_stranded_DN25998_c0_g1_i2, ppa_stranded_DN28875_c0_g1_i1	sp|P51170|SCNNG_HUMAN	PARCANUS000000030, PARCANUS000000119, PARCANUS000000256, PARCANUS000000430, PARCANUS000000469, PARCANUS000000580, PARCANUS000002374, PARCANUS000004217, PARCANUS000011264, PARCANUS000013601	PRENTOPHAG000000207, PRENTOPHAG000000574, PRENTOPHAG000001113, PRENTOPHAG000001144, PRENTOPHAG000004950, PRENTOPHAG000010721, PRENTOPHAG000010880, PRENTOPHAG000013195, PRENTOPHAG000013224, PRENTOPHAG000020619, PRENTOPHAG000022645, PRENTOPHAG000026651	PREXSPEC000000141, PREXSPEC000000440, PREXSPEC000000609, PREXSPEC000000930, PREXSPEC000001677, PREXSPEC000003004, PREXSPEC000003210	PRIFISSI000000065, PRIFISSI000001208, PRIFISSI000001223, PRIFISSI000002098, PRIFISSI000008958, PRIFISSI000011580, PRIFISSI000013190, PRIFISSI000021431	PRIJAPON000000257, PRIJAPON000000631, PRIJAPON000000961, PRIJAPON000000972, PRIJAPON000004432, PRIJAPON000006322, PRIJAPON000006619, PRIJAPON000008736, PRIJAPON000008979, PRIJAPON000010174, PRIJAPON000011918	PRIMPAX000000480, PRIMPAX000000941, PRIMPAX000002473, PRIMPAX000003011, PRIMPAX000003617, PRIMPAX000003807, PRIMPAX000004111, PRIMPAX000006437, PRIMPAX000008386, PRIMPAX000009033, PRIMPAX000023723, PRIMPAX000025082, PRIMPAX000033214	PRIMAYER000000193, PRIMAYER000000292, PRIMAYER000000410, PRIMAYER000003009, PRIMAYER000003732, PRIMAYER000009463, PRIMAYER000011244	MIJAPON000000180, MIJAPON000000183, MIJAPON000000643, MIJAPON000001875, MIJAPON000002546, MIJAPON000004150, MIJAPON000011116	PARAPRI000000287, PARAPRI000001877, PARAPRI000002399, PARAPRI000002966, PARAPRI000004508, PARAPRI000004817, PARAPRI000012804, PARAPRI000016832, PARAPRI000017428, PARAPRI000019269, PARAPRI000020131, PARAPRI000020632
OG0000067		PPA12097, PPA14858, PPA19210, PPA19277, PPA21389, PPA26108, PPA35197, PPA35201, PPA35377, PPA35849, PPA37145, PPA37316, PPA37319, PPA43775, PPA44511, ppa_stranded_DN23952_c1_g1_i1		PARCANUS000002408, PARCANUS000003180, PARCANUS000003523, PARCANUS000003816, PARCANUS000005904, PARCANUS000006757, PARCANUS000007638, PARCANUS000013885, PARCANUS000014042, PARCANUS000014719, PARCANUS000016137, PARCANUS000017910, PARCANUS000022279, PARCANUS000022339, PARCANUS000022786, PARCANUS000024513, PARCANUS000028830, PARCANUS000030993, PARCANUS000032495, PARCANUS000032994, PARCANUS000035075, …	PRENTOPHAG000000215, PRENTOPHAG000000579, PRENTOPHAG000005793, PRENTOPHAG000006390	PREXSPEC000001503, PREXSPEC000001737, PREXSPEC000002241, PREXSPEC000002754, PREXSPEC000008981, PREXSPEC000013699, PREXSPEC000015182, PREXSPEC000016901, PREXSPEC000021075, PREXSPEC000021231, PREXSPEC000024392	PRIFISSI000000246, PRIFISSI000001394, PRIFISSI000003573, PRIFISSI000005528, PRIFISSI000012465, PRIFISSI000019067, PRIFISSI000024418	PRIJAPON000000682, PRIJAPON000000742, PRIJAPON000001418, PRIJAPON000003367, PRIJAPON000004028, PRIJAPON000006000, PRIJAPON000008368, PRIJAPON000009591, PRIJAPON000011232, PRIJAPON000013507, PRIJAPON000013664, PRIJAPON000014232, PRIJAPON000018867, PRIJAPON000021346, PRIJAPON000022379, PRIJAPON000022603, PRIJAPON000027495, PRIJAPON000027702, PRIJAPON000027992, PRIJAPON000030681, PRIJAPON000031576, …	PRIMPAX000000628, PRIMPAX000001644, PRIMPAX000004290, PRIMPAX000004988, PRIMPAX000005470, PRIMPAX000005825, PRIMPAX000007230, PRIMPAX000008140, PRIMPAX000009187, PRIMPAX000010190, PRIMPAX000018739, PRIMPAX000023571, PRIMPAX000025083, PRIMPAX000036416	PRIMAYER000000908, PRIMAYER000001236, PRIMAYER000002070, PRIMAYER000015410, PRIMAYER000020736, PRIMAYER000025597	MIJAPON000014210, MIJAPON000015539	PARAPRI000004735, PARAPRI000015496, PARAPRI000016375, PARAPRI000016472, PARAPRI000016577, PARAPRI000017726, PARAPRI000018222, PARAPRI000018696, PARAPRI000019423, PARAPRI000021912, PARAPRI000022403
OG0000068		Contig12-snapTAU.546, Contig200-snapTAU.4, Contig52-snapTAU.18, PPA02681, PPA06113, PPA07767, PPA27395, PPA29363, PPA40376, PPA40769, PPA41731		PARCANUS000005793, PARCANUS000006168, PARCANUS000007619, PARCANUS000011940, PARCANUS000014078, PARCANUS000018978, PARCANUS000024223, PARCANUS000026925, PARCANUS000027407, PARCANUS000027987, PARCANUS000029246, PARCANUS000031551, PARCANUS000037796	PRENTOPHAG000000335, PRENTOPHAG000001555, PRENTOPHAG000002428, PRENTOPHAG000002473, PRENTOPHAG000006353, PRENTOPHAG000011896, PRENTOPHAG000018540, PRENTOPHAG000019647, PRENTOPHAG000024822, PRENTOPHAG000026292, PRENTOPHAG000026777, PRENTOPHAG000027742, PRENTOPHAG000028752, PRENTOPHAG000030380, PRENTOPHAG000030590	PREXSPEC000003309, PREXSPEC000003322, PREXSPEC000003883, PREXSPEC000003950, PREXSPEC000010292, PREXSPEC000010919, PREXSPEC000013590, PREXSPEC000017746, PREXSPEC000019133, PREXSPEC000020115, PREXSPEC000023186	PRIFISSI000001099, PRIFISSI000001231, PRIFISSI000005312, PRIFISSI000007152, PRIFISSI000020251	PRIJAPON000004230, PRIJAPON000006304, PRIJAPON000006382, PRIJAPON000008548, PRIJAPON000009592, PRIJAPON000011202, PRIJAPON000012855, PRIJAPON000025976, PRIJAPON000027652, PRIJAPON000028236, PRIJAPON000028290, PRIJAPON000029333, PRIJAPON000036520	PRIMPAX000001167, PRIMPAX000004292, PRIMPAX000005400, PRIMPAX000005403, PRIMPAX000006175, PRIMPAX000012788, PRIMPAX000013723, PRIMPAX000014232, PRIMPAX000015811, PRIMPAX000025409, PRIMPAX000025560, PRIMPAX000028504, PRIMPAX000030405, PRIMPAX000032207, PRIMPAX000034264, PRIMPAX000035045	PRIMAYER000002646, PRIMAYER000003229, PRIMAYER000003563, PRIMAYER000006518, PRIMAYER000018481, PRIMAYER000021456, PRIMAYER000026477, PRIMAYER000026720	MIJAPON000001393, MIJAPON000001922, MIJAPON000004222, MIJAPON000004879, MIJAPON000004920, MIJAPON000008857, MIJAPON000010259, MIJAPON000010676, MIJAPON000010747, MIJAPON000010852, MIJAPON000010872, MIJAPON000012016, MIJAPON000013269, MIJAPON000013979, MIJAPON000016577, MIJAPON000017849, MIJAPON000018354, MIJAPON000018454, MIJAPON000018805	PARAPRI000000770, PARAPRI000002350, PARAPRI000008778, PARAPRI000008811
OG0000069		PPA01359, PPA08947, PPA26105, PPA33608, PPA33697, PPA33712, PPA33920, PPA34199, PPA34461, PPA34717, PPA34890, PPA35092, PPA35997, PPA36895, PPA37557, PPA37944, PPA37974, PPA39649, PPA40211, PPA40212, PPA40397, PPA41878, PPA42148, PPA42964, PPA43256, PPA44165, PPA44203, PPA45537		PARCANUS000000371, PARCANUS000002128, PARCANUS000003753, PARCANUS000003794, PARCANUS000004571, PARCANUS000005036, PARCANUS000006565, PARCANUS000007855, PARCANUS000008475, PARCANUS000010755, PARCANUS000018876, PARCANUS000019047, PARCANUS000027682, PARCANUS000029080, PARCANUS000029915, PARCANUS000030048	PRENTOPHAG000000248, PRENTOPHAG000000365, PRENTOPHAG000003836, PRENTOPHAG000007286, PRENTOPHAG000009961, PRENTOPHAG000013096, PRENTOPHAG000027274, PRENTOPHAG000027622	PREXSPEC000003976, PREXSPEC000004056, PREXSPEC000004581, PREXSPEC000007893, PREXSPEC000011312, PREXSPEC000018695, PREXSPEC000022517, PREXSPEC000024949, PREXSPEC000026017, PREXSPEC000027084, PREXSPEC000029189	PRIFISSI000000097, PRIFISSI000000104, PRIFISSI000001470, PRIFISSI000001888, PRIFISSI000005024, PRIFISSI000020603, PRIFISSI000024296, PRIFISSI000026779	PRIJAPON000000210, PRIJAPON000000303, PRIJAPON000001327, PRIJAPON000001680, PRIJAPON000002376, PRIJAPON000002644, PRIJAPON000003271, PRIJAPON000005665, PRIJAPON000009258, PRIJAPON000021165, PRIJAPON000024306, PRIJAPON000034436	PRIMPAX000000117, PRIMPAX000000394, PRIMPAX000000958, PRIMPAX000001359, PRIMPAX000012989, PRIMPAX000014564, PRIMPAX000015654, PRIMPAX000015730, PRIMPAX000029366, PRIMPAX000031464	PRIMAYER000000398, PRIMAYER000000542, PRIMAYER000000663, PRIMAYER000002122, PRIMAYER000002975, PRIMAYER000006346, PRIMAYER000008372, PRIMAYER000010841, PRIMAYER000021550, PRIMAYER000023672, PRIMAYER000027416, PRIMAYER000028187, PRIMAYER000028861, PRIMAYER000031052	MIJAPON000000427, MIJAPON000000575, MIJAPON000004851, MIJAPON000007154	PARAPRI000001808, PARAPRI000004701, PARAPRI000008683
OG0000070	tr|A0A0K3ART0|A0A0K3ART0_CAEEL, tr|A0A0K3AVB0|A0A0K3AVB0_CAEEL, tr|A0A0K3AXK7|A0A0K3AXK7_CAEEL, tr|B1GRL2|B1GRL2_CAEEL, tr|F3Y5S6|F3Y5S6_CAEEL, tr|H2KYC1|H2KYC1_CAEEL, tr|H2KYC3|H2KYC3_CAEEL, tr|O61865|O61865_CAEEL, tr|P91003|P91003_CAEEL, tr|Q8MYL9|Q8MYL9_CAEEL, tr|Q9NEU8|Q9NEU8_CAEEL	Contig28-snapTAU.57, PPA04292, PPA05458, PPA16429, PPA23270, PPA29280, PPA31217, PPA36866, PPA41032, PPA41376, PPA42393, ppa_stranded_DN10152_c0_g1_i1		PARCANUS000003304, PARCANUS000004142, PARCANUS000005909, PARCANUS000006384, PARCANUS000011142, PARCANUS000011712, PARCANUS000012427, PARCANUS000013467, PARCANUS000013621, PARCANUS000014269, PARCANUS000015539, PARCANUS000016762, PARCANUS000020938, PARCANUS000024846, PARCANUS000025322, PARCANUS000025730, PARCANUS000029115, PARCANUS000032442	PRENTOPHAG000001056, PRENTOPHAG000002605, PRENTOPHAG000003473, PRENTOPHAG000004436, PRENTOPHAG000006776, PRENTOPHAG000007032, PRENTOPHAG000008908, PRENTOPHAG000010803, PRENTOPHAG000012573, PRENTOPHAG000017763, PRENTOPHAG000024043	PREXSPEC000001819, PREXSPEC000002546, PREXSPEC000004710, PREXSPEC000006066, PREXSPEC000006978, PREXSPEC000009062, PREXSPEC000009721, PREXSPEC000011521, PREXSPEC000014295, PREXSPEC000015965, PREXSPEC000015999, PREXSPEC000018438, PREXSPEC000021854, PREXSPEC000027279	PRIFISSI000000336, PRIFISSI000001035, PRIFISSI000004650, PRIFISSI000015970, PRIFISSI000021154, PRIFISSI000026266	PRIJAPON000001692, PRIJAPON000002461, PRIJAPON000005365, PRIJAPON000005848, PRIJAPON000005947, PRIJAPON000013043, PRIJAPON000015223, PRIJAPON000022623, PRIJAPON000022631	PRIMPAX000000826, PRIMPAX000002535, PRIMPAX000005190, PRIMPAX000007680, PRIMPAX000011430, PRIMPAX000012579, PRIMPAX000013298, PRIMPAX000015829, PRIMPAX000018821, PRIMPAX000019383, PRIMPAX000034662, PRIMPAX000035826	PRIMAYER000001265, PRIMAYER000001414, PRIMAYER000002774, PRIMAYER000008946, PRIMAYER000018477, PRIMAYER000018892, PRIMAYER000019323, PRIMAYER000021658	MIJAPON000000166, MIJAPON000000420, MIJAPON000000448, MIJAPON000000861	PARAPRI000002759, PARAPRI000004731, PARAPRI000004800, PARAPRI000006605, PARAPRI000008232, PARAPRI000012694, PARAPRI000015355, PARAPRI000018354
OG0000071	tr|H2KZ09|H2KZ09_CAEEL, tr|Q18152|Q18152_CAEEL, tr|Q18153|Q18153_CAEEL, tr|Q23149|Q23149_CAEEL	Contig12-snapTAU.457, Iso_D.10149.3, Iso_D.10150.1, Iso_D.9735.1, PPA05885, PPA14886, PPA16378, PPA21465, PPA40460, PPA40995, PPA41836		PARCANUS000001087, PARCANUS000001494, PARCANUS000004189, PARCANUS000007832, PARCANUS000009888, PARCANUS000015168, PARCANUS000016615, PARCANUS000026102, PARCANUS000026109	PRENTOPHAG000000433, PRENTOPHAG000003024, PRENTOPHAG000005252, PRENTOPHAG000007694, PRENTOPHAG000009165, PRENTOPHAG000009676, PRENTOPHAG000017669, PRENTOPHAG000019655, PRENTOPHAG000020617, PRENTOPHAG000022517, PRENTOPHAG000026179, PRENTOPHAG000026418, PRENTOPHAG000027222, PRENTOPHAG000029251, PRENTOPHAG000031149	PREXSPEC000000626, PREXSPEC000001375, PREXSPEC000002145, PREXSPEC000003088, PREXSPEC000003854, PREXSPEC000005306, PREXSPEC000005656, PREXSPEC000005774, PREXSPEC000007442, PREXSPEC000007735, PREXSPEC000008338, PREXSPEC000009641, PREXSPEC000013450, PREXSPEC000013765, PREXSPEC000017015	PRIFISSI000000109, PRIFISSI000000412, PRIFISSI000010073, PRIFISSI000014454, PRIFISSI000015150, PRIFISSI000020257, PRIFISSI000020700	PRIJAPON000001014, PRIJAPON000002061, PRIJAPON000003495, PRIJAPON000005387, PRIJAPON000006856, PRIJAPON000011098, PRIJAPON000012700, PRIJAPON000013268, PRIJAPON000022737, PRIJAPON000026719, PRIJAPON000027520	PRIMPAX000005266, PRIMPAX000006918, PRIMPAX000009545, PRIMPAX000012585, PRIMPAX000017038, PRIMPAX000019687, PRIMPAX000021202, PRIMPAX000023935, PRIMPAX000025058, PRIMPAX000026192, PRIMPAX000026379, PRIMPAX000028315, PRIMPAX000031602, PRIMPAX000031626, PRIMPAX000031716	PRIMAYER000000522, PRIMAYER000002300, PRIMAYER000003237, PRIMAYER000006387, PRIMAYER000006639, PRIMAYER000008173, PRIMAYER000008336, PRIMAYER000008813, PRIMAYER000014224, PRIMAYER000018882, PRIMAYER000020935, PRIMAYER000031195, PRIMAYER000032625	MIJAPON000000560, MIJAPON000000995, MIJAPON000001263, MIJAPON000004011, MIJAPON000006220, MIJAPON000008310, MIJAPON000011416, MIJAPON000013355, MIJAPON000013647, MIJAPON000014979, MIJAPON000018235	PARAPRI000000514, PARAPRI000002276
OG0000072		PPA34727, PPA36846, PPA37396, PPA37489, PPA37532, PPA37533, PPA37679, PPA46384		PARCANUS000010144, PARCANUS000011247, PARCANUS000011835, PARCANUS000014016, PARCANUS000014295, PARCANUS000014674, PARCANUS000016023, PARCANUS000016337, PARCANUS000018393, PARCANUS000018545, PARCANUS000019238, PARCANUS000019452, PARCANUS000019725, PARCANUS000021127, PARCANUS000023895, PARCANUS000025821, PARCANUS000027778, PARCANUS000028244, PARCANUS000028696, PARCANUS000028732, PARCANUS000028846, …	PRENTOPHAG000016443, PRENTOPHAG000022563	PREXSPEC000004029, PREXSPEC000004262, PREXSPEC000006552, PREXSPEC000009165, PREXSPEC000011113, PREXSPEC000011633, PREXSPEC000013366, PREXSPEC000013834, PREXSPEC000014030, PREXSPEC000016313, PREXSPEC000020757, PREXSPEC000022642, PREXSPEC000023671, PREXSPEC000024902, PREXSPEC000025155, PREXSPEC000026959, PREXSPEC000027273, PREXSPEC000028890, PREXSPEC000030612	PRIFISSI000013671, PRIFISSI000017425, PRIFISSI000018839, PRIFISSI000019224, PRIFISSI000021736, PRIFISSI000023917, PRIFISSI000025003, PRIFISSI000025070	PRIJAPON000010610, PRIJAPON000013552, PRIJAPON000013683, PRIJAPON000018968, PRIJAPON000021586, PRIJAPON000024485, PRIJAPON000025877, PRIJAPON000028914, PRIJAPON000029118, PRIJAPON000029220, PRIJAPON000029290, PRIJAPON000029676, PRIJAPON000030830, PRIJAPON000031448, PRIJAPON000032204, PRIJAPON000033318, PRIJAPON000034108, PRIJAPON000034512, PRIJAPON000034587, PRIJAPON000035097, PRIJAPON000036137, …	PRIMPAX000005409, PRIMPAX000021335, PRIMPAX000021991, PRIMPAX000022256, PRIMPAX000024104, PRIMPAX000024170, PRIMPAX000025134, PRIMPAX000025687, PRIMPAX000027322, PRIMPAX000030290, PRIMPAX000033110, PRIMPAX000034417, PRIMPAX000037372	PRIMAYER000004272, PRIMAYER000008480, PRIMAYER000008845, PRIMAYER000013255, PRIMAYER000015653, PRIMAYER000019183, PRIMAYER000020590, PRIMAYER000025358, PRIMAYER000026794, PRIMAYER000030712
OG0000073		PPA03713, PPA03715, PPA09389, PPA09976, PPA16409, PPA16874, PPA19241, PPA20765, PPA25813, PPA27390, PPA28408, PPA31637, PPA35145, PPA41143, PPA41346, PPA43019		PARCANUS000007458, PARCANUS000007984, PARCANUS000009981, PARCANUS000015659, PARCANUS000021479, PARCANUS000021660, PARCANUS000023745, PARCANUS000024889, PARCANUS000025439, PARCANUS000026014, PARCANUS000026689, PARCANUS000028386, PARCANUS000029563, PARCANUS000030697, PARCANUS000031201, PARCANUS000033675, PARCANUS000037995, PARCANUS000038856, PARCANUS000039033, PARCANUS000039206	PRENTOPHAG000006570, PRENTOPHAG000008292, PRENTOPHAG000010241, PRENTOPHAG000014564, PRENTOPHAG000015869, PRENTOPHAG000016084, PRENTOPHAG000016169, PRENTOPHAG000020009, PRENTOPHAG000021566, PRENTOPHAG000021642, PRENTOPHAG000022199, PRENTOPHAG000023512, PRENTOPHAG000023713, PRENTOPHAG000030562	PREXSPEC000006655, PREXSPEC000010527, PREXSPEC000010726, PREXSPEC000015150, PREXSPEC000016617, PREXSPEC000017384, PREXSPEC000019881, PREXSPEC000021058, PREXSPEC000021128, PREXSPEC000021789, PREXSPEC000022722, PREXSPEC000023060, PREXSPEC000024828, PREXSPEC000025690, PREXSPEC000027762, PREXSPEC000028399, PREXSPEC000028453	PRIFISSI000011059, PRIFISSI000012828, PRIFISSI000019800	PRIJAPON000004603, PRIJAPON000007180, PRIJAPON000016942, PRIJAPON000017747, PRIJAPON000019355, PRIJAPON000019951, PRIJAPON000020747, PRIJAPON000022374, PRIJAPON000022716, PRIJAPON000024718, PRIJAPON000031035, PRIJAPON000035404	PRIMPAX000001987, PRIMPAX000003813, PRIMPAX000007839, PRIMPAX000008099, PRIMPAX000011067, PRIMPAX000022447, PRIMPAX000024135, PRIMPAX000024907, PRIMPAX000025153, PRIMPAX000029052, PRIMPAX000031441, PRIMPAX000031749, PRIMPAX000031772, PRIMPAX000032102, PRIMPAX000032837, PRIMPAX000033063, PRIMPAX000034814, PRIMPAX000036992	PRIMAYER000004870, PRIMAYER000006047, PRIMAYER000010343, PRIMAYER000011964, PRIMAYER000012300, PRIMAYER000019637, PRIMAYER000021640, PRIMAYER000028883, PRIMAYER000028910	MIJAPON000015145	PARAPRI000018451, PARAPRI000019634
OG0000074			sp|O14709|ZN197_HUMAN, sp|O14978|ZN263_HUMAN, sp|O15535|ZSC9_HUMAN, sp|O43309|ZSC12_HUMAN, sp|P17028|ZNF24_HUMAN, sp|P17029|ZKSC1_HUMAN, sp|P49910|ZN165_HUMAN, sp|P51815|ZN75D_HUMAN, sp|P57086|SCND1_HUMAN, sp|P59923|ZN445_HUMAN, sp|Q15776|ZKSC8_HUMAN, sp|Q16670|ZSC26_HUMAN, sp|Q3MJ62|ZSC23_HUMAN, sp|Q53GI3|ZN394_HUMAN, sp|Q6NSZ9|ZSC25_HUMAN, sp|Q6ZMS4|ZN852_HUMAN, sp|Q86W11|ZSC30_HUMAN, sp|Q8N0Y2…
OG0000075	sp|Q9U2G5|MRP7_CAEEL, tr|G5EFP3|G5EFP3_CAEEL, tr|Q19048|Q19048_CAEEL, tr|Q20943|Q20943_CAEEL, tr|Q3S1M2|Q3S1M2_CAEEL, tr|Q7YZW1|Q7YZW1_CAEEL, tr|Q8MQ16|Q8MQ16_CAEEL, tr|Q95QE2|Q95QE2_CAEEL	PPA17668, PPA20782, PPA25269, PPA36210, PPA40536, ppa_stranded_DN19212_c0_g1_i1, ppa_stranded_DN25275_c0_g1_i2	sp|O15438|MRP3_HUMAN, sp|O95255|MRP6_HUMAN, sp|P33527|MRP1_HUMAN, sp|Q92887|MRP2_HUMAN, tr|A0A0A0MS99|A0A0A0MS99_HUMAN, tr|A0A0G2JMG3|A0A0G2JMG3_HUMAN, tr|A0A0J9YVW5|A0A0J9YVW5_HUMAN, tr|A0A7I2V2E0|A0A7I2V2E0_HUMAN, tr|A0A7I2V4C6|A0A7I2V4C6_HUMAN, tr|A0A804HJ04|A0A804HJ04_HUMAN, tr|A0A8C8Q0G8|A0A8C8Q0G8_HUMAN, tr|H0Y9T4|H0Y9T4_HUMAN, tr|I3L1Z6|I3L1Z6_HUMAN, tr|I3L4X2|I3L4X2_HUMAN	PARCANUS000000129, PARCANUS000000130, PARCANUS000000188, PARCANUS000001132, PARCANUS000001927, PARCANUS000005849, PARCANUS000006114, PARCANUS000019281, PARCANUS000021643	PRENTOPHAG000001068, PRENTOPHAG000001403, PRENTOPHAG000002050, PRENTOPHAG000002795, PRENTOPHAG000002913, PRENTOPHAG000003865, PRENTOPHAG000005966, PRENTOPHAG000006616, PRENTOPHAG000007317, PRENTOPHAG000008523, PRENTOPHAG000013456, PRENTOPHAG000017107	PREXSPEC000000384, PREXSPEC000000812, PREXSPEC000002320, PREXSPEC000002969, PREXSPEC000003013, PREXSPEC000003240, PREXSPEC000026764	PRIFISSI000000369, PRIFISSI000000743, PRIFISSI000001297, PRIFISSI000005186, PRIFISSI000005945, PRIFISSI000008155, PRIFISSI000020377, PRIFISSI000021214, PRIFISSI000022396	PRIJAPON000000412, PRIJAPON000000721, PRIJAPON000001136, PRIJAPON000001813, PRIJAPON000001842, PRIJAPON000003175, PRIJAPON000015233, PRIJAPON000026735, PRIJAPON000032330	PRIMPAX000000466, PRIMPAX000000664, PRIMPAX000001110, PRIMPAX000001974, PRIMPAX000002493, PRIMPAX000004037, PRIMPAX000004129, PRIMPAX000008335, PRIMPAX000014106	PRIMAYER000000499, PRIMAYER000002308, PRIMAYER000002618, PRIMAYER000003269, PRIMAYER000005440, PRIMAYER000005586, PRIMAYER000005615, PRIMAYER000006505, PRIMAYER000009992, PRIMAYER000015149	MIJAPON000000338, MIJAPON000000813, MIJAPON000001338, MIJAPON000003556, MIJAPON000006825, MIJAPON000016456	PARAPRI000000715, PARAPRI000000955, PARAPRI000000956, PARAPRI000001858, PARAPRI000003526, PARAPRI000004641, PARAPRI000004934, PARAPRI000005137, PARAPRI000013859, PARAPRI000018138
OG0000076	tr|A4F321|A4F321_CAEEL, tr|C3JXE7|C3JXE7_CAEEL, tr|P91131|P91131_CAEEL, tr|P91483|P91483_CAEEL, tr|Q20369|Q20369_CAEEL, tr|Q22055|Q22055_CAEEL	PPA02135, PPA36532, PPA36538, ppa_stranded_DN20067_c0_g1_i1, ppa_stranded_DN4369_c0_g1_i1	sp|P0CG21|NHLC4_HUMAN, sp|P0DH78|RN224_HUMAN, sp|Q13049|TRI32_HUMAN, tr|Q5JVY0|Q5JVY0_HUMAN	PARCANUS000000531, PARCANUS000002689, PARCANUS000003119, PARCANUS000003331, PARCANUS000011491, PARCANUS000015374, PARCANUS000016796, PARCANUS000017112, PARCANUS000019483, PARCANUS000024450, PARCANUS000027813, PARCANUS000027938	PRENTOPHAG000001749, PRENTOPHAG000004306, PRENTOPHAG000006975, PRENTOPHAG000011963, PRENTOPHAG000015696, PRENTOPHAG000016920, PRENTOPHAG000031091	PREXSPEC000000464, PREXSPEC000000618, PREXSPEC000001570, PREXSPEC000001831, PREXSPEC000007255, PREXSPEC000007924, PREXSPEC000009190, PREXSPEC000019375, PREXSPEC000022683, PREXSPEC000022767	PRIFISSI000008680, PRIFISSI000010618, PRIFISSI000022398	PRIJAPON000002212, PRIJAPON000003043, PRIJAPON000005341, PRIJAPON000005415, PRIJAPON000007397, PRIJAPON000008109, PRIJAPON000016438, PRIJAPON000020795, PRIJAPON000022779, PRIJAPON000023346, PRIJAPON000024247, PRIJAPON000024331, PRIJAPON000026637, PRIJAPON000027396, PRIJAPON000028068, PRIJAPON000029462, PRIJAPON000029733, PRIJAPON000031212	PRIMPAX000000547, PRIMPAX000000702, PRIMPAX000003072, PRIMPAX000005644, PRIMPAX000008038, PRIMPAX000009954, PRIMPAX000011401, PRIMPAX000014748, PRIMPAX000018364, PRIMPAX000023930, PRIMPAX000025044, PRIMPAX000027543	PRIMAYER000002897, PRIMAYER000003027, PRIMAYER000003669, PRIMAYER000004398, PRIMAYER000005101, PRIMAYER000005997, PRIMAYER000007444, PRIMAYER000008136, PRIMAYER000010814, PRIMAYER000011788, PRIMAYER000012670, PRIMAYER000013006, PRIMAYER000016885, PRIMAYER000019757, PRIMAYER000020302, PRIMAYER000020971, PRIMAYER000025786, PRIMAYER000025966, PRIMAYER000027291, PRIMAYER000027425, PRIMAYER000027452, …	MIJAPON000009223, MIJAPON000009783, MIJAPON000014181	PARAPRI000011405, PARAPRI000016269, PARAPRI000016505, PARAPRI000017276, PARAPRI000017357, PARAPRI000018426, PARAPRI000021354
OG0000077		Contig58-snapTAU.109, PPA16515, PPA24178, PPA28372, PPA28488, PPA39651, PPA41291, PPA41297, PPA41299, PPA41684, PPA41685, UMM-S2868-24.23-mRNA-1_frag_4		PARCANUS000000472, PARCANUS000006752, PARCANUS000010631, PARCANUS000013724, PARCANUS000019470, PARCANUS000025849, PARCANUS000029133, PARCANUS000029739, PARCANUS000030616, PARCANUS000032396, PARCANUS000033741, PARCANUS000034299, PARCANUS000034804, PARCANUS000035326, PARCANUS000036048, PARCANUS000038929	PRENTOPHAG000005401, PRENTOPHAG000011802, PRENTOPHAG000019055, PRENTOPHAG000023059, PRENTOPHAG000023584, PRENTOPHAG000025202, PRENTOPHAG000025473, PRENTOPHAG000026227, PRENTOPHAG000026801, PRENTOPHAG000028176, PRENTOPHAG000028288, PRENTOPHAG000029738, PRENTOPHAG000030629	PREXSPEC000006294, PREXSPEC000007040, PREXSPEC000007418, PREXSPEC000007957, PREXSPEC000009568, PREXSPEC000014214, PREXSPEC000016366, PREXSPEC000017430, PREXSPEC000017496, PREXSPEC000023045, PREXSPEC000027962	PRIFISSI000001352, PRIFISSI000003142, PRIFISSI000005499, PRIFISSI000021082, PRIFISSI000021831, PRIFISSI000023885, PRIFISSI000024247, PRIFISSI000024303	PRIJAPON000002357, PRIJAPON000004637, PRIJAPON000009431, PRIJAPON000011674, PRIJAPON000023930, PRIJAPON000029375, PRIJAPON000031921, PRIJAPON000032911, PRIJAPON000033790, PRIJAPON000033891, PRIJAPON000035176, PRIJAPON000035627	PRIMPAX000003589, PRIMPAX000005016, PRIMPAX000006572, PRIMPAX000007252, PRIMPAX000013698, PRIMPAX000020988, PRIMPAX000026852, PRIMPAX000027027, PRIMPAX000027303, PRIMPAX000029673, PRIMPAX000035820, PRIMPAX000036414	PRIMAYER000000318, PRIMAYER000005906, PRIMAYER000007195, PRIMAYER000011606, PRIMAYER000013809, PRIMAYER000020441, PRIMAYER000022821, PRIMAYER000023949, PRIMAYER000025002, PRIMAYER000025643, PRIMAYER000025716, PRIMAYER000029039, PRIMAYER000029046, PRIMAYER000031894		PARAPRI000002950, PARAPRI000003077, PARAPRI000006130, PARAPRI000007265, PARAPRI000007533, PARAPRI000010503, PARAPRI000017399, PARAPRI000019464, PARAPRI000019651, PARAPRI000020580, PARAPRI000022087, PARAPRI000022237
OG0000078					PRENTOPHAG000012981, PRENTOPHAG000014853		PRIFISSI000000982, PRIFISSI000005627, PRIFISSI000011040, PRIFISSI000011199, PRIFISSI000011943, PRIFISSI000027959	PRIJAPON000000211, PRIJAPON000000302, PRIJAPON000000652, PRIJAPON000000709, PRIJAPON000000907, PRIJAPON000001052, PRIJAPON000001426, PRIJAPON000001563, PRIJAPON000001744, PRIJAPON000001814, PRIJAPON000002173, PRIJAPON000002248, PRIJAPON000002273, PRIJAPON000002345, PRIJAPON000002374, PRIJAPON000002500, PRIJAPON000002614, PRIJAPON000002658, PRIJAPON000002832, PRIJAPON000003422, PRIJAPON000003535, …	PRIMPAX000025196, PRIMPAX000036293
OG0000079												PARAPRI000000194, PARAPRI000000684, PARAPRI000001133, PARAPRI000001342, PARAPRI000001461, PARAPRI000002586, PARAPRI000002851, PARAPRI000002856, PARAPRI000003713, PARAPRI000004238, PARAPRI000004271, PARAPRI000004610, PARAPRI000004698, PARAPRI000004872, PARAPRI000004961, PARAPRI000004962, PARAPRI000004970, PARAPRI000004991, PARAPRI000005014, PARAPRI000005219, PARAPRI000005465, PARAPRI000005749, PAR…
OG0000080	tr|A0A0K3AUW1|A0A0K3AUW1_CAEEL, tr|A0A0M7RF98|A0A0M7RF98_CAEEL, tr|A0A0M9JJ78|A0A0M9JJ78_CAEEL, tr|G5EE22|G5EE22_CAEEL, tr|O02641|O02641_CAEEL, tr|O16362|O16362_CAEEL, tr|O16482|O16482_CAEEL, tr|O16670|O16670_CAEEL, tr|O16671|O16671_CAEEL, tr|O16673|O16673_CAEEL, tr|O44704|O44704_CAEEL, tr|O44706|O44706_CAEEL, tr|O45659|O45659_CAEEL, tr|Q27470|Q27470_CAEEL, tr|Q27471|Q27471_CAEEL, tr|Q27482|Q2748…	PPA11385, PPA11638, PPA25752, PPA25753, ppa_stranded_DN16198_c0_g1_i1, ppa_stranded_DN26068_c0_g1_i2	sp|P05181|CP2E1_HUMAN, sp|P11509|CP2A6_HUMAN, sp|P20853|CP2A7_HUMAN, sp|P51589|CP2J2_HUMAN, sp|Q16696|CP2AD_HUMAN, tr|F8W816|F8W816_HUMAN, tr|H0Y593|H0Y593_HUMAN, tr|H0Y7H4|H0Y7H4_HUMAN	PARCANUS000000929, PARCANUS000004213, PARCANUS000008807, PARCANUS000012804, PARCANUS000014125, PARCANUS000014811, PARCANUS000015234, PARCANUS000022150, PARCANUS000033178	PRENTOPHAG000001197, PRENTOPHAG000001855, PRENTOPHAG000002296, PRENTOPHAG000007013, PRENTOPHAG000008545, PRENTOPHAG000014764, PRENTOPHAG000015015	PREXSPEC000000230, PREXSPEC000001638, PREXSPEC000003275, PREXSPEC000003310, PREXSPEC000004185, PREXSPEC000004256, PREXSPEC000021164	PRIFISSI000000431, PRIFISSI000002120, PRIFISSI000003652, PRIFISSI000005282, PRIFISSI000009363, PRIFISSI000010227, PRIFISSI000013341	PRIJAPON000000237, PRIJAPON000001960, PRIJAPON000002143, PRIJAPON000004469, PRIJAPON000005146, PRIJAPON000009479, PRIJAPON000012919, PRIJAPON000019986	PRIMPAX000004002, PRIMPAX000004815, PRIMPAX000005334, PRIMPAX000007974, PRIMPAX000014884, PRIMPAX000017458, PRIMPAX000017572, PRIMPAX000018776, PRIMPAX000020788, PRIMPAX000030526, PRIMPAX000031672, PRIMPAX000035096, PRIMPAX000035838	PRIMAYER000001270, PRIMAYER000001811, PRIMAYER000002947, PRIMAYER000003676, PRIMAYER000005245, PRIMAYER000009387, PRIMAYER000011488, PRIMAYER000021638, PRIMAYER000024966	MIJAPON000000915, MIJAPON000000952, MIJAPON000001332, MIJAPON000005059	PARAPRI000001354, PARAPRI000002037, PARAPRI000003456, PARAPRI000004894, PARAPRI000011048, PARAPRI000015657, PARAPRI000018846, PARAPRI000019519, PARAPRI000020502, PARAPRI000020651, PARAPRI000021164
OG0000081	sp|P34337|YK13_CAEEL, tr|Q23105|Q23105_CAEEL, tr|Q9U2S5|Q9U2S5_CAEEL	Iso_D.3077.1, PPA12738, PPA27826, PPA28702, ppa_stranded_DN30263_c1_g1_i4, ppa_stranded_DN32554_c0_g1_i1		PARCANUS000002428, PARCANUS000003044, PARCANUS000004638, PARCANUS000006487, PARCANUS000009100, PARCANUS000009643, PARCANUS000010405, PARCANUS000012548, PARCANUS000023212, PARCANUS000030883, PARCANUS000032538	PRENTOPHAG000000781, PRENTOPHAG000002822, PRENTOPHAG000009545, PRENTOPHAG000013196, PRENTOPHAG000015029, PRENTOPHAG000017132, PRENTOPHAG000018458, PRENTOPHAG000018560, PRENTOPHAG000019354, PRENTOPHAG000024356	PREXSPEC000000553, PREXSPEC000001149, PREXSPEC000001762, PREXSPEC000004308, PREXSPEC000009464, PREXSPEC000010818, PREXSPEC000013073, PREXSPEC000028052	PRIFISSI000000096, PRIFISSI000001517, PRIFISSI000004054, PRIFISSI000004595, PRIFISSI000009433, PRIFISSI000010880, PRIFISSI000014761, PRIFISSI000015036	PRIJAPON000002055, PRIJAPON000003405, PRIJAPON000004042, PRIJAPON000004898, PRIJAPON000005179, PRIJAPON000005497, PRIJAPON000005630, PRIJAPON000007716, PRIJAPON000010163, PRIJAPON000010348	PRIMPAX000001938, PRIMPAX000005163, PRIMPAX000006103, PRIMPAX000006311, PRIMPAX000008885, PRIMPAX000009838, PRIMPAX000016144, PRIMPAX000016803, PRIMPAX000020209	PRIMAYER000005268, PRIMAYER000005459, PRIMAYER000011057, PRIMAYER000011694, PRIMAYER000011816, PRIMAYER000012226, PRIMAYER000012755, PRIMAYER000013112, PRIMAYER000014372, PRIMAYER000019841, PRIMAYER000019932, PRIMAYER000020828, PRIMAYER000021474	MIJAPON000000472, MIJAPON000001084, MIJAPON000001305, MIJAPON000003370, MIJAPON000003411, MIJAPON000003996, MIJAPON000011108, MIJAPON000013432	PARAPRI000001158, PARAPRI000002379, PARAPRI000003579, PARAPRI000004196, PARAPRI000004528, PARAPRI000005813, PARAPRI000007281, PARAPRI000007600, PARAPRI000007643, PARAPRI000009703, PARAPRI000009725, PARAPRI000010319, PARAPRI000011551, PARAPRI000012025, PARAPRI000012600, PARAPRI000014278, PARAPRI000017576, PARAPRI000018278, PARAPRI000019296, PARAPRI000019513, PARAPRI000020217, PARAPRI000021119
OG0000082	sp|Q11075|YWV1_CAEEL, tr|Q9NAL5|Q9NAL5_CAEEL	Iso_D.3268.1, PPA05016, PPA08061, PPA09028, PPA14313, PPA34771, PPA35094, PPA35502, PPA35622, PPA35657, PPA35661, PPA36196, PPA36303, PPA36384, PPA36475, PPA37065, PPA37204, PPA37697, PPA37834, PPA38163, PPA38460, PPA38949, PPA39609, PPA39667, PPA39848, PPA40210, PPA40890, PPA41367, PPA41449, PPA41538, PPA42344, PPA43540		PARCANUS000000037, PARCANUS000000070, PARCANUS000000220, PARCANUS000003279, PARCANUS000011432, PARCANUS000012296, PARCANUS000018620, PARCANUS000018718, PARCANUS000019294, PARCANUS000037341	PRENTOPHAG000004100, PRENTOPHAG000005689, PRENTOPHAG000011204, PRENTOPHAG000017689, PRENTOPHAG000019228, PRENTOPHAG000019372, PRENTOPHAG000026191, PRENTOPHAG000026790, PRENTOPHAG000029411, PRENTOPHAG000030514	PREXSPEC000000061, PREXSPEC000000143, PREXSPEC000000205, PREXSPEC000000581, PREXSPEC000005478, PREXSPEC000008135, PREXSPEC000015672, PREXSPEC000021626, PREXSPEC000021637, PREXSPEC000023670, PREXSPEC000025194, PREXSPEC000030797	PRIFISSI000000209, PRIFISSI000000629, PRIFISSI000000654, PRIFISSI000002079, PRIFISSI000010235	PRIJAPON000000076, PRIJAPON000000126, PRIJAPON000000134, PRIJAPON000000464, PRIJAPON000007041, PRIJAPON000013476, PRIJAPON000021945, PRIJAPON000024173	PRIMPAX000000026, PRIMPAX000000166	PRIMAYER000002041, PRIMAYER000003115, PRIMAYER000003217, PRIMAYER000003417, PRIMAYER000007373, PRIMAYER000008534, PRIMAYER000029845	MIJAPON000000053, MIJAPON000000107, MIJAPON000000242, MIJAPON000000269, MIJAPON000000384, MIJAPON000000543, MIJAPON000000686, MIJAPON000001964, MIJAPON000002129, MIJAPON000003266, MIJAPON000003845, MIJAPON000008905	PARAPRI000000647, PARAPRI000000752, PARAPRI000004060, PARAPRI000007864, PARAPRI000008974, PARAPRI000015170, PARAPRI000015972, PARAPRI000022180
OG0000083		PPA30744, PPA36347, PPA39557, PPA43428, ppa_stranded_DN34522_c0_g1_i1		PARCANUS000002326, PARCANUS000004047, PARCANUS000006138, PARCANUS000007646, PARCANUS000010522, PARCANUS000010825, PARCANUS000011485, PARCANUS000013651, PARCANUS000014938, PARCANUS000015459, PARCANUS000016305, PARCANUS000017362, PARCANUS000017491, PARCANUS000018082, PARCANUS000018652, PARCANUS000024136, PARCANUS000026546, PARCANUS000028201, PARCANUS000029225, PARCANUS000035526, PARCANUS000035948, …	PRENTOPHAG000001005, PRENTOPHAG000003912, PRENTOPHAG000004071, PRENTOPHAG000014006, PRENTOPHAG000017400, PRENTOPHAG000019416, PRENTOPHAG000020612, PRENTOPHAG000023080, PRENTOPHAG000025266, PRENTOPHAG000027033	PREXSPEC000000721, PREXSPEC000001984, PREXSPEC000003075, PREXSPEC000004063, PREXSPEC000004586, PREXSPEC000009023, PREXSPEC000009481	PRIFISSI000005984, PRIFISSI000006704, PRIFISSI000009194, PRIFISSI000009199, PRIFISSI000010169, PRIFISSI000011481, PRIFISSI000020514	PRIJAPON000005553, PRIJAPON000005963, PRIJAPON000006526, PRIJAPON000009590, PRIJAPON000010190, PRIJAPON000010337, PRIJAPON000011994, PRIJAPON000012792, PRIJAPON000013329, PRIJAPON000013851, PRIJAPON000016106, PRIJAPON000016667, PRIJAPON000020040, PRIJAPON000020235, PRIJAPON000021240, PRIJAPON000022465, PRIJAPON000023095, PRIJAPON000024295, PRIJAPON000024464, PRIJAPON000024685, PRIJAPON000024696, …	PRIMPAX000000360, PRIMPAX000000414, PRIMPAX000001088, PRIMPAX000003350, PRIMPAX000003677, PRIMPAX000006160, PRIMPAX000006958, PRIMPAX000007597, PRIMPAX000008726, PRIMPAX000009331, PRIMPAX000011851, PRIMPAX000013879, PRIMPAX000014181, PRIMPAX000022729, PRIMPAX000028436, PRIMPAX000029504, PRIMPAX000031807, PRIMPAX000032727, PRIMPAX000034181	PRIMAYER000003290, PRIMAYER000004826, PRIMAYER000021384, PRIMAYER000024524, PRIMAYER000025540, PRIMAYER000026489, PRIMAYER000026870, PRIMAYER000028104, PRIMAYER000028414, PRIMAYER000032537
OG0000084	sp|O17883|STAL1_CAEEL, tr|F5GUI0|F5GUI0_CAEEL	PPA05180, PPA09235, PPA33234, PPA35322, PPA37353, PPA41372, PPA45132, ppa_stranded_DN21945_c0_g1_i1, ppa_stranded_DN26055_c1_g2_i3	sp|P49675|STAR_HUMAN, tr|E5RH12|E5RH12_HUMAN, tr|H0YB94|H0YB94_HUMAN	PARCANUS000002656, PARCANUS000003200, PARCANUS000007876, PARCANUS000012093, PARCANUS000013524, PARCANUS000015497, PARCANUS000033944	PRENTOPHAG000001462, PRENTOPHAG000001658, PRENTOPHAG000002011, PRENTOPHAG000002673, PRENTOPHAG000005290, PRENTOPHAG000007218, PRENTOPHAG000009920, PRENTOPHAG000010237, PRENTOPHAG000015825, PRENTOPHAG000022201, PRENTOPHAG000030467	PREXSPEC000004051, PREXSPEC000004491, PREXSPEC000005398, PREXSPEC000010792, PREXSPEC000011165, PREXSPEC000013068, PREXSPEC000028811	PRIFISSI000001696, PRIFISSI000003351, PRIFISSI000003525, PRIFISSI000003549, PRIFISSI000005360, PRIFISSI000009253, PRIFISSI000024127, PRIFISSI000025428	PRIJAPON000001682, PRIJAPON000009404, PRIJAPON000010374, PRIJAPON000011667, PRIJAPON000019628, PRIJAPON000019764, PRIJAPON000027082, PRIJAPON000031411, PRIJAPON000034717	PRIMPAX000000842, PRIMPAX000006017, PRIMPAX000006661, PRIMPAX000006873, PRIMPAX000009703, PRIMPAX000027372, PRIMPAX000032246	PRIMAYER000000719, PRIMAYER000001772, PRIMAYER000003258, PRIMAYER000003662, PRIMAYER000004434, PRIMAYER000004610, PRIMAYER000005241, PRIMAYER000006221, PRIMAYER000006412, PRIMAYER000006415, PRIMAYER000006938, PRIMAYER000010979, PRIMAYER000011932, PRIMAYER000013033, PRIMAYER000016026, PRIMAYER000023663, PRIMAYER000024402, PRIMAYER000025717, PRIMAYER000030112, PRIMAYER000030380, PRIMAYER000031089, …	MIJAPON000002511, MIJAPON000002961, MIJAPON000008805	PARAPRI000000918, PARAPRI000001048, PARAPRI000001500, PARAPRI000003344, PARAPRI000004111, PARAPRI000005890, PARAPRI000006127, PARAPRI000006606, PARAPRI000012198, PARAPRI000015815, PARAPRI000018509, PARAPRI000019004, PARAPRI000019031, PARAPRI000019138, PARAPRI000020559, PARAPRI000022677
OG0000085		Contig38-snapTAU.213, PPA03753, PPA04569, PPA33384, PPA35122, PPA35125, PPA35176, PPA40449, PPA41511, PPA41514, PPA41702		PARCANUS000005054, PARCANUS000008740, PARCANUS000013792, PARCANUS000018610, PARCANUS000019689, PARCANUS000021227, PARCANUS000024373, PARCANUS000024468, PARCANUS000027276, PARCANUS000028332, PARCANUS000029229, PARCANUS000034102, PARCANUS000038325	PRENTOPHAG000012145, PRENTOPHAG000019039, PRENTOPHAG000021439, PRENTOPHAG000021708, PRENTOPHAG000025490, PRENTOPHAG000026131, PRENTOPHAG000027106, PRENTOPHAG000028094, PRENTOPHAG000029940, PRENTOPHAG000030634	PREXSPEC000007725, PREXSPEC000008337, PREXSPEC000010023, PREXSPEC000020073, PREXSPEC000020789, PREXSPEC000021061, PREXSPEC000023785, PREXSPEC000023866, PREXSPEC000024363, PREXSPEC000024459, PREXSPEC000027469, PREXSPEC000028587, PREXSPEC000028918, PREXSPEC000029685, PREXSPEC000030793	PRIFISSI000001995, PRIFISSI000002071, PRIFISSI000005693, PRIFISSI000025064, PRIFISSI000027220, PRIFISSI000027576, PRIFISSI000028004	PRIJAPON000009794, PRIJAPON000011152, PRIJAPON000017404, PRIJAPON000020452, PRIJAPON000022093, PRIJAPON000022980, PRIJAPON000026028, PRIJAPON000029100, PRIJAPON000029109, PRIJAPON000030649, PRIJAPON000032577, PRIJAPON000032808, PRIJAPON000036488	PRIMPAX000007910, PRIMPAX000012383, PRIMPAX000013224, PRIMPAX000021545, PRIMPAX000021940, PRIMPAX000024748, PRIMPAX000025648, PRIMPAX000026153, PRIMPAX000027210, PRIMPAX000029583, PRIMPAX000031171, PRIMPAX000034567	PRIMAYER000014679, PRIMAYER000017143, PRIMAYER000017524, PRIMAYER000021023, PRIMAYER000021713, PRIMAYER000021926, PRIMAYER000022380, PRIMAYER000022458, PRIMAYER000022462, PRIMAYER000022522, PRIMAYER000023131, PRIMAYER000024500, PRIMAYER000024642, PRIMAYER000024981, PRIMAYER000026730, PRIMAYER000027803, PRIMAYER000028060, PRIMAYER000028440, PRIMAYER000029777, PRIMAYER000030979, PRIMAYER000031035, …
OG0000086	tr|O16276|O16276_CAEEL, tr|Q21603|Q21603_CAEEL	Contig45-snapTAU.35, Iso_D.10001.1, Iso_D.9998.1, PPA24250, PPA40528, PPA40531, ppa_stranded_DN13392_c0_g2_i1, ppa_stranded_DN24037_c0_g2_i1, ppa_stranded_DN25369_c0_g1_i2, ppa_stranded_DN45947_c0_g1_i1		PARCANUS000000209, PARCANUS000001257, PARCANUS000004614, PARCANUS000005548, PARCANUS000007331, PARCANUS000008438, PARCANUS000012365, PARCANUS000023859, PARCANUS000024487, PARCANUS000029925	PRENTOPHAG000000139, PRENTOPHAG000001073, PRENTOPHAG000002616, PRENTOPHAG000002852, PRENTOPHAG000003634, PRENTOPHAG000005830, PRENTOPHAG000006061, PRENTOPHAG000011992, PRENTOPHAG000012456, PRENTOPHAG000013027, PRENTOPHAG000015913, PRENTOPHAG000023483	PREXSPEC000001456, PREXSPEC000001465, PREXSPEC000001852, PREXSPEC000002523, PREXSPEC000002741, PREXSPEC000004042, PREXSPEC000005041, PREXSPEC000005069, PREXSPEC000009130, PREXSPEC000012020, PREXSPEC000014142, PREXSPEC000017968, PREXSPEC000018067	PRIFISSI000000271, PRIFISSI000000361, PRIFISSI000003563, PRIFISSI000003607, PRIFISSI000005573, PRIFISSI000007150	PRIJAPON000000627, PRIJAPON000000909, PRIJAPON000001058, PRIJAPON000001616, PRIJAPON000003936, PRIJAPON000005256, PRIJAPON000008364, PRIJAPON000011238, PRIJAPON000015985	PRIMPAX000002277, PRIMPAX000002542, PRIMPAX000003238, PRIMPAX000003549, PRIMPAX000007292, PRIMPAX000008937, PRIMPAX000010039, PRIMPAX000010100, PRIMPAX000013681, PRIMPAX000019052, PRIMPAX000023460, PRIMPAX000030561	PRIMAYER000000198, PRIMAYER000002069, PRIMAYER000002740, PRIMAYER000004525, PRIMAYER000004869, PRIMAYER000008100, PRIMAYER000011762, PRIMAYER000012524, PRIMAYER000017026, PRIMAYER000017798, PRIMAYER000018230, PRIMAYER000019035	MIJAPON000000247, MIJAPON000000419, MIJAPON000000511, MIJAPON000003599, MIJAPON000004872, MIJAPON000010217, MIJAPON000016870	PARAPRI000000445, PARAPRI000000485, PARAPRI000000974, PARAPRI000001409, PARAPRI000002217, PARAPRI000007819, PARAPRI000012076, PARAPRI000013011, PARAPRI000022225
OG0000087	tr|Q27472|Q27472_CAEEL, tr|Q9N4Q5|Q9N4Q5_CAEEL	PPA14079, PPA22157, PPA40877, PPA43766, ppa_stranded_DN13040_c0_g1_i1, ppa_stranded_DN2236_c0_g1_i1, ppa_stranded_DN24513_c0_g2_i2, ppa_stranded_DN26153_c0_g2_i2, ppa_stranded_DN30594_c0_g15_i3, ppa_stranded_DN32096_c0_g1_i1, ppa_stranded_DN35846_c0_g1_i1, ppa_stranded_DN40522_c0_g1_i1	tr|A0A087WZJ1|A0A087WZJ1_HUMAN, tr|V9GYP6|V9GYP6_HUMAN	PARCANUS000000165, PARCANUS000000442, PARCANUS000000493, PARCANUS000000971, PARCANUS000003134, PARCANUS000003456, PARCANUS000004096, PARCANUS000011410, PARCANUS000014128, PARCANUS000019269	PRENTOPHAG000000148, PRENTOPHAG000000425, PRENTOPHAG000000570, PRENTOPHAG000001385, PRENTOPHAG000003089, PRENTOPHAG000003917, PRENTOPHAG000015053, PRENTOPHAG000022677, PRENTOPHAG000027659	PREXSPEC000000152, PREXSPEC000000686, PREXSPEC000000696, PREXSPEC000002843, PREXSPEC000003438, PREXSPEC000004186, PREXSPEC000004684	PRIFISSI000000187, PRIFISSI000000493, PRIFISSI000000929, PRIFISSI000002634, PRIFISSI000004441, PRIFISSI000006089, PRIFISSI000006307, PRIFISSI000010310, PRIFISSI000013154, PRIFISSI000014810	PRIJAPON000000306, PRIJAPON000000442, PRIJAPON000000540, PRIJAPON000000701, PRIJAPON000001336, PRIJAPON000002154, PRIJAPON000006776	PRIMPAX000000081, PRIMPAX000000114, PRIMPAX000001299, PRIMPAX000001456, PRIMPAX000008006, PRIMPAX000008340, PRIMPAX000009193, PRIMPAX000009793, PRIMPAX000015116, PRIMPAX000017940	PRIMAYER000000787, PRIMAYER000000849, PRIMAYER000000943, PRIMAYER000000949, PRIMAYER000001338, PRIMAYER000002482, PRIMAYER000006766, PRIMAYER000008416, PRIMAYER000009681, PRIMAYER000010470, PRIMAYER000016056, PRIMAYER000018191, PRIMAYER000019958, PRIMAYER000024267	MIJAPON000000088, MIJAPON000000160, MIJAPON000001206, MIJAPON000002209, MIJAPON000003125, MIJAPON000003127, MIJAPON000004625, MIJAPON000006423, MIJAPON000019492	PARAPRI000000230, PARAPRI000000345, PARAPRI000001174, PARAPRI000002872, PARAPRI000004826, PARAPRI000005856, PARAPRI000010823, PARAPRI000012664, PARAPRI000015239, PARAPRI000015698
OG0000088		Iso_D.223.8, Iso_D.224.1, PPA17279, PPA21718, PPA21991, PPA25673, PPA42050, ppa_stranded_DN20512_c0_g1_i2, ppa_stranded_DN28083_c0_g1_i4, ppa_stranded_DN30926_c0_g3_i15, ppa_stranded_DN9008_c0_g1_i1		PARCANUS000000626, PARCANUS000001101, PARCANUS000001197, PARCANUS000002466, PARCANUS000003192, PARCANUS000004788, PARCANUS000004863, PARCANUS000004903, PARCANUS000005679, PARCANUS000008055, PARCANUS000011566, PARCANUS000012038, PARCANUS000012197, PARCANUS000012869, PARCANUS000012914, PARCANUS000019485	PRENTOPHAG000000076, PRENTOPHAG000000080, PRENTOPHAG000000090, PRENTOPHAG000000257, PRENTOPHAG000000831, PRENTOPHAG000001321, PRENTOPHAG000003318, PRENTOPHAG000004079, PRENTOPHAG000004554, PRENTOPHAG000004649, PRENTOPHAG000011462, PRENTOPHAG000011557, PRENTOPHAG000011897	PREXSPEC000000077, PREXSPEC000000182, PREXSPEC000000697, PREXSPEC000000736, PREXSPEC000000886, PREXSPEC000001087, PREXSPEC000001280, PREXSPEC000002425, PREXSPEC000009970	PRIFISSI000000331, PRIFISSI000000940, PRIFISSI000001379, PRIFISSI000004894	PRIJAPON000000175, PRIJAPON000000408, PRIJAPON000000470, PRIJAPON000000521, PRIJAPON000001047, PRIJAPON000001076, PRIJAPON000002148, PRIJAPON000002697, PRIJAPON000003863, PRIJAPON000006264, PRIJAPON000011101, PRIJAPON000011185, PRIJAPON000012705, PRIJAPON000012742	PRIMPAX000000240, PRIMPAX000000280, PRIMPAX000000956, PRIMPAX000001722, PRIMPAX000001815, PRIMPAX000003595, PRIMPAX000003887, PRIMPAX000003968, PRIMPAX000004217, PRIMPAX000004289, PRIMPAX000004900, PRIMPAX000006260, PRIMPAX000008283, PRIMPAX000008804, PRIMPAX000009248, PRIMPAX000009347, PRIMPAX000011472, PRIMPAX000013793, PRIMPAX000026603, PRIMPAX000028352	PRIMAYER000001154, PRIMAYER000001161, PRIMAYER000001451, PRIMAYER000003846, PRIMAYER000005283, PRIMAYER000006436, PRIMAYER000013714, PRIMAYER000014026	MIJAPON000000243, MIJAPON000000623, MIJAPON000000825, MIJAPON000002026	PARAPRI000000074, PARAPRI000002032, PARAPRI000002815
OG0000089		PPA33711, PPA35781, PPA35782, PPA36525, PPA36529, PPA36534, PPA36540, PPA36881, PPA36892, ppa_stranded_DN20468_c0_g1_i1, ppa_stranded_DN32564_c0_g1_i1		PARCANUS000006169, PARCANUS000016082, PARCANUS000016421, PARCANUS000016943, PARCANUS000017956, PARCANUS000019003, PARCANUS000019254, PARCANUS000019357, PARCANUS000022190, PARCANUS000023958, PARCANUS000024268, PARCANUS000026206, PARCANUS000030426, PARCANUS000032901, PARCANUS000034780, PARCANUS000036253, PARCANUS000037451	PRENTOPHAG000011848, PRENTOPHAG000018624, PRENTOPHAG000025051, PRENTOPHAG000025761, PRENTOPHAG000027858, PRENTOPHAG000028158, PRENTOPHAG000029684, PRENTOPHAG000030890	PREXSPEC000009860, PREXSPEC000011455, PREXSPEC000011621, PREXSPEC000012034, PREXSPEC000012714, PREXSPEC000015119, PREXSPEC000016516, PREXSPEC000017114, PREXSPEC000018297, PREXSPEC000018527, PREXSPEC000020087, PREXSPEC000020554, PREXSPEC000022077, PREXSPEC000024871, PREXSPEC000026108, PREXSPEC000028171		PRIJAPON000002408, PRIJAPON000005182, PRIJAPON000006853, PRIJAPON000007313, PRIJAPON000009740, PRIJAPON000009762, PRIJAPON000011278, PRIJAPON000011870, PRIJAPON000014012, PRIJAPON000016108, PRIJAPON000017681, PRIJAPON000017695, PRIJAPON000021810, PRIJAPON000021917, PRIJAPON000027064, PRIJAPON000027172, PRIJAPON000029091, PRIJAPON000029727, PRIJAPON000029811, PRIJAPON000029937, PRIJAPON000030432, …	PRIMPAX000002362, PRIMPAX000002541, PRIMPAX000004457, PRIMPAX000006290, PRIMPAX000019514, PRIMPAX000022127, PRIMPAX000024571, PRIMPAX000025280, PRIMPAX000025522, PRIMPAX000025756, PRIMPAX000026693, PRIMPAX000027375, PRIMPAX000028016, PRIMPAX000028358, PRIMPAX000028622, PRIMPAX000030129, PRIMPAX000030480, PRIMPAX000031332, PRIMPAX000031878, PRIMPAX000032231, PRIMPAX000032346, PRIMPAX000032832, PRI…	PRIMAYER000014193, PRIMAYER000023224, PRIMAYER000032355
OG0000090			sp|A6NDH6|O5H15_HUMAN, sp|A6NET4|OR5K3_HUMAN, sp|A6NHG9|O5H14_HUMAN, sp|A6NKK0|OR5H1_HUMAN, sp|A6NL26|OR5BL_HUMAN, sp|A6NMS3|OR5K4_HUMAN, sp|O95221|OR5F1_HUMAN, sp|P0C617|O5AL1_HUMAN, sp|P0C626|OR5G3_HUMAN, sp|P0C628|O5AC1_HUMAN, sp|P0C7N1|OR8U8_HUMAN, sp|P0C7N5|OR8U9_HUMAN, sp|P0C7N8|OR9G9_HUMAN, sp|P0DMU2|OR83P_HUMAN, sp|P0DN80|OR5H8_HUMAN, sp|P0DN82|O12D1_HUMAN, sp|Q13606|OR5I1_HUMAN, sp|Q1561…
OG0000091	sp|P18835|COL19_CAEEL, tr|I2HA94|I2HA94_CAEEL, tr|Q19470|Q19470_CAEEL, tr|Q22369|Q22369_CAEEL	Iso_D.7080.1, Iso_D.9808.2, PPA00818, PPA02457, PPA02729, PPA02731, PPA16109, PPA18194, PPA32893, PPA33815, PPA35797, PPA36656, PPA36747, PPA40064, PPA41378, PPA43121, PPA43160, ppa_stranded_DN21179_c0_g1_i1		PARCANUS000002576, PARCANUS000004235, PARCANUS000005659, PARCANUS000006604, PARCANUS000006636, PARCANUS000006866, PARCANUS000007534, PARCANUS000007607, PARCANUS000017848, PARCANUS000018952, PARCANUS000028872	PRENTOPHAG000000661, PRENTOPHAG000001467, PRENTOPHAG000001719, PRENTOPHAG000005947, PRENTOPHAG000008843, PRENTOPHAG000010508, PRENTOPHAG000011301, PRENTOPHAG000012301, PRENTOPHAG000012434, PRENTOPHAG000016869, PRENTOPHAG000017906	PREXSPEC000001546, PREXSPEC000003209, PREXSPEC000007342, PREXSPEC000007771, PREXSPEC000009540, PREXSPEC000011523, PREXSPEC000014205, PREXSPEC000016848, PREXSPEC000017830, PREXSPEC000018117	PRIFISSI000000971, PRIFISSI000002264, PRIFISSI000005666, PRIFISSI000018478, PRIFISSI000021345	PRIJAPON000000399, PRIJAPON000001460, PRIJAPON000002363, PRIJAPON000002517, PRIJAPON000004831, PRIJAPON000005355, PRIJAPON000005480, PRIJAPON000005981, PRIJAPON000006537, PRIJAPON000014034, PRIJAPON000017922, PRIJAPON000022964, PRIJAPON000024828, PRIJAPON000024891	PRIMPAX000000608, PRIMPAX000000745, PRIMPAX000000792, PRIMPAX000002363, PRIMPAX000004762, PRIMPAX000007630, PRIMPAX000012836, PRIMPAX000013684, PRIMPAX000027572, PRIMPAX000034451	PRIMAYER000001399, PRIMAYER000001987, PRIMAYER000002983, PRIMAYER000003174, PRIMAYER000004652, PRIMAYER000004864, PRIMAYER000011708, PRIMAYER000011765, PRIMAYER000019038	MIJAPON000000305, MIJAPON000002601, MIJAPON000006641	PARAPRI000000231, PARAPRI000000337, PARAPRI000002951, PARAPRI000004487, PARAPRI000004945, PARAPRI000013953
OG0000092	sp|Q18158|SWM1_CAEEL, tr|A0A0K3AXT1|A0A0K3AXT1_CAEEL, tr|O16488|O16488_CAEEL, tr|O16620|O16620_CAEEL, tr|Q0G820|Q0G820_CAEEL, tr|Q18156|Q18156_CAEEL, tr|Q18157|Q18157_CAEEL, tr|Q18159|Q18159_CAEEL, tr|Q18805|Q18805_CAEEL, tr|Q19964|Q19964_CAEEL, tr|Q7YWT3|Q7YWT3_CAEEL, tr|Q94162|Q94162_CAEEL	Contig30-snapTAU.221, PPA13134, PPA28947, ppa_stranded_DN10185_c0_g1_i1, ppa_stranded_DN30516_c1_g2_i1, ppa_stranded_DN30516_c1_g3_i1, ppa_stranded_DN30516_c2_g1_i1, ppa_stranded_DN50954_c0_g1_i1		PARCANUS000000503, PARCANUS000001994, PARCANUS000005693, PARCANUS000006534, PARCANUS000011698, PARCANUS000011781, PARCANUS000013897, PARCANUS000014071, PARCANUS000014949, PARCANUS000015302, PARCANUS000021366, PARCANUS000028214, PARCANUS000033697, PARCANUS000034524, PARCANUS000035599	PRENTOPHAG000001103, PRENTOPHAG000004380, PRENTOPHAG000004533, PRENTOPHAG000007000, PRENTOPHAG000011525, PRENTOPHAG000011823, PRENTOPHAG000019406	PREXSPEC000000543, PREXSPEC000000864, PREXSPEC000005290, PREXSPEC000005677, PREXSPEC000019715, PREXSPEC000022493	PRIFISSI000000523, PRIFISSI000001224, PRIFISSI000014251, PRIFISSI000017247, PRIFISSI000024518, PRIFISSI000027427	PRIJAPON000000387, PRIJAPON000003634, PRIJAPON000004293, PRIJAPON000007540, PRIJAPON000011322, PRIJAPON000020985, PRIJAPON000023597, PRIJAPON000031380, PRIJAPON000033442, PRIJAPON000035566	PRIMPAX000000981, PRIMPAX000005338, PRIMPAX000007458, PRIMPAX000013598, PRIMPAX000019108, PRIMPAX000019763, PRIMPAX000021548, PRIMPAX000026272, PRIMPAX000026427, PRIMPAX000033130, PRIMPAX000036875	PRIMAYER000001360, PRIMAYER000003213, PRIMAYER000005024, PRIMAYER000006748, PRIMAYER000009131, PRIMAYER000013984, PRIMAYER000014207, PRIMAYER000020388, PRIMAYER000024172, PRIMAYER000025831, PRIMAYER000030136	MIJAPON000008552, MIJAPON000009511, MIJAPON000018164	PARAPRI000000266, PARAPRI000006566, PARAPRI000008587, PARAPRI000011174, PARAPRI000016129, PARAPRI000016377, PARAPRI000016589, PARAPRI000017120, PARAPRI000017200, PARAPRI000021335, PARAPRI000022236, PARAPRI000022625
OG0000093	tr|Q23553|Q23553_CAEEL, tr|Q9XU57|Q9XU57_CAEEL	Contig12-snapTAU.108, Contig12-snapTAU.110, Contig60-snapTAU.64, Iso_D.9973.1, Iso_D.9974.1, PPA09188, PPA24233, PPA24244		PARCANUS000001318, PARCANUS000002900, PARCANUS000003830, PARCANUS000004655, PARCANUS000006023, PARCANUS000007409, PARCANUS000011657, PARCANUS000015117, PARCANUS000018572, PARCANUS000019349, PARCANUS000020298, PARCANUS000022707, PARCANUS000023034, PARCANUS000023155, PARCANUS000026342, PARCANUS000033564, PARCANUS000038754	PRENTOPHAG000002882, PRENTOPHAG000010348, PRENTOPHAG000012347, PRENTOPHAG000016082, PRENTOPHAG000024964, PRENTOPHAG000025884, PRENTOPHAG000026383, PRENTOPHAG000027053, PRENTOPHAG000027336, PRENTOPHAG000030638	PREXSPEC000000128, PREXSPEC000000851, PREXSPEC000004096, PREXSPEC000004749, PREXSPEC000006841, PREXSPEC000013568, PREXSPEC000013887, PREXSPEC000015901, PREXSPEC000020441	PRIFISSI000001252, PRIFISSI000017651, PRIFISSI000023937	PRIJAPON000000877, PRIJAPON000002036, PRIJAPON000003336, PRIJAPON000004428, PRIJAPON000007149, PRIJAPON000012415, PRIJAPON000019413, PRIJAPON000020982, PRIJAPON000026972, PRIJAPON000030307, PRIJAPON000031499, PRIJAPON000035943	PRIMPAX000001847, PRIMPAX000006191, PRIMPAX000009283, PRIMPAX000012568, PRIMPAX000012838, PRIMPAX000013353, PRIMPAX000013363, PRIMPAX000016707, PRIMPAX000017070, PRIMPAX000021048, PRIMPAX000021204, PRIMPAX000021971, PRIMPAX000022420, PRIMPAX000023235, PRIMPAX000027790, PRIMPAX000030942, PRIMPAX000032742, PRIMPAX000034657	PRIMAYER000000306, PRIMAYER000000516, PRIMAYER000000788, PRIMAYER000002138, PRIMAYER000004050, PRIMAYER000004451, PRIMAYER000004635, PRIMAYER000013104, PRIMAYER000022799, PRIMAYER000030642	MIJAPON000000507, MIJAPON000001217, MIJAPON000001698, MIJAPON000009633	PARAPRI000000637, PARAPRI000001729, PARAPRI000014061, PARAPRI000015467, PARAPRI000018561, PARAPRI000019363, PARAPRI000021444, PARAPRI000021508
OG0000094		PPA04008, PPA05245, PPA05267, PPA09447, PPA35882, PPA36055, ppa_stranded_DN41587_c0_g1_i1		PARCANUS000002969, PARCANUS000003835, PARCANUS000011004, PARCANUS000011164, PARCANUS000015600, PARCANUS000017438, PARCANUS000019284, PARCANUS000022886, PARCANUS000027510, PARCANUS000027745, PARCANUS000027824, PARCANUS000028611, PARCANUS000029167, PARCANUS000029902, PARCANUS000030935, PARCANUS000031524, PARCANUS000033186, PARCANUS000035783, PARCANUS000037014, PARCANUS000037065	PRENTOPHAG000002164, PRENTOPHAG000008784, PRENTOPHAG000008827, PRENTOPHAG000013904, PRENTOPHAG000016988, PRENTOPHAG000020904, PRENTOPHAG000022654, PRENTOPHAG000023310	PREXSPEC000005448, PREXSPEC000009327, PREXSPEC000014659, PREXSPEC000015011, PREXSPEC000015217, PREXSPEC000015902, PREXSPEC000017312, PREXSPEC000017806, PREXSPEC000021878, PREXSPEC000023192, PREXSPEC000023391, PREXSPEC000024433, PREXSPEC000025990, PREXSPEC000026929, PREXSPEC000027714, PREXSPEC000028524, PREXSPEC000030998	PRIFISSI000006532	PRIJAPON000002034, PRIJAPON000007035, PRIJAPON000011634, PRIJAPON000011992, PRIJAPON000018339, PRIJAPON000019216, PRIJAPON000019494, PRIJAPON000022664, PRIJAPON000022975, PRIJAPON000023277, PRIJAPON000024330, PRIJAPON000024343, PRIJAPON000024411, PRIJAPON000024480, PRIJAPON000025071, PRIJAPON000028805, PRIJAPON000031802, PRIJAPON000032473, PRIJAPON000033069	PRIMPAX000022503, PRIMPAX000022709, PRIMPAX000023079, PRIMPAX000023453, PRIMPAX000023788, PRIMPAX000024479, PRIMPAX000026605, PRIMPAX000029663, PRIMPAX000030976, PRIMPAX000032681, PRIMPAX000033707, PRIMPAX000033879, PRIMPAX000034068, PRIMPAX000034953, PRIMPAX000036534	PRIMAYER000006379, PRIMAYER000008553, PRIMAYER000009939, PRIMAYER000010538, PRIMAYER000011945, PRIMAYER000014341, PRIMAYER000014438, PRIMAYER000015395, PRIMAYER000016914, PRIMAYER000017251, PRIMAYER000018679, PRIMAYER000021775, PRIMAYER000023302, PRIMAYER000032513
OG0000095		PPA08381, PPA27093, PPA29548, PPA33169, PPA38956, PPA41252, PPA41540, PPA42493, UMM-S2840-11.36-mRNA-1_truncated_curated_gene2, UMM-S2840-11.36-mRNA-1_truncated_gene1, ppa_stranded_DN29211_c0_g1_i1, ppa_stranded_DN29246_c0_g1_i1, ppa_stranded_DN29352_c0_g2_i1, ppa_stranded_DN31011_c3_g7_i4, ppa_stranded_DN31505_c3_g11_i7		PARCANUS000000328, PARCANUS000000553, PARCANUS000001125, PARCANUS000001215, PARCANUS000001451, PARCANUS000001546, PARCANUS000001985, PARCANUS000002153, PARCANUS000002186, PARCANUS000003371, PARCANUS000004144, PARCANUS000004186, PARCANUS000005494, PARCANUS000006387, PARCANUS000006650, PARCANUS000007424, PARCANUS000007473, PARCANUS000010609, PARCANUS000012101, PARCANUS000012727, PARCANUS000012996, …	PRENTOPHAG000000134	PREXSPEC000000043, PREXSPEC000000136, PREXSPEC000000351, PREXSPEC000000912, PREXSPEC000001966, PREXSPEC000002511, PREXSPEC000005083, PREXSPEC000005692, PREXSPEC000006284, PREXSPEC000007333, PREXSPEC000007476	PRIFISSI000000136, PRIFISSI000000213, PRIFISSI000001120	PRIJAPON000000054, PRIJAPON000000532, PRIJAPON000001153, PRIJAPON000002183, PRIJAPON000004202, PRIJAPON000007036, PRIJAPON000007228, PRIJAPON000021683	PRIMPAX000000121, PRIMPAX000000455, PRIMPAX000000713, PRIMPAX000000755, PRIMPAX000002443, PRIMPAX000003675, PRIMPAX000007435, PRIMPAX000009852, PRIMPAX000009873, PRIMPAX000010977, PRIMPAX000014697, PRIMPAX000017094, PRIMPAX000027593, PRIMPAX000030769, PRIMPAX000031177	PRIMAYER000000276, PRIMAYER000000855, PRIMAYER000001331, PRIMAYER000001413, PRIMAYER000003766, PRIMAYER000005349, PRIMAYER000006179, PRIMAYER000006981, PRIMAYER000010990, PRIMAYER000014366, PRIMAYER000018097, PRIMAYER000022646, PRIMAYER000023198, PRIMAYER000026371, PRIMAYER000029151, PRIMAYER000029643, PRIMAYER000032361	MIJAPON000001396
OG0000096		PPA17282, PPA40235, PPA45011, ppa_stranded_DN29708_c0_g1_i4, ppa_stranded_DN31160_c0_g4_i2	sp|Q6JEL2|KLH10_HUMAN, sp|Q8NFY9|KBTB8_HUMAN, tr|C9J331|C9J331_HUMAN, tr|C9J4G4|C9J4G4_HUMAN, tr|C9J999|C9J999_HUMAN, tr|C9JAA6|C9JAA6_HUMAN	PARCANUS000001962, PARCANUS000005836, PARCANUS000007861, PARCANUS000012179, PARCANUS000013526, PARCANUS000014388, PARCANUS000016542, PARCANUS000017570, PARCANUS000024823, PARCANUS000026466, PARCANUS000026555, PARCANUS000026696, PARCANUS000029004, PARCANUS000034476, PARCANUS000035575, PARCANUS000035758	PRENTOPHAG000002140, PRENTOPHAG000005058, PRENTOPHAG000018162, PRENTOPHAG000018198, PRENTOPHAG000019914, PRENTOPHAG000024125, PRENTOPHAG000026138, PRENTOPHAG000026150, PRENTOPHAG000028836, PRENTOPHAG000028851, PRENTOPHAG000030480, PRENTOPHAG000030795	PREXSPEC000001723, PREXSPEC000002994, PREXSPEC000004776, PREXSPEC000010035, PREXSPEC000011718, PREXSPEC000012443, PREXSPEC000012467, PREXSPEC000017452, PREXSPEC000020393, PREXSPEC000021038, PREXSPEC000021939, PREXSPEC000023629, PREXSPEC000024937, PREXSPEC000025341, PREXSPEC000026498, PREXSPEC000027813, PREXSPEC000028231	PRIFISSI000002231, PRIFISSI000002566, PRIFISSI000015683, PRIFISSI000023049	PRIJAPON000003983, PRIJAPON000006108, PRIJAPON000006444, PRIJAPON000007408, PRIJAPON000009865, PRIJAPON000010526, PRIJAPON000016213, PRIJAPON000018996, PRIJAPON000019253, PRIJAPON000022229, PRIJAPON000023521, PRIJAPON000026702, PRIJAPON000028334, PRIJAPON000029272, PRIJAPON000030117, PRIJAPON000030596, PRIJAPON000033363, PRIJAPON000036506	PRIMPAX000013042, PRIMPAX000014940, PRIMPAX000018670, PRIMPAX000021095, PRIMPAX000021517, PRIMPAX000024828, PRIMPAX000026437, PRIMPAX000027124, PRIMPAX000028234, PRIMPAX000029615, PRIMPAX000030140, PRIMPAX000036639	PRIMAYER000001520, PRIMAYER000001713, PRIMAYER000003296, PRIMAYER000013088, PRIMAYER000019667, PRIMAYER000020331, PRIMAYER000020597, PRIMAYER000021821, PRIMAYER000026835, PRIMAYER000029786, PRIMAYER000030616
OG0000097		Iso_D.2294.2, Iso_D.8860.1, Iso_D.8863.4, PPA14502, PPA33111, PPA43319, ppa_stranded_DN26189_c0_g1_i1, ppa_stranded_DN26189_c1_g1_i2		PARCANUS000002670, PARCANUS000004355, PARCANUS000004734, PARCANUS000007285, PARCANUS000009848, PARCANUS000011126, PARCANUS000015197, PARCANUS000017819, PARCANUS000022085, PARCANUS000023377, PARCANUS000023830, PARCANUS000025316, PARCANUS000028844, PARCANUS000030371, PARCANUS000030938, PARCANUS000031256, PARCANUS000033630, PARCANUS000035328	PRENTOPHAG000000151, PRENTOPHAG000000349, PRENTOPHAG000002018, PRENTOPHAG000003017, PRENTOPHAG000004658, PRENTOPHAG000005993	PREXSPEC000003973, PREXSPEC000004108, PREXSPEC000006529, PREXSPEC000009768, PREXSPEC000010758, PREXSPEC000012838, PREXSPEC000013218, PREXSPEC000013814, PREXSPEC000015542, PREXSPEC000023885, PREXSPEC000024285, PREXSPEC000024641	PRIFISSI000000712, PRIFISSI000001381, PRIFISSI000001783, PRIFISSI000006066, PRIFISSI000006712, PRIFISSI000014385, PRIFISSI000017116, PRIFISSI000018014, PRIFISSI000019369, PRIFISSI000022442, PRIFISSI000024402	PRIJAPON000000516, PRIJAPON000001522, PRIJAPON000004109, PRIJAPON000004676, PRIJAPON000004795, PRIJAPON000006269, PRIJAPON000007738, PRIJAPON000009937, PRIJAPON000010891, PRIJAPON000012808, PRIJAPON000013011, PRIJAPON000014388, PRIJAPON000016305, PRIJAPON000016814, PRIJAPON000017887, PRIJAPON000019551, PRIJAPON000020245, PRIJAPON000020666	PRIMPAX000002266, PRIMPAX000003437, PRIMPAX000003587, PRIMPAX000004608, PRIMPAX000004641, PRIMPAX000004722, PRIMPAX000005177, PRIMPAX000007788, PRIMPAX000010601, PRIMPAX000011004, PRIMPAX000012098, PRIMPAX000012248, PRIMPAX000022147, PRIMPAX000022163, PRIMPAX000024424, PRIMPAX000025849, PRIMPAX000032218	PRIMAYER000000442, PRIMAYER000003480, PRIMAYER000007455, PRIMAYER000010140, PRIMAYER000018142, PRIMAYER000023422, PRIMAYER000029102, PRIMAYER000031524, PRIMAYER000032163
OG0000098		PPA01083, PPA15069, PPA37331, ppa_stranded_DN31315_c0_g2_i2, ppa_stranded_DN31462_c1_g3_i13		PARCANUS000010456, PARCANUS000011459, PARCANUS000017559, PARCANUS000018089, PARCANUS000021475, PARCANUS000022582, PARCANUS000028935, PARCANUS000028948, PARCANUS000029339, PARCANUS000029454, PARCANUS000029455, PARCANUS000030536, PARCANUS000030558, PARCANUS000030608, PARCANUS000031790, PARCANUS000032039, PARCANUS000033110, PARCANUS000033439, PARCANUS000035300, PARCANUS000035322, PARCANUS000035370, …	PRENTOPHAG000001764, PRENTOPHAG000001862, PRENTOPHAG000023817, PRENTOPHAG000025327, PRENTOPHAG000026356, PRENTOPHAG000029369, PRENTOPHAG000029523, PRENTOPHAG000029974	PREXSPEC000001571, PREXSPEC000003735, PREXSPEC000005716, PREXSPEC000007540, PREXSPEC000011268, PREXSPEC000019848, PREXSPEC000021569, PREXSPEC000023007, PREXSPEC000025113, PREXSPEC000025166, PREXSPEC000028168, PREXSPEC000028194, PREXSPEC000028924		PRIJAPON000017316, PRIJAPON000021545, PRIJAPON000025730, PRIJAPON000028546, PRIJAPON000028683, PRIJAPON000029650, PRIJAPON000030094, PRIJAPON000030400, PRIJAPON000030780, PRIJAPON000032495, PRIJAPON000032693, PRIJAPON000034149, PRIJAPON000034887, PRIJAPON000035888, PRIJAPON000035969, PRIJAPON000036259	PRIMPAX000009868, PRIMPAX000015469, PRIMPAX000025093, PRIMPAX000025098, PRIMPAX000025232, PRIMPAX000026620, PRIMPAX000027110, PRIMPAX000027165, PRIMPAX000030084, PRIMPAX000032376, PRIMPAX000032844, PRIMPAX000033189, PRIMPAX000033627, PRIMPAX000034979, PRIMPAX000035576, PRIMPAX000035589, PRIMPAX000036480	PRIMAYER000021655, PRIMAYER000030713, PRIMAYER000031236
OG0000099		PPA33994, PPA36302, PPA36571, PPA43184, PPA43185, ppa_stranded_DN12571_c0_g1_i1		PARCANUS000013029, PARCANUS000013886, PARCANUS000013962, PARCANUS000014570, PARCANUS000016243, PARCANUS000016625, PARCANUS000024546, PARCANUS000024606, PARCANUS000024623, PARCANUS000026388, PARCANUS000026664, PARCANUS000027100, PARCANUS000028017, PARCANUS000030492, PARCANUS000031443, PARCANUS000031831, PARCANUS000032765, PARCANUS000032914, PARCANUS000033168, PARCANUS000034640	PRENTOPHAG000010651, PRENTOPHAG000016855, PRENTOPHAG000023234, PRENTOPHAG000026527, PRENTOPHAG000030097	PREXSPEC000007234, PREXSPEC000014510, PREXSPEC000015920, PREXSPEC000016057, PREXSPEC000016634, PREXSPEC000016889, PREXSPEC000019387, PREXSPEC000020474, PREXSPEC000020535, PREXSPEC000022090, PREXSPEC000025892, PREXSPEC000027222	PRIFISSI000025315	PRIJAPON000006648, PRIJAPON000007087, PRIJAPON000007739, PRIJAPON000009563, PRIJAPON000009960, PRIJAPON000013588, PRIJAPON000017609, PRIJAPON000022887, PRIJAPON000023182, PRIJAPON000023422, PRIJAPON000027809, PRIJAPON000029035, PRIJAPON000029784, PRIJAPON000030283, PRIJAPON000031313, PRIJAPON000031543, PRIJAPON000034179, PRIJAPON000035051, PRIJAPON000035946, PRIJAPON000036208	PRIMPAX000006561, PRIMPAX000006614, PRIMPAX000007574, PRIMPAX000010529, PRIMPAX000011229, PRIMPAX000012821, PRIMPAX000012861, PRIMPAX000013517, PRIMPAX000020096, PRIMPAX000023977, PRIMPAX000024063, PRIMPAX000024342, PRIMPAX000026270, PRIMPAX000028716, PRIMPAX000028810, PRIMPAX000029861, PRIMPAX000031042, PRIMPAX000032131, PRIMPAX000034517, PRIMPAX000034634, PRIMPAX000036670	PRIMAYER000014046, PRIMAYER000014474, PRIMAYER000016505, PRIMAYER000017895, PRIMAYER000022015, PRIMAYER000024591, PRIMAYER000024801, PRIMAYER000027154, PRIMAYER000028674, PRIMAYER000030390, PRIMAYER000032066	MIJAPON000018664	PARAPRI000008764, PARAPRI000021954
OG0000100		PPA03494, PPA26231, PPA28359, PPA41493, PPA41501, PPA41504, PPA43333, PPA43335		PARCANUS000002599, PARCANUS000003153, PARCANUS000003201, PARCANUS000009717, PARCANUS000009731, PARCANUS000010805, PARCANUS000011016, PARCANUS000011209, PARCANUS000011492, PARCANUS000011735, PARCANUS000018748, PARCANUS000026193, PARCANUS000027954, PARCANUS000028477, PARCANUS000028592, PARCANUS000029437, PARCANUS000029734, PARCANUS000032949, PARCANUS000034246, PARCANUS000034507, PARCANUS000037957	PRENTOPHAG000005053, PRENTOPHAG000006355, PRENTOPHAG000006555, PRENTOPHAG000008046, PRENTOPHAG000011958, PRENTOPHAG000021339, PRENTOPHAG000026647	PREXSPEC000000874, PREXSPEC000001401, PREXSPEC000003990, PREXSPEC000009368, PREXSPEC000009743, PREXSPEC000010020, PREXSPEC000010025, PREXSPEC000010754, PREXSPEC000011830, PREXSPEC000017344, PREXSPEC000024132	PRIFISSI000015643, PRIFISSI000022085, PRIFISSI000023536, PRIFISSI000026690	PRIJAPON000001322, PRIJAPON000004849, PRIJAPON000004953, PRIJAPON000005268, PRIJAPON000005855, PRIJAPON000006235, PRIJAPON000006535, PRIJAPON000006606, PRIJAPON000007052, PRIJAPON000007121, PRIJAPON000008083, PRIJAPON000008513, PRIJAPON000009236, PRIJAPON000011880, PRIJAPON000012537, PRIJAPON000013530, PRIJAPON000015610, PRIJAPON000019854, PRIJAPON000020740, PRIJAPON000022915, PRIJAPON000023983, …	PRIMPAX000004522, PRIMPAX000008976, PRIMPAX000013501, PRIMPAX000016716, PRIMPAX000018594, PRIMPAX000024184, PRIMPAX000034827	PRIMAYER000000583, PRIMAYER000000660, PRIMAYER000000736, PRIMAYER000001333, PRIMAYER000003789, PRIMAYER000004581, PRIMAYER000006910, PRIMAYER000010969, PRIMAYER000011033, PRIMAYER000011216, PRIMAYER000012962, PRIMAYER000013577, PRIMAYER000020253, PRIMAYER000023076, PRIMAYER000024629, PRIMAYER000025271
OG0000101			sp|C9JN71|ZN878_HUMAN, sp|O60384|ZN861_HUMAN, sp|P15621|ZNF44_HUMAN, sp|P16415|ZN823_HUMAN, sp|P17017|ZNF14_HUMAN, sp|P17024|ZNF20_HUMAN, sp|P52737|ZN136_HUMAN, sp|Q08AG5|ZN844_HUMAN, sp|Q0D2J5|ZN763_HUMAN, sp|Q15935|ZNF77_HUMAN, sp|Q15973|ZN124_HUMAN, sp|Q3KP31|ZN791_HUMAN, sp|Q6ZQV5|ZN788_HUMAN, sp|Q7L945|ZN627_HUMAN, sp|Q8IYI8|ZN440_HUMAN, sp|Q8IZC7|ZN101_HUMAN, sp|Q8N7K0|ZN433_HUMAN, sp|Q8N8L…
OG0000102	tr|H2KYI6|H2KYI6_CAEEL, tr|M1ZMJ5|M1ZMJ5_CAEEL, tr|O45779|O45779_CAEEL, tr|Q7YXU6|Q7YXU6_CAEEL, tr|Q9XUN0|Q9XUN0_CAEEL, tr|Q9XX72|Q9XX72_CAEEL	PPA16478, PPA28398, PPA36465, UMM-S10-65.27-mRNA-1_frag, ppa_stranded_DN15927_c0_g2_i1, ppa_stranded_DN33464_c0_g1_i1, ppa_stranded_DN35992_c0_g1_i1, ppa_stranded_DN41544_c0_g1_i1, ppa_stranded_DN45197_c0_g1_i1		PARCANUS000010604, PARCANUS000016713, PARCANUS000018361, PARCANUS000018826, PARCANUS000020161, PARCANUS000024751, PARCANUS000025045, PARCANUS000026457, PARCANUS000026904, PARCANUS000028498, PARCANUS000034284, PARCANUS000034933, PARCANUS000035824, PARCANUS000036062, PARCANUS000037924, PARCANUS000039328	PRENTOPHAG000004181, PRENTOPHAG000010255, PRENTOPHAG000014763, PRENTOPHAG000018978, PRENTOPHAG000021457, PRENTOPHAG000026255, PRENTOPHAG000029227	PREXSPEC000005874, PREXSPEC000006443, PREXSPEC000008405, PREXSPEC000008485, PREXSPEC000010798, PREXSPEC000010880, PREXSPEC000016650, PREXSPEC000017140, PREXSPEC000017884, PREXSPEC000023024, PREXSPEC000024941, PREXSPEC000026394, PREXSPEC000027365, PREXSPEC000029988	PRIFISSI000003392, PRIFISSI000003911, PRIFISSI000004624, PRIFISSI000010826, PRIFISSI000021300, PRIFISSI000021474, PRIFISSI000022196, PRIFISSI000023940, PRIFISSI000024468, PRIFISSI000025897, PRIFISSI000026618	PRIJAPON000013102, PRIJAPON000013213, PRIJAPON000015033, PRIJAPON000015586, PRIJAPON000020841, PRIJAPON000023223, PRIJAPON000031687, PRIJAPON000033760, PRIJAPON000035933	PRIMPAX000007504, PRIMPAX000008473, PRIMPAX000010989, PRIMPAX000015765, PRIMPAX000019427, PRIMPAX000022928, PRIMPAX000023084, PRIMPAX000034206	PRIMAYER000003760, PRIMAYER000005180, PRIMAYER000007881, PRIMAYER000008094, PRIMAYER000009893, PRIMAYER000016159, PRIMAYER000021934, PRIMAYER000022156, PRIMAYER000022333, PRIMAYER000025233, PRIMAYER000027140, PRIMAYER000027762	MIJAPON000002667, MIJAPON000004968	PARAPRI000003163, PARAPRI000007098, PARAPRI000007780
OG0000103	sp|Q22037|ROA1_CAEEL	Iso_D.9256.1, PPA28000, PPA38679, ppa_stranded_DN23533_c0_g1_i2	sp|A0A2R8Y4L2|RA1L3_HUMAN, sp|P09651|ROA1_HUMAN, sp|P22626|ROA2_HUMAN, sp|P51991|ROA3_HUMAN, sp|Q32P51|RA1L2_HUMAN, tr|A0A024RA28|A0A024RA28_HUMAN, tr|A0A087WUI2|A0A087WUI2_HUMAN, tr|A0A7I2V2F1|A0A7I2V2F1_HUMAN, tr|A0A7I2V2L6|A0A7I2V2L6_HUMAN, tr|A0A7I2V2M7|A0A7I2V2M7_HUMAN, tr|A0A7I2V2Q7|A0A7I2V2Q7_HUMAN, tr|A0A7I2V2R3|A0A7I2V2R3_HUMAN, tr|A0A7I2V2R4|A0A7I2V2R4_HUMAN, tr|A0A7I2V2X1|A0A7I2V2X1_HU…	PARCANUS000000415, PARCANUS000001776, PARCANUS000001955, PARCANUS000005867	PRENTOPHAG000002000, PRENTOPHAG000003750, PRENTOPHAG000005248, PRENTOPHAG000017715	PREXSPEC000000494, PREXSPEC000000747, PREXSPEC000003292, PREXSPEC000005434, PREXSPEC000005645	PRIFISSI000000147, PRIFISSI000000514, PRIFISSI000005527	PRIJAPON000000437, PRIJAPON000000828, PRIJAPON000005712, PRIJAPON000007698, PRIJAPON000016731	PRIMPAX000000640, PRIMPAX000001316, PRIMPAX000004452, PRIMPAX000018915	PRIMAYER000000133, PRIMAYER000000752, PRIMAYER000002380, PRIMAYER000014598	MIJAPON000000554, MIJAPON000001432, MIJAPON000001586	PARAPRI000000406
OG0000104	sp|P34272|SL173_CAEEL, tr|O01537|O01537_CAEEL, tr|Q8I4F5|Q8I4F5_CAEEL, tr|Q8I4F6|Q8I4F6_CAEEL	PPA00070, PPA21516, PPA21995, PPA43692, ppa_stranded_DN23251_c0_g1_i1, ppa_stranded_DN26267_c0_g1_i5, ppa_stranded_DN30539_c0_g1_i2, ppa_stranded_DN30539_c0_g1_i5		PARCANUS000000687, PARCANUS000001110, PARCANUS000002859, PARCANUS000003504, PARCANUS000004182, PARCANUS000006173, PARCANUS000008024, PARCANUS000021295, PARCANUS000022087, PARCANUS000024912	PRENTOPHAG000001183, PRENTOPHAG000001700, PRENTOPHAG000002292, PRENTOPHAG000003670, PRENTOPHAG000003735, PRENTOPHAG000005197, PRENTOPHAG000006748, PRENTOPHAG000013535, PRENTOPHAG000014182, PRENTOPHAG000021454	PREXSPEC000000053, PREXSPEC000000118, PREXSPEC000000256, PREXSPEC000000382, PREXSPEC000001969, PREXSPEC000004834, PREXSPEC000006094, PREXSPEC000010355	PRIFISSI000000597, PRIFISSI000000762, PRIFISSI000000945, PRIFISSI000002923, PRIFISSI000004124, PRIFISSI000004809, PRIFISSI000009769, PRIFISSI000018644	PRIJAPON000000601, PRIJAPON000001929, PRIJAPON000002354, PRIJAPON000003232, PRIJAPON000003332, PRIJAPON000003680, PRIJAPON000004172, PRIJAPON000008884	PRIMPAX000000579, PRIMPAX000001245, PRIMPAX000001294, PRIMPAX000001723, PRIMPAX000002180, PRIMPAX000003446, PRIMPAX000011108, PRIMPAX000011290, PRIMPAX000011529, PRIMPAX000011573, PRIMPAX000012370, PRIMPAX000013617, PRIMPAX000016674	PRIMAYER000000299, PRIMAYER000000340, PRIMAYER000000538, PRIMAYER000000832, PRIMAYER000000981, PRIMAYER000001841, PRIMAYER000002741, PRIMAYER000007856, PRIMAYER000009562	MIJAPON000000437, MIJAPON000000549, MIJAPON000000726, MIJAPON000000853, MIJAPON000001150, MIJAPON000001623, MIJAPON000002039, MIJAPON000003265, MIJAPON000004099, MIJAPON000008275	PARAPRI000000934, PARAPRI000001203, PARAPRI000001963, PARAPRI000002446, PARAPRI000004565, PARAPRI000005023, PARAPRI000006823, PARAPRI000008046
OG0000105		PPA25764, PPA32318, PPA34815, PPA34902, PPA34903, PPA35284, PPA35298, PPA35437, PPA35464, PPA35703, PPA35946, PPA36705, PPA36706, PPA38405, PPA38774, PPA38775, PPA39394, PPA39974, PPA40148, PPA40226, PPA40436, PPA40437, PPA40863, PPA41144, PPA41855, PPA42241, PPA42290, PPA42350, PPA42552, PPA42725		PARCANUS000000065, PARCANUS000000116, PARCANUS000001330, PARCANUS000003285, PARCANUS000007644, PARCANUS000009423, PARCANUS000018633, PARCANUS000019608	PRENTOPHAG000000059, PRENTOPHAG000001675, PRENTOPHAG000013000	PREXSPEC000001959, PREXSPEC000003789, PREXSPEC000005974, PREXSPEC000008119, PREXSPEC000012041, PREXSPEC000016657, PREXSPEC000017526, PREXSPEC000017581, PREXSPEC000018813, PREXSPEC000020467, PREXSPEC000023878, PREXSPEC000024826, PREXSPEC000024845, PREXSPEC000024911, PREXSPEC000024926, PREXSPEC000026102, PREXSPEC000029534, PREXSPEC000030261	PRIFISSI000000116	PRIJAPON000000082, PRIJAPON000000154, PRIJAPON000002629, PRIJAPON000007394, PRIJAPON000021095, PRIJAPON000023837, PRIJAPON000025447, PRIJAPON000032379	PRIMPAX000000124, PRIMPAX000000922, PRIMPAX000001589, PRIMPAX000002137, PRIMPAX000019006, PRIMPAX000022559, PRIMPAX000025895, PRIMPAX000026312	PRIMAYER000000042, PRIMAYER000000191, PRIMAYER000008450, PRIMAYER000014037, PRIMAYER000030582	MIJAPON000000059, MIJAPON000004991, MIJAPON000007317	PARAPRI000000066, PARAPRI000000094, PARAPRI000000108, PARAPRI000000539, PARAPRI000001047, PARAPRI000002171, PARAPRI000002443, PARAPRI000008429, PARAPRI000014001, PARAPRI000014642, PARAPRI000016066
OG0000106			sp|A4D2G3|O2A25_HUMAN, sp|A6ND48|O14I1_HUMAN, sp|B2RN74|O11HC_HUMAN, sp|O60403|O10H2_HUMAN, sp|O60404|O10H3_HUMAN, sp|O95007|OR6B1_HUMAN, sp|O95047|OR2A4_HUMAN, sp|O95222|OR6A2_HUMAN, sp|P0C629|O10J4_HUMAN, sp|P30954|O10J1_HUMAN, sp|P58181|O10A3_HUMAN, sp|Q5JRS4|O10J3_HUMAN, sp|Q6IF42|OR2A2_HUMAN, sp|Q6IF99|O10K2_HUMAN, sp|Q8NG94|O11H1_HUMAN, sp|Q8NGA5|O10H4_HUMAN, sp|Q8NGA6|O10H5_HUMAN, sp|Q8NGC…
OG0000107	tr|A0A0K3ASR6|A0A0K3ASR6_CAEEL, tr|A0A0K3AV17|A0A0K3AV17_CAEEL, tr|A0A164D3K0|A0A164D3K0_CAEEL, tr|A0A168HAD6|A0A168HAD6_CAEEL, tr|Q9N3Z2|Q9N3Z2_CAEEL	Contig23-snapTAU.248, Iso_D.9799.1, PPA03154, PPA09992, PPA27459, PPA34767, PPA34769, PPA36101, ppa_stranded_DN23416_c0_g2_i2		PARCANUS000000236, PARCANUS000001320, PARCANUS000001374, PARCANUS000002501, PARCANUS000003873, PARCANUS000004943, PARCANUS000006897, PARCANUS000008143, PARCANUS000008457, PARCANUS000009308, PARCANUS000015057, PARCANUS000015563, PARCANUS000019792	PRENTOPHAG000001039, PRENTOPHAG000002244, PRENTOPHAG000002584, PRENTOPHAG000003364, PRENTOPHAG000003772, PRENTOPHAG000005736, PRENTOPHAG000012937, PRENTOPHAG000014127, PRENTOPHAG000020804, PRENTOPHAG000022250, PRENTOPHAG000023585	PREXSPEC000000303, PREXSPEC000000710, PREXSPEC000001749, PREXSPEC000001927, PREXSPEC000003181, PREXSPEC000003426, PREXSPEC000003837, PREXSPEC000004483, PREXSPEC000004619, PREXSPEC000004709, PREXSPEC000004781, PREXSPEC000007968, PREXSPEC000008433, PREXSPEC000012188, PREXSPEC000015885, PREXSPEC000017739	PRIFISSI000001391, PRIFISSI000001720, PRIFISSI000002584	PRIJAPON000000816, PRIJAPON000000852, PRIJAPON000001562, PRIJAPON000002185, PRIJAPON000004322, PRIJAPON000005571, PRIJAPON000006179, PRIJAPON000008170, PRIJAPON000011533, PRIJAPON000012153, PRIJAPON000026516, PRIJAPON000026980	PRIMPAX000000838, PRIMPAX000001273, PRIMPAX000002466, PRIMPAX000002600, PRIMPAX000003646, PRIMPAX000004610, PRIMPAX000006304, PRIMPAX000009296, PRIMPAX000011892, PRIMPAX000012577, PRIMPAX000014601, PRIMPAX000021102, PRIMPAX000028896, PRIMPAX000031583	PRIMAYER000001651, PRIMAYER000002489, PRIMAYER000003283, PRIMAYER000004946, PRIMAYER000005563, PRIMAYER000006866, PRIMAYER000013389, PRIMAYER000014300	MIJAPON000000167, MIJAPON000000394	PARAPRI000000040
OG0000108			sp|A2RRD8|ZN320_HUMAN, sp|A6NHJ4|ZN860_HUMAN, sp|P0CJ79|ZN888_HUMAN, sp|P17035|ZNF28_HUMAN, sp|Q08AN1|ZN616_HUMAN, sp|Q09FC8|ZN415_HUMAN, sp|Q0VGE8|ZN816_HUMAN, sp|Q3ZCT1|ZN260_HUMAN, sp|Q5VIY5|ZN468_HUMAN, sp|Q6ZN06|ZN813_HUMAN, sp|Q6ZN19|ZN841_HUMAN, sp|Q6ZNA1|ZN836_HUMAN, sp|Q6ZNG1|ZN600_HUMAN, sp|Q7L2R6|ZN765_HUMAN, sp|Q86XN6|ZN761_HUMAN, sp|Q86XU0|ZN677_HUMAN, sp|Q8N4W9|ZN808_HUMAN, sp|Q8N78…
OG0000109	tr|Q4TTB0|Q4TTB0_CAEEL						PRIFISSI000002166, PRIFISSI000002820, PRIFISSI000003175, PRIFISSI000003468, PRIFISSI000003776, PRIFISSI000003865, PRIFISSI000004292, PRIFISSI000004337, PRIFISSI000004354, PRIFISSI000004501, PRIFISSI000004623, PRIFISSI000005012, PRIFISSI000005835, PRIFISSI000006203, PRIFISSI000006964, PRIFISSI000007087, PRIFISSI000007209, PRIFISSI000007537, PRIFISSI000008400, PRIFISSI000008793, PRIFISSI000008927, …
OG0000110		PPA09118, PPA42501, ppa_stranded_DN24504_c1_g1_i1, ppa_stranded_DN29523_c0_g1_i3		PARCANUS000008943, PARCANUS000011576, PARCANUS000013780, PARCANUS000038310	PRENTOPHAG000004886, PRENTOPHAG000006517, PRENTOPHAG000010734, PRENTOPHAG000012583, PRENTOPHAG000012810, PRENTOPHAG000012857, PRENTOPHAG000014607, PRENTOPHAG000018595, PRENTOPHAG000018762, PRENTOPHAG000019258, PRENTOPHAG000021483, PRENTOPHAG000021488, PRENTOPHAG000021563, PRENTOPHAG000022167, PRENTOPHAG000022465, PRENTOPHAG000022686, PRENTOPHAG000022891, PRENTOPHAG000023063, PRENTOPHAG000023526, …	PREXSPEC000024358, PREXSPEC000027040, PREXSPEC000029123		PRIJAPON000001064, PRIJAPON000002403, PRIJAPON000002488, PRIJAPON000003149, PRIJAPON000003214, PRIJAPON000003331, PRIJAPON000003350, PRIJAPON000003851, PRIJAPON000004431, PRIJAPON000004955, PRIJAPON000005500, PRIJAPON000006764, PRIJAPON000007304, PRIJAPON000007395, PRIJAPON000007586, PRIJAPON000009847, PRIJAPON000010069, PRIJAPON000010196, PRIJAPON000010973, PRIJAPON000011026, PRIJAPON000013021, …	PRIMPAX000002746, PRIMPAX000004879, PRIMPAX000005944, PRIMPAX000007072, PRIMPAX000009788, PRIMPAX000010533, PRIMPAX000011418, PRIMPAX000022387, PRIMPAX000023946, PRIMPAX000026214, PRIMPAX000028877	PRIMAYER000026987
OG0000111		PPA11007, PPA15525, PPA28092, PPA40284, PPA40738, PPA41201, PPA41207, PPA42373, PPA45564		PARCANUS000007761, PARCANUS000010671, PARCANUS000024674, PARCANUS000025384, PARCANUS000025391, PARCANUS000026504, PARCANUS000027118, PARCANUS000027527, PARCANUS000031845, PARCANUS000038104, PARCANUS000038923	PRENTOPHAG000015070, PRENTOPHAG000021123, PRENTOPHAG000023454, PRENTOPHAG000023587, PRENTOPHAG000023732, PRENTOPHAG000024181, PRENTOPHAG000025639, PRENTOPHAG000026256, PRENTOPHAG000026920, PRENTOPHAG000027164, PRENTOPHAG000028987, PRENTOPHAG000030094	PREXSPEC000003685, PREXSPEC000005430, PREXSPEC000005581, PREXSPEC000007228, PREXSPEC000017317, PREXSPEC000018603, PREXSPEC000023347, PREXSPEC000024413, PREXSPEC000028649, PREXSPEC000029795	PRIFISSI000006560, PRIFISSI000014361, PRIFISSI000017537, PRIFISSI000020929, PRIFISSI000025016, PRIFISSI000026688	PRIJAPON000006539, PRIJAPON000013707, PRIJAPON000024040, PRIJAPON000026066, PRIJAPON000033209, PRIJAPON000034260, PRIJAPON000034369, PRIJAPON000035802	PRIMPAX000015061, PRIMPAX000015658, PRIMPAX000021044, PRIMPAX000024668, PRIMPAX000026380, PRIMPAX000030073, PRIMPAX000030454, PRIMPAX000032682, PRIMPAX000036294, PRIMPAX000037148, PRIMPAX000037298	PRIMAYER000010733, PRIMAYER000011650, PRIMAYER000012218, PRIMAYER000013195, PRIMAYER000017227, PRIMAYER000017558, PRIMAYER000020332, PRIMAYER000021771, PRIMAYER000022216, PRIMAYER000022599, PRIMAYER000023539, PRIMAYER000026969, PRIMAYER000031460	MIJAPON000009012, MIJAPON000009278, MIJAPON000009886, MIJAPON000011851, MIJAPON000011857, MIJAPON000014449, MIJAPON000015352, MIJAPON000016500, MIJAPON000016921, MIJAPON000017464, MIJAPON000018163, MIJAPON000019004, MIJAPON000019553
OG0000112		PPA36179		PARCANUS000000197, PARCANUS000000262, PARCANUS000000918, PARCANUS000001316, PARCANUS000001552, PARCANUS000001804, PARCANUS000002809, PARCANUS000003024, PARCANUS000007057, PARCANUS000007869, PARCANUS000008416, PARCANUS000010957, PARCANUS000015923, PARCANUS000016285, PARCANUS000018452, PARCANUS000022367, PARCANUS000025554, PARCANUS000027601, PARCANUS000027964, PARCANUS000027971, PARCANUS000028437, …	PRENTOPHAG000000495, PRENTOPHAG000003339, PRENTOPHAG000006344, PRENTOPHAG000007041, PRENTOPHAG000007797, PRENTOPHAG000021565, PRENTOPHAG000022717, PRENTOPHAG000024200, PRENTOPHAG000024329, PRENTOPHAG000027049	PREXSPEC000000247, PREXSPEC000001800, PREXSPEC000004547, PREXSPEC000006530	PRIFISSI000005425, PRIFISSI000006017, PRIFISSI000009190, PRIFISSI000009267, PRIFISSI000009487, PRIFISSI000011817, PRIFISSI000014832, PRIFISSI000018566, PRIFISSI000021036, PRIFISSI000021267, PRIFISSI000024242, PRIFISSI000024840, PRIFISSI000027853	PRIJAPON000000947, PRIJAPON000003280, PRIJAPON000004708, PRIJAPON000006839, PRIJAPON000007677, PRIJAPON000007774, PRIJAPON000013110, PRIJAPON000021481, PRIJAPON000026360, PRIJAPON000028032, PRIJAPON000032116, PRIJAPON000033453, PRIJAPON000033979	PRIMPAX000003280, PRIMPAX000004091, PRIMPAX000005162, PRIMPAX000005375, PRIMPAX000006605, PRIMPAX000009723, PRIMPAX000012703, PRIMPAX000014718, PRIMPAX000021934, PRIMPAX000025965, PRIMPAX000032577	PRIMAYER000000167, PRIMAYER000000740, PRIMAYER000000922, PRIMAYER000001130, PRIMAYER000001941, PRIMAYER000002456, PRIMAYER000003458, PRIMAYER000006832, PRIMAYER000007648, PRIMAYER000008467, PRIMAYER000009210, PRIMAYER000011499, PRIMAYER000012379, PRIMAYER000022338, PRIMAYER000025662, PRIMAYER000027602, PRIMAYER000028633
OG0000113	sp|P09446|HSP1_CAEEL, sp|P20163|BIBH_CAEEL, sp|P27420|HSP7C_CAEEL, tr|G5ECU5|G5ECU5_CAEEL, tr|O45246|O45246_CAEEL	Contig22-snapTAU.159, PPA17100, PPA34314, PPA34564, PPA38744, PPA44972, isopolya.1471.1	sp|P0DMV8|HS71A_HUMAN, sp|P0DMV9|HS71B_HUMAN, sp|P11021|BIP_HUMAN, sp|P11142|HSP7C_HUMAN, sp|P17066|HSP76_HUMAN, sp|P34931|HS71L_HUMAN, sp|P48741|HSP77_HUMAN, sp|P54652|HSP72_HUMAN, tr|A0A0G2JIW1|A0A0G2JIW1_HUMAN, tr|A0A7P0TAI0|A0A7P0TAI0_HUMAN, tr|A0A7P0TB36|A0A7P0TB36_HUMAN, tr|A8K7Q2|A8K7Q2_HUMAN, tr|E9PK54|E9PK54_HUMAN, tr|E9PKE3|E9PKE3_HUMAN, tr|E9PLF4|E9PLF4_HUMAN, tr|E9PN25|E9PN25_HUMAN, t…	PARCANUS000000275, PARCANUS000000421, PARCANUS000001995, PARCANUS000002180, PARCANUS000021357	PRENTOPHAG000000272, PRENTOPHAG000000313, PRENTOPHAG000001673, PRENTOPHAG000001729, PRENTOPHAG000006241, PRENTOPHAG000021631	PREXSPEC000000265, PREXSPEC000001797, PREXSPEC000002370, PREXSPEC000005417, PREXSPEC000010008, PREXSPEC000011989, PREXSPEC000016888, PREXSPEC000023323, PREXSPEC000025763	PRIFISSI000000180, PRIFISSI000000415, PRIFISSI000001387, PRIFISSI000006087, PRIFISSI000006455, PRIFISSI000024942	PRIJAPON000001451, PRIJAPON000001541, PRIJAPON000003618, PRIJAPON000009142, PRIJAPON000020115, PRIJAPON000021787	PRIMPAX000000156, PRIMPAX000001556, PRIMPAX000001706, PRIMPAX000002346, PRIMPAX000003394, PRIMPAX000014762, PRIMPAX000028790	PRIMAYER000000315, PRIMAYER000001449, PRIMAYER000001934, PRIMAYER000004471, PRIMAYER000014174, PRIMAYER000015656, PRIMAYER000022083, PRIMAYER000022494, PRIMAYER000032235	MIJAPON000000117, MIJAPON000000504, MIJAPON000001565, MIJAPON000003473, MIJAPON000004299, MIJAPON000010738	PARAPRI000000052, PARAPRI000000083, PARAPRI000019590
OG0000114	sp|P05690|VIT2_CAEEL, sp|P06125|VIT5_CAEEL, sp|P18947|VIT4_CAEEL, sp|P18948|VIT6_CAEEL, sp|P55155|VIT1_CAEEL, sp|Q9N4J2|VIT3_CAEEL	PPA03812, PPA05398, PPA10513, PPA13553, PPA21884, PPA34113, PPA40130, PPA43053, ppa_stranded_DN31543_c0_g1_i1		PARCANUS000003253, PARCANUS000006747, PARCANUS000007139, PARCANUS000014107, PARCANUS000014219, PARCANUS000017496, PARCANUS000018653, PARCANUS000019407, PARCANUS000035946	PRENTOPHAG000002038, PRENTOPHAG000003805, PRENTOPHAG000003970, PRENTOPHAG000004131, PRENTOPHAG000004655, PRENTOPHAG000012416, PRENTOPHAG000014890, PRENTOPHAG000020935	PREXSPEC000002288, PREXSPEC000003885, PREXSPEC000008115, PREXSPEC000010973, PREXSPEC000011531, PREXSPEC000015124, PREXSPEC000023085	PRIFISSI000000454, PRIFISSI000000808, PRIFISSI000004176, PRIFISSI000005617, PRIFISSI000005980, PRIFISSI000010309, PRIFISSI000011151	PRIJAPON000000486, PRIJAPON000002542, PRIJAPON000003167, PRIJAPON000003465, PRIJAPON000009016, PRIJAPON000016053, PRIJAPON000022619, PRIJAPON000024484, PRIJAPON000026506, PRIJAPON000026863, PRIJAPON000027066, PRIJAPON000031450	PRIMPAX000000169, PRIMPAX000000593, PRIMPAX000003359, PRIMPAX000004022, PRIMPAX000006799, PRIMPAX000007556, PRIMPAX000014702, PRIMPAX000020178, PRIMPAX000024765, PRIMPAX000025601, PRIMPAX000026386, PRIMPAX000028361, PRIMPAX000033517	PRIMAYER000001901, PRIMAYER000002807, PRIMAYER000004798, PRIMAYER000007649, PRIMAYER000007858, PRIMAYER000011187, PRIMAYER000014091, PRIMAYER000014101, PRIMAYER000018780, PRIMAYER000022665, PRIMAYER000027221, PRIMAYER000032409	MIJAPON000000457, MIJAPON000000661, MIJAPON000001331, MIJAPON000002085, MIJAPON000004274, MIJAPON000005194	PARAPRI000000174, PARAPRI000000383, PARAPRI000004292
OG0000115	sp|Q94129|WRT4_CAEEL, sp|Q94130|WRT8_CAEEL, tr|O45992|O45992_CAEEL, tr|Q23193|Q23193_CAEEL	PPA02726, PPA03489, PPA07004, PPA21572, PPA28377, PPA40701, ppa_stranded_DN19944_c0_g1_i2		PARCANUS000001468, PARCANUS000001773, PARCANUS000007582, PARCANUS000008720, PARCANUS000012751, PARCANUS000019523, PARCANUS000019578, PARCANUS000020987, PARCANUS000024266	PRENTOPHAG000000280, PRENTOPHAG000000316, PRENTOPHAG000003534, PRENTOPHAG000003712, PRENTOPHAG000004404, PRENTOPHAG000005599, PRENTOPHAG000008018, PRENTOPHAG000012925, PRENTOPHAG000013669, PRENTOPHAG000015843, PRENTOPHAG000022562, PRENTOPHAG000022923, PRENTOPHAG000023609, PRENTOPHAG000024447, PRENTOPHAG000026507, PRENTOPHAG000027406, PRENTOPHAG000027529, PRENTOPHAG000028385, PRENTOPHAG000028918, …	PREXSPEC000001741, PREXSPEC000002578, PREXSPEC000007498, PREXSPEC000007978, PREXSPEC000010127, PREXSPEC000016311, PREXSPEC000018542	PRIFISSI000000340, PRIFISSI000002628, PRIFISSI000024851	PRIJAPON000001193, PRIJAPON000001301, PRIJAPON000001631, PRIJAPON000006941, PRIJAPON000015022, PRIJAPON000018391, PRIJAPON000019565, PRIJAPON000021784, PRIJAPON000025617, PRIJAPON000026334	PRIMPAX000001842, PRIMPAX000004170, PRIMPAX000006739, PRIMPAX000009689, PRIMPAX000010059, PRIMPAX000011826, PRIMPAX000015472, PRIMPAX000018766, PRIMPAX000028114, PRIMPAX000030574	PRIMAYER000001855, PRIMAYER000001978, PRIMAYER000002490, PRIMAYER000007947, PRIMAYER000009849, PRIMAYER000016972, PRIMAYER000019069, PRIMAYER000019587, PRIMAYER000021402, PRIMAYER000024863, PRIMAYER000025791, PRIMAYER000026438, PRIMAYER000028258	MIJAPON000001211, MIJAPON000001339, MIJAPON000002973, MIJAPON000004821, MIJAPON000014421	PARAPRI000001935, PARAPRI000002069, PARAPRI000004194, PARAPRI000006399
OG0000116		PPA05500, PPA08458, PPA13826, PPA16473, PPA22104, PPA29584, PPA33617, PPA34291, PPA40587, PPA41114, PPA41549, PPA43046		PARCANUS000000407, PARCANUS000000748, PARCANUS000004518, PARCANUS000006380, PARCANUS000008059, PARCANUS000012980, PARCANUS000015389, PARCANUS000017444, PARCANUS000018979, PARCANUS000021998, PARCANUS000028418	PRENTOPHAG000000220, PRENTOPHAG000000844, PRENTOPHAG000001688, PRENTOPHAG000002121, PRENTOPHAG000003731, PRENTOPHAG000005035, PRENTOPHAG000006139, PRENTOPHAG000006425, PRENTOPHAG000012723, PRENTOPHAG000015102, PRENTOPHAG000019588, PRENTOPHAG000020023, PRENTOPHAG000021856, PRENTOPHAG000024164, PRENTOPHAG000027296	PREXSPEC000001169, PREXSPEC000001398, PREXSPEC000003010, PREXSPEC000004997, PREXSPEC000009711, PREXSPEC000011551, PREXSPEC000012186, PREXSPEC000014145, PREXSPEC000014800, PREXSPEC000015834, PREXSPEC000015970, PREXSPEC000016871, PREXSPEC000020286, PREXSPEC000027566, PREXSPEC000027841	PRIFISSI000000379, PRIFISSI000000959, PRIFISSI000002867, PRIFISSI000013703	PRIJAPON000000368, PRIJAPON000001485, PRIJAPON000003965, PRIJAPON000004644, PRIJAPON000006595, PRIJAPON000007553, PRIJAPON000008872, PRIJAPON000010294, PRIJAPON000010357, PRIJAPON000015908, PRIJAPON000017054, PRIJAPON000018050, PRIJAPON000020725	PRIMPAX000001191, PRIMPAX000001606, PRIMPAX000001897, PRIMPAX000003242, PRIMPAX000004986, PRIMPAX000006141, PRIMPAX000009681, PRIMPAX000012807, PRIMPAX000013559, PRIMPAX000014144, PRIMPAX000021804, PRIMPAX000022041, PRIMPAX000028412, PRIMPAX000030332	PRIMAYER000000145, PRIMAYER000001355, PRIMAYER000002026, PRIMAYER000002724, PRIMAYER000020858, PRIMAYER000025586	MIJAPON000005983	PARAPRI000020312
OG0000117	tr|Q1HB05|Q1HB05_CAEEL, tr|Q21262|Q21262_CAEEL	Contig45-snapTAU.234, PPA01131, PPA03734, PPA13244, PPA25835, PPA29416, PPA29423, PPA40899, PPA41649, PPA41650, PPA43028, PPA45941, ppa_stranded_DN31305_c1_g1_i3, ppa_stranded_DN31361_c0_g1_i7		PARCANUS000001160, PARCANUS000001886, PARCANUS000002565, PARCANUS000002953, PARCANUS000002961, PARCANUS000004366, PARCANUS000008924, PARCANUS000026584, PARCANUS000030841, PARCANUS000032536, PARCANUS000034662	PRENTOPHAG000000439, PRENTOPHAG000000634, PRENTOPHAG000001026, PRENTOPHAG000004274, PRENTOPHAG000004863, PRENTOPHAG000021660, PRENTOPHAG000028839	PREXSPEC000003693, PREXSPEC000003911, PREXSPEC000005334, PREXSPEC000006982, PREXSPEC000009939, PREXSPEC000017948, PREXSPEC000020709, PREXSPEC000029177, PREXSPEC000029653	PRIFISSI000000226, PRIFISSI000001206, PRIFISSI000001271, PRIFISSI000005815, PRIFISSI000006757, PRIFISSI000010682, PRIFISSI000012847, PRIFISSI000019715, PRIFISSI000021886, PRIFISSI000023995, PRIFISSI000026289	PRIJAPON000000432, PRIJAPON000000849, PRIJAPON000003391, PRIJAPON000006314, PRIJAPON000008496, PRIJAPON000021696, PRIJAPON000022518	PRIMPAX000000496, PRIMPAX000000704, PRIMPAX000001526, PRIMPAX000004493, PRIMPAX000006631, PRIMPAX000006798, PRIMPAX000006900, PRIMPAX000017658, PRIMPAX000028158, PRIMPAX000030362, PRIMPAX000030496, PRIMPAX000035608	PRIMAYER000000337, PRIMAYER000001448, PRIMAYER000001965, PRIMAYER000010285, PRIMAYER000010326, PRIMAYER000011862, PRIMAYER000016468, PRIMAYER000017796, PRIMAYER000020286, PRIMAYER000022685, PRIMAYER000025994, PRIMAYER000026160, PRIMAYER000028331, PRIMAYER000028446	MIJAPON000000282, MIJAPON000000606	PARAPRI000000245, PARAPRI000000489
OG0000118		PPA17570, PPA38217		PARCANUS000001208, PARCANUS000013081, PARCANUS000018972, PARCANUS000020715, PARCANUS000029762, PARCANUS000035176, PARCANUS000037968	PRENTOPHAG000006234, PRENTOPHAG000026201	PREXSPEC000002745, PREXSPEC000007522, PREXSPEC000012527, PREXSPEC000015000	PRIFISSI000000957, PRIFISSI000001970, PRIFISSI000004404, PRIFISSI000005932, PRIFISSI000006023, PRIFISSI000012729, PRIFISSI000017378, PRIFISSI000019264, PRIFISSI000021140, PRIFISSI000022633, PRIFISSI000027506	PRIJAPON000005651, PRIJAPON000006277, PRIJAPON000006811, PRIJAPON000020087, PRIJAPON000020323, PRIJAPON000024704, PRIJAPON000028222, PRIJAPON000030350, PRIJAPON000030980, PRIJAPON000034458	PRIMPAX000005918, PRIMPAX000007016, PRIMPAX000007335, PRIMPAX000008174, PRIMPAX000025053, PRIMPAX000026187, PRIMPAX000028023, PRIMPAX000031089	PRIMAYER000006583, PRIMAYER000008252, PRIMAYER000008293, PRIMAYER000010211, PRIMAYER000010462, PRIMAYER000011622, PRIMAYER000012549, PRIMAYER000012642, PRIMAYER000015213, PRIMAYER000018236, PRIMAYER000018271, PRIMAYER000018953, PRIMAYER000019108, PRIMAYER000020845, PRIMAYER000021485, PRIMAYER000021531, PRIMAYER000021809, PRIMAYER000022519, PRIMAYER000022706, PRIMAYER000022738, PRIMAYER000023741, …	MIJAPON000003399, MIJAPON000008711, MIJAPON000018242	PARAPRI000004455, PARAPRI000006809, PARAPRI000011658, PARAPRI000015027, PARAPRI000015564, PARAPRI000015676, PARAPRI000016747, PARAPRI000017794, PARAPRI000018616, PARAPRI000018939, PARAPRI000019048, PARAPRI000020094
OG0000119	tr|A0A061AE39|A0A061AE39_CAEEL, tr|O16467|O16467_CAEEL	ppa_stranded_DN7348_c0_g1_i1		PARCANUS000005529, PARCANUS000014412, PARCANUS000015188, PARCANUS000019417, PARCANUS000023187, PARCANUS000023522, PARCANUS000024993, PARCANUS000025325, PARCANUS000027053, PARCANUS000036765, PARCANUS000037643	PRENTOPHAG000001212, PRENTOPHAG000002430, PRENTOPHAG000005885, PRENTOPHAG000006057, PRENTOPHAG000007605, PRENTOPHAG000009510, PRENTOPHAG000010573, PRENTOPHAG000016149, PRENTOPHAG000017668, PRENTOPHAG000018773, PRENTOPHAG000019252, PRENTOPHAG000019539, PRENTOPHAG000020487, PRENTOPHAG000022295, PRENTOPHAG000023242	PREXSPEC000004209, PREXSPEC000007925, PREXSPEC000019499, PREXSPEC000027272, PREXSPEC000029485	PRIFISSI000000614, PRIFISSI000009459, PRIFISSI000011865, PRIFISSI000015762, PRIFISSI000018264, PRIFISSI000018395, PRIFISSI000019492	PRIJAPON000009465, PRIJAPON000011285, PRIJAPON000012124, PRIJAPON000012336, PRIJAPON000013442, PRIJAPON000016008, PRIJAPON000016641, PRIJAPON000022825, PRIJAPON000026986, PRIJAPON000030321	PRIMPAX000001152, PRIMPAX000013246, PRIMPAX000013576, PRIMPAX000015957, PRIMPAX000019133, PRIMPAX000024228, PRIMPAX000026255, PRIMPAX000029237, PRIMPAX000032069	PRIMAYER000004410, PRIMAYER000004586, PRIMAYER000005263, PRIMAYER000005956, PRIMAYER000011070, PRIMAYER000011855, PRIMAYER000013473, PRIMAYER000013699, PRIMAYER000017662, PRIMAYER000018914, PRIMAYER000024190, PRIMAYER000026847, PRIMAYER000027124	MIJAPON000004702, MIJAPON000008047, MIJAPON000016811, MIJAPON000018140	PARAPRI000000618, PARAPRI000003428, PARAPRI000003563, PARAPRI000003897, PARAPRI000008249, PARAPRI000008742, PARAPRI000009868, PARAPRI000010798, PARAPRI000011079, PARAPRI000011502, PARAPRI000014085, PARAPRI000014714, PARAPRI000021221
OG0000120	sp|P02566|MYO4_CAEEL, sp|P12844|MYO3_CAEEL, sp|P12845|MYO2_CAEEL, tr|A0A5E4LXR0|A0A5E4LXR0_CAEEL, tr|G5EBY3|G5EBY3_CAEEL, tr|O62244|O62244_CAEEL, tr|Q20641|Q20641_CAEEL, tr|Q5FC20|Q5FC20_CAEEL	Iso_D.12702.1, PPA05096, PPA05700, PPA11330, PPA16200, PPA28209	sp|A7E2Y1|MYH7B_HUMAN, sp|P11055|MYH3_HUMAN, sp|P12882|MYH1_HUMAN, sp|P12883|MYH7_HUMAN, sp|P13533|MYH6_HUMAN, sp|P13535|MYH8_HUMAN, sp|P35579|MYH9_HUMAN, sp|P35580|MYH10_HUMAN, sp|P35749|MYH11_HUMAN, sp|Q7Z406|MYH14_HUMAN, sp|Q9H6N6|MYH16_HUMAN, sp|Q9UKX2|MYH2_HUMAN, sp|Q9UKX3|MYH13_HUMAN, sp|Q9Y2K3|MYH15_HUMAN, sp|Q9Y623|MYH4_HUMAN, tr|A0A494C024|A0A494C024_HUMAN, tr|A0A6E1W127|A0A6E1W127_HUMAN…	PARCANUS000000888, PARCANUS000001136, PARCANUS000002540, PARCANUS000003105, PARCANUS000007066, PARCANUS000014415, PARCANUS000021642	PRENTOPHAG000000347, PRENTOPHAG000003455, PRENTOPHAG000004922, PRENTOPHAG000005949, PRENTOPHAG000007130, PRENTOPHAG000010912	PREXSPEC000001721, PREXSPEC000001932, PREXSPEC000002542, PREXSPEC000004192, PREXSPEC000006681	PRIFISSI000000394, PRIFISSI000002660, PRIFISSI000003136, PRIFISSI000003198, PRIFISSI000005669	PRIJAPON000000142, PRIJAPON000001985, PRIJAPON000004401, PRIJAPON000004687, PRIJAPON000008584, PRIJAPON000008705, PRIJAPON000028693	PRIMPAX000000344, PRIMPAX000004978, PRIMPAX000009659, PRIMPAX000010296, PRIMPAX000015358, PRIMPAX000018901	PRIMAYER000000389, PRIMAYER000002706, PRIMAYER000002796, PRIMAYER000007515, PRIMAYER000009842	MIJAPON000000092, MIJAPON000001470, MIJAPON000002729, MIJAPON000003439, MIJAPON000006353, MIJAPON000008204	PARAPRI000000309, PARAPRI000005738, PARAPRI000006059, PARAPRI000006864, PARAPRI000009429, PARAPRI000010577
OG0000121	tr|O62432|O62432_CAEEL, tr|Q18799|Q18799_CAEEL, tr|Q22183|Q22183_CAEEL	PPA05772, PPA16111, PPA24821, PPA40518, PPA42516, PPA45398		PARCANUS000002872, PARCANUS000006969, PARCANUS000007460, PARCANUS000007860, PARCANUS000010388, PARCANUS000011511, PARCANUS000013617, PARCANUS000013863, PARCANUS000017192, PARCANUS000029809	PRENTOPHAG000002427, PRENTOPHAG000004003, PRENTOPHAG000006060, PRENTOPHAG000008581, PRENTOPHAG000008824, PRENTOPHAG000009111, PRENTOPHAG000009660, PRENTOPHAG000011373, PRENTOPHAG000016767, PRENTOPHAG000022898, PRENTOPHAG000025783	PREXSPEC000005007, PREXSPEC000008147, PREXSPEC000008716, PREXSPEC000010788, PREXSPEC000011782, PREXSPEC000013195, PREXSPEC000024271, PREXSPEC000030852	PRIFISSI000001259, PRIFISSI000002565, PRIFISSI000003496, PRIFISSI000003623, PRIFISSI000006729, PRIFISSI000008472, PRIFISSI000011630, PRIFISSI000015292, PRIFISSI000020267, PRIFISSI000026655	PRIJAPON000002101, PRIJAPON000002355, PRIJAPON000005083, PRIJAPON000006901, PRIJAPON000011862, PRIJAPON000012718, PRIJAPON000013172, PRIJAPON000013479, PRIJAPON000021270, PRIJAPON000022361	PRIMPAX000002644, PRIMPAX000004319, PRIMPAX000006510, PRIMPAX000010688, PRIMPAX000019273, PRIMPAX000024089, PRIMPAX000024791, PRIMPAX000028303	PRIMAYER000002014, PRIMAYER000002179, PRIMAYER000004086, PRIMAYER000011403, PRIMAYER000020186, PRIMAYER000020817, PRIMAYER000023826, PRIMAYER000025331, PRIMAYER000032036	MIJAPON000000093, MIJAPON000000732, MIJAPON000003018, MIJAPON000003598	PARAPRI000000754, PARAPRI000001573, PARAPRI000001825, PARAPRI000003999, PARAPRI000004471, PARAPRI000004822, PARAPRI000014799, PARAPRI000015057, PARAPRI000015633, PARAPRI000016106
OG0000122	tr|O17525|O17525_CAEEL, tr|O17526|O17526_CAEEL, tr|O62324|O62324_CAEEL, tr|Q21589|Q21589_CAEEL, tr|Q21596|Q21596_CAEEL, tr|Q7YTM1|Q7YTM1_CAEEL	PPA04946, PPA25048, PPA33817, PPA40419, PPA40646		PARCANUS000002345, PARCANUS000003429, PARCANUS000004388, PARCANUS000006761, PARCANUS000006776, PARCANUS000008285, PARCANUS000009815, PARCANUS000010495, PARCANUS000010537, PARCANUS000013514, PARCANUS000026339, PARCANUS000030381	PRENTOPHAG000001885, PRENTOPHAG000005595, PRENTOPHAG000006927, PRENTOPHAG000008436, PRENTOPHAG000008756, PRENTOPHAG000010587, PRENTOPHAG000010856, PRENTOPHAG000015489, PRENTOPHAG000017036, PRENTOPHAG000017622, PRENTOPHAG000019263, PRENTOPHAG000021574, PRENTOPHAG000022666, PRENTOPHAG000026335, PRENTOPHAG000027929, PRENTOPHAG000028757, PRENTOPHAG000029415	PREXSPEC000000588, PREXSPEC000001293, PREXSPEC000005941, PREXSPEC000008792, PREXSPEC000011316, PREXSPEC000020971, PREXSPEC000025810	PRIFISSI000004904, PRIFISSI000006254, PRIFISSI000013968, PRIFISSI000018038, PRIFISSI000019187, PRIFISSI000023175, PRIFISSI000026697	PRIJAPON000001044, PRIJAPON000004181, PRIJAPON000006551, PRIJAPON000008258, PRIJAPON000009249, PRIJAPON000011058, PRIJAPON000012620, PRIJAPON000028179, PRIJAPON000030699, PRIJAPON000033162, PRIJAPON000034451	PRIMPAX000002623, PRIMPAX000003651, PRIMPAX000004010, PRIMPAX000008809, PRIMPAX000009361, PRIMPAX000012043, PRIMPAX000012389, PRIMPAX000013726, PRIMPAX000018005, PRIMPAX000027519	PRIMAYER000001229, PRIMAYER000007010, PRIMAYER000007740, PRIMAYER000008329, PRIMAYER000011268, PRIMAYER000012558, PRIMAYER000017085, PRIMAYER000023830	MIJAPON000001914, MIJAPON000003679, MIJAPON000008424	PARAPRI000002584, PARAPRI000003670, PARAPRI000011248
OG0000123		Contig209-snapTAU.3, Iso_D.6199.1, PPA06194, PPA06197, PPA22331, PPA34394, PPA36325, ppa_stranded_DN20744_c0_g1_i1, ppa_stranded_DN31653_c0_g7_i1		PARCANUS000010685, PARCANUS000011109, PARCANUS000011256, PARCANUS000014870, PARCANUS000017691, PARCANUS000017780, PARCANUS000018197, PARCANUS000019117, PARCANUS000020346, PARCANUS000020823, PARCANUS000022958, PARCANUS000030828, PARCANUS000032094, PARCANUS000032397, PARCANUS000034568, PARCANUS000035292, PARCANUS000036517	PRENTOPHAG000013636, PRENTOPHAG000022403, PRENTOPHAG000024875	PREXSPEC000002385, PREXSPEC000003353, PREXSPEC000003393, PREXSPEC000005864, PREXSPEC000007019, PREXSPEC000007080, PREXSPEC000010501, PREXSPEC000013712, PREXSPEC000013713, PREXSPEC000016942, PREXSPEC000024712	PRIFISSI000004000, PRIFISSI000005977, PRIFISSI000006283, PRIFISSI000011117, PRIFISSI000014605, PRIFISSI000014755, PRIFISSI000018616, PRIFISSI000018664, PRIFISSI000019140, PRIFISSI000020213, PRIFISSI000021586, PRIFISSI000022502, PRIFISSI000022945, PRIFISSI000027157, PRIFISSI000027664, PRIFISSI000027742, PRIFISSI000027964, PRIFISSI000028054	PRIJAPON000003319, PRIJAPON000005369, PRIJAPON000006511, PRIJAPON000008054, PRIJAPON000008282, PRIJAPON000009695, PRIJAPON000012706, PRIJAPON000012769, PRIJAPON000014928, PRIJAPON000019095, PRIJAPON000019425, PRIJAPON000021574, PRIJAPON000022974, PRIJAPON000023166, PRIJAPON000027883, PRIJAPON000030566, PRIJAPON000035651	PRIMPAX000004065, PRIMPAX000004482, PRIMPAX000006967, PRIMPAX000007845, PRIMPAX000007886, PRIMPAX000013226, PRIMPAX000024376	PRIMAYER000011477, PRIMAYER000013293, PRIMAYER000016100, PRIMAYER000017052, PRIMAYER000019117, PRIMAYER000023899		PARAPRI000010899
OG0000124		Iso_D.7055.1, Iso_D.7059.1, PPA07689, PPA07691, PPA08343, PPA11657, PPA43132, PPA43133, PPA43139, PPA43513, ppa_stranded_DN19642_c0_g1_i1, ppa_stranded_DN21133_c0_g1_i2, ppa_stranded_DN31308_c3_g5_i1, ppa_stranded_DN31308_c3_g6_i3, ppa_stranded_DN31308_c3_g9_i2, ppa_stranded_DN40943_c0_g1_i1, ppa_stranded_DN43841_c0_g1_i1, ppa_stranded_DN45505_c0_g1_i1, ppa_stranded_DN5651_c0_g2_i1		PARCANUS000001614, PARCANUS000002739, PARCANUS000003210, PARCANUS000003777, PARCANUS000004243, PARCANUS000004748, PARCANUS000004832, PARCANUS000005718, PARCANUS000006462, PARCANUS000007122, PARCANUS000007379, PARCANUS000007393, PARCANUS000007562, PARCANUS000008619, PARCANUS000008885, PARCANUS000009623, PARCANUS000010744, PARCANUS000010916, PARCANUS000011079, PARCANUS000011663, PARCANUS000011960, …		PREXSPEC000000792, PREXSPEC000001127, PREXSPEC000001159, PREXSPEC000001778, PREXSPEC000001993, PREXSPEC000002113, PREXSPEC000002161, PREXSPEC000002657, PREXSPEC000002804, PREXSPEC000003611, PREXSPEC000004037, PREXSPEC000004541, PREXSPEC000004690, PREXSPEC000004998, PREXSPEC000005573, PREXSPEC000005748, PREXSPEC000005818, PREXSPEC000007941, PREXSPEC000008314, PREXSPEC000008328, PREXSPEC000009707, …		PRIJAPON000000266, PRIJAPON000023494
OG0000125		PPA08188, PPA35530, PPA40236, ppa_stranded_DN17459_c0_g1_i1, ppa_stranded_DN25645_c0_g1_i1	sp|C9JR72|KBTBD_HUMAN, sp|Q8N239|KLH34_HUMAN, sp|Q9H511|KLH31_HUMAN, tr|H0Y9Y5|H0Y9Y5_HUMAN, tr|H7BZZ5|H7BZZ5_HUMAN, tr|K7EPZ3|K7EPZ3_HUMAN, tr|K7EQX2|K7EQX2_HUMAN, tr|Q9H7R2|Q9H7R2_HUMAN	PARCANUS000006105, PARCANUS000009644, PARCANUS000010167, PARCANUS000013813, PARCANUS000017308, PARCANUS000020999, PARCANUS000035837, PARCANUS000035983, PARCANUS000036840	PRENTOPHAG000020620, PRENTOPHAG000021328, PRENTOPHAG000021997, PRENTOPHAG000022390, PRENTOPHAG000023331, PRENTOPHAG000024152, PRENTOPHAG000024752, PRENTOPHAG000025184, PRENTOPHAG000026001, PRENTOPHAG000026421, PRENTOPHAG000027916, PRENTOPHAG000031060	PREXSPEC000003336, PREXSPEC000025052, PREXSPEC000029162, PREXSPEC000029602, PREXSPEC000030976	PRIFISSI000007764	PRIJAPON000007664, PRIJAPON000013109, PRIJAPON000014993, PRIJAPON000018982, PRIJAPON000020031, PRIJAPON000021241, PRIJAPON000022889, PRIJAPON000022927, PRIJAPON000023904, PRIJAPON000025709, PRIJAPON000026376, PRIJAPON000027046, PRIJAPON000027414, PRIJAPON000028156, PRIJAPON000028346, PRIJAPON000035012, PRIJAPON000035681, PRIJAPON000036222	PRIMPAX000011810, PRIMPAX000012529, PRIMPAX000013251, PRIMPAX000013465, PRIMPAX000015996, PRIMPAX000016686, PRIMPAX000018550, PRIMPAX000019538, PRIMPAX000020389, PRIMPAX000022520, PRIMPAX000024995, PRIMPAX000025427, PRIMPAX000026273, PRIMPAX000026652, PRIMPAX000029954, PRIMPAX000030519, PRIMPAX000034921, PRIMPAX000036140, PRIMPAX000037321	PRIMAYER000009816, PRIMAYER000016171, PRIMAYER000016524, PRIMAYER000023814, PRIMAYER000024474, PRIMAYER000024483, PRIMAYER000024505, PRIMAYER000024970, PRIMAYER000027258, PRIMAYER000029190, PRIMAYER000030248		PARAPRI000006388
OG0000126	tr|G5EFJ8|G5EFJ8_CAEEL, tr|O02252|O02252_CAEEL, tr|Q9GRV9|Q9GRV9_CAEEL	PPA02972, PPA16672, PPA39286, PPA42119, ppa_stranded_DN28809_c0_g2_i1, ppa_stranded_DN31212_c0_g3_i1		PARCANUS000000824, PARCANUS000003573, PARCANUS000012163, PARCANUS000012485, PARCANUS000016289, PARCANUS000019383, PARCANUS000020176, PARCANUS000021748, PARCANUS000031511	PRENTOPHAG000000530, PRENTOPHAG000000669, PRENTOPHAG000006457, PRENTOPHAG000006601, PRENTOPHAG000007313, PRENTOPHAG000009228, PRENTOPHAG000009394, PRENTOPHAG000010681, PRENTOPHAG000011221, PRENTOPHAG000017519	PREXSPEC000001142, PREXSPEC000002290, PREXSPEC000003792, PREXSPEC000004815, PREXSPEC000007082, PREXSPEC000007224, PREXSPEC000015317, PREXSPEC000023122	PRIFISSI000000114, PRIFISSI000000648, PRIFISSI000002282, PRIFISSI000006080, PRIFISSI000007575, PRIFISSI000009970, PRIFISSI000011542, PRIFISSI000015331, PRIFISSI000019550, PRIFISSI000024624, PRIFISSI000027271	PRIJAPON000000956, PRIJAPON000001180, PRIJAPON000003220, PRIJAPON000003676, PRIJAPON000008035, PRIJAPON000009317, PRIJAPON000012732, PRIJAPON000016249, PRIJAPON000031942	PRIMPAX000000562, PRIMPAX000000621, PRIMPAX000004353, PRIMPAX000005678, PRIMPAX000006737, PRIMPAX000007813, PRIMPAX000008528, PRIMPAX000013596, PRIMPAX000014351, PRIMPAX000017919, PRIMPAX000022136, PRIMPAX000026316	PRIMAYER000002988, PRIMAYER000003547, PRIMAYER000005382, PRIMAYER000006009, PRIMAYER000009671, PRIMAYER000010715, PRIMAYER000010916, PRIMAYER000011115, PRIMAYER000012706, PRIMAYER000016906, PRIMAYER000027560, PRIMAYER000028689	MIJAPON000000443, MIJAPON000000639	PARAPRI000003822, PARAPRI000003834, PARAPRI000003971, PARAPRI000004178, PARAPRI000011306, PARAPRI000016866
OG0000127		PPA26555, PPA34752, PPA34781, ppa_stranded_DN22202_c0_g1_i1		PARCANUS000002942, PARCANUS000003256, PARCANUS000003559, PARCANUS000009399, PARCANUS000010543, PARCANUS000011699, PARCANUS000013776, PARCANUS000016986, PARCANUS000017028, PARCANUS000019375, PARCANUS000020261, PARCANUS000023395, PARCANUS000023713, PARCANUS000027539, PARCANUS000028955, PARCANUS000032982, PARCANUS000033729, PARCANUS000034542, PARCANUS000034545	PRENTOPHAG000007381, PRENTOPHAG000013147, PRENTOPHAG000014339, PRENTOPHAG000021086, PRENTOPHAG000028037	PREXSPEC000004988, PREXSPEC000005107, PREXSPEC000005369, PREXSPEC000007050, PREXSPEC000007956, PREXSPEC000024177, PREXSPEC000025907, PREXSPEC000026933, PREXSPEC000027109, PREXSPEC000030735	PRIFISSI000019535, PRIFISSI000019736, PRIFISSI000022912	PRIJAPON000011440, PRIJAPON000013478, PRIJAPON000013747, PRIJAPON000022329, PRIJAPON000022790, PRIJAPON000023043, PRIJAPON000023361, PRIJAPON000024471, PRIJAPON000025453, PRIJAPON000026211, PRIJAPON000028097, PRIJAPON000028499, PRIJAPON000029463, PRIJAPON000031652, PRIJAPON000032229, PRIJAPON000033175, PRIJAPON000033924	PRIMPAX000010458, PRIMPAX000013450, PRIMPAX000017060, PRIMPAX000018462, PRIMPAX000022462, PRIMPAX000023383, PRIMPAX000023656, PRIMPAX000024553, PRIMPAX000025562, PRIMPAX000026885, PRIMPAX000027936, PRIMPAX000028059, PRIMPAX000030210, PRIMPAX000031960, PRIMPAX000032191, PRIMPAX000032810, PRIMPAX000033350, PRIMPAX000035117, PRIMPAX000035210	PRIMAYER000003586, PRIMAYER000004502, PRIMAYER000007675, PRIMAYER000018562, PRIMAYER000019378, PRIMAYER000020133, PRIMAYER000022876, PRIMAYER000025264, PRIMAYER000027164, PRIMAYER000027218, PRIMAYER000028757
OG0000128		PPA05455, PPA37519, PPA37525, PPA37554, PPA37925, PPA37933, ppa_stranded_DN28248_c0_g1_i3		PARCANUS000004995, PARCANUS000006896, PARCANUS000007399, PARCANUS000007865, PARCANUS000008643, PARCANUS000008694, PARCANUS000009101, PARCANUS000011282, PARCANUS000011498, PARCANUS000015395, PARCANUS000015924, PARCANUS000017666, PARCANUS000017835, PARCANUS000020139, PARCANUS000021235, PARCANUS000025203, PARCANUS000027451, PARCANUS000028707, PARCANUS000030793, PARCANUS000034862, PARCANUS000038273	PRENTOPHAG000000756, PRENTOPHAG000010861, PRENTOPHAG000011637	PREXSPEC000002835, PREXSPEC000004020, PREXSPEC000005126, PREXSPEC000005450, PREXSPEC000008430, PREXSPEC000009437, PREXSPEC000020770, PREXSPEC000021285, PREXSPEC000023708, PREXSPEC000025922	PRIFISSI000002761, PRIFISSI000006027, PRIFISSI000008786, PRIFISSI000008859, PRIFISSI000010841, PRIFISSI000015637, PRIFISSI000017461, PRIFISSI000019132, PRIFISSI000022713, PRIFISSI000024516	PRIJAPON000001547, PRIJAPON000002530, PRIJAPON000002558, PRIJAPON000003707, PRIJAPON000003878, PRIJAPON000003940, PRIJAPON000004137, PRIJAPON000004464, PRIJAPON000010938, PRIJAPON000011799, PRIJAPON000012625, PRIJAPON000021627	PRIMPAX000001150, PRIMPAX000002166, PRIMPAX000005845, PRIMPAX000015155, PRIMPAX000018646, PRIMPAX000021921, PRIMPAX000022444, PRIMPAX000022455, PRIMPAX000022757, PRIMPAX000024841, PRIMPAX000027586, PRIMPAX000029552, PRIMPAX000032044	PRIMAYER000004486, PRIMAYER000016516, PRIMAYER000017517, PRIMAYER000023649, PRIMAYER000027511, PRIMAYER000029939		PARAPRI000014961, PARAPRI000015795, PARAPRI000018737, PARAPRI000021006, PARAPRI000021368
OG0000129			sp|P01889|HLAB_HUMAN, sp|P01893|HLAH_HUMAN, sp|P04439|HLAA_HUMAN, sp|P13747|HLAE_HUMAN, sp|P17693|HLAG_HUMAN, sp|P25311|ZA2G_HUMAN, sp|P30511|HLAF_HUMAN, sp|Q30201|HFE_HUMAN, sp|Q95460|HMR1_HUMAN, tr|A0A0D9SF55|A0A0D9SF55_HUMAN, tr|A0A0D9SFW8|A0A0D9SFW8_HUMAN, tr|A0A0G2JH66|A0A0G2JH66_HUMAN, tr|A0A0G2JI36|A0A0G2JI36_HUMAN, tr|A0A0G2JIF2|A0A0G2JIF2_HUMAN, tr|A0A0G2JL56|A0A0G2JL56_HUMAN, tr|A0A0G2J…
OG0000130		PPA02766, PPA07766, PPA13888, PPA15092, PPA15093, PPA19516, PPA43176		PARCANUS000002852, PARCANUS000004940, PARCANUS000005426, PARCANUS000005651, PARCANUS000006212, PARCANUS000006869, PARCANUS000007207, PARCANUS000008541, PARCANUS000009832, PARCANUS000010203, PARCANUS000011838, PARCANUS000020165, PARCANUS000023636, PARCANUS000032292, PARCANUS000032370, PARCANUS000033833, PARCANUS000034605, PARCANUS000034613, PARCANUS000036677	PRENTOPHAG000002834, PRENTOPHAG000005383, PRENTOPHAG000006361, PRENTOPHAG000008884, PRENTOPHAG000009700, PRENTOPHAG000009883, PRENTOPHAG000010685, PRENTOPHAG000012224, PRENTOPHAG000012853, PRENTOPHAG000015705, PRENTOPHAG000016296, PRENTOPHAG000018236, PRENTOPHAG000019449, PRENTOPHAG000020223, PRENTOPHAG000020731, PRENTOPHAG000020967, PRENTOPHAG000027036, PRENTOPHAG000027766	PREXSPEC000002483, PREXSPEC000004109, PREXSPEC000010277, PREXSPEC000010326, PREXSPEC000011500, PREXSPEC000013818, PREXSPEC000024564	PRIFISSI000005215	PRIJAPON000000864, PRIJAPON000001407, PRIJAPON000002319, PRIJAPON000003686, PRIJAPON000005541, PRIJAPON000007043, PRIJAPON000020927, PRIJAPON000021626, PRIJAPON000022722, PRIJAPON000032673	PRIMPAX000001331, PRIMPAX000001412, PRIMPAX000001424, PRIMPAX000001804, PRIMPAX000001983, PRIMPAX000003216, PRIMPAX000003895, PRIMPAX000006734, PRIMPAX000012037, PRIMPAX000016065, PRIMPAX000018820, PRIMPAX000019533, PRIMPAX000019979, PRIMPAX000026910, PRIMPAX000030522	PRIMAYER000002991, PRIMAYER000010734, PRIMAYER000014885, PRIMAYER000019627, PRIMAYER000021102, PRIMAYER000028235, PRIMAYER000028252, PRIMAYER000028820, PRIMAYER000029154
OG0000131		PPA02792, PPA02793, PPA15514, PPA27969, PPA29116, PPA32543, PPA42014, ppa_stranded_DN48005_c0_g1_i1		PARCANUS000010396, PARCANUS000010415, PARCANUS000014261, PARCANUS000015994, PARCANUS000018422, PARCANUS000022851, PARCANUS000022968, PARCANUS000023175, PARCANUS000027997, PARCANUS000028650, PARCANUS000030956, PARCANUS000035298, PARCANUS000037097, PARCANUS000038922	PRENTOPHAG000003769, PRENTOPHAG000004247, PRENTOPHAG000010785, PRENTOPHAG000012563, PRENTOPHAG000012750, PRENTOPHAG000016301, PRENTOPHAG000018401, PRENTOPHAG000020987, PRENTOPHAG000025043, PRENTOPHAG000025153, PRENTOPHAG000030085	PREXSPEC000007007, PREXSPEC000010783, PREXSPEC000010872, PREXSPEC000011097, PREXSPEC000012749, PREXSPEC000013001, PREXSPEC000013300, PREXSPEC000013967, PREXSPEC000024885	PRIFISSI000002591, PRIFISSI000002999, PRIFISSI000003588, PRIFISSI000014932, PRIFISSI000022222, PRIFISSI000025091	PRIJAPON000003768, PRIJAPON000008983, PRIJAPON000010247, PRIJAPON000012491, PRIJAPON000014429, PRIJAPON000014855, PRIJAPON000030854, PRIJAPON000036214	PRIMPAX000010497, PRIMPAX000012051, PRIMPAX000012216, PRIMPAX000013436, PRIMPAX000014280, PRIMPAX000018845, PRIMPAX000022103, PRIMPAX000022758, PRIMPAX000023186, PRIMPAX000030223, PRIMPAX000034499, PRIMPAX000035643, PRIMPAX000036974	PRIMAYER000002561, PRIMAYER000010195, PRIMAYER000012435, PRIMAYER000017203, PRIMAYER000022452, PRIMAYER000023227, PRIMAYER000027368, PRIMAYER000030833, PRIMAYER000031980	MIJAPON000019364	PARAPRI000007854, PARAPRI000010860, PARAPRI000013123, PARAPRI000016655, PARAPRI000017654, PARAPRI000017925, PARAPRI000019852
OG0000132	tr|P91498|P91498_CAEEL, tr|Q966M2|Q966M2_CAEEL	Iso_D.7272.3, PPA09377, PPA09686, PPA10273, PPA33825, PPA37545	sp|P43378|PTN9_HUMAN, tr|H3BQT6|H3BQT6_HUMAN	PARCANUS000002171, PARCANUS000002303, PARCANUS000006213, PARCANUS000009227, PARCANUS000009332, PARCANUS000010613, PARCANUS000016276, PARCANUS000019251, PARCANUS000024432, PARCANUS000036539	PRENTOPHAG000000556, PRENTOPHAG000000764, PRENTOPHAG000001162, PRENTOPHAG000002750, PRENTOPHAG000014034, PRENTOPHAG000021653	PREXSPEC000002769, PREXSPEC000003894, PREXSPEC000003986, PREXSPEC000012010, PREXSPEC000012024	PRIFISSI000000540, PRIFISSI000000583, PRIFISSI000001121, PRIFISSI000003346, PRIFISSI000004033, PRIFISSI000020446	PRIJAPON000001441, PRIJAPON000002013, PRIJAPON000003652, PRIJAPON000007943, PRIJAPON000008152	PRIMPAX000001511, PRIMPAX000001908, PRIMPAX000002155, PRIMPAX000002321, PRIMPAX000002396, PRIMPAX000002817, PRIMPAX000020448	PRIMAYER000001400, PRIMAYER000002498, PRIMAYER000004110, PRIMAYER000004197, PRIMAYER000006799, PRIMAYER000007966, PRIMAYER000010123, PRIMAYER000011597, PRIMAYER000017536, PRIMAYER000021162	MIJAPON000000398, MIJAPON000001172, MIJAPON000001988, MIJAPON000002202, MIJAPON000004606, MIJAPON000005569, MIJAPON000006553, MIJAPON000008339, MIJAPON000013328, MIJAPON000014154, MIJAPON000014554, MIJAPON000016177, MIJAPON000018399	PARAPRI000000507, PARAPRI000000595, PARAPRI000000907, PARAPRI000001021, PARAPRI000003479, PARAPRI000006249, PARAPRI000006544, PARAPRI000007470, PARAPRI000013532, PARAPRI000014077, PARAPRI000018206, PARAPRI000021223, PARAPRI000022436
OG0000133			sp|B7Z6K7|ZN814_HUMAN, sp|E7ETH6|Z587B_HUMAN, sp|O43361|ZN749_HUMAN, sp|P17021|ZNF17_HUMAN, sp|P52740|ZN132_HUMAN, sp|P52741|ZN134_HUMAN, sp|Q13106|ZN154_HUMAN, sp|Q13398|ZN211_HUMAN, sp|Q3KQV3|ZN792_HUMAN, sp|Q3SY52|ZIK1_HUMAN, sp|Q68DI1|ZN776_HUMAN, sp|Q68DY9|ZN772_HUMAN, sp|Q6P9A1|ZN530_HUMAN, sp|Q6P9A3|ZN549_HUMAN, sp|Q7Z340|ZN551_HUMAN, sp|Q8IVP9|ZN547_HUMAN, sp|Q8NEK5|ZN548_HUMAN, sp|Q8TAU3…
OG0000134	sp|Q20701|GPA5_CAEEL	Contig903-snapTAU.2, PPA10789, PPA28364, PPA40857, PPA41262, PPA41287, PPA41568, PPA41749, ppa_stranded_DN17650_c0_g2_i1, ppa_stranded_DN34000_c0_g1_i1, ppa_stranded_DN41772_c0_g1_i1	tr|A2A2R6|A2A2R6_HUMAN, tr|Q5JWD1|Q5JWD1_HUMAN	PARCANUS000003539, PARCANUS000009018, PARCANUS000010392, PARCANUS000010401, PARCANUS000016332, PARCANUS000021935, PARCANUS000025105, PARCANUS000027625, PARCANUS000028823	PRENTOPHAG000001713, PRENTOPHAG000003552, PRENTOPHAG000004530, PRENTOPHAG000006516, PRENTOPHAG000007672, PRENTOPHAG000009170, PRENTOPHAG000019643, PRENTOPHAG000020820, PRENTOPHAG000024600	PREXSPEC000002099, PREXSPEC000009612, PREXSPEC000010697, PREXSPEC000010935, PREXSPEC000011045, PREXSPEC000014358, PREXSPEC000014587, PREXSPEC000014672, PREXSPEC000016352, PREXSPEC000018163, PREXSPEC000021479, PREXSPEC000021683	PRIFISSI000000373, PRIFISSI000000500, PRIFISSI000007489, PRIFISSI000023262	PRIJAPON000000226, PRIJAPON000002106, PRIJAPON000003753, PRIJAPON000007097, PRIJAPON000007207, PRIJAPON000009167, PRIJAPON000025770, PRIJAPON000027283, PRIJAPON000032792	PRIMPAX000002662, PRIMPAX000007916, PRIMPAX000010425, PRIMPAX000010927, PRIMPAX000018283, PRIMPAX000024377, PRIMPAX000029379, PRIMPAX000029562, PRIMPAX000030427, PRIMPAX000034719	PRIMAYER000000290, PRIMAYER000005663, PRIMAYER000014363, PRIMAYER000017709, PRIMAYER000018637, PRIMAYER000018734, PRIMAYER000025752, PRIMAYER000026463, PRIMAYER000026948, PRIMAYER000028313, PRIMAYER000028647, PRIMAYER000028679, PRIMAYER000029771	MIJAPON000000501, MIJAPON000004116	PARAPRI000000292, PARAPRI000003642
OG0000135	tr|O16506|O16506_CAEEL, tr|O16510|O16510_CAEEL, tr|O16988|O16988_CAEEL, tr|O45109|O45109_CAEEL, tr|Q22770|Q22770_CAEEL	Contig39-snapTAU.178, PPA09996, PPA41140, ppa_stranded_DN25120_c0_g1_i1, ppa_stranded_DN25999_c0_g2_i2, ppa_stranded_DN29012_c0_g1_i1, ppa_stranded_DN7636_c0_g1_i1		PARCANUS000003118, PARCANUS000005749, PARCANUS000005826, PARCANUS000007513, PARCANUS000008169, PARCANUS000009246, PARCANUS000010954, PARCANUS000016102, PARCANUS000027436	PRENTOPHAG000000444, PRENTOPHAG000002704, PRENTOPHAG000005681, PRENTOPHAG000006128, PRENTOPHAG000006313, PRENTOPHAG000008730, PRENTOPHAG000011747, PRENTOPHAG000012021, PRENTOPHAG000020517, PRENTOPHAG000022268, PRENTOPHAG000022925, PRENTOPHAG000024820, PRENTOPHAG000026100, PRENTOPHAG000027058, PRENTOPHAG000027470	PREXSPEC000000960, PREXSPEC000001900, PREXSPEC000002172, PREXSPEC000002681, PREXSPEC000003511, PREXSPEC000005324	PRIFISSI000000589, PRIFISSI000000723	PRIJAPON000000342, PRIJAPON000001274, PRIJAPON000001323, PRIJAPON000001398, PRIJAPON000003372, PRIJAPON000012380, PRIJAPON000013601	PRIMPAX000000644, PRIMPAX000000715, PRIMPAX000000759, PRIMPAX000003832, PRIMPAX000004780, PRIMPAX000007190, PRIMPAX000009201, PRIMPAX000010689, PRIMPAX000012605, PRIMPAX000012792, PRIMPAX000015906, PRIMPAX000025133	PRIMAYER000001775, PRIMAYER000002221, PRIMAYER000006894, PRIMAYER000007123, PRIMAYER000008545, PRIMAYER000010692, PRIMAYER000012126, PRIMAYER000014417, PRIMAYER000014530, PRIMAYER000019764	MIJAPON000000537, MIJAPON000000656, MIJAPON000000846, MIJAPON000001430, MIJAPON000002911, MIJAPON000003277, MIJAPON000004445, MIJAPON000005641	PARAPRI000000362, PARAPRI000000513, PARAPRI000008898
OG0000136	tr|B0M0N3|B0M0N3_CAEEL, tr|H2KZR9|H2KZR9_CAEEL, tr|Q7YTR6|Q7YTR6_CAEEL	PPA01832, PPA01985, PPA01986, PPA10851, PPA18269, PPA29400, PPA34575, PPA40932, PPA41653, PPA45068		PARCANUS000006003, PARCANUS000009887, PARCANUS000009967, PARCANUS000010451, PARCANUS000010556, PARCANUS000012616, PARCANUS000023161, PARCANUS000024155, PARCANUS000026271, PARCANUS000028905, PARCANUS000031311, PARCANUS000032615, PARCANUS000034572, PARCANUS000034880	PRENTOPHAG000001152, PRENTOPHAG000003012, PRENTOPHAG000008838, PRENTOPHAG000011230, PRENTOPHAG000013853, PRENTOPHAG000013866, PRENTOPHAG000016730, PRENTOPHAG000027370, PRENTOPHAG000030492	PREXSPEC000003794, PREXSPEC000004669, PREXSPEC000005631, PREXSPEC000008806, PREXSPEC000010767, PREXSPEC000014458, PREXSPEC000015178, PREXSPEC000022234, PREXSPEC000024273, PREXSPEC000026114	PRIFISSI000000830, PRIFISSI000005067, PRIFISSI000005476, PRIFISSI000006024, PRIFISSI000008626, PRIFISSI000020295, PRIFISSI000027683	PRIJAPON000003184, PRIJAPON000003839, PRIJAPON000011217, PRIJAPON000012518, PRIJAPON000013068, PRIJAPON000016991, PRIJAPON000022940, PRIJAPON000034994, PRIJAPON000035864	PRIMPAX000001655, PRIMPAX000003592, PRIMPAX000004434, PRIMPAX000007665, PRIMPAX000009762, PRIMPAX000009843, PRIMPAX000026079, PRIMPAX000029866	PRIMAYER000002177, PRIMAYER000006805, PRIMAYER000007790, PRIMAYER000008734, PRIMAYER000010182, PRIMAYER000011465, PRIMAYER000020535, PRIMAYER000022956, PRIMAYER000023380, PRIMAYER000026662, PRIMAYER000031577	MIJAPON000014740	PARAPRI000004857, PARAPRI000021061
OG0000137	tr|Q20852|Q20852_CAEEL, tr|Q9U1T8|Q9U1T8_CAEEL, tr|Q9U1T9|Q9U1T9_CAEEL, tr|Q9XTS9|Q9XTS9_CAEEL	PPA05514, PPA06051, PPA07504, PPA09058, PPA19742, PPA33801, PPA37294, PPA40158, PPA44479, PPA45966, ppa_stranded_DN31174_c0_g6_i3		PARCANUS000004257, PARCANUS000004413, PARCANUS000005025, PARCANUS000008471, PARCANUS000008631, PARCANUS000013411, PARCANUS000016886, PARCANUS000021563, PARCANUS000023359, PARCANUS000031078, PARCANUS000036533	PRENTOPHAG000000126, PRENTOPHAG000000389, PRENTOPHAG000004875, PRENTOPHAG000014762, PRENTOPHAG000023578, PRENTOPHAG000026241	PREXSPEC000000103, PREXSPEC000000987, PREXSPEC000001106, PREXSPEC000010047, PREXSPEC000011159, PREXSPEC000011424, PREXSPEC000013791	PRIFISSI000000525, PRIFISSI000000867, PRIFISSI000003856, PRIFISSI000005659, PRIFISSI000006053, PRIFISSI000017496, PRIFISSI000019877, PRIFISSI000021575, PRIFISSI000022643, PRIFISSI000023839, PRIFISSI000024404, PRIFISSI000028005	PRIJAPON000001048, PRIJAPON000001613, PRIJAPON000003297, PRIJAPON000003492	PRIMPAX000000488, PRIMPAX000002175, PRIMPAX000002988, PRIMPAX000005794, PRIMPAX000006121, PRIMPAX000012003, PRIMPAX000022145, PRIMPAX000027791, PRIMPAX000030576, PRIMPAX000036893	PRIMAYER000000387, PRIMAYER000002910, PRIMAYER000006806, PRIMAYER000011719, PRIMAYER000012124, PRIMAYER000020655, PRIMAYER000031948	MIJAPON000000422, MIJAPON000001709, MIJAPON000002637, MIJAPON000003218, MIJAPON000010535, MIJAPON000012533, MIJAPON000013016, MIJAPON000014386, MIJAPON000016469	PARAPRI000000440, PARAPRI000001491
OG0000138	tr|A0A0K3ARZ7|A0A0K3ARZ7_CAEEL, tr|A0A0K3AVH4|A0A0K3AVH4_CAEEL, tr|A0A163VTZ6|A0A163VTZ6_CAEEL, tr|A0A679L8U2|A0A679L8U2_CAEEL, tr|A4F303|A4F303_CAEEL, tr|A4F329|A4F329_CAEEL, tr|A4F330|A4F330_CAEEL, tr|A4F331|A4F331_CAEEL, tr|A4F332|A4F332_CAEEL, tr|A4F333|A4F333_CAEEL, tr|A4F334|A4F334_CAEEL, tr|A9UJP2|A9UJP2_CAEEL, tr|C7GIK9|C7GIK9_CAEEL, tr|C7GIL0|C7GIL0_CAEEL, tr|F8WU15|F8WU15_CAEEL, tr|G4SG…
OG0000139	sp|P34690|TBA2_CAEEL, sp|P52274|TBA8_CAEEL, sp|P91910|TBA3_CAEEL, tr|G5EDD4|G5EDD4_CAEEL, tr|H2L2E8|H2L2E8_CAEEL, tr|O18154|O18154_CAEEL, tr|O18688|O18688_CAEEL, tr|P91873|P91873_CAEEL, tr|Q19490|Q19490_CAEEL, tr|Q20221|Q20221_CAEEL, tr|Q9XXH2|Q9XXH2_CAEEL	PPA00215, PPA01431, PPA10572, UMM-S421-0.7-mRNA-1_frag, ppa_stranded_DN21809_c0_g1_i1, ppa_stranded_DN27959_c3_g1_i1	sp|A6NHL2|TBAL3_HUMAN, sp|P0DPH7|TBA3C_HUMAN, sp|P0DPH8|TBA3D_HUMAN, sp|P68363|TBA1B_HUMAN, sp|P68366|TBA4A_HUMAN, sp|Q6PEY2|TBA3E_HUMAN, sp|Q71U36|TBA1A_HUMAN, sp|Q9BQE3|TBA1C_HUMAN, sp|Q9NY65|TBA8_HUMAN, tr|A0A7P0T945|A0A7P0T945_HUMAN, tr|A0A7P0TA31|A0A7P0TA31_HUMAN, tr|C9J2C0|C9J2C0_HUMAN, tr|F5H5D3|F5H5D3_HUMAN, tr|F8VQQ4|F8VQQ4_HUMAN, tr|F8VVB9|F8VVB9_HUMAN	PARCANUS000001156, PARCANUS000004733, PARCANUS000004822, PARCANUS000007583, PARCANUS000008810, PARCANUS000023180, PARCANUS000029745, PARCANUS000030319	PRENTOPHAG000000140, PRENTOPHAG000000951, PRENTOPHAG000002697, PRENTOPHAG000022659	PREXSPEC000000922, PREXSPEC000004502, PREXSPEC000006334, PREXSPEC000007669, PREXSPEC000009792, PREXSPEC000010693, PREXSPEC000019709	PRIFISSI000000296, PRIFISSI000000414, PRIFISSI000002474, PRIFISSI000014352	PRIJAPON000000413, PRIJAPON000000837, PRIJAPON000002641, PRIJAPON000006562, PRIJAPON000011337, PRIJAPON000013990	PRIMPAX000000189, PRIMPAX000001426, PRIMPAX000002806, PRIMPAX000005415, PRIMPAX000007762, PRIMPAX000017785, PRIMPAX000020375	PRIMAYER000000974, PRIMAYER000001201, PRIMAYER000001506, PRIMAYER000002906, PRIMAYER000019290	MIJAPON000000124, MIJAPON000000267, MIJAPON000004446, MIJAPON000005960	PARAPRI000000045, PARAPRI000000049, PARAPRI000001697, PARAPRI000007508, PARAPRI000018575
OG0000140		Contig20-snapTAU.233, ppa_stranded_DN25312_c1_g1_i1, ppa_stranded_DN28568_c0_g1_i8, ppa_stranded_DN29492_c0_g4_i1, ppa_stranded_DN31296_c0_g1_i1, ppa_stranded_DN31296_c1_g2_i2, ppa_stranded_DN31296_c1_g2_i8, ppa_stranded_DN31296_c1_g2_i9		PARCANUS000000831, PARCANUS000001794, PARCANUS000008062, PARCANUS000009910, PARCANUS000019522, PARCANUS000029478, PARCANUS000030297	PRENTOPHAG000000356, PRENTOPHAG000001867, PRENTOPHAG000005179, PRENTOPHAG000006603, PRENTOPHAG000007483, PRENTOPHAG000009549, PRENTOPHAG000011150, PRENTOPHAG000011340, PRENTOPHAG000020324	PREXSPEC000000233, PREXSPEC000000346, PREXSPEC000002081, PREXSPEC000006956, PREXSPEC000007152, PREXSPEC000014624, PREXSPEC000028725	PRIFISSI000000563, PRIFISSI000000565	PRIJAPON000000688, PRIJAPON000001329, PRIJAPON000001432, PRIJAPON000003310, PRIJAPON000003705, PRIJAPON000004563, PRIJAPON000005595, PRIJAPON000010878, PRIJAPON000014096, PRIJAPON000022332	PRIMPAX000003699, PRIMPAX000005790, PRIMPAX000005984, PRIMPAX000006300, PRIMPAX000006628, PRIMPAX000007566, PRIMPAX000008063, PRIMPAX000010089, PRIMPAX000012452, PRIMPAX000013181, PRIMPAX000015181, PRIMPAX000015709, PRIMPAX000017227, PRIMPAX000018170, PRIMPAX000022544, PRIMPAX000026161, PRIMPAX000029398, PRIMPAX000030586	PRIMAYER000000289, PRIMAYER000000373, PRIMAYER000000416, PRIMAYER000000469, PRIMAYER000000794, PRIMAYER000003460, PRIMAYER000003656, PRIMAYER000007422, PRIMAYER000015838, PRIMAYER000020538, PRIMAYER000023258, PRIMAYER000024884, PRIMAYER000026152, PRIMAYER000026712	MIJAPON000000416, MIJAPON000001517, MIJAPON000003860, MIJAPON000007302	PARAPRI000000252, PARAPRI000000502, PARAPRI000017434
OG0000141		PPA06654, PPA36554, PPA37139, PPA41247		PARCANUS000016577, PARCANUS000019513, PARCANUS000021491, PARCANUS000023619, PARCANUS000024123, PARCANUS000024761, PARCANUS000029497, PARCANUS000030006, PARCANUS000030070, PARCANUS000030173, PARCANUS000032717, PARCANUS000035956, PARCANUS000036428, PARCANUS000036978, PARCANUS000039280	PRENTOPHAG000009377, PRENTOPHAG000011494, PRENTOPHAG000011773, PRENTOPHAG000021080, PRENTOPHAG000021314, PRENTOPHAG000024157, PRENTOPHAG000027499, PRENTOPHAG000028311, PRENTOPHAG000028516, PRENTOPHAG000029951, PRENTOPHAG000030186, PRENTOPHAG000030523, PRENTOPHAG000031113	PREXSPEC000011272, PREXSPEC000014779, PREXSPEC000015838, PREXSPEC000018025, PREXSPEC000019748, PREXSPEC000020363, PREXSPEC000020567, PREXSPEC000021900, PREXSPEC000025983, PREXSPEC000027696, PREXSPEC000027933, PREXSPEC000030017, PREXSPEC000030126, PREXSPEC000030154	PRIFISSI000011167, PRIFISSI000020565, PRIFISSI000025153	PRIJAPON000006687, PRIJAPON000023525, PRIJAPON000023974, PRIJAPON000024276, PRIJAPON000025322, PRIJAPON000026685, PRIJAPON000030059, PRIJAPON000033556, PRIJAPON000033936	PRIMPAX000004140, PRIMPAX000011905, PRIMPAX000021813, PRIMPAX000024045, PRIMPAX000024879, PRIMPAX000026037, PRIMPAX000028106, PRIMPAX000029249, PRIMPAX000031526	PRIMAYER000018847, PRIMAYER000019422, PRIMAYER000019931, PRIMAYER000021265, PRIMAYER000021731, PRIMAYER000022607, PRIMAYER000025656, PRIMAYER000025892, PRIMAYER000028270, PRIMAYER000028367, PRIMAYER000030562, PRIMAYER000032123	MIJAPON000014232, MIJAPON000019377	PARAPRI000015763
OG0000142		PPA21770, PPA35205, PPA42668, PPA42669, ppa_stranded_DN30890_c1_g4_i2, ppa_stranded_DN30993_c5_g6_i2, ppa_stranded_DN30993_c5_g6_i7, ppa_stranded_DN31392_c2_g1_i1		PARCANUS000000128, PARCANUS000000342, PARCANUS000000382, PARCANUS000000661, PARCANUS000000826, PARCANUS000000980, PARCANUS000001261, PARCANUS000001344, PARCANUS000001434, PARCANUS000002033, PARCANUS000003158, PARCANUS000003177, PARCANUS000003274, PARCANUS000003434, PARCANUS000004208, PARCANUS000004225, PARCANUS000005906, PARCANUS000005957, PARCANUS000006072, PARCANUS000006714, PARCANUS000006734, …		PREXSPEC000002839, PREXSPEC000004137, PREXSPEC000007392, PREXSPEC000009348, PREXSPEC000017468		PRIJAPON000000124, PRIJAPON000000398, PRIJAPON000000523, PRIJAPON000000710, PRIJAPON000000791, PRIJAPON000000931, PRIJAPON000001300, PRIJAPON000001315, PRIJAPON000001676, PRIJAPON000002422, PRIJAPON000003142, PRIJAPON000003201, PRIJAPON000003476, PRIJAPON000004071, PRIJAPON000005314, PRIJAPON000006587, PRIJAPON000007098, PRIJAPON000017432, PRIJAPON000022524, PRIJAPON000027372, PRIJAPON000030840	PRIMPAX000001380, PRIMPAX000001458, PRIMPAX000005090, PRIMPAX000007419, PRIMPAX000036275
OG0000143	tr|G4SHR1|G4SHR1_CAEEL, tr|Q23427|Q23427_CAEEL	PPA31509, UMM-S2838-12.11-mRNA-1_2, ppa_stranded_DN18526_c0_g1_i2		PARCANUS000003133, PARCANUS000004553, PARCANUS000008782, PARCANUS000009661, PARCANUS000011000, PARCANUS000017370, PARCANUS000028586, PARCANUS000029966, PARCANUS000031917, PARCANUS000037007	PRENTOPHAG000001384, PRENTOPHAG000005932, PRENTOPHAG000013121, PRENTOPHAG000017675, PRENTOPHAG000019521, PRENTOPHAG000021257, PRENTOPHAG000026287, PRENTOPHAG000026761	PREXSPEC000001019, PREXSPEC000001471, PREXSPEC000001781, PREXSPEC000002997, PREXSPEC000007951, PREXSPEC000020509, PREXSPEC000024034	PRIFISSI000000747, PRIFISSI000001775, PRIFISSI000010462, PRIFISSI000021804	PRIJAPON000003448, PRIJAPON000007473, PRIJAPON000012048, PRIJAPON000012357, PRIJAPON000019296, PRIJAPON000022260, PRIJAPON000031480, PRIJAPON000035109	PRIMPAX000003551, PRIMPAX000004153, PRIMPAX000004543, PRIMPAX000005372, PRIMPAX000006839, PRIMPAX000014552, PRIMPAX000024124, PRIMPAX000027196, PRIMPAX000027561, PRIMPAX000030959, PRIMPAX000031934, PRIMPAX000034361, PRIMPAX000034955	PRIMAYER000002141, PRIMAYER000007460, PRIMAYER000007628, PRIMAYER000008332, PRIMAYER000013440, PRIMAYER000017328, PRIMAYER000019240, PRIMAYER000019404, PRIMAYER000020454, PRIMAYER000020727, PRIMAYER000021243, PRIMAYER000022135, PRIMAYER000022409, PRIMAYER000022764, PRIMAYER000024232, PRIMAYER000025599, PRIMAYER000028371	MIJAPON000001122, MIJAPON000004553, MIJAPON000004981, MIJAPON000005482, MIJAPON000007719, MIJAPON000011787, MIJAPON000016058	PARAPRI000003353, PARAPRI000020476
OG0000144		Iso_D.80.1, PPA01526, PPA13477, PPA25895, PPA36442, PPA36443, PPA41551, PPA41912		PARCANUS000005986, PARCANUS000006567, PARCANUS000009390, PARCANUS000009943, PARCANUS000014903, PARCANUS000023777, PARCANUS000030568, PARCANUS000030927, PARCANUS000031374, PARCANUS000033022, PARCANUS000034747, PARCANUS000037279	PRENTOPHAG000006680, PRENTOPHAG000013064, PRENTOPHAG000017972, PRENTOPHAG000019433, PRENTOPHAG000020347	PREXSPEC000003799, PREXSPEC000005414, PREXSPEC000010389, PREXSPEC000010936, PREXSPEC000012065, PREXSPEC000015203, PREXSPEC000023973, PREXSPEC000024269, PREXSPEC000024697	PRIFISSI000020353	PRIJAPON000007881, PRIJAPON000008959, PRIJAPON000010523, PRIJAPON000011938, PRIJAPON000013152, PRIJAPON000018726, PRIJAPON000020842, PRIJAPON000022355, PRIJAPON000023478, PRIJAPON000026917, PRIJAPON000027007, PRIJAPON000028631, PRIJAPON000031330, PRIJAPON000032037, PRIJAPON000033424, PRIJAPON000035606	PRIMPAX000004004, PRIMPAX000005273, PRIMPAX000007962, PRIMPAX000013215, PRIMPAX000014139, PRIMPAX000020468, PRIMPAX000020945, PRIMPAX000021247, PRIMPAX000026398, PRIMPAX000027338, PRIMPAX000028239, PRIMPAX000028244, PRIMPAX000028715, PRIMPAX000031054, PRIMPAX000032384, PRIMPAX000036688	PRIMAYER000009508, PRIMAYER000011352, PRIMAYER000012850, PRIMAYER000016710, PRIMAYER000017107, PRIMAYER000017531, PRIMAYER000018205, PRIMAYER000020492, PRIMAYER000020769, PRIMAYER000020826, PRIMAYER000027253, PRIMAYER000031740, PRIMAYER000031754		PARAPRI000020535
OG0000145		PPA13788, PPA19043, PPA19045, PPA31009, PPA33805, PPA37149, PPA37850, ppa_stranded_DN29525_c0_g2_i5		PARCANUS000000745, PARCANUS000002028, PARCANUS000005351, PARCANUS000006760, PARCANUS000008525, PARCANUS000010000, PARCANUS000013271, PARCANUS000013505, PARCANUS000018417, PARCANUS000018865, PARCANUS000020167, PARCANUS000032303, PARCANUS000036576	PRENTOPHAG000002576, PRENTOPHAG000005768, PRENTOPHAG000005915, PRENTOPHAG000006339, PRENTOPHAG000006523, PRENTOPHAG000006527, PRENTOPHAG000016796, PRENTOPHAG000017550, PRENTOPHAG000027849	PREXSPEC000001051, PREXSPEC000005345, PREXSPEC000006620, PREXSPEC000009799, PREXSPEC000019671, PREXSPEC000026464, PREXSPEC000027644	PRIFISSI000004915, PRIFISSI000007574, PRIFISSI000008569, PRIFISSI000010712	PRIJAPON000002193, PRIJAPON000004346, PRIJAPON000007099, PRIJAPON000007580, PRIJAPON000007721, PRIJAPON000019946, PRIJAPON000020665, PRIJAPON000023889, PRIJAPON000026290, PRIJAPON000027939, PRIJAPON000035170	PRIMPAX000001648, PRIMPAX000003013, PRIMPAX000006563, PRIMPAX000007805, PRIMPAX000014421, PRIMPAX000014682, PRIMPAX000018003, PRIMPAX000026719, PRIMPAX000028002, PRIMPAX000028539, PRIMPAX000028759, PRIMPAX000029740	PRIMAYER000003489, PRIMAYER000008038, PRIMAYER000010364, PRIMAYER000012246, PRIMAYER000013218, PRIMAYER000013422, PRIMAYER000013803, PRIMAYER000014095, PRIMAYER000024246, PRIMAYER000030986	MIJAPON000004980, MIJAPON000005249, MIJAPON000005864, MIJAPON000007544, MIJAPON000014657, MIJAPON000014836, MIJAPON000016932
OG0000146		PPA20287, PPA33068	sp|Q7RTY5|PRS48_HUMAN, sp|Q7Z5A4|PRS42_HUMAN, tr|Q5JRU4|Q5JRU4_HUMAN	PARCANUS000001437, PARCANUS000001613, PARCANUS000001703, PARCANUS000002774, PARCANUS000004758, PARCANUS000004781, PARCANUS000004857, PARCANUS000006148, PARCANUS000006515, PARCANUS000007133, PARCANUS000009822, PARCANUS000014861, PARCANUS000028562, PARCANUS000037614	PRENTOPHAG000001109, PRENTOPHAG000030028	PREXSPEC000002394, PREXSPEC000006437, PREXSPEC000007281, PREXSPEC000008012, PREXSPEC000009754, PREXSPEC000011524, PREXSPEC000011629, PREXSPEC000011683, PREXSPEC000015247, PREXSPEC000016811, PREXSPEC000018268, PREXSPEC000020718, PREXSPEC000027680	PRIFISSI000001660	PRIJAPON000003163, PRIJAPON000003600, PRIJAPON000004823, PRIJAPON000005723, PRIJAPON000007463, PRIJAPON000011120, PRIJAPON000012762, PRIJAPON000013827, PRIJAPON000016422, PRIJAPON000017398, PRIJAPON000017764, PRIJAPON000018645, PRIJAPON000020276, PRIJAPON000021028, PRIJAPON000023038, PRIJAPON000024186, PRIJAPON000024762, PRIJAPON000024907, PRIJAPON000026358, PRIJAPON000030784	PRIMPAX000002332, PRIMPAX000002489, PRIMPAX000002723, PRIMPAX000004628, PRIMPAX000005028, PRIMPAX000005897, PRIMPAX000006860, PRIMPAX000007722, PRIMPAX000008180, PRIMPAX000008833, PRIMPAX000018705, PRIMPAX000023859, PRIMPAX000024731, PRIMPAX000026604, PRIMPAX000034534	PRIMAYER000007517, PRIMAYER000008554, PRIMAYER000008870, PRIMAYER000018995, PRIMAYER000019449, PRIMAYER000019484, PRIMAYER000020610, PRIMAYER000023983, PRIMAYER000026087, PRIMAYER000031564		PARAPRI000021766
OG0000147							PRIFISSI000000032, PRIFISSI000001056, PRIFISSI000002184, PRIFISSI000002245, PRIFISSI000002656, PRIFISSI000002916, PRIFISSI000003610, PRIFISSI000005063, PRIFISSI000005915, PRIFISSI000006412, PRIFISSI000006483, PRIFISSI000006675, PRIFISSI000006995, PRIFISSI000007057, PRIFISSI000008686, PRIFISSI000008887, PRIFISSI000009599, PRIFISSI000009742, PRIFISSI000010915, PRIFISSI000011384, PRIFISSI000011789, …
OG0000148	sp|O44408|KGB1_CAEEL, sp|Q8WQG9|JNK1_CAEEL, tr|H2KZI0|H2KZI0_CAEEL	Contig12-snapTAU.267, PPA01304, PPA32287, PPA37273, PPA37932, ppa_stranded_DN25831_c0_g2_i6, ppa_stranded_DN49434_c0_g1_i1	sp|P45983|MK08_HUMAN, sp|P45984|MK09_HUMAN, sp|P53779|MK10_HUMAN, tr|A0A1P0B7D2|A0A1P0B7D2_HUMAN, tr|A0A286YEN5|A0A286YEN5_HUMAN, tr|A0A286YEQ0|A0A286YEQ0_HUMAN, tr|A0A286YEQ7|A0A286YEQ7_HUMAN, tr|A0A286YES0|A0A286YES0_HUMAN, tr|A0A286YES9|A0A286YES9_HUMAN, tr|A0A286YEV3|A0A286YEV3_HUMAN, tr|A0A286YEV8|A0A286YEV8_HUMAN, tr|A0A286YEW9|A0A286YEW9_HUMAN, tr|A0A286YEX7|A0A286YEX7_HUMAN, tr|A0A286YF02…	PARCANUS000000587, PARCANUS000001556, PARCANUS000002131, PARCANUS000004399, PARCANUS000004805	PRENTOPHAG000000046, PRENTOPHAG000000745, PRENTOPHAG000001338, PRENTOPHAG000001899, PRENTOPHAG000001997, PRENTOPHAG000006750, PRENTOPHAG000008842, PRENTOPHAG000010619	PREXSPEC000000215, PREXSPEC000000223, PREXSPEC000008304, PREXSPEC000008439	PRIFISSI000000106, PRIFISSI000000495, PRIFISSI000001059	PRIJAPON000000416, PRIJAPON000001011, PRIJAPON000001021, PRIJAPON000001159, PRIJAPON000019230	PRIMPAX000000494, PRIMPAX000000738, PRIMPAX000001061, PRIMPAX000015552, PRIMPAX000017523	PRIMAYER000000521, PRIMAYER000002683, PRIMAYER000002966, PRIMAYER000006603, PRIMAYER000021143	MIJAPON000000246, MIJAPON000000306, MIJAPON000001475	PARAPRI000000080, PARAPRI000000091, PARAPRI000000641
OG0000149	tr|H2KYE8|H2KYE8_CAEEL, tr|Q1W0S0|Q1W0S0_CAEEL	PPA10038, PPA37165, PPA40887, PPA41937, ppa_stranded_DN20631_c0_g1_i1, ppa_stranded_DN24745_c0_g2_i2, ppa_stranded_DN29832_c0_g1_i4		PARCANUS000000239, PARCANUS000000759, PARCANUS000006532, PARCANUS000009789, PARCANUS000010532, PARCANUS000018483, PARCANUS000022155, PARCANUS000026123, PARCANUS000032408, PARCANUS000033335, PARCANUS000036264, PARCANUS000036727	PRENTOPHAG000000270, PRENTOPHAG000000455, PRENTOPHAG000000457, PRENTOPHAG000000910, PRENTOPHAG000002189, PRENTOPHAG000009885, PRENTOPHAG000014732, PRENTOPHAG000020468, PRENTOPHAG000022552	PREXSPEC000002836, PREXSPEC000003124, PREXSPEC000005090, PREXSPEC000010226, PREXSPEC000013597, PREXSPEC000013903, PREXSPEC000017615, PREXSPEC000028166, PREXSPEC000030662	PRIFISSI000000311, PRIFISSI000003661, PRIFISSI000008084, PRIFISSI000008597, PRIFISSI000009900	PRIJAPON000000469, PRIJAPON000001242, PRIJAPON000002277, PRIJAPON000004219, PRIJAPON000014017, PRIJAPON000018542, PRIJAPON000019342, PRIJAPON000036138, PRIJAPON000036242	PRIMPAX000001361, PRIMPAX000003171, PRIMPAX000006483, PRIMPAX000007591, PRIMPAX000009166, PRIMPAX000018390, PRIMPAX000027907, PRIMPAX000032964, PRIMPAX000033366, PRIMPAX000034761	PRIMAYER000000362, PRIMAYER000000427, PRIMAYER000002601, PRIMAYER000006794, PRIMAYER000010787, PRIMAYER000011317, PRIMAYER000018091, PRIMAYER000018152, PRIMAYER000019515, PRIMAYER000021527, PRIMAYER000025012, PRIMAYER000025468, PRIMAYER000028545	MIJAPON000000412, MIJAPON000007209	PARAPRI000000563, PARAPRI000001392
OG0000150		Contig42-snapTAU.61, Iso_D.9683.2, PPA10825, PPA18401, PPA21414, PPA40837, ppa_stranded_DN31515_c0_g1_i1		PARCANUS000001116, PARCANUS000002558, PARCANUS000003498, PARCANUS000003600, PARCANUS000006449, PARCANUS000017155, PARCANUS000022140	PRENTOPHAG000000715, PRENTOPHAG000001145, PRENTOPHAG000001243, PRENTOPHAG000002178, PRENTOPHAG000002587, PRENTOPHAG000003892, PRENTOPHAG000005320, PRENTOPHAG000009677, PRENTOPHAG000011131, PRENTOPHAG000012831, PRENTOPHAG000013325, PRENTOPHAG000014958, PRENTOPHAG000017853, PRENTOPHAG000020393, PRENTOPHAG000020452, PRENTOPHAG000021130, PRENTOPHAG000021452, PRENTOPHAG000025197, PRENTOPHAG000028828	PREXSPEC000001952, PREXSPEC000002786, PREXSPEC000003104, PREXSPEC000015477, PREXSPEC000017954, PREXSPEC000030982	PRIFISSI000000426, PRIFISSI000000898, PRIFISSI000006123, PRIFISSI000008443, PRIFISSI000008765, PRIFISSI000019522, PRIFISSI000020523, PRIFISSI000025740	PRIJAPON000000604, PRIJAPON000000633, PRIJAPON000002663, PRIJAPON000003603, PRIJAPON000007096, PRIJAPON000007209, PRIJAPON000012052, PRIJAPON000012208, PRIJAPON000023079, PRIJAPON000023609	PRIMPAX000000352, PRIMPAX000005651, PRIMPAX000006762, PRIMPAX000013527, PRIMPAX000020308, PRIMPAX000021021, PRIMPAX000024309	PRIMAYER000000910, PRIMAYER000001266, PRIMAYER000003260, PRIMAYER000016801, PRIMAYER000025977	MIJAPON000000578, MIJAPON000009908, MIJAPON000012906, MIJAPON000016365, MIJAPON000019475	PARAPRI000000461, PARAPRI000001063, PARAPRI000001412, PARAPRI000007353, PARAPRI000014321, PARAPRI000020706
OG0000151		Iso_D.12197.1, Iso_D.12200.3, Iso_D.7491.1, PPA07754, ppa_stranded_DN19725_c0_g1_i1, ppa_stranded_DN26747_c1_g1_i1, ppa_stranded_DN28080_c0_g1_i1, ppa_stranded_DN29390_c1_g3_i14, ppa_stranded_DN31086_c0_g4_i1, ppa_stranded_DN31621_c0_g16_i2, ppa_stranded_DN9196_c0_g1_i1		PARCANUS000000136, PARCANUS000000240, PARCANUS000000479, PARCANUS000000637, PARCANUS000001342, PARCANUS000002058, PARCANUS000002821, PARCANUS000003474, PARCANUS000004457, PARCANUS000010336, PARCANUS000012083, PARCANUS000016068	PRENTOPHAG000000069, PRENTOPHAG000001245, PRENTOPHAG000001261, PRENTOPHAG000001377, PRENTOPHAG000001410, PRENTOPHAG000001579, PRENTOPHAG000001933, PRENTOPHAG000002670, PRENTOPHAG000004618, PRENTOPHAG000006080, PRENTOPHAG000017520	PREXSPEC000000751, PREXSPEC000000811, PREXSPEC000001177, PREXSPEC000001684, PREXSPEC000002943, PREXSPEC000003951, PREXSPEC000004014, PREXSPEC000005341, PREXSPEC000007644, PREXSPEC000011249, PREXSPEC000016110	PRIFISSI000005439	PRIJAPON000000458, PRIJAPON000000690, PRIJAPON000001805, PRIJAPON000001874, PRIJAPON000003153, PRIJAPON000004169, PRIJAPON000006928, PRIJAPON000009422, PRIJAPON000010126, PRIJAPON000011207, PRIJAPON000016890, PRIJAPON000034788	PRIMPAX000002091, PRIMPAX000002423, PRIMPAX000003012, PRIMPAX000003118, PRIMPAX000005027, PRIMPAX000007415, PRIMPAX000008486, PRIMPAX000008604, PRIMPAX000009895, PRIMPAX000010787, PRIMPAX000013328, PRIMPAX000024367, PRIMPAX000024730, PRIMPAX000032181, PRIMPAX000035799	PRIMAYER000000295, PRIMAYER000000665, PRIMAYER000005342, PRIMAYER000021807	MIJAPON000010641	PARAPRI000022172, PARAPRI000022526
OG0000152					PRENTOPHAG000000980	PREXSPEC000030078		PRIJAPON000008775		PRIMAYER000003264, PRIMAYER000004060, PRIMAYER000004362, PRIMAYER000004641, PRIMAYER000004873, PRIMAYER000004950, PRIMAYER000007062, PRIMAYER000007743, PRIMAYER000008361, PRIMAYER000008377, PRIMAYER000008419, PRIMAYER000009438, PRIMAYER000009921, PRIMAYER000010537, PRIMAYER000011210, PRIMAYER000011513, PRIMAYER000011552, PRIMAYER000011941, PRIMAYER000012370, PRIMAYER000012529, PRIMAYER000012751, …
OG0000153		Contig8-snapTAU.423, Contig8-snapTAU.424, Contig8-snapTAU.426, PPA07634, PPA19569, ppa_stranded_DN27115_c0_g2_i2		PARCANUS000001968, PARCANUS000004545, PARCANUS000004911, PARCANUS000007191, PARCANUS000007934, PARCANUS000011599, PARCANUS000018770, PARCANUS000027614	PRENTOPHAG000001181, PRENTOPHAG000006088, PRENTOPHAG000006652, PRENTOPHAG000007039, PRENTOPHAG000008108, PRENTOPHAG000011977, PRENTOPHAG000021323	PREXSPEC000000666, PREXSPEC000000992, PREXSPEC000004224, PREXSPEC000010147, PREXSPEC000011829, PREXSPEC000021471	PRIFISSI000002258, PRIFISSI000005613, PRIFISSI000005713, PRIFISSI000006627, PRIFISSI000016907, PRIFISSI000021722, PRIFISSI000022800, PRIFISSI000023973, PRIFISSI000024991	PRIJAPON000001029, PRIJAPON000002577, PRIJAPON000004533, PRIJAPON000005252, PRIJAPON000007640, PRIJAPON000010688, PRIJAPON000012013, PRIJAPON000012410, PRIJAPON000013030, PRIJAPON000016373, PRIJAPON000018520, PRIJAPON000019435	PRIMPAX000001550, PRIMPAX000002693, PRIMPAX000003847, PRIMPAX000004558, PRIMPAX000004923, PRIMPAX000005957, PRIMPAX000008060, PRIMPAX000009422, PRIMPAX000027142, PRIMPAX000030102	PRIMAYER000007005, PRIMAYER000009966, PRIMAYER000010030, PRIMAYER000011202, PRIMAYER000012174, PRIMAYER000012784, PRIMAYER000018874, PRIMAYER000025125, PRIMAYER000028873, PRIMAYER000029583	MIJAPON000001004, MIJAPON000001107, MIJAPON000004680, MIJAPON000009327	PARAPRI000000733, PARAPRI000002832, PARAPRI000005085, PARAPRI000005325, PARAPRI000005701, PARAPRI000014474, PARAPRI000022617
OG0000154		PPA01774, PPA01784, PPA14488, PPA32169, PPA33886, PPA38007, UMM-S112-22.35-mRNA-1_frag_1		PARCANUS000002325, PARCANUS000002738, PARCANUS000002847, PARCANUS000007776, PARCANUS000011015, PARCANUS000014601, PARCANUS000017662, PARCANUS000018243, PARCANUS000018565, PARCANUS000019144, PARCANUS000019773, PARCANUS000023481, PARCANUS000023578, PARCANUS000026267, PARCANUS000026631, PARCANUS000026918, PARCANUS000027309, PARCANUS000030409, PARCANUS000032721, PARCANUS000032942, PARCANUS000039004	PRENTOPHAG000004609, PRENTOPHAG000006906, PRENTOPHAG000022854, PRENTOPHAG000023984, PRENTOPHAG000024553, PRENTOPHAG000025582, PRENTOPHAG000029592	PREXSPEC000002565, PREXSPEC000002698, PREXSPEC000005146, PREXSPEC000007218, PREXSPEC000008090, PREXSPEC000016136, PREXSPEC000017186, PREXSPEC000017417, PREXSPEC000020774, PREXSPEC000024645, PREXSPEC000024950, PREXSPEC000029453	PRIFISSI000020581	PRIJAPON000003817, PRIJAPON000005955, PRIJAPON000007973, PRIJAPON000009540, PRIJAPON000010809, PRIJAPON000013273, PRIJAPON000016904, PRIJAPON000020388, PRIJAPON000020897, PRIJAPON000023905, PRIJAPON000024630, PRIJAPON000029575, PRIJAPON000030207, PRIJAPON000033109, PRIJAPON000033329, PRIJAPON000034991, PRIJAPON000035753	PRIMPAX000001374, PRIMPAX000002532, PRIMPAX000006557, PRIMPAX000007676, PRIMPAX000008832, PRIMPAX000009561, PRIMPAX000013112, PRIMPAX000013634, PRIMPAX000014794, PRIMPAX000025226, PRIMPAX000026468, PRIMPAX000031486	PRIMAYER000002388, PRIMAYER000025774
OG0000155		PPA33715, PPA33716, PPA36519, PPA36523, PPA36528, PPA36537, PPA36542, PPA44251		PARCANUS000001456, PARCANUS000005905, PARCANUS000009196, PARCANUS000015308, PARCANUS000017328, PARCANUS000017382, PARCANUS000018174, PARCANUS000018660, PARCANUS000023297, PARCANUS000027123, PARCANUS000035691	PRENTOPHAG000006536, PRENTOPHAG000012721, PRENTOPHAG000014832, PRENTOPHAG000015036, PRENTOPHAG000027693, PRENTOPHAG000029422, PRENTOPHAG000030037, PRENTOPHAG000030061	PREXSPEC000004686, PREXSPEC000007953, PREXSPEC000009840, PREXSPEC000010390, PREXSPEC000012301, PREXSPEC000017859, PREXSPEC000020051, PREXSPEC000025829	PRIFISSI000016491, PRIFISSI000018248, PRIFISSI000021593, PRIFISSI000022477, PRIFISSI000024773	PRIJAPON000004427, PRIJAPON000004986, PRIJAPON000007101, PRIJAPON000008248, PRIJAPON000010740, PRIJAPON000012056, PRIJAPON000015877, PRIJAPON000016138, PRIJAPON000019811, PRIJAPON000023610, PRIJAPON000030000, PRIJAPON000034804, PRIJAPON000035624	PRIMPAX000000516, PRIMPAX000000711, PRIMPAX000002876, PRIMPAX000003136, PRIMPAX000005498, PRIMPAX000012784, PRIMPAX000017840, PRIMPAX000022301, PRIMPAX000027941, PRIMPAX000029484, PRIMPAX000029694, PRIMPAX000030997, PRIMPAX000032119, PRIMPAX000033166	PRIMAYER000007031, PRIMAYER000008705, PRIMAYER000014324, PRIMAYER000018268, PRIMAYER000021068, PRIMAYER000021792, PRIMAYER000023321, PRIMAYER000023540, PRIMAYER000023800, PRIMAYER000026006, PRIMAYER000026407, PRIMAYER000030804
OG0000156		Iso_D.6099.1, PPA11126, PPA36285, PPA43336, ppa_stranded_DN28172_c2_g3_i1, ppa_stranded_DN29645_c0_g1_i4		PARCANUS000000668, PARCANUS000003491, PARCANUS000009836, PARCANUS000010925, PARCANUS000016582, PARCANUS000020057, PARCANUS000020171, PARCANUS000021028, PARCANUS000025950, PARCANUS000026755, PARCANUS000027994, PARCANUS000030699, PARCANUS000030721, PARCANUS000031872, PARCANUS000035403, PARCANUS000035500, PARCANUS000036819, PARCANUS000037021	PRENTOPHAG000001267, PRENTOPHAG000001346, PRENTOPHAG000004236, PRENTOPHAG000013453, PRENTOPHAG000018257, PRENTOPHAG000020955, PRENTOPHAG000021028, PRENTOPHAG000021725	PREXSPEC000002110, PREXSPEC000003998, PREXSPEC000004350, PREXSPEC000009985, PREXSPEC000014825, PREXSPEC000014946, PREXSPEC000021407, PREXSPEC000022726, PREXSPEC000024606	PRIFISSI000001162, PRIFISSI000002519, PRIFISSI000013451	PRIJAPON000000360, PRIJAPON000001147, PRIJAPON000004471, PRIJAPON000012940, PRIJAPON000013081, PRIJAPON000013125, PRIJAPON000014479, PRIJAPON000014705, PRIJAPON000014836, PRIJAPON000023782, PRIJAPON000029080, PRIJAPON000030199, PRIJAPON000031717	PRIMPAX000003509, PRIMPAX000003636, PRIMPAX000005607, PRIMPAX000007250, PRIMPAX000014199, PRIMPAX000024638, PRIMPAX000026632	PRIMAYER000001327, PRIMAYER000002270, PRIMAYER000005041, PRIMAYER000016129, PRIMAYER000021313, PRIMAYER000030723	MIJAPON000000110, MIJAPON000000356, MIJAPON000001018	PARAPRI000001575, PARAPRI000002718, PARAPRI000003548, PARAPRI000004765, PARAPRI000006199
OG0000157		PPA03615, PPA34805, PPA35928, PPA40592, PPA41298, PPA42088, PPA42094, ppa_stranded_DN34346_c0_g1_i1		PARCANUS000010469, PARCANUS000012520, PARCANUS000022788, PARCANUS000023836, PARCANUS000025436, PARCANUS000026330, PARCANUS000026970, PARCANUS000028596, PARCANUS000028841, PARCANUS000028867, PARCANUS000030720, PARCANUS000031103, PARCANUS000033164, PARCANUS000033874, PARCANUS000036275, PARCANUS000036280, PARCANUS000038573	PRENTOPHAG000004001, PRENTOPHAG000006915, PRENTOPHAG000013758, PRENTOPHAG000020697, PRENTOPHAG000020873, PRENTOPHAG000027275, PRENTOPHAG000028985	PREXSPEC000010855, PREXSPEC000017123, PREXSPEC000021382, PREXSPEC000021476, PREXSPEC000022532, PREXSPEC000022944, PREXSPEC000024639, PREXSPEC000024672, PREXSPEC000026663, PREXSPEC000026904, PREXSPEC000028600	PRIFISSI000004349, PRIFISSI000015374, PRIFISSI000020533, PRIFISSI000022707, PRIFISSI000026148	PRIJAPON000009450, PRIJAPON000010667, PRIJAPON000012284, PRIJAPON000015194, PRIJAPON000028574, PRIJAPON000029461, PRIJAPON000032307, PRIJAPON000036377	PRIMPAX000020509, PRIMPAX000021253, PRIMPAX000022108, PRIMPAX000023995, PRIMPAX000025483, PRIMPAX000027896, PRIMPAX000028920, PRIMPAX000029138, PRIMPAX000030728, PRIMPAX000030887, PRIMPAX000032061, PRIMPAX000033902, PRIMPAX000034746, PRIMPAX000037008, PRIMPAX000037243	PRIMAYER000010190, PRIMAYER000012931, PRIMAYER000013755, PRIMAYER000022673, PRIMAYER000029835	MIJAPON000008326, MIJAPON000019626
OG0000158		PPA15045, PPA22233, PPA22236, PPA37596, PPA40790, PPA40806, PPA41026, PPA41754, PPA42661		PARCANUS000001312, PARCANUS000001465, PARCANUS000001681, PARCANUS000003356, PARCANUS000007739, PARCANUS000008950, PARCANUS000010294, PARCANUS000012084, PARCANUS000017095, PARCANUS000017710, PARCANUS000021386, PARCANUS000038569	PRENTOPHAG000001985, PRENTOPHAG000005487, PRENTOPHAG000006490, PRENTOPHAG000012980, PRENTOPHAG000014589, PRENTOPHAG000025543	PREXSPEC000000670, PREXSPEC000001295, PREXSPEC000003241, PREXSPEC000004357, PREXSPEC000005642, PREXSPEC000009567, PREXSPEC000010429, PREXSPEC000013426	PRIFISSI000000407, PRIFISSI000001203, PRIFISSI000001304, PRIFISSI000002545, PRIFISSI000005864, PRIFISSI000009073, PRIFISSI000014043, PRIFISSI000015210	PRIJAPON000001093, PRIJAPON000001838, PRIJAPON000001884, PRIJAPON000007028, PRIJAPON000010402, PRIJAPON000012422, PRIJAPON000018920	PRIMPAX000000497, PRIMPAX000000507, PRIMPAX000001049, PRIMPAX000003962, PRIMPAX000005864, PRIMPAX000007795, PRIMPAX000013200, PRIMPAX000018102, PRIMPAX000021182, PRIMPAX000028549, PRIMPAX000037255	PRIMAYER000002856, PRIMAYER000002930, PRIMAYER000004837, PRIMAYER000005099, PRIMAYER000005226, PRIMAYER000013750, PRIMAYER000014424, PRIMAYER000023333	MIJAPON000001246, MIJAPON000001308, MIJAPON000001829	PARAPRI000000561, PARAPRI000001929, PARAPRI000006706, PARAPRI000007941, PARAPRI000008119, PARAPRI000013021
OG0000159			sp|A6NGY5|O51F1_HUMAN, sp|A6NMU1|O52A4_HUMAN, sp|P0C646|O52Z1_HUMAN, sp|P0C7T3|O56A5_HUMAN, sp|Q6IF63|O52W1_HUMAN, sp|Q6IFG1|O52E8_HUMAN, sp|Q8NGF0|O52B6_HUMAN, sp|Q8NGF1|O52R1_HUMAN, sp|Q8NGF3|O51D1_HUMAN, sp|Q8NGH5|O56A1_HUMAN, sp|Q8NGH6|O52L2_HUMAN, sp|Q8NGH7|O52L1_HUMAN, sp|Q8NGH8|O56A4_HUMAN, sp|Q8NGH9|O52E4_HUMAN, sp|Q8NGI0|O52N2_HUMAN, sp|Q8NGI1|O56B2_HUMAN, sp|Q8NGI2|O52N4_HUMAN, sp|Q8NGI…
OG0000160	tr|Q9XVV9|Q9XVV9_CAEEL	Contig0-snapTAU.536, Contig24-snapTAU.280, Contig24-snapTAU.281, ppa_stranded_DN22983_c0_g1_i1, ppa_stranded_DN31656_c1_g2_i1		PARCANUS000000261, PARCANUS000000776, PARCANUS000002106, PARCANUS000002818, PARCANUS000004227, PARCANUS000004434, PARCANUS000014635, PARCANUS000017365, PARCANUS000018976, PARCANUS000020498, PARCANUS000021139, PARCANUS000025890, PARCANUS000031087	PRENTOPHAG000000993, PRENTOPHAG000001753, PRENTOPHAG000006576, PRENTOPHAG000019628, PRENTOPHAG000024013, PRENTOPHAG000025092	PREXSPEC000001801, PREXSPEC000003463, PREXSPEC000003645, PREXSPEC000003960, PREXSPEC000010092, PREXSPEC000015362, PREXSPEC000015718, PREXSPEC000019771, PREXSPEC000021213, PREXSPEC000022526	PRIFISSI000000602, PRIFISSI000003239, PRIFISSI000003297, PRIFISSI000003650, PRIFISSI000005101, PRIFISSI000008137, PRIFISSI000009896, PRIFISSI000010651, PRIFISSI000010997	PRIJAPON000000612, PRIJAPON000006384, PRIJAPON000006626, PRIJAPON000007654, PRIJAPON000008245, PRIJAPON000008970, PRIJAPON000013906, PRIJAPON000017183, PRIJAPON000021854, PRIJAPON000035901	PRIMPAX000000739, PRIMPAX000001619, PRIMPAX000004596, PRIMPAX000005252, PRIMPAX000013935, PRIMPAX000014413, PRIMPAX000014765, PRIMPAX000023489, PRIMPAX000036667, PRIMPAX000037241	PRIMAYER000001030, PRIMAYER000002114, PRIMAYER000007610, PRIMAYER000008430, PRIMAYER000013366, PRIMAYER000015381, PRIMAYER000015524, PRIMAYER000018589, PRIMAYER000020922, PRIMAYER000020968, PRIMAYER000021016, PRIMAYER000026128	MIJAPON000002155
OG0000161		PPA08714, PPA08722, PPA28383, PPA28487, PPA34864, PPA36340, PPA40844, UMM-S50-11.1-mRNA-1_remaining		PARCANUS000017215, PARCANUS000017723, PARCANUS000024923, PARCANUS000024989, PARCANUS000026358, PARCANUS000027840, PARCANUS000030672, PARCANUS000031859, PARCANUS000032017, PARCANUS000032507, PARCANUS000032733, PARCANUS000037222, PARCANUS000038142, PARCANUS000038286	PRENTOPHAG000004058, PRENTOPHAG000008816, PRENTOPHAG000015400, PRENTOPHAG000018282, PRENTOPHAG000018832, PRENTOPHAG000025207, PRENTOPHAG000026475	PREXSPEC000009430, PREXSPEC000010011, PREXSPEC000012270, PREXSPEC000014513, PREXSPEC000015475, PREXSPEC000017019, PREXSPEC000017675, PREXSPEC000023571, PREXSPEC000024560	PRIFISSI000008988, PRIFISSI000009842, PRIFISSI000017188, PRIFISSI000018389, PRIFISSI000018609, PRIFISSI000019396, PRIFISSI000026102	PRIJAPON000009659, PRIJAPON000015433, PRIJAPON000018402, PRIJAPON000019518, PRIJAPON000019867, PRIJAPON000021056, PRIJAPON000025706, PRIJAPON000031854, PRIJAPON000034738, PRIJAPON000036334	PRIMPAX000009726, PRIMPAX000011036, PRIMPAX000022157, PRIMPAX000024531, PRIMPAX000027340, PRIMPAX000029616, PRIMPAX000031211, PRIMPAX000031585, PRIMPAX000031587, PRIMPAX000031825, PRIMPAX000037319	PRIMAYER000007950, PRIMAYER000008077, PRIMAYER000008410, PRIMAYER000016960, PRIMAYER000022976, PRIMAYER000026334, PRIMAYER000026754, PRIMAYER000028793, PRIMAYER000029927, PRIMAYER000031711	MIJAPON000013548
OG0000162		PPA18411, PPA23910, PPA33709, PPA33710, PPA33963, ppa_stranded_DN29559_c0_g1_i1, ppa_stranded_DN30062_c4_g2_i1		PARCANUS000000162, PARCANUS000000242, PARCANUS000000244, PARCANUS000000608, PARCANUS000000644, PARCANUS000001879, PARCANUS000002478, PARCANUS000002782, PARCANUS000004987, PARCANUS000005441, PARCANUS000028920	PRENTOPHAG000000635, PRENTOPHAG000000754, PRENTOPHAG000001194, PRENTOPHAG000001433, PRENTOPHAG000001906, PRENTOPHAG000015167, PRENTOPHAG000028274, PRENTOPHAG000029441	PREXSPEC000000315, PREXSPEC000001870, PREXSPEC000001918, PREXSPEC000003554, PREXSPEC000003704, PREXSPEC000010323, PREXSPEC000010387	PRIFISSI000000198, PRIFISSI000002597, PRIFISSI000003909, PRIFISSI000006038, PRIFISSI000006261, PRIFISSI000016554	PRIJAPON000000999, PRIJAPON000002169, PRIJAPON000002556, PRIJAPON000002848, PRIJAPON000003211, PRIJAPON000004792, PRIJAPON000013850, PRIJAPON000021403, PRIJAPON000021508, PRIJAPON000034495	PRIMPAX000000129, PRIMPAX000000833, PRIMPAX000000905, PRIMPAX000001274, PRIMPAX000002298, PRIMPAX000002608, PRIMPAX000006024, PRIMPAX000008526, PRIMPAX000013727, PRIMPAX000014479, PRIMPAX000022314, PRIMPAX000034203	PRIMAYER000000679, PRIMAYER000000684, PRIMAYER000001077, PRIMAYER000005088, PRIMAYER000005189, PRIMAYER000006488, PRIMAYER000010035, PRIMAYER000012869, PRIMAYER000013862, PRIMAYER000015744, PRIMAYER000017577, PRIMAYER000021277, PRIMAYER000022294, PRIMAYER000027945, PRIMAYER000031841		PARAPRI000000132
OG0000163		PPA35818, PPA35825		PARCANUS000003015, PARCANUS000004635, PARCANUS000005137, PARCANUS000023025, PARCANUS000025524, PARCANUS000029600		PREXSPEC000000959, PREXSPEC000002746, PREXSPEC000006554, PREXSPEC000015183	PRIFISSI000000227, PRIFISSI000000586, PRIFISSI000000832, PRIFISSI000000863, PRIFISSI000001214, PRIFISSI000001824, PRIFISSI000001937, PRIFISSI000002099, PRIFISSI000002427, PRIFISSI000003017, PRIFISSI000003043, PRIFISSI000003226, PRIFISSI000004621, PRIFISSI000005776, PRIFISSI000005787, PRIFISSI000006149, PRIFISSI000006295, PRIFISSI000006617, PRIFISSI000006679, PRIFISSI000006770, PRIFISSI000006883, …	PRIJAPON000001079, PRIJAPON000001194, PRIJAPON000010684, PRIJAPON000027892	PRIMPAX000010010, PRIMPAX000015889, PRIMPAX000021843, PRIMPAX000024865, PRIMPAX000027272	PRIMAYER000021824
OG0000164	sp|O01530|ASP6_CAEEL, tr|O01531|O01531_CAEEL, tr|O01532|O01532_CAEEL, tr|O45072|O45072_CAEEL, tr|Q22972|Q22972_CAEEL, tr|Q86NE0|Q86NE0_CAEEL	Iso_D.178.1, Iso_D.179.2, PPA03659, PPA04426, PPA15541, PPA41076, PPA42988, UMM-S2844-3.9-mRNA-1_frag, ppa_stranded_DN30966_c0_g3_i1		PARCANUS000000396, PARCANUS000002057, PARCANUS000005591, PARCANUS000006608, PARCANUS000008787, PARCANUS000012579, PARCANUS000018039, PARCANUS000018300, PARCANUS000022917, PARCANUS000024964	PRENTOPHAG000000413, PRENTOPHAG000000534, PRENTOPHAG000001126, PRENTOPHAG000002675, PRENTOPHAG000006149, PRENTOPHAG000012755, PRENTOPHAG000021360, PRENTOPHAG000021428	PREXSPEC000000982, PREXSPEC000001310, PREXSPEC000002616, PREXSPEC000002736, PREXSPEC000007722, PREXSPEC000013835	PRIFISSI000000754, PRIFISSI000023228, PRIFISSI000025715	PRIJAPON000000389, PRIJAPON000000484, PRIJAPON000000661, PRIJAPON000001081, PRIJAPON000006097, PRIJAPON000011406, PRIJAPON000031158	PRIMPAX000003289, PRIMPAX000003902, PRIMPAX000004511, PRIMPAX000006404, PRIMPAX000008542, PRIMPAX000008663, PRIMPAX000012747, PRIMPAX000012919, PRIMPAX000016335, PRIMPAX000020830, PRIMPAX000023197, PRIMPAX000030118, PRIMPAX000030324, PRIMPAX000037001	PRIMAYER000000710, PRIMAYER000003419, PRIMAYER000014444, PRIMAYER000019052, PRIMAYER000020737, PRIMAYER000021500, PRIMAYER000022067, PRIMAYER000032082, PRIMAYER000032218	MIJAPON000000152	PARAPRI000000082, PARAPRI000000134, PARAPRI000004911
OG0000165	sp|P34328|HSP10_CAEEL, tr|G5EE36|G5EE36_CAEEL, tr|G5EE65|G5EE65_CAEEL, tr|O01263|O01263_CAEEL, tr|Q20164|Q20164_CAEEL	PPA03244, PPA10161, PPA10193, PPA20079, PPA25788, PPA29684, PPA40019, PPA41657	tr|E9PNH7|E9PNH7_HUMAN	PARCANUS000001569, PARCANUS000001815, PARCANUS000006303, PARCANUS000006304, PARCANUS000009764, PARCANUS000015542, PARCANUS000015745, PARCANUS000017221, PARCANUS000030216, PARCANUS000032393, PARCANUS000036460	PRENTOPHAG000000051, PRENTOPHAG000001956, PRENTOPHAG000004011, PRENTOPHAG000004437, PRENTOPHAG000006567, PRENTOPHAG000014794, PRENTOPHAG000024814	PREXSPEC000003605, PREXSPEC000004540, PREXSPEC000010361, PREXSPEC000011090, PREXSPEC000013741, PREXSPEC000016021, PREXSPEC000016055, PREXSPEC000021093, PREXSPEC000023538	PRIFISSI000000133, PRIFISSI000001156, PRIFISSI000010105	PRIJAPON000000908, PRIJAPON000001551, PRIJAPON000002142, PRIJAPON000002211, PRIJAPON000006491, PRIJAPON000010522, PRIJAPON000012033, PRIJAPON000030766	PRIMPAX000001653, PRIMPAX000002970, PRIMPAX000006970, PRIMPAX000007438, PRIMPAX000013736	PRIMAYER000002594, PRIMAYER000002902, PRIMAYER000004563, PRIMAYER000005496, PRIMAYER000006006, PRIMAYER000011054, PRIMAYER000013696, PRIMAYER000021320, PRIMAYER000021709, PRIMAYER000022932, PRIMAYER000026773, PRIMAYER000032109	MIJAPON000000679, MIJAPON000001340, MIJAPON000001444	PARAPRI000000408, PARAPRI000000646, PARAPRI000002724, PARAPRI000016335
OG0000166	tr|H2KZZ8|H2KZZ8_CAEEL, tr|Q400M3|Q400M3_CAEEL	PPA03569, PPA04377, PPA06607, PPA13813, PPA40525, PPA41358, PPA42462, PPA45560, ppa_stranded_DN33759_c0_g1_i1		PARCANUS000010645, PARCANUS000013314, PARCANUS000013717, PARCANUS000014618, PARCANUS000016717, PARCANUS000020838, PARCANUS000036295, PARCANUS000037137	PRENTOPHAG000001237, PRENTOPHAG000001513, PRENTOPHAG000002778, PRENTOPHAG000003112, PRENTOPHAG000006582, PRENTOPHAG000008407	PREXSPEC000002771, PREXSPEC000007198, PREXSPEC000007396, PREXSPEC000007671, PREXSPEC000008040, PREXSPEC000010569, PREXSPEC000018399, PREXSPEC000023833	PRIFISSI000000465, PRIFISSI000000750, PRIFISSI000003655, PRIFISSI000024375	PRIJAPON000001746, PRIJAPON000003298, PRIJAPON000010182, PRIJAPON000010697, PRIJAPON000016541, PRIJAPON000018245, PRIJAPON000024338	PRIMPAX000005550, PRIMPAX000006418, PRIMPAX000008699, PRIMPAX000010413, PRIMPAX000010808, PRIMPAX000011296, PRIMPAX000012105, PRIMPAX000019331, PRIMPAX000022712, PRIMPAX000032884, PRIMPAX000033251, PRIMPAX000033760	PRIMAYER000003007, PRIMAYER000005009, PRIMAYER000005257, PRIMAYER000006539, PRIMAYER000013531, PRIMAYER000015264, PRIMAYER000017352, PRIMAYER000017549, PRIMAYER000021101, PRIMAYER000021121, PRIMAYER000021888, PRIMAYER000023267, PRIMAYER000028226	MIJAPON000000406, MIJAPON000000451, MIJAPON000000571, MIJAPON000007639	PARAPRI000001768, PARAPRI000003981, PARAPRI000021020
OG0000167		PPA01573, PPA25866, PPA27168, PPA42781, PPA42784		PARCANUS000003528, PARCANUS000007344, PARCANUS000012989, PARCANUS000013553, PARCANUS000014205, PARCANUS000014549, PARCANUS000014634, PARCANUS000015493, PARCANUS000025255	PRENTOPHAG000001705, PRENTOPHAG000002499, PRENTOPHAG000002876, PRENTOPHAG000003800, PRENTOPHAG000006409, PRENTOPHAG000008726, PRENTOPHAG000011564, PRENTOPHAG000012753, PRENTOPHAG000020869, PRENTOPHAG000021085, PRENTOPHAG000021758	PREXSPEC000011709, PREXSPEC000011962, PREXSPEC000015156, PREXSPEC000018366, PREXSPEC000020163, PREXSPEC000020217, PREXSPEC000023068, PREXSPEC000023118	PRIFISSI000002409, PRIFISSI000003453, PRIFISSI000008009, PRIFISSI000010906, PRIFISSI000016105, PRIFISSI000017649	PRIJAPON000005835, PRIJAPON000008437, PRIJAPON000009256, PRIJAPON000010636, PRIJAPON000012230, PRIJAPON000012231, PRIJAPON000015910, PRIJAPON000016884, PRIJAPON000020045, PRIJAPON000021334, PRIJAPON000022557, PRIJAPON000022983	PRIMPAX000006434, PRIMPAX000007278, PRIMPAX000007505, PRIMPAX000008839, PRIMPAX000010779, PRIMPAX000025201, PRIMPAX000028277, PRIMPAX000029036, PRIMPAX000033475	PRIMAYER000007807, PRIMAYER000007905, PRIMAYER000014684, PRIMAYER000017244, PRIMAYER000018559, PRIMAYER000026976	MIJAPON000006505, MIJAPON000007204, MIJAPON000008910, MIJAPON000012960, MIJAPON000014663	PARAPRI000004572, PARAPRI000008441, PARAPRI000011729, PARAPRI000013812, PARAPRI000017099
OG0000168		PPA02014, PPA26870, PPA32039, PPA33684, PPA33698, PPA33785, PPA33786, PPA33968, PPA34161, PPA34162, PPA34163, PPA34188, PPA34218, PPA34258, PPA34307, PPA35088, PPA36219, PPA40425, PPA40426, PPA40597, PPA40697, PPA40720, PPA40966, PPA41390, PPA41565, PPA41666, PPA41670, PPA41787, PPA45009, PPA45594, PPA45620, PPA45621, PPA45622, PPA45652, PPA45673, PPA45737		PARCANUS000000356, PARCANUS000002974, PARCANUS000004546	PRENTOPHAG000000091, PRENTOPHAG000000136, PRENTOPHAG000000276, PRENTOPHAG000000637, PRENTOPHAG000001681, PRENTOPHAG000003837, PRENTOPHAG000015646, PRENTOPHAG000021096, PRENTOPHAG000021165, PRENTOPHAG000021580, PRENTOPHAG000021694, PRENTOPHAG000022138, PRENTOPHAG000024313, PRENTOPHAG000028221	PREXSPEC000001578, PREXSPEC000002928, PREXSPEC000002951, PREXSPEC000005487	PRIFISSI000006681	PRIJAPON000000129, PRIJAPON000000372, PRIJAPON000000430, PRIJAPON000000915, PRIJAPON000001747, PRIJAPON000001867	PRIMPAX000000147, PRIMPAX000000950, PRIMPAX000002108, PRIMPAX000004061, PRIMPAX000004238, PRIMPAX000006884, PRIMPAX000014957	PRIMAYER000000073, PRIMAYER000003041, PRIMAYER000022150, PRIMAYER000022363	MIJAPON000000034
OG0000169		PPA12792, PPA13228, PPA38923, ppa_stranded_DN17476_c0_g1_i1, ppa_stranded_DN17476_c1_g1_i1, ppa_stranded_DN23989_c0_g2_i1, ppa_stranded_DN24523_c0_g1_i1, ppa_stranded_DN24523_c0_g2_i1, ppa_stranded_DN27811_c0_g1_i1, ppa_stranded_DN27811_c0_g4_i2		PARCANUS000000916, PARCANUS000003152, PARCANUS000003369, PARCANUS000003403, PARCANUS000006279, PARCANUS000006950, PARCANUS000007119, PARCANUS000007457, PARCANUS000008307, PARCANUS000009014, PARCANUS000009835, PARCANUS000019120, PARCANUS000020233, PARCANUS000021148, PARCANUS000024168, PARCANUS000028849, PARCANUS000029492, PARCANUS000030203, PARCANUS000030767, PARCANUS000037186, PARCANUS000038112	PRENTOPHAG000001710, PRENTOPHAG000003285, PRENTOPHAG000004088, PRENTOPHAG000004091, PRENTOPHAG000006254, PRENTOPHAG000015191, PRENTOPHAG000030983	PREXSPEC000000524, PREXSPEC000000824, PREXSPEC000006160, PREXSPEC000007767	PRIFISSI000000661, PRIFISSI000011281, PRIFISSI000011528, PRIFISSI000014297, PRIFISSI000018850, PRIFISSI000026838	PRIJAPON000002412, PRIJAPON000006376, PRIJAPON000007512, PRIJAPON000009394, PRIJAPON000009868, PRIJAPON000013353, PRIJAPON000021799, PRIJAPON000022859, PRIJAPON000026721, PRIJAPON000029185, PRIJAPON000033326	PRIMPAX000001342, PRIMPAX000002013, PRIMPAX000012905, PRIMPAX000021653	PRIMAYER000000560, PRIMAYER000000767, PRIMAYER000004212, PRIMAYER000005285, PRIMAYER000013299, PRIMAYER000021668, PRIMAYER000023871, PRIMAYER000029846	MIJAPON000000937, MIJAPON000001453, MIJAPON000004911, MIJAPON000006638, MIJAPON000009037
OG0000170	tr|A0A131MBT2|A0A131MBT2_CAEEL, tr|A0A131MCP7|A0A131MCP7_CAEEL, tr|A0A131MD13|A0A131MD13_CAEEL, tr|A0A131MD67|A0A131MD67_CAEEL, tr|Q19760|Q19760_CAEEL	PPA04712, PPA10459, PPA20204, PPA39077	sp|O14607|UTY_HUMAN, sp|O15550|KDM6A_HUMAN, tr|A0A087WUN6|A0A087WUN6_HUMAN, tr|A0A087X0R0|A0A087X0R0_HUMAN, tr|A0A087X0Y2|A0A087X0Y2_HUMAN, tr|A0A087X248|A0A087X248_HUMAN, tr|A0A087X2I9|A0A087X2I9_HUMAN, tr|A0A096LPD8|A0A096LPD8_HUMAN, tr|A0A6Q8PFD0|A0A6Q8PFD0_HUMAN, tr|A0A6Q8PFK0|A0A6Q8PFK0_HUMAN, tr|A0A6Q8PG32|A0A6Q8PG32_HUMAN, tr|A0A6Q8PG92|A0A6Q8PG92_HUMAN, tr|A0A6Q8PGG6|A0A6Q8PGG6_HUMAN, tr|…	PARCANUS000004391, PARCANUS000005531, PARCANUS000017340, PARCANUS000023591, PARCANUS000028174, PARCANUS000032095	PRENTOPHAG000003957, PRENTOPHAG000014082	PREXSPEC000007153, PREXSPEC000007240, PREXSPEC000007279, PREXSPEC000017662, PREXSPEC000020009, PREXSPEC000021026, PREXSPEC000023621, PREXSPEC000028707	PRIFISSI000001287, PRIFISSI000001400, PRIFISSI000009431	PRIJAPON000002326, PRIJAPON000011841, PRIJAPON000019804, PRIJAPON000031784	PRIMPAX000004182	PRIMAYER000002242, PRIMAYER000005846, PRIMAYER000028293	MIJAPON000003792, MIJAPON000004767	PARAPRI000000635, PARAPRI000000819, PARAPRI000015693
OG0000171	sp|P45894|AAPK1_CAEEL, sp|Q9TW45|PAR1_CAEEL, tr|A0A2C9C376|A0A2C9C376_CAEEL	PPA12902, PPA20274, PPA41997, PPA41998, PPA42952	sp|A0A0B4J2F2|SIK1B_HUMAN, sp|P27448|MARK3_HUMAN, sp|P57059|SIK1_HUMAN, sp|Q7KZI7|MARK2_HUMAN, sp|Q96L34|MARK4_HUMAN, sp|Q9H0K1|SIK2_HUMAN, sp|Q9P0L2|MARK1_HUMAN, tr|A0A087X0I6|A0A087X0I6_HUMAN, tr|A0A0A0MRU9|A0A0A0MRU9_HUMAN, tr|A0A7I2V2E3|A0A7I2V2E3_HUMAN, tr|A0A7I2V2I9|A0A7I2V2I9_HUMAN, tr|A0A7I2V2N8|A0A7I2V2N8_HUMAN, tr|A0A7I2V2U9|A0A7I2V2U9_HUMAN, tr|A0A7I2V3B9|A0A7I2V3B9_HUMAN, tr|A0A7I2V3C…	PARCANUS000000522, PARCANUS000001610	PRENTOPHAG000000105, PRENTOPHAG000000112	PREXSPEC000000162, PREXSPEC000000296	PRIFISSI000000272, PRIFISSI000000775	PRIJAPON000001131, PRIJAPON000013394	PRIMPAX000000094, PRIMPAX000000422, PRIMPAX000002853, PRIMPAX000004828	PRIMAYER000000124, PRIMAYER000019788, PRIMAYER000031725	MIJAPON000000054, MIJAPON000000730	PARAPRI000000023, PARAPRI000000152, PARAPRI000000341
OG0000172	tr|O44507|O44507_CAEEL, tr|P91273|P91273_CAEEL, tr|Q27500|Q27500_CAEEL	Contig9-snapTAU.38, PPA12103, PPA31494, PPA42130, PPA43223, ppa_stranded_DN30435_c0_g1_i1, ppa_stranded_DN30435_c3_g3_i2		PARCANUS000001058, PARCANUS000003019, PARCANUS000003896, PARCANUS000004167, PARCANUS000005990, PARCANUS000018819, PARCANUS000020495, PARCANUS000034556	PRENTOPHAG000000294, PRENTOPHAG000000811, PRENTOPHAG000001573, PRENTOPHAG000005658, PRENTOPHAG000005904	PREXSPEC000002254, PREXSPEC000003152, PREXSPEC000004197, PREXSPEC000004824, PREXSPEC000018045	PRIFISSI000000559, PRIFISSI000001504, PRIFISSI000003722, PRIFISSI000003973, PRIFISSI000004281, PRIFISSI000004473, PRIFISSI000004791, PRIFISSI000005729, PRIFISSI000007599, PRIFISSI000009622, PRIFISSI000011495, PRIFISSI000013791, PRIFISSI000013976, PRIFISSI000015205, PRIFISSI000015934, PRIFISSI000020701, PRIFISSI000020804, PRIFISSI000021122, PRIFISSI000025637	PRIJAPON000001234, PRIJAPON000002379, PRIJAPON000003822, PRIJAPON000005310, PRIJAPON000005753, PRIJAPON000012025, PRIJAPON000012494, PRIJAPON000019980, PRIJAPON000022021	PRIMPAX000001596, PRIMPAX000001658, PRIMPAX000002845, PRIMPAX000004842, PRIMPAX000006530, PRIMPAX000010917, PRIMPAX000012870, PRIMPAX000019217	PRIMAYER000001115, PRIMAYER000001307, PRIMAYER000002452, PRIMAYER000004503, PRIMAYER000019832		PARAPRI000000115, PARAPRI000000210, PARAPRI000000734, PARAPRI000001592, PARAPRI000018254
OG0000173		PPA00612, PPA31163, PPA40622, PPA41067, PPA41707, PPA43007, UMM-S2840-87.42-mRNA-1_truncated		PARCANUS000007415, PARCANUS000011448, PARCANUS000012594, PARCANUS000017348, PARCANUS000027518, PARCANUS000027754, PARCANUS000027984, PARCANUS000029976, PARCANUS000031142, PARCANUS000032286, PARCANUS000034053, PARCANUS000035524, PARCANUS000037746	PRENTOPHAG000011912, PRENTOPHAG000012252, PRENTOPHAG000018544, PRENTOPHAG000020165, PRENTOPHAG000020732, PRENTOPHAG000022872, PRENTOPHAG000024281, PRENTOPHAG000024352, PRENTOPHAG000024682, PRENTOPHAG000026766, PRENTOPHAG000029001	PREXSPEC000000654, PREXSPEC000007564, PREXSPEC000009440, PREXSPEC000011586, PREXSPEC000011964, PREXSPEC000016681, PREXSPEC000018133	PRIFISSI000005023, PRIFISSI000006600, PRIFISSI000010231, PRIFISSI000018236, PRIFISSI000026836, PRIFISSI000027455, PRIFISSI000027502	PRIJAPON000004041, PRIJAPON000005058, PRIJAPON000007420, PRIJAPON000021250, PRIJAPON000022394, PRIJAPON000023714, PRIJAPON000030889, PRIJAPON000034358, PRIJAPON000035283	PRIMPAX000004422, PRIMPAX000005108, PRIMPAX000012472, PRIMPAX000015034, PRIMPAX000017110, PRIMPAX000020554, PRIMPAX000024575, PRIMPAX000028878, PRIMPAX000029541, PRIMPAX000031145, PRIMPAX000034685	PRIMAYER000004874, PRIMAYER000012934, PRIMAYER000013212, PRIMAYER000020260, PRIMAYER000021180, PRIMAYER000023002, PRIMAYER000024747, PRIMAYER000025745, PRIMAYER000026493
OG0000174		PPA00693, PPA16538, PPA20882, PPA22912, seq5	sp|O00204|ST2B1_HUMAN, sp|O00338|ST1C2_HUMAN, sp|O75897|ST1C4_HUMAN, sp|Q06520|ST2A1_HUMAN, sp|Q6IMI6|ST1C3_HUMAN, tr|B4DLP0|B4DLP0_HUMAN, tr|B8ZZF7|B8ZZF7_HUMAN, tr|C9JSR0|C9JSR0_HUMAN, tr|H7BZ17|H7BZ17_HUMAN, tr|H7C420|H7C420_HUMAN	PARCANUS000001405, PARCANUS000002732, PARCANUS000006705, PARCANUS000010624	PRENTOPHAG000002481, PRENTOPHAG000003774, PRENTOPHAG000006249, PRENTOPHAG000007737, PRENTOPHAG000010796, PRENTOPHAG000017605, PRENTOPHAG000019418, PRENTOPHAG000020883, PRENTOPHAG000022971, PRENTOPHAG000029117	PREXSPEC000003025, PREXSPEC000004579, PREXSPEC000006802, PREXSPEC000012935, PREXSPEC000025664	PRIFISSI000001465, PRIFISSI000002691, PRIFISSI000003045, PRIFISSI000003987, PRIFISSI000005165, PRIFISSI000006090, PRIFISSI000017027	PRIJAPON000002389, PRIJAPON000004229, PRIJAPON000004962, PRIJAPON000008521, PRIJAPON000011252, PRIJAPON000023660	PRIMPAX000001776, PRIMPAX000003462, PRIMPAX000009732, PRIMPAX000021414	PRIMAYER000000979, PRIMAYER000002441, PRIMAYER000002459, PRIMAYER000002501, PRIMAYER000002619, PRIMAYER000010109, PRIMAYER000010309, PRIMAYER000013540, PRIMAYER000014404, PRIMAYER000021427, PRIMAYER000024216, PRIMAYER000025425, PRIMAYER000026621, PRIMAYER000029101, PRIMAYER000031719, PRIMAYER000031758	MIJAPON000000722, MIJAPON000001367, MIJAPON000004380	PARAPRI000000902, PARAPRI000002644, PARAPRI000002701, PARAPRI000005991
OG0000175		PPA02256, PPA14880, PPA25859, PPA28486, PPA34759, PPA35170, PPA37049, PPA38190, PPA38743, PPA39336, PPA39591, PPA40321, PPA41172, PPA41344, PPA41869, PPA41951, PPA42363, PPA42878, PPA42974, PPA43343, PPA43425, PPA43517, UMM-S2840-2.45-mRNA-1_part4		PARCANUS000000418, PARCANUS000000609, PARCANUS000002154, PARCANUS000004688, PARCANUS000007400, PARCANUS000011978, PARCANUS000019208, PARCANUS000028906, PARCANUS000029959, PARCANUS000035792, PARCANUS000038428	PRENTOPHAG000000802, PRENTOPHAG000003226, PRENTOPHAG000003288, PRENTOPHAG000003945, PRENTOPHAG000006443, PRENTOPHAG000015878, PRENTOPHAG000021337, PRENTOPHAG000030155	PREXSPEC000000332, PREXSPEC000000559, PREXSPEC000000869, PREXSPEC000002073, PREXSPEC000002878, PREXSPEC000016484, PREXSPEC000024815	PRIFISSI000000045, PRIFISSI000000401, PRIFISSI000000878, PRIFISSI000001286, PRIFISSI000001436, PRIFISSI000023114	PRIJAPON000000616, PRIJAPON000001401, PRIJAPON000001623, PRIJAPON000002627, PRIJAPON000015644, PRIJAPON000033992	PRIMPAX000000101, PRIMPAX000000132, PRIMPAX000001135, PRIMPAX000020316, PRIMPAX000031954	PRIMAYER000000142, PRIMAYER000006941, PRIMAYER000012712, PRIMAYER000013656, PRIMAYER000020883, PRIMAYER000021598, PRIMAYER000024060	MIJAPON000004810
OG0000176		PPA06066, PPA07995, PPA11404, PPA14548, PPA16432, PPA40414, PPA41253, PPA42626		PARCANUS000015195, PARCANUS000016468, PARCANUS000017255, PARCANUS000017291, PARCANUS000017711, PARCANUS000017898, PARCANUS000018256, PARCANUS000023470, PARCANUS000027823, PARCANUS000028403, PARCANUS000029819, PARCANUS000031593, PARCANUS000031775, PARCANUS000034938	PRENTOPHAG000001626, PRENTOPHAG000011387, PRENTOPHAG000011558, PRENTOPHAG000015707, PRENTOPHAG000020667, PRENTOPHAG000021474, PRENTOPHAG000024035, PRENTOPHAG000030653	PREXSPEC000002152, PREXSPEC000003954, PREXSPEC000003959, PREXSPEC000004091, PREXSPEC000004716, PREXSPEC000006344, PREXSPEC000007985, PREXSPEC000009423, PREXSPEC000015894, PREXSPEC000018630	PRIFISSI000001685	PRIJAPON000005903, PRIJAPON000010142, PRIJAPON000012998, PRIJAPON000015777, PRIJAPON000018259, PRIJAPON000025840, PRIJAPON000029541, PRIJAPON000033272, PRIJAPON000035530, PRIJAPON000035987	PRIMPAX000007850, PRIMPAX000016014, PRIMPAX000016468, PRIMPAX000020655, PRIMPAX000024739, PRIMPAX000028996, PRIMPAX000030126, PRIMPAX000030205, PRIMPAX000030622, PRIMPAX000031462, PRIMPAX000033539, PRIMPAX000033555, PRIMPAX000033844	PRIMAYER000005373, PRIMAYER000011474, PRIMAYER000012237, PRIMAYER000015121, PRIMAYER000018827, PRIMAYER000021629, PRIMAYER000024568, PRIMAYER000025912, PRIMAYER000031843		PARAPRI000016776
OG0000177		PPA08634, PPA42665		PARCANUS000010533, PARCANUS000011468, PARCANUS000028147, PARCANUS000038704	PRENTOPHAG000012227, PRENTOPHAG000021735, PRENTOPHAG000024038, PRENTOPHAG000024488, PRENTOPHAG000025494, PRENTOPHAG000027859, PRENTOPHAG000028103, PRENTOPHAG000030132, PRENTOPHAG000030778	PREXSPEC000005576, PREXSPEC000014745, PREXSPEC000022899, PREXSPEC000024030, PREXSPEC000024872, PREXSPEC000027892, PREXSPEC000028601	PRIFISSI000008687, PRIFISSI000014829	PRIJAPON000006681, PRIJAPON000006869, PRIJAPON000007147, PRIJAPON000010999, PRIJAPON000014574, PRIJAPON000020074, PRIJAPON000020662, PRIJAPON000020728, PRIJAPON000022595, PRIJAPON000023244, PRIJAPON000024054, PRIJAPON000027634, PRIJAPON000029067, PRIJAPON000029609, PRIJAPON000029625, PRIJAPON000029870, PRIJAPON000030362, PRIJAPON000031213, PRIJAPON000031968, PRIJAPON000032210, PRIJAPON000032595, …	PRIMPAX000007082, PRIMPAX000014790, PRIMPAX000023227, PRIMPAX000026186, PRIMPAX000029888, PRIMPAX000032960, PRIMPAX000033052, PRIMPAX000033723, PRIMPAX000034185, PRIMPAX000035227, PRIMPAX000035976, PRIMPAX000037307	PRIMAYER000004670, PRIMAYER000005858, PRIMAYER000010231, PRIMAYER000024316, PRIMAYER000025772, PRIMAYER000026703, PRIMAYER000029658, PRIMAYER000030228
OG0000178		PPA11009, PPA13807, PPA40633, PPA41841, PPA45766, ppa_stranded_DN24368_c0_g2_i1, ppa_stranded_DN46640_c0_g1_i1		PARCANUS000001430, PARCANUS000002288, PARCANUS000003065, PARCANUS000009664, PARCANUS000011273, PARCANUS000015660, PARCANUS000032382	PRENTOPHAG000003220, PRENTOPHAG000004923, PRENTOPHAG000006678, PRENTOPHAG000007556, PRENTOPHAG000009974, PRENTOPHAG000021342, PRENTOPHAG000022093, PRENTOPHAG000023710, PRENTOPHAG000025782, PRENTOPHAG000026074	PREXSPEC000000278, PREXSPEC000001119, PREXSPEC000003872, PREXSPEC000004139, PREXSPEC000004560, PREXSPEC000029743	PRIFISSI000003789, PRIFISSI000004853, PRIFISSI000006599, PRIFISSI000007902, PRIFISSI000010810, PRIFISSI000023693	PRIJAPON000002171, PRIJAPON000004143, PRIJAPON000010394, PRIJAPON000011211, PRIJAPON000026281, PRIJAPON000027213	PRIMPAX000000840, PRIMPAX000006926, PRIMPAX000007672, PRIMPAX000009775, PRIMPAX000012154, PRIMPAX000012758, PRIMPAX000029669, PRIMPAX000033403	PRIMAYER000005006, PRIMAYER000005805, PRIMAYER000008151, PRIMAYER000008461, PRIMAYER000009946, PRIMAYER000012348, PRIMAYER000012512, PRIMAYER000019238, PRIMAYER000022335, PRIMAYER000028973	MIJAPON000000613, MIJAPON000000941, MIJAPON000012978, MIJAPON000017095, MIJAPON000017307	PARAPRI000002821, PARAPRI000003550, PARAPRI000004341, PARAPRI000013260, PARAPRI000015505, PARAPRI000016754, PARAPRI000017157, PARAPRI000018933, PARAPRI000021744
OG0000179		PPA14197, PPA18946, PPA19943, PPA25884, PPA26332, PPA34795, PPA34806, PPA34947, PPA35029, PPA35996, PPA36008, PPA36787, PPA37450, PPA37479, PPA37550, PPA37922, PPA37923, PPA37924, PPA39537, PPA39688, PPA40891, PPA42150, PPA43100, ppa_stranded_DN31568_c2_g2_i3		PARCANUS000000135, PARCANUS000000196, PARCANUS000002950, PARCANUS000006329, PARCANUS000010799, PARCANUS000019161	PRENTOPHAG000000454, PRENTOPHAG000006467, PRENTOPHAG000006836, PRENTOPHAG000007086, PRENTOPHAG000010234, PRENTOPHAG000012446, PRENTOPHAG000012452, PRENTOPHAG000012527, PRENTOPHAG000018622, PRENTOPHAG000020307, PRENTOPHAG000021420	PREXSPEC000000344	PRIFISSI000000289, PRIFISSI000000639, PRIFISSI000002207, PRIFISSI000006531, PRIFISSI000009064, PRIFISSI000010433, PRIFISSI000017481, PRIFISSI000018177	PRIJAPON000000075, PRIJAPON000000218, PRIJAPON000001009, PRIJAPON000001647, PRIJAPON000035791	PRIMPAX000000037, PRIMPAX000000283, PRIMPAX000001498	PRIMAYER000000112, PRIMAYER000000441, PRIMAYER000008547, PRIMAYER000008754, PRIMAYER000022773	MIJAPON000019396	PARAPRI000000081, PARAPRI000000217, PARAPRI000000284, PARAPRI000003039, PARAPRI000004543, PARAPRI000007515, PARAPRI000009786, PARAPRI000010162, PARAPRI000014041, PARAPRI000020419
OG0000180		PPA40461, ppa_stranded_DN24912_c0_g1_i1, ppa_stranded_DN31115_c1_g1_i1, ppa_stranded_DN48194_c0_g1_i1		PARCANUS000003621, PARCANUS000005326, PARCANUS000005696, PARCANUS000007124, PARCANUS000015253, PARCANUS000022555, PARCANUS000023165	PRENTOPHAG000004562, PRENTOPHAG000007316, PRENTOPHAG000007439, PRENTOPHAG000011401, PRENTOPHAG000018599, PRENTOPHAG000026887	PREXSPEC000003304, PREXSPEC000004095, PREXSPEC000004640, PREXSPEC000004779, PREXSPEC000021172, PREXSPEC000022814, PREXSPEC000025720, PREXSPEC000028595	PRIFISSI000006446, PRIFISSI000008971, PRIFISSI000011838, PRIFISSI000016380, PRIFISSI000016637, PRIFISSI000016756, PRIFISSI000019342, PRIFISSI000022080, PRIFISSI000022866, PRIFISSI000024021, PRIFISSI000026456	PRIJAPON000001169, PRIJAPON000001971, PRIJAPON000009347, PRIJAPON000013037, PRIJAPON000016789, PRIJAPON000019851, PRIJAPON000027087	PRIMPAX000005133, PRIMPAX000005703, PRIMPAX000006143, PRIMPAX000008383, PRIMPAX000013063, PRIMPAX000016835, PRIMPAX000020205	PRIMAYER000002743, PRIMAYER000003166, PRIMAYER000004385, PRIMAYER000005675, PRIMAYER000007359, PRIMAYER000017682, PRIMAYER000019007, PRIMAYER000025883	MIJAPON000001072, MIJAPON000002192, MIJAPON000003231, MIJAPON000004224, MIJAPON000004748, MIJAPON000007696, MIJAPON000011378, MIJAPON000013146	PARAPRI000001790, PARAPRI000003447, PARAPRI000006190, PARAPRI000006937, PARAPRI000007759, PARAPRI000014220, PARAPRI000016104, PARAPRI000022674
OG0000181			sp|A8MTB9|CEA18_HUMAN, sp|O75871|CEAM4_HUMAN, sp|P06731|CEAM5_HUMAN, sp|P11464|PSG1_HUMAN, sp|P11465|PSG2_HUMAN, sp|P13688|CEAM1_HUMAN, sp|P31997|CEAM8_HUMAN, sp|P40198|CEAM3_HUMAN, sp|P40199|CEAM6_HUMAN, sp|Q00887|PSG9_HUMAN, sp|Q00888|PSG4_HUMAN, sp|Q00889|PSG6_HUMAN, sp|Q13046|PSG7_HUMAN, sp|Q14002|CEAM7_HUMAN, sp|Q15238|PSG5_HUMAN, sp|Q16557|PSG3_HUMAN, sp|Q2WEN9|CEA16_HUMAN, sp|Q3KPI0|CEA21_…
OG0000182	tr|Q8MQG4|Q8MQG4_CAEEL	PPA00149, PPA08733, PPA11578, PPA33055, PPA38267, PPA38287, ppa_stranded_DN34188_c0_g1_i1, ppa_stranded_DN41069_c0_g1_i1	sp|Q9Y2C3|B3GT5_HUMAN, tr|A0A0A0MS93|A0A0A0MS93_HUMAN	PARCANUS000004369, PARCANUS000007353, PARCANUS000007793, PARCANUS000009375, PARCANUS000010473, PARCANUS000019645, PARCANUS000021435, PARCANUS000027136, PARCANUS000028572, PARCANUS000029450	PRENTOPHAG000001679, PRENTOPHAG000003130, PRENTOPHAG000003493, PRENTOPHAG000006013, PRENTOPHAG000008140, PRENTOPHAG000016778, PRENTOPHAG000017827, PRENTOPHAG000018123, PRENTOPHAG000018765, PRENTOPHAG000025759	PREXSPEC000002760, PREXSPEC000003804, PREXSPEC000004012, PREXSPEC000012488, PREXSPEC000014909, PREXSPEC000019856, PREXSPEC000021197, PREXSPEC000030594	PRIFISSI000001828, PRIFISSI000003403, PRIFISSI000010160, PRIFISSI000020130, PRIFISSI000022606	PRIJAPON000003622, PRIJAPON000006273, PRIJAPON000011900, PRIJAPON000013293, PRIJAPON000015628, PRIJAPON000021673, PRIJAPON000022899	PRIMPAX000002465, PRIMPAX000009989, PRIMPAX000012663, PRIMPAX000015947, PRIMPAX000022353, PRIMPAX000031467, PRIMPAX000037003	PRIMAYER000001394, PRIMAYER000004407, PRIMAYER000007191, PRIMAYER000012225, PRIMAYER000013173	MIJAPON000003153, MIJAPON000009124, MIJAPON000013721	PARAPRI000000867, PARAPRI000001669, PARAPRI000012525, PARAPRI000015768, PARAPRI000018957, PARAPRI000019762, PARAPRI000021823
OG0000183	tr|Q18280|Q18280_CAEEL, tr|Q19406|Q19406_CAEEL, tr|Q23545|Q23545_CAEEL, tr|Q23615|Q23615_CAEEL, tr|Q5FC55|Q5FC55_CAEEL	PPA06081, PPA25950, PPA26023, PPA27417, PPA27474, PPA35824, ppa_stranded_DN18933_c1_g1_i1		PARCANUS000004194, PARCANUS000004307, PARCANUS000004416, PARCANUS000004582, PARCANUS000010447, PARCANUS000011732, PARCANUS000014430, PARCANUS000028390	PRENTOPHAG000003192, PRENTOPHAG000006194, PRENTOPHAG000006623, PRENTOPHAG000006641, PRENTOPHAG000015379, PRENTOPHAG000020616	PREXSPEC000001247, PREXSPEC000003579, PREXSPEC000010618, PREXSPEC000012989, PREXSPEC000015419, PREXSPEC000017306, PREXSPEC000022588, PREXSPEC000023735	PRIFISSI000002313, PRIFISSI000003497, PRIFISSI000009273, PRIFISSI000010933, PRIFISSI000017736, PRIFISSI000018573, PRIFISSI000018719, PRIFISSI000019055, PRIFISSI000019133, PRIFISSI000022864, PRIFISSI000027644	PRIJAPON000001386, PRIJAPON000002591, PRIJAPON000003746, PRIJAPON000005250, PRIJAPON000006164, PRIJAPON000007742	PRIMPAX000000409, PRIMPAX000003608, PRIMPAX000004026, PRIMPAX000006056, PRIMPAX000011709, PRIMPAX000021232, PRIMPAX000023844, PRIMPAX000026301	PRIMAYER000000460, PRIMAYER000002543, PRIMAYER000003279, PRIMAYER000014060, PRIMAYER000022120, PRIMAYER000025834	MIJAPON000000098, MIJAPON000012500, MIJAPON000012992, MIJAPON000017257	PARAPRI000000801, PARAPRI000001685, PARAPRI000003390, PARAPRI000020894
OG0000184		Contig11-snapTAU.50, PPA36841, PPA43466		PARCANUS000009794, PARCANUS000011050, PARCANUS000011647, PARCANUS000015479, PARCANUS000019142, PARCANUS000022168, PARCANUS000026626, PARCANUS000026822, PARCANUS000027772, PARCANUS000029849, PARCANUS000030212, PARCANUS000033949, PARCANUS000034409, PARCANUS000035628, PARCANUS000037581, PARCANUS000038153, PARCANUS000038206, PARCANUS000038436		PREXSPEC000002518, PREXSPEC000005532, PREXSPEC000006692, PREXSPEC000011189, PREXSPEC000012085, PREXSPEC000012151, PREXSPEC000014739, PREXSPEC000015821, PREXSPEC000019525, PREXSPEC000024278, PREXSPEC000025633, PREXSPEC000026644, PREXSPEC000027879	PRIFISSI000024748	PRIJAPON000004487, PRIJAPON000012825, PRIJAPON000013928, PRIJAPON000014134, PRIJAPON000015932, PRIJAPON000016178, PRIJAPON000016345, PRIJAPON000019963, PRIJAPON000021354, PRIJAPON000021617, PRIJAPON000022092, PRIJAPON000022169, PRIJAPON000023272, PRIJAPON000024497, PRIJAPON000026820, PRIJAPON000027669, PRIJAPON000029387, PRIJAPON000030388, PRIJAPON000030440, PRIJAPON000030791, PRIJAPON000032418, …	PRIMPAX000011966, PRIMPAX000019470, PRIMPAX000024778, PRIMPAX000025618, PRIMPAX000026298, PRIMPAX000034479, PRIMPAX000035959	PRIMAYER000020792, PRIMAYER000027236, PRIMAYER000031476
OG0000185		Contig143-snap.6, PPA10012, PPA29881, PPA41360, ppa_stranded_DN29194_c2_g1_i8, ppa_stranded_DN30545_c0_g2_i7, ppa_stranded_DN31364_c3_g1_i1, ppa_stranded_DN31364_c3_g1_i6		PARCANUS000000050, PARCANUS000000069, PARCANUS000000107, PARCANUS000000578, PARCANUS000000635, PARCANUS000001718, PARCANUS000001930, PARCANUS000002572, PARCANUS000005046, PARCANUS000005118, PARCANUS000005442, PARCANUS000028577	PRENTOPHAG000000078, PRENTOPHAG000000102, PRENTOPHAG000002522, PRENTOPHAG000002559, PRENTOPHAG000003103, PRENTOPHAG000003568, PRENTOPHAG000004410, PRENTOPHAG000004729, PRENTOPHAG000007432, PRENTOPHAG000010386, PRENTOPHAG000010845, PRENTOPHAG000023322, PRENTOPHAG000023861, PRENTOPHAG000026285	PREXSPEC000000109, PREXSPEC000000225, PREXSPEC000000297, PREXSPEC000000474, PREXSPEC000000821, PREXSPEC000003680, PREXSPEC000004450, PREXSPEC000005184, PREXSPEC000005780, PREXSPEC000015448	PRIFISSI000000080, PRIFISSI000000166, PRIFISSI000000378, PRIFISSI000000671, PRIFISSI000001873, PRIFISSI000006007	PRIJAPON000000823, PRIJAPON000001730, PRIJAPON000003060, PRIJAPON000003075, PRIJAPON000003959, PRIJAPON000004851	PRIMPAX000000113, PRIMPAX000000141, PRIMPAX000000209, PRIMPAX000001610, PRIMPAX000003625, PRIMPAX000007674, PRIMPAX000008966, PRIMPAX000011759, PRIMPAX000014149, PRIMPAX000022083, PRIMPAX000022475, PRIMPAX000028985, PRIMPAX000029449	PRIMAYER000000205, PRIMAYER000000296, PRIMAYER000001223, PRIMAYER000001791
OG0000186		PPA03549, PPA04039, PPA04428, PPA04525, PPA10228, PPA14888, PPA32699, PPA33719, PPA33747, PPA33762, PPA34042, PPA34263, PPA35140, PPA35399, PPA37456, PPA37575, PPA37640, PPA40814, PPA41742, PPA41743, PPA42458, PPA42677, PPA43113, PPA43534, PPA45722, PPA45990, PPA46024		PARCANUS000000588, PARCANUS000000683, PARCANUS000000966, PARCANUS000001902, PARCANUS000004466, PARCANUS000006394, PARCANUS000007099	PRENTOPHAG000000456	PREXSPEC000002016, PREXSPEC000002044, PREXSPEC000005579, PREXSPEC000006267, PREXSPEC000008152, PREXSPEC000009758, PREXSPEC000010696, PREXSPEC000015995, PREXSPEC000016448, PREXSPEC000018051, PREXSPEC000020106, PREXSPEC000024466, PREXSPEC000024722	PRIFISSI000000450, PRIFISSI000000468, PRIFISSI000001613, PRIFISSI000006195, PRIFISSI000018254	PRIJAPON000000312, PRIJAPON000000460, PRIJAPON000002105, PRIJAPON000002601, PRIJAPON000004395, PRIJAPON000007607, PRIJAPON000009901, PRIJAPON000011987, PRIJAPON000018268	PRIMPAX000000293, PRIMPAX000000364, PRIMPAX000000607, PRIMPAX000004268, PRIMPAX000014885, PRIMPAX000030578	PRIMAYER000000266, PRIMAYER000000361, PRIMAYER000001405, PRIMAYER000001446, PRIMAYER000027551
OG0000187		PPA10074, PPA25589, PPA29343, PPA30327, PPA31878, PPA34674, PPA34677, PPA34698, PPA41318, ppa_stranded_DN21168_c0_g3_i1		PARCANUS000014854, PARCANUS000015002, PARCANUS000017097, PARCANUS000030343, PARCANUS000030647, PARCANUS000030914, PARCANUS000031440, PARCANUS000033215, PARCANUS000034163, PARCANUS000034964, PARCANUS000036116, PARCANUS000036980, PARCANUS000037467, PARCANUS000037472	PRENTOPHAG000006529, PRENTOPHAG000012404, PRENTOPHAG000013954, PRENTOPHAG000020297, PRENTOPHAG000023848, PRENTOPHAG000027564, PRENTOPHAG000027827	PREXSPEC000010248, PREXSPEC000014444, PREXSPEC000016548, PREXSPEC000020349, PREXSPEC000022737, PREXSPEC000022908, PREXSPEC000028888	PRIFISSI000004644, PRIFISSI000006912, PRIFISSI000023034	PRIJAPON000007026, PRIJAPON000011708, PRIJAPON000011879, PRIJAPON000013852, PRIJAPON000014969, PRIJAPON000015475, PRIJAPON000022054, PRIJAPON000024094, PRIJAPON000025805, PRIJAPON000026873, PRIJAPON000028188, PRIJAPON000036133	PRIMPAX000008218, PRIMPAX000018900, PRIMPAX000019502, PRIMPAX000019766, PRIMPAX000025542, PRIMPAX000031330, PRIMPAX000032565, PRIMPAX000035310, PRIMPAX000035570	PRIMAYER000007415, PRIMAYER000010651, PRIMAYER000012375, PRIMAYER000015824, PRIMAYER000016614, PRIMAYER000022878, PRIMAYER000026265, PRIMAYER000028217		PARAPRI000008058, PARAPRI000016006, PARAPRI000022768
OG0000188		PPA10160, PPA19363, PPA19463, PPA19465, PPA21089, PPA35311, PPA39014		PARCANUS000002712, PARCANUS000003257, PARCANUS000005211, PARCANUS000008221, PARCANUS000009327, PARCANUS000013853, PARCANUS000014832, PARCANUS000021242	PRENTOPHAG000006934, PRENTOPHAG000020312, PRENTOPHAG000025031, PRENTOPHAG000026541	PREXSPEC000002485, PREXSPEC000007165, PREXSPEC000008292, PREXSPEC000010066, PREXSPEC000011510, PREXSPEC000014085, PREXSPEC000016297, PREXSPEC000016793	PRIFISSI000009372, PRIFISSI000013661, PRIFISSI000014050, PRIFISSI000018208, PRIFISSI000023600, PRIFISSI000026284	PRIJAPON000002023, PRIJAPON000006418, PRIJAPON000008168, PRIJAPON000009534, PRIJAPON000010604, PRIJAPON000010645, PRIJAPON000012928, PRIJAPON000013474, PRIJAPON000017856, PRIJAPON000017966, PRIJAPON000018802, PRIJAPON000019367, PRIJAPON000022299, PRIJAPON000023832, PRIJAPON000025576, PRIJAPON000028905	PRIMPAX000002052, PRIMPAX000003438, PRIMPAX000004448, PRIMPAX000006577, PRIMPAX000008262, PRIMPAX000010777, PRIMPAX000011844, PRIMPAX000013520, PRIMPAX000014688, PRIMPAX000017944, PRIMPAX000019421, PRIMPAX000022789, PRIMPAX000027555, PRIMPAX000029970, PRIMPAX000031573	PRIMAYER000012622, PRIMAYER000017069, PRIMAYER000022877, PRIMAYER000026310, PRIMAYER000028228, PRIMAYER000031086		PARAPRI000013927, PARAPRI000015365, PARAPRI000022081
OG0000189		PPA10190, PPA35451		PARCANUS000002691, PARCANUS000017222, PARCANUS000018122, PARCANUS000024243, PARCANUS000026798, PARCANUS000027298, PARCANUS000035927	PRENTOPHAG000003582, PRENTOPHAG000007175, PRENTOPHAG000017319, PRENTOPHAG000019793, PRENTOPHAG000030994	PREXSPEC000002862, PREXSPEC000003561, PREXSPEC000005509, PREXSPEC000011516, PREXSPEC000022375, PREXSPEC000028204	PRIFISSI000000905, PRIFISSI000023920	PRIJAPON000005456, PRIJAPON000012608, PRIJAPON000013136, PRIJAPON000013592, PRIJAPON000013918, PRIJAPON000017468, PRIJAPON000020991, PRIJAPON000021191, PRIJAPON000021468, PRIJAPON000022091, PRIJAPON000023489, PRIJAPON000024008, PRIJAPON000024359, PRIJAPON000025157, PRIJAPON000026224, PRIJAPON000030278, PRIJAPON000031172, PRIJAPON000031219, PRIJAPON000031809, PRIJAPON000032749, PRIJAPON000033002, …	PRIMPAX000002672, PRIMPAX000003779, PRIMPAX000008239, PRIMPAX000008955, PRIMPAX000013606, PRIMPAX000022173, PRIMPAX000023823, PRIMPAX000024689, PRIMPAX000025055, PRIMPAX000027325, PRIMPAX000030133, PRIMPAX000031746, PRIMPAX000032608, PRIMPAX000032761, PRIMPAX000034085	PRIMAYER000005940, PRIMAYER000019992, PRIMAYER000020518, PRIMAYER000020776, PRIMAYER000020929, PRIMAYER000023050, PRIMAYER000025389, PRIMAYER000028898, PRIMAYER000028918, PRIMAYER000029129, PRIMAYER000031992
OG0000190	sp|Q19020|DYHC_CAEEL, sp|Q19542|DYHC2_CAEEL, tr|A0A163VTS9|A0A163VTS9_CAEEL	PPA11202	sp|Q14204|DYHC1_HUMAN, sp|Q8NCM8|DYHC2_HUMAN, sp|Q8WXX0|DYH7_HUMAN, sp|Q9C0G6|DYH6_HUMAN, sp|Q9P225|DYH2_HUMAN, tr|A0A2R8Y5T0|A0A2R8Y5T0_HUMAN, tr|A0A2R8Y6H2|A0A2R8Y6H2_HUMAN, tr|A0A2R8Y706|A0A2R8Y706_HUMAN, tr|A0A2R8YFZ7|A0A2R8YFZ7_HUMAN, tr|A0A2R8YGC7|A0A2R8YGC7_HUMAN, tr|A0A7P0T7V5|A0A7P0T7V5_HUMAN, tr|A0A7P0T825|A0A7P0T825_HUMAN, tr|A0A7P0T8N2|A0A7P0T8N2_HUMAN, tr|A0A7P0T8W5|A0A7P0T8W5_HUMAN,…	PARCANUS000017165, PARCANUS000025021	PRENTOPHAG000005582, PRENTOPHAG000008497, PRENTOPHAG000024435	PREXSPEC000009458, PREXSPEC000018241	PRIFISSI000006459, PRIFISSI000023098, PRIFISSI000023535, PRIFISSI000024756	PRIJAPON000014163, PRIJAPON000023733, PRIJAPON000024043	PRIMPAX000015815, PRIMPAX000020819	PRIMAYER000010627, PRIMAYER000017053, PRIMAYER000022917	MIJAPON000005819, MIJAPON000006399, MIJAPON000009031, MIJAPON000013703, MIJAPON000017619, MIJAPON000019227	PARAPRI000002625, PARAPRI000011495, PARAPRI000015727, PARAPRI000016812, PARAPRI000017181, PARAPRI000020243, PARAPRI000020384, PARAPRI000020482
OG0000191	tr|Q21351|Q21351_CAEEL	PPA38658, PPA38662	sp|Q13283|G3BP1_HUMAN, sp|Q9UN86|G3BP2_HUMAN, tr|A0A7I2V274|A0A7I2V274_HUMAN, tr|A0A7I2V2R0|A0A7I2V2R0_HUMAN, tr|A0A7I2V2S5|A0A7I2V2S5_HUMAN, tr|A0A7I2V2V1|A0A7I2V2V1_HUMAN, tr|A0A7I2V2X7|A0A7I2V2X7_HUMAN, tr|A0A7I2V326|A0A7I2V326_HUMAN, tr|A0A7I2V382|A0A7I2V382_HUMAN, tr|A0A7I2V3C4|A0A7I2V3C4_HUMAN, tr|A0A7I2V3E2|A0A7I2V3E2_HUMAN, tr|A0A7I2V3I4|A0A7I2V3I4_HUMAN, tr|A0A7I2V3P9|A0A7I2V3P9_HUMAN, t…	PARCANUS000006293	PRENTOPHAG000007845	PREXSPEC000015395	PRIFISSI000007069	PRIJAPON000008276	PRIMPAX000006972	PRIMAYER000003878, PRIMAYER000004152, PRIMAYER000030954	MIJAPON000008069, MIJAPON000012181	PARAPRI000007814
OG0000192		PPA02028, PPA09083, PPA15811, PPA33975, PPA33976, PPA34306, PPA34484, PPA35962, PPA38109, PPA39388, PPA46456, ppa_stranded_DN23836_c0_g1_i1		PARCANUS000001624, PARCANUS000004203, PARCANUS000006171, PARCANUS000006321, PARCANUS000007188, PARCANUS000013927, PARCANUS000016620, PARCANUS000025719	PRENTOPHAG000001078, PRENTOPHAG000012715, PRENTOPHAG000021637, PRENTOPHAG000022063, PRENTOPHAG000027100	PREXSPEC000001644, PREXSPEC000002139, PREXSPEC000002617, PREXSPEC000002919, PREXSPEC000003764, PREXSPEC000003919, PREXSPEC000010417, PREXSPEC000011203, PREXSPEC000011934, PREXSPEC000012293, PREXSPEC000017048	PRIFISSI000003475, PRIFISSI000005805, PRIFISSI000009717, PRIFISSI000010817, PRIFISSI000019935	PRIJAPON000002351, PRIJAPON000002710, PRIJAPON000004049, PRIJAPON000013007, PRIJAPON000013568, PRIJAPON000014142, PRIJAPON000023365, PRIJAPON000024147	PRIMPAX000000483, PRIMPAX000000810, PRIMPAX000003876, PRIMPAX000006383, PRIMPAX000010967, PRIMPAX000025124, PRIMPAX000025271, PRIMPAX000027786, PRIMPAX000029044	PRIMAYER000008016, PRIMAYER000012245, PRIMAYER000012383, PRIMAYER000018699, PRIMAYER000023269, PRIMAYER000025802, PRIMAYER000032230		PARAPRI000000323, PARAPRI000000500, PARAPRI000000584, PARAPRI000000953, PARAPRI000002709, PARAPRI000004531, PARAPRI000014964
OG0000193		PPA08559, PPA35692, PPA35706, PPA45448		PARCANUS000000513, PARCANUS000001252, PARCANUS000004815, PARCANUS000005006, PARCANUS000008948, PARCANUS000012813, PARCANUS000015733	PRENTOPHAG000000538, PRENTOPHAG000001653, PRENTOPHAG000002053, PRENTOPHAG000003362, PRENTOPHAG000005095, PRENTOPHAG000005454, PRENTOPHAG000007170, PRENTOPHAG000009716, PRENTOPHAG000009942, PRENTOPHAG000012649, PRENTOPHAG000019620, PRENTOPHAG000022145, PRENTOPHAG000026980	PREXSPEC000001021, PREXSPEC000001601, PREXSPEC000007974, PREXSPEC000008466, PREXSPEC000021088, PREXSPEC000022507	PRIFISSI000000159, PRIFISSI000000197, PRIFISSI000001693, PRIFISSI000012585	PRIJAPON000001536, PRIJAPON000001819, PRIJAPON000002310, PRIJAPON000002699, PRIJAPON000004484, PRIJAPON000004987, PRIJAPON000005851, PRIJAPON000006119, PRIJAPON000007370, PRIJAPON000009308, PRIJAPON000011213, PRIJAPON000011361, PRIJAPON000015667, PRIJAPON000022416, PRIJAPON000026216	PRIMPAX000002153, PRIMPAX000002290, PRIMPAX000004676, PRIMPAX000009473, PRIMPAX000010638, PRIMPAX000015189, PRIMPAX000018546, PRIMPAX000021094, PRIMPAX000032344	PRIMAYER000001148, PRIMAYER000002225, PRIMAYER000002439, PRIMAYER000008135, PRIMAYER000008492, PRIMAYER000010923, PRIMAYER000023761	MIJAPON000000414, MIJAPON000003644, MIJAPON000005519	PARAPRI000009962, PARAPRI000011997, PARAPRI000014251, PARAPRI000017645
OG0000194		PPA21091, PPA35080		PARCANUS000010315, PARCANUS000013088, PARCANUS000024553, PARCANUS000024650, PARCANUS000025327, PARCANUS000026545, PARCANUS000029828, PARCANUS000031210, PARCANUS000033473, PARCANUS000035731, PARCANUS000037063, PARCANUS000037152, PARCANUS000037458, PARCANUS000039057	PRENTOPHAG000004094, PRENTOPHAG000017200, PRENTOPHAG000019868, PRENTOPHAG000022401, PRENTOPHAG000023281, PRENTOPHAG000025773	PREXSPEC000007555, PREXSPEC000008054, PREXSPEC000014310, PREXSPEC000014742, PREXSPEC000015410, PREXSPEC000016274, PREXSPEC000018082, PREXSPEC000018590, PREXSPEC000021653, PREXSPEC000024751, PREXSPEC000027550, PREXSPEC000028385, PREXSPEC000028644, PREXSPEC000029868, PREXSPEC000029879	PRIFISSI000013533, PRIFISSI000016472	PRIJAPON000012020, PRIJAPON000021592, PRIJAPON000023014, PRIJAPON000023058, PRIJAPON000024512, PRIJAPON000025421, PRIJAPON000025851, PRIJAPON000026673, PRIJAPON000027832, PRIJAPON000028322, PRIJAPON000028419, PRIJAPON000030285, PRIJAPON000032292, PRIJAPON000032304, PRIJAPON000033954, PRIJAPON000035178, PRIJAPON000035835, PRIJAPON000036012, PRIJAPON000036033	PRIMPAX000008198, PRIMPAX000009831, PRIMPAX000025309, PRIMPAX000026753, PRIMPAX000027732, PRIMPAX000032132, PRIMPAX000033573, PRIMPAX000033776	PRIMAYER000023889, PRIMAYER000024609, PRIMAYER000026566, PRIMAYER000029117, PRIMAYER000031387, PRIMAYER000032045
OG0000195		PPA42553, PPA42622		PARCANUS000001847, PARCANUS000003022, PARCANUS000009341, PARCANUS000009807, PARCANUS000011973, PARCANUS000013452, PARCANUS000014647, PARCANUS000018404, PARCANUS000020198, PARCANUS000020439, PARCANUS000024121, PARCANUS000027966, PARCANUS000029591, PARCANUS000037609	PRENTOPHAG000012387, PRENTOPHAG000019639, PRENTOPHAG000021569, PRENTOPHAG000024788, PRENTOPHAG000026325, PRENTOPHAG000027505	PREXSPEC000001576, PREXSPEC000003755, PREXSPEC000004011, PREXSPEC000006738, PREXSPEC000008460, PREXSPEC000010404, PREXSPEC000015690, PREXSPEC000017562, PREXSPEC000019837, PREXSPEC000022124, PREXSPEC000022954, PREXSPEC000025790, PREXSPEC000026110, PREXSPEC000027024	PRIFISSI000006373, PRIFISSI000006771	PRIJAPON000005180, PRIJAPON000007390, PRIJAPON000007419, PRIJAPON000007915, PRIJAPON000009778, PRIJAPON000010029, PRIJAPON000012866, PRIJAPON000013403, PRIJAPON000013428, PRIJAPON000014104, PRIJAPON000018291, PRIJAPON000019039, PRIJAPON000019091, PRIJAPON000022248, PRIJAPON000022340, PRIJAPON000022671, PRIJAPON000022740, PRIJAPON000034891	PRIMPAX000004824, PRIMPAX000010582, PRIMPAX000018226, PRIMPAX000019915, PRIMPAX000023344, PRIMPAX000025583, PRIMPAX000026078, PRIMPAX000026817, PRIMPAX000028576, PRIMPAX000030187, PRIMPAX000031240, PRIMPAX000031687, PRIMPAX000032300	PRIMAYER000021957, PRIMAYER000031592, PRIMAYER000032622
OG0000196			sp|A6NHN6|NPB15_HUMAN, sp|A6NJ64|NPIB2_HUMAN, sp|A6NJU9|NPB13_HUMAN, sp|A8MRT5|NPIB5_HUMAN, sp|C9JG80|NPIB4_HUMAN, sp|E5RHQ5|NPB11_HUMAN, sp|E9PIF3|NPIA2_HUMAN, sp|E9PJ23|NPIB6_HUMAN, sp|E9PJI5|NPIA7_HUMAN, sp|E9PKD4|NPIA5_HUMAN, sp|E9PQR5|NPIB8_HUMAN, sp|F8W0I5|NPB12_HUMAN, sp|F8W1W9|NPIB9_HUMAN, sp|F8WFD2|NPIA3_HUMAN, sp|O75200|NPIB7_HUMAN, sp|P0DM63|NPIA8_HUMAN, sp|Q92617|NPIB3_HUMAN, sp|Q9UND…
OG0000197	sp|Q9XX85|ST217_CAEEL, tr|A0A0K3AS96|A0A0K3AS96_CAEEL, tr|A0A0K3AV52|A0A0K3AV52_CAEEL, tr|A0A131MB93|A0A131MB93_CAEEL, tr|A0A131MBL4|A0A131MBL4_CAEEL, tr|G5EE51|G5EE51_CAEEL, tr|G5EF54|G5EF54_CAEEL, tr|H2L036|H2L036_CAEEL, tr|O16323|O16323_CAEEL, tr|O16324|O16324_CAEEL, tr|O16325|O16325_CAEEL, tr|O16326|O16326_CAEEL, tr|O16396|O16396_CAEEL, tr|O16434|O16434_CAEEL, tr|O16439|O16439_CAEEL, tr|O1667…
OG0000198		PPA05771, PPA35101, PPA35160, PPA35162, PPA35342, PPA35407, PPA35426, PPA35878, PPA35929, PPA35984, PPA36221, PPA36515, PPA37235, PPA37394, PPA37410, PPA37521, PPA37561, PPA38262, PPA38291, PPA38386, PPA38508, PPA38555, PPA38673, PPA39617, PPA39779, PPA40532, PPA40786, PPA40956, PPA41128, PPA41198, PPA41325, PPA41339, PPA41366, PPA41393, PPA41693, PPA42061, PPA42172, PPA42584, PPA42926, PPA43397,…		PARCANUS000002134, PARCANUS000011422, PARCANUS000015931, PARCANUS000017783, PARCANUS000026698, PARCANUS000027985, PARCANUS000029669, PARCANUS000033460, PARCANUS000036793		PREXSPEC000001417, PREXSPEC000002030, PREXSPEC000007979, PREXSPEC000008078, PREXSPEC000012281, PREXSPEC000022385, PREXSPEC000023584, PREXSPEC000026651, PREXSPEC000027145, PREXSPEC000028512, PREXSPEC000028892	PRIFISSI000003877	PRIJAPON000001634, PRIJAPON000007720, PRIJAPON000020743, PRIJAPON000025385, PRIJAPON000031671	PRIMPAX000027883, PRIMPAX000032680, PRIMPAX000035904	PRIMAYER000023509
OG0000199		PPA08328, PPA08345, PPA16435, PPA36383, PPA45699		PARCANUS000002584, PARCANUS000004802, PARCANUS000005663, PARCANUS000006295, PARCANUS000007088, PARCANUS000007616, PARCANUS000023480, PARCANUS000033355	PRENTOPHAG000000797, PRENTOPHAG000003065, PRENTOPHAG000003484, PRENTOPHAG000007568, PRENTOPHAG000014827, PRENTOPHAG000019933	PREXSPEC000002345, PREXSPEC000006946, PREXSPEC000009287, PREXSPEC000017020, PREXSPEC000017408, PREXSPEC000026393, PREXSPEC000027137	PRIFISSI000001590, PRIFISSI000003168, PRIFISSI000007422, PRIFISSI000009650, PRIFISSI000014789, PRIFISSI000020073	PRIJAPON000002455, PRIJAPON000004608, PRIJAPON000005663, PRIJAPON000007642, PRIJAPON000007703, PRIJAPON000017696, PRIJAPON000032851	PRIMPAX000001386, PRIMPAX000006188, PRIMPAX000010346, PRIMPAX000016407, PRIMPAX000022819, PRIMPAX000023709	PRIMAYER000002776, PRIMAYER000002813, PRIMAYER000007522, PRIMAYER000007608, PRIMAYER000008539, PRIMAYER000009280, PRIMAYER000010057, PRIMAYER000011375, PRIMAYER000011389, PRIMAYER000012797, PRIMAYER000012921, PRIMAYER000013062, PRIMAYER000014255, PRIMAYER000016344, PRIMAYER000020679, PRIMAYER000020901, PRIMAYER000021116, PRIMAYER000021691, PRIMAYER000022133, PRIMAYER000023404, PRIMAYER000024049, …		PARAPRI000000189, PARAPRI000000226, PARAPRI000003910, PARAPRI000020002
OG0000200		PPA12899, PPA19468, PPA19474, PPA20355, PPA41893, PPA41898, PPA45422		PARCANUS000003219, PARCANUS000004541, PARCANUS000005843, PARCANUS000006204, PARCANUS000006978, PARCANUS000006993, PARCANUS000007592, PARCANUS000010766, PARCANUS000018927, PARCANUS000021874, PARCANUS000022315, PARCANUS000028587, PARCANUS000029549, PARCANUS000032954, PARCANUS000033333, PARCANUS000033690, PARCANUS000033760, PARCANUS000036687	PRENTOPHAG000012507	PREXSPEC000006349, PREXSPEC000006823, PREXSPEC000011752, PREXSPEC000013528, PREXSPEC000016392, PREXSPEC000017228, PREXSPEC000017458, PREXSPEC000018083, PREXSPEC000018200, PREXSPEC000021991, PREXSPEC000022876, PREXSPEC000024803	PRIFISSI000016842, PRIFISSI000020400	PRIJAPON000006103, PRIJAPON000007523, PRIJAPON000010592, PRIJAPON000016260, PRIJAPON000020585, PRIJAPON000020684, PRIJAPON000020775, PRIJAPON000022125, PRIJAPON000022151, PRIJAPON000024213, PRIJAPON000027721, PRIJAPON000029015, PRIJAPON000029723, PRIJAPON000033306	PRIMPAX000002243, PRIMPAX000010993, PRIMPAX000012345, PRIMPAX000012750, PRIMPAX000012947, PRIMPAX000013467, PRIMPAX000014685, PRIMPAX000024672, PRIMPAX000027716, PRIMPAX000027973, PRIMPAX000028078, PRIMPAX000028546, PRIMPAX000029547, PRIMPAX000035104, PRIMPAX000035603	PRIMAYER000026219, PRIMAYER000029337
OG0000201		PPA15707, PPA26902, PPA41905, PPA42313, PPA42889		PARCANUS000003138, PARCANUS000004105, PARCANUS000012061, PARCANUS000012177, PARCANUS000020460, PARCANUS000021464, PARCANUS000022075, PARCANUS000028136, PARCANUS000029403, PARCANUS000029463, PARCANUS000035434, PARCANUS000037660, PARCANUS000038420	PRENTOPHAG000011232, PRENTOPHAG000015232, PRENTOPHAG000023715, PRENTOPHAG000025222, PRENTOPHAG000025704, PRENTOPHAG000026205, PRENTOPHAG000028283	PREXSPEC000007161, PREXSPEC000008637, PREXSPEC000009191, PREXSPEC000009216, PREXSPEC000016654, PREXSPEC000017320, PREXSPEC000018987, PREXSPEC000021063, PREXSPEC000023367, PREXSPEC000024353, PREXSPEC000024521, PREXSPEC000024993, PREXSPEC000025632, PREXSPEC000026523, PREXSPEC000030274		PRIJAPON000022062, PRIJAPON000024348, PRIJAPON000024989, PRIJAPON000025081, PRIJAPON000025844, PRIJAPON000026038, PRIJAPON000026153, PRIJAPON000027147, PRIJAPON000029317, PRIJAPON000029618, PRIJAPON000033745, PRIJAPON000035923	PRIMPAX000021578, PRIMPAX000024317, PRIMPAX000024543, PRIMPAX000024934, PRIMPAX000025731, PRIMPAX000029914, PRIMPAX000031156, PRIMPAX000034047	PRIMAYER000011401, PRIMAYER000011653, PRIMAYER000012907, PRIMAYER000016992, PRIMAYER000018356, PRIMAYER000018494, PRIMAYER000026732, PRIMAYER000027622, PRIMAYER000030006, PRIMAYER000030172, PRIMAYER000030176
OG0000202	sp|P52009|CYP1_CAEEL, sp|P52010|CYP2_CAEEL, sp|P52011|CYP3_CAEEL, sp|P52015|CYP7_CAEEL	Contig7-snapTAU.453, PPA27127, isopolya.3417.1, isopolya.3423.1, ppa_stranded_DN22988_c0_g1_i1, ppa_stranded_DN43938_c0_g1_i1	sp|A0A075B759|PAL4E_HUMAN, sp|A0A075B767|PAL4H_HUMAN, sp|A0A0B4J2A2|PAL4C_HUMAN, sp|F5H284|PAL4D_HUMAN, sp|P0DN26|PAL4F_HUMAN, sp|P0DN37|PAL4G_HUMAN, sp|P30405|PPIF_HUMAN, sp|P45877|PPIC_HUMAN, sp|P62937|PPIA_HUMAN, sp|Q9Y536|PAL4A_HUMAN, tr|A0A0H2UH34|A0A0H2UH34_HUMAN, tr|A0A7I2V4W3|A0A7I2V4W3_HUMAN, tr|C9J5S7|C9J5S7_HUMAN, tr|C9JN15|C9JN15_HUMAN, tr|E9PEQ6|E9PEQ6_HUMAN	PARCANUS000000203, PARCANUS000000509, PARCANUS000002070, PARCANUS000003670, PARCANUS000010907, PARCANUS000012759, PARCANUS000012842, PARCANUS000030375	PRENTOPHAG000000095, PRENTOPHAG000001937, PRENTOPHAG000010543, PRENTOPHAG000024699	PREXSPEC000000127, PREXSPEC000001178, PREXSPEC000004839, PREXSPEC000010470, PREXSPEC000014115, PREXSPEC000017348	PRIFISSI000000214, PRIFISSI000001814, PRIFISSI000004766, PRIFISSI000007718	PRIJAPON000000078, PRIJAPON000000185, PRIJAPON000015300, PRIJAPON000016134, PRIJAPON000022048	PRIMPAX000000298, PRIMPAX000000946, PRIMPAX000001685, PRIMPAX000003263, PRIMPAX000016245, PRIMPAX000018332, PRIMPAX000025728	PRIMAYER000000090, PRIMAYER000000110, PRIMAYER000004800, PRIMAYER000008478, PRIMAYER000012374	MIJAPON000000084, MIJAPON000000303, MIJAPON000002136, MIJAPON000003193	PARAPRI000000969, PARAPRI000014672
OG0000203		Iso_D.6287.1		PARCANUS000010772, PARCANUS000020000, PARCANUS000022825, PARCANUS000027271, PARCANUS000027358, PARCANUS000030947, PARCANUS000033113, PARCANUS000033499, PARCANUS000035534, PARCANUS000038378, PARCANUS000039325	PRENTOPHAG000000685, PRENTOPHAG000003806, PRENTOPHAG000007023, PRENTOPHAG000007553, PRENTOPHAG000011270, PRENTOPHAG000013244, PRENTOPHAG000015608, PRENTOPHAG000017488, PRENTOPHAG000021006, PRENTOPHAG000021296, PRENTOPHAG000021685, PRENTOPHAG000022013, PRENTOPHAG000023800, PRENTOPHAG000024337, PRENTOPHAG000024625, PRENTOPHAG000024881, PRENTOPHAG000026236, PRENTOPHAG000027081, PRENTOPHAG000027579, …	PREXSPEC000007963, PREXSPEC000008415, PREXSPEC000014177, PREXSPEC000019009, PREXSPEC000024120, PREXSPEC000026141	PRIFISSI000004121, PRIFISSI000009310, PRIFISSI000018243, PRIFISSI000027535	PRIJAPON000008604, PRIJAPON000009906, PRIJAPON000014533, PRIJAPON000015874, PRIJAPON000017214, PRIJAPON000021899, PRIJAPON000027286, PRIJAPON000031087, PRIJAPON000034986	PRIMPAX000004058, PRIMPAX000007354, PRIMPAX000010807, PRIMPAX000012257, PRIMPAX000019114, PRIMPAX000019839, PRIMPAX000026631, PRIMPAX000027694, PRIMPAX000029495, PRIMPAX000030825, PRIMPAX000037256	PRIMAYER000007760, PRIMAYER000010625, PRIMAYER000014013, PRIMAYER000017950, PRIMAYER000021489, PRIMAYER000022172	MIJAPON000014248, MIJAPON000014557
OG0000204		PPA00733, PPA28362, PPA29532, PPA36783, PPA41502, PPA41824, PPA42727		PARCANUS000005026, PARCANUS000007299, PARCANUS000007629, PARCANUS000010376, PARCANUS000011616, PARCANUS000016548, PARCANUS000029197, PARCANUS000032348, PARCANUS000034127, PARCANUS000036424, PARCANUS000036446, PARCANUS000036601, PARCANUS000037751, PARCANUS000039255	PRENTOPHAG000008778, PRENTOPHAG000010471, PRENTOPHAG000011551, PRENTOPHAG000012533, PRENTOPHAG000013599, PRENTOPHAG000020981, PRENTOPHAG000021593, PRENTOPHAG000021948, PRENTOPHAG000029210	PREXSPEC000003625, PREXSPEC000004454, PREXSPEC000008713, PREXSPEC000016965	PRIFISSI000007316, PRIFISSI000017403	PRIJAPON000005049, PRIJAPON000005806, PRIJAPON000009867, PRIJAPON000012215, PRIJAPON000023923, PRIJAPON000024442, PRIJAPON000026680, PRIJAPON000027637, PRIJAPON000029282, PRIJAPON000030427, PRIJAPON000034776, PRIJAPON000034879, PRIJAPON000035337, PRIJAPON000035480, PRIJAPON000035995	PRIMPAX000001349, PRIMPAX000002796, PRIMPAX000013396, PRIMPAX000014298, PRIMPAX000025342, PRIMPAX000027507, PRIMPAX000028466, PRIMPAX000030513, PRIMPAX000031765, PRIMPAX000032274, PRIMPAX000036329	PRIMAYER000010437, PRIMAYER000011962, PRIMAYER000014701, PRIMAYER000015387, PRIMAYER000016765, PRIMAYER000020329, PRIMAYER000028858, PRIMAYER000031901
OG0000205		PPA01024, PPA13527, PPA35918, PPA35934	tr|H0YI82|H0YI82_HUMAN	PARCANUS000011296, PARCANUS000017425, PARCANUS000017593, PARCANUS000024056, PARCANUS000025106, PARCANUS000028219, PARCANUS000030949	PRENTOPHAG000002474, PRENTOPHAG000003114, PRENTOPHAG000003645, PRENTOPHAG000003830, PRENTOPHAG000005999, PRENTOPHAG000006780, PRENTOPHAG000011961, PRENTOPHAG000012808, PRENTOPHAG000019469, PRENTOPHAG000028578	PREXSPEC000003634, PREXSPEC000008968, PREXSPEC000009699, PREXSPEC000010750, PREXSPEC000011707, PREXSPEC000020938, PREXSPEC000024186	PRIFISSI000005213, PRIFISSI000006033, PRIFISSI000017192, PRIFISSI000018399	PRIJAPON000000808, PRIJAPON000001344, PRIJAPON000004531, PRIJAPON000007116, PRIJAPON000007262, PRIJAPON000010160, PRIJAPON000010651, PRIJAPON000014803, PRIJAPON000021777, PRIJAPON000024203, PRIJAPON000025722, PRIJAPON000028778, PRIJAPON000032396	PRIMPAX000000584, PRIMPAX000000762, PRIMPAX000002081, PRIMPAX000004160, PRIMPAX000006730, PRIMPAX000012790, PRIMPAX000013812, PRIMPAX000018450, PRIMPAX000024283, PRIMPAX000025649, PRIMPAX000026860	PRIMAYER000000475, PRIMAYER000003401, PRIMAYER000003659, PRIMAYER000006318, PRIMAYER000007438, PRIMAYER000008092, PRIMAYER000011218, PRIMAYER000012361, PRIMAYER000027815, PRIMAYER000032107	MIJAPON000008761	PARAPRI000008997, PARAPRI000021472
OG0000206		PPA33695, ppa_stranded_DN23530_c0_g1_i1, ppa_stranded_DN23530_c0_g2_i1, ppa_stranded_DN31343_c1_g2_i2, ppa_stranded_DN31343_c1_g2_i5, ppa_stranded_DN31437_c0_g1_i1, ppa_stranded_DN31437_c0_g2_i1, ppa_stranded_DN31437_c3_g1_i1, ppa_stranded_DN31437_c3_g1_i2, ppa_stranded_DN31437_c3_g2_i7, ppa_stranded_DN31437_c3_g5_i5, ppa_stranded_DN31437_c3_g6_i1, ppa_stranded_DN31659_c2_g2_i1		PARCANUS000000876, PARCANUS000001147, PARCANUS000001199, PARCANUS000002483, PARCANUS000002495, PARCANUS000004967, PARCANUS000006231, PARCANUS000006311, PARCANUS000006748, PARCANUS000007103, PARCANUS000007129, PARCANUS000007427, PARCANUS000010015, PARCANUS000012766, PARCANUS000016715, PARCANUS000018485, PARCANUS000018634, PARCANUS000020135, PARCANUS000033535	PRENTOPHAG000000183, PRENTOPHAG000001537, PRENTOPHAG000004319, PRENTOPHAG000005021, PRENTOPHAG000013069	PREXSPEC000002118, PREXSPEC000002792, PREXSPEC000003809, PREXSPEC000003813, PREXSPEC000007724, PREXSPEC000008459, PREXSPEC000009009, PREXSPEC000009726, PREXSPEC000017964, PREXSPEC000020333, PREXSPEC000024781	PRIFISSI000001024, PRIFISSI000002284, PRIFISSI000010590, PRIFISSI000019082	PRIJAPON000007199, PRIJAPON000009287, PRIJAPON000012780, PRIJAPON000013406, PRIJAPON000013744, PRIJAPON000027461, PRIJAPON000031227, PRIJAPON000035912	PRIMPAX000000444, PRIMPAX000003313, PRIMPAX000009795	PRIMAYER000000091, PRIMAYER000000281, PRIMAYER000001027, PRIMAYER000001063, PRIMAYER000001315, PRIMAYER000001695		PARAPRI000019175
OG0000207		ppa_stranded_DN31425_c1_g2_i1, ppa_stranded_DN31425_c5_g2_i5		PARCANUS000000983, PARCANUS000001005, PARCANUS000004672, PARCANUS000004860, PARCANUS000009465, PARCANUS000010183, PARCANUS000010576, PARCANUS000017856, PARCANUS000019063, PARCANUS000023188, PARCANUS000034269	PRENTOPHAG000007412, PRENTOPHAG000012711, PRENTOPHAG000018993, PRENTOPHAG000020093, PRENTOPHAG000021073	PREXSPEC000006728, PREXSPEC000007143, PREXSPEC000008835, PREXSPEC000009145, PREXSPEC000010831, PREXSPEC000012893, PREXSPEC000024686	PRIFISSI000008133, PRIFISSI000008242, PRIFISSI000009385, PRIFISSI000011366	PRIJAPON000002531, PRIJAPON000002690, PRIJAPON000004186, PRIJAPON000004344, PRIJAPON000004571, PRIJAPON000006016, PRIJAPON000006505, PRIJAPON000007478, PRIJAPON000012417, PRIJAPON000023409, PRIJAPON000024728	PRIMPAX000000370, PRIMPAX000001177, PRIMPAX000001600, PRIMPAX000001752, PRIMPAX000003129, PRIMPAX000003336, PRIMPAX000004532, PRIMPAX000006700, PRIMPAX000007821, PRIMPAX000008165, PRIMPAX000009414, PRIMPAX000010380, PRIMPAX000011448, PRIMPAX000011665, PRIMPAX000019643, PRIMPAX000021911, PRIMPAX000022430, PRIMPAX000024962, PRIMPAX000025186, PRIMPAX000028296, PRIMPAX000031846, PRIMPAX000033232	PRIMAYER000001820, PRIMAYER000005063, PRIMAYER000007600, PRIMAYER000023029, PRIMAYER000024489, PRIMAYER000029985, PRIMAYER000030744, PRIMAYER000031619
OG0000208	tr|A0A4V0IJ17|A0A4V0IJ17_CAEEL, tr|A0A4V0IK40|A0A4V0IK40_CAEEL, tr|A0A4V0IK65|A0A4V0IK65_CAEEL, tr|A0A4V0IK97|A0A4V0IK97_CAEEL, tr|A0A4V0IKL0|A0A4V0IKL0_CAEEL, tr|A0A4V0IN65|A0A4V0IN65_CAEEL, tr|A0A4V0IND2|A0A4V0IND2_CAEEL, tr|A0A4V6Z7Z1|A0A4V6Z7Z1_CAEEL, tr|A7LPG1|A7LPG1_CAEEL, tr|Q18518|Q18518_CAEEL, tr|Q9N517|Q9N517_CAEEL	Iso_D.9618.1, PPA02933, PPA23537, PPA24552, PPA29535	tr|A0A6Q8PGD9|A0A6Q8PGD9_HUMAN, tr|D6REM0|D6REM0_HUMAN, tr|H0YJU6|H0YJU6_HUMAN	PARCANUS000008840, PARCANUS000009020, PARCANUS000009112, PARCANUS000009500, PARCANUS000020879, PARCANUS000023464, PARCANUS000024704, PARCANUS000039198	PRENTOPHAG000002085, PRENTOPHAG000008345, PRENTOPHAG000008925, PRENTOPHAG000011496, PRENTOPHAG000012331, PRENTOPHAG000023541	PREXSPEC000001744, PREXSPEC000005087, PREXSPEC000010298, PREXSPEC000018783, PREXSPEC000018811	PRIFISSI000001975, PRIFISSI000003222, PRIFISSI000019209, PRIFISSI000027445	PRIJAPON000001414, PRIJAPON000006342, PRIJAPON000008252, PRIJAPON000019115, PRIJAPON000028192	PRIMPAX000005051, PRIMPAX000005260, PRIMPAX000009199, PRIMPAX000011183, PRIMPAX000017913	PRIMAYER000001217, PRIMAYER000002424, PRIMAYER000009485, PRIMAYER000010869, PRIMAYER000011241, PRIMAYER000013372, PRIMAYER000014092, PRIMAYER000019827, PRIMAYER000021588, PRIMAYER000028961	MIJAPON000001376, MIJAPON000002412, MIJAPON000007511, MIJAPON000015823	PARAPRI000002251, PARAPRI000002420, PARAPRI000020242
OG0000209	sp|P02513|HSP17_CAEEL, sp|P06581|HSP16_CAEEL, sp|Q20363|SIP1_CAEEL	PPA01483, PPA12242, PPA12243, PPA36643, PPA38769, PPA38772, PPA38773, PPA38777, PPA38778, PPA41336, PPA44975		PARCANUS000000276, PARCANUS000000988, PARCANUS000002160, PARCANUS000019414, PARCANUS000027126	PRENTOPHAG000000060, PRENTOPHAG000000079, PRENTOPHAG000000339, PRENTOPHAG000001480, PRENTOPHAG000002550, PRENTOPHAG000003768, PRENTOPHAG000016053, PRENTOPHAG000025333, PRENTOPHAG000026786, PRENTOPHAG000028682	PREXSPEC000000257, PREXSPEC000001366, PREXSPEC000001561, PREXSPEC000008221	PRIFISSI000000041, PRIFISSI000000077, PRIFISSI000000145, PRIFISSI000001892, PRIFISSI000003772, PRIFISSI000024068	PRIJAPON000000043, PRIJAPON000000066, PRIJAPON000003859, PRIJAPON000005643, PRIJAPON000022244	PRIMPAX000000070, PRIMPAX000000099, PRIMPAX000001379, PRIMPAX000004505	PRIMAYER000000131, PRIMAYER000000158, PRIMAYER000000238, PRIMAYER000000459, PRIMAYER000000550, PRIMAYER000002880, PRIMAYER000010011, PRIMAYER000015902, PRIMAYER000021732, PRIMAYER000022450	MIJAPON000000173, MIJAPON000000252, MIJAPON000008074, MIJAPON000008416, MIJAPON000009733, MIJAPON000015517, MIJAPON000016980	PARAPRI000000122, PARAPRI000000353, PARAPRI000002888, PARAPRI000014941
OG0000210	sp|Q09318|YQY2_CAEEL, tr|Q19661|Q19661_CAEEL	PPA05795, PPA06652, PPA26031, PPA29510, ppa_stranded_DN18982_c0_g1_i1		PARCANUS000000375, PARCANUS000000754, PARCANUS000001293, PARCANUS000002557, PARCANUS000008912, PARCANUS000010211, PARCANUS000025780	PRENTOPHAG000000658, PRENTOPHAG000002388, PRENTOPHAG000002402, PRENTOPHAG000003450, PRENTOPHAG000003736, PRENTOPHAG000005684, PRENTOPHAG000007012, PRENTOPHAG000007270, PRENTOPHAG000015842	PREXSPEC000000687, PREXSPEC000000999, PREXSPEC000002261, PREXSPEC000006197, PREXSPEC000008969, PREXSPEC000010401, PREXSPEC000030285	PRIFISSI000001755, PRIFISSI000002626, PRIFISSI000008250, PRIFISSI000008950, PRIFISSI000009581, PRIFISSI000010124, PRIFISSI000020483	PRIJAPON000002063, PRIJAPON000002079, PRIJAPON000002225, PRIJAPON000002520, PRIJAPON000004936, PRIJAPON000014735	PRIMPAX000001829, PRIMPAX000004674, PRIMPAX000006138, PRIMPAX000006441, PRIMPAX000008145, PRIMPAX000012019, PRIMPAX000022130, PRIMPAX000033855	PRIMAYER000001498, PRIMAYER000002649, PRIMAYER000002773, PRIMAYER000003211, PRIMAYER000004036, PRIMAYER000004312, PRIMAYER000008890, PRIMAYER000010093, PRIMAYER000014521, PRIMAYER000018206, PRIMAYER000022220	MIJAPON000000379, MIJAPON000000436	PARAPRI000001918, PARAPRI000002571, PARAPRI000002593, PARAPRI000003346, PARAPRI000011162
OG0000211	tr|Q21823|Q21823_CAEEL	Contig60-snapTAU.81, Iso_D.11993.1, PPA04220, ppa_stranded_DN23734_c0_g1_i1		PARCANUS000002983, PARCANUS000008675, PARCANUS000009547, PARCANUS000009621, PARCANUS000016355, PARCANUS000018368, PARCANUS000020009, PARCANUS000023441	PRENTOPHAG000002872, PRENTOPHAG000003964, PRENTOPHAG000009045, PRENTOPHAG000013016, PRENTOPHAG000016946, PRENTOPHAG000025514, PRENTOPHAG000030469	PREXSPEC000004837, PREXSPEC000005814, PREXSPEC000005926, PREXSPEC000008017, PREXSPEC000022484	PRIFISSI000003331, PRIFISSI000004465, PRIFISSI000005847, PRIFISSI000007857, PRIFISSI000014762	PRIJAPON000001086, PRIJAPON000002218, PRIJAPON000015716, PRIJAPON000018195	PRIMPAX000003385, PRIMPAX000003485, PRIMPAX000003547, PRIMPAX000004974, PRIMPAX000008614, PRIMPAX000011343, PRIMPAX000013729, PRIMPAX000019303	PRIMAYER000003720, PRIMAYER000003850, PRIMAYER000007567, PRIMAYER000009184, PRIMAYER000026127, PRIMAYER000027710, PRIMAYER000029099	MIJAPON000002364, MIJAPON000002375, MIJAPON000002543, MIJAPON000002773, MIJAPON000006253, MIJAPON000007889, MIJAPON000009493, MIJAPON000010714, MIJAPON000013048, MIJAPON000013770, MIJAPON000014746	PARAPRI000002054, PARAPRI000003100, PARAPRI000004380, PARAPRI000006024, PARAPRI000011939, PARAPRI000016475, PARAPRI000017293, PARAPRI000017309, PARAPRI000019369
OG0000212		PPA00696, PPA03929, PPA05122, PPA19340, PPA26673, PPA33505, PPA33520, PPA33529, PPA33584, PPA33587, PPA33687, PPA33691, PPA33831, PPA33946, PPA33947, PPA33948, PPA34058, PPA34139, PPA34151, PPA34201, PPA34208, PPA34233, PPA34249, PPA34251, PPA34253, PPA34255, PPA34262, PPA34283, PPA34292, PPA34297, PPA34300, PPA34301, PPA34342, PPA34347, PPA34356, PPA34395, PPA34401, PPA34403, PPA34439, PPA34457,…		PARCANUS000000117, PARCANUS000000941, PARCANUS000003121, PARCANUS000023516		PREXSPEC000000039, PREXSPEC000000126, PREXSPEC000000563, PREXSPEC000003668, PREXSPEC000009705, PREXSPEC000026305	PRIFISSI000000021, PRIFISSI000000029	PRIJAPON000000013, PRIJAPON000000014, PRIJAPON000000042	PRIMPAX000000031, PRIMPAX000000067	PRIMAYER000014169, PRIMAYER000021308
OG0000213							PRIFISSI000000623, PRIFISSI000001913, PRIFISSI000001967, PRIFISSI000002112, PRIFISSI000002216, PRIFISSI000002353, PRIFISSI000002580, PRIFISSI000002640, PRIFISSI000003276, PRIFISSI000003381, PRIFISSI000003734, PRIFISSI000003917, PRIFISSI000004581, PRIFISSI000004807, PRIFISSI000005152, PRIFISSI000005225, PRIFISSI000005227, PRIFISSI000005269, PRIFISSI000005645, PRIFISSI000005991, PRIFISSI000006210, …
OG0000214	sp|Q18212|DX39B_CAEEL	Iso_D.12093.3, PPA36759, PPA38026, isototal.1633.1	sp|O00148|DX39A_HUMAN, sp|Q13838|DX39B_HUMAN, tr|A0A0A0MT12|A0A0A0MT12_HUMAN, tr|A0A0D9SEM9|A0A0D9SEM9_HUMAN, tr|A0A0G2JJL7|A0A0G2JJL7_HUMAN, tr|A0A0G2JJZ9|A0A0G2JJZ9_HUMAN, tr|A0A140T973|A0A140T973_HUMAN, tr|A0A140T996|A0A140T996_HUMAN, tr|A0A140T9K1|A0A140T9K1_HUMAN, tr|A0A140T9K2|A0A140T9K2_HUMAN, tr|A0A140T9L4|A0A140T9L4_HUMAN, tr|A0A140T9N3|A0A140T9N3_HUMAN, tr|A0A140T9X3|A0A140T9X3_HUMAN, t…	PARCANUS000000713, PARCANUS000001694, PARCANUS000002331, PARCANUS000004904, PARCANUS000006803, PARCANUS000007283, PARCANUS000021339, PARCANUS000032711	PRENTOPHAG000000303, PRENTOPHAG000001570, PRENTOPHAG000021027	PREXSPEC000001044, PREXSPEC000001134, PREXSPEC000002232, PREXSPEC000003227, PREXSPEC000006571, PREXSPEC000014864, PREXSPEC000015145, PREXSPEC000017450, PREXSPEC000024492	PRIFISSI000000682	PRIJAPON000002311, PRIJAPON000004310, PRIJAPON000006897, PRIJAPON000019671, PRIJAPON000019741, PRIJAPON000023423, PRIJAPON000024476, PRIJAPON000031527, PRIJAPON000035618	PRIMPAX000001928, PRIMPAX000007693, PRIMPAX000012698, PRIMPAX000013059, PRIMPAX000013273, PRIMPAX000034454, PRIMPAX000034666	PRIMAYER000001128, PRIMAYER000012181	MIJAPON000000680	PARAPRI000000701
OG0000215	sp|O45686|ASAH1_CAEEL, sp|Q09551|ASAH2_CAEEL	PPA05136, PPA05137	sp|Q13510|ASAH1_HUMAN, tr|A0A1B0GTA6|A0A1B0GTA6_HUMAN, tr|A0A1B0GTD4|A0A1B0GTD4_HUMAN, tr|A0A1B0GTM3|A0A1B0GTM3_HUMAN, tr|A0A1B0GTP7|A0A1B0GTP7_HUMAN, tr|A0A1B0GTQ7|A0A1B0GTQ7_HUMAN, tr|A0A1B0GTX9|A0A1B0GTX9_HUMAN, tr|A0A1B0GTZ5|A0A1B0GTZ5_HUMAN, tr|A0A1B0GU06|A0A1B0GU06_HUMAN, tr|A0A1B0GU62|A0A1B0GU62_HUMAN, tr|A0A1B0GU70|A0A1B0GU70_HUMAN, tr|A0A1B0GUA4|A0A1B0GUA4_HUMAN, tr|A0A1B0GUB3|A0A1B0GUB3…	PARCANUS000001753, PARCANUS000001787	PRENTOPHAG000003235, PRENTOPHAG000010449, PRENTOPHAG000014322, PRENTOPHAG000016308, PRENTOPHAG000022216, PRENTOPHAG000022837, PRENTOPHAG000023860, PRENTOPHAG000027247, PRENTOPHAG000027467	PREXSPEC000004550, PREXSPEC000004638	PRIFISSI000005328	PRIJAPON000004934, PRIJAPON000005420, PRIJAPON000025463, PRIJAPON000027814	PRIMPAX000001699, PRIMPAX000001709	PRIMAYER000010224	MIJAPON000004536, MIJAPON000008983	PARAPRI000004883, PARAPRI000014318, PARAPRI000016327
OG0000216	sp|P53014|MLE_CAEEL, sp|Q9XVI9|MLC5_CAEEL, tr|G8JY79|G8JY79_CAEEL, tr|Q21201|Q21201_CAEEL	Contig13-snapTAU.388, PPA15352, ppa_stranded_DN25151_c0_g2_i1, ppa_stranded_DN26141_c0_g2_i1	sp|P05976|MYL1_HUMAN, sp|P08590|MYL3_HUMAN, sp|P12829|MYL4_HUMAN, sp|P14649|MYL6B_HUMAN, sp|P60660|MYL6_HUMAN, tr|A0A1C7CYY4|A0A1C7CYY4_HUMAN, tr|B7Z6Z4|B7Z6Z4_HUMAN, tr|E9PGV7|E9PGV7_HUMAN, tr|F8VPF3|F8VPF3_HUMAN, tr|F8VSA2|F8VSA2_HUMAN, tr|F8VXL3|F8VXL3_HUMAN, tr|F8VZU9|F8VZU9_HUMAN, tr|F8W180|F8W180_HUMAN, tr|F8W1I5|F8W1I5_HUMAN, tr|F8W1R7|F8W1R7_HUMAN, tr|G3V1V0|G3V1V0_HUMAN, tr|G3V1Y7|G3V1Y7…	PARCANUS000010138, PARCANUS000011373, PARCANUS000016839, PARCANUS000023059	PRENTOPHAG000000375, PRENTOPHAG000011672, PRENTOPHAG000018263, PRENTOPHAG000018387	PREXSPEC000005970, PREXSPEC000007677, PREXSPEC000014265, PREXSPEC000020126, PREXSPEC000022297, PREXSPEC000024656	PRIFISSI000002163, PRIFISSI000005417, PRIFISSI000009494, PRIFISSI000010426	PRIJAPON000004950, PRIJAPON000008995, PRIJAPON000014249, PRIJAPON000016165, PRIJAPON000031861	PRIMPAX000002318, PRIMPAX000005183, PRIMPAX000010513	PRIMAYER000017691, PRIMAYER000017813, PRIMAYER000021263	MIJAPON000005033, MIJAPON000010364	PARAPRI000007248, PARAPRI000008077, PARAPRI000008508, PARAPRI000010489
OG0000217	tr|A0A0S4XR75|A0A0S4XR75_CAEEL, tr|A0A0S4XRB1|A0A0S4XRB1_CAEEL, tr|O16919|O16919_CAEEL, tr|Q9N4E0|Q9N4E0_CAEEL, tr|Q9N4E1|Q9N4E1_CAEEL, tr|Q9N4E2|Q9N4E2_CAEEL	PPA27410, PPA41829, ppa_stranded_DN19001_c0_g1_i1, ppa_stranded_DN26449_c0_g1_i2, ppa_stranded_DN27014_c0_g2_i1, ppa_stranded_DN28424_c0_g1_i3		PARCANUS000002582, PARCANUS000003678, PARCANUS000004401, PARCANUS000006308, PARCANUS000011650, PARCANUS000012578, PARCANUS000016029, PARCANUS000019328	PRENTOPHAG000002690, PRENTOPHAG000002891, PRENTOPHAG000005264, PRENTOPHAG000008106, PRENTOPHAG000009619, PRENTOPHAG000012659, PRENTOPHAG000013498, PRENTOPHAG000015271	PREXSPEC000000972, PREXSPEC000001856, PREXSPEC000003551, PREXSPEC000007284, PREXSPEC000023861	PRIFISSI000002772, PRIFISSI000005296, PRIFISSI000006432, PRIFISSI000008029, PRIFISSI000008134, PRIFISSI000010393, PRIFISSI000012323, PRIFISSI000018526, PRIFISSI000025906, PRIFISSI000027796	PRIJAPON000001595, PRIJAPON000006162, PRIJAPON000006242, PRIJAPON000010670, PRIJAPON000019279	PRIMPAX000002070, PRIMPAX000002795, PRIMPAX000003557, PRIMPAX000004874, PRIMPAX000009493, PRIMPAX000020829, PRIMPAX000023096	PRIMAYER000001041, PRIMAYER000001568, PRIMAYER000004466, PRIMAYER000004877, PRIMAYER000005728, PRIMAYER000005958, PRIMAYER000007119, PRIMAYER000021124, PRIMAYER000031767	MIJAPON000003136	PARAPRI000000351, PARAPRI000001820, PARAPRI000003772
OG0000218	tr|Q20108|Q20108_CAEEL, tr|Q22668|Q22668_CAEEL	PPA01805, PPA02179, UMM-S479-0.70-mRNA-1_frag		PARCANUS000004218, PARCANUS000008246, PARCANUS000015585, PARCANUS000016778, PARCANUS000017138, PARCANUS000020418, PARCANUS000026332	PRENTOPHAG000003139, PRENTOPHAG000006076, PRENTOPHAG000016757, PRENTOPHAG000019497	PREXSPEC000001444, PREXSPEC000002066, PREXSPEC000010153, PREXSPEC000010304, PREXSPEC000014535, PREXSPEC000018515	PRIFISSI000000827, PRIFISSI000002920, PRIFISSI000004391, PRIFISSI000005971, PRIFISSI000007113, PRIFISSI000015564, PRIFISSI000027308	PRIJAPON000003626, PRIJAPON000004681, PRIJAPON000004830, PRIJAPON000008852, PRIJAPON000011033, PRIJAPON000014337, PRIJAPON000015378, PRIJAPON000025141, PRIJAPON000030728, PRIJAPON000030876, PRIJAPON000032522, PRIJAPON000034040	PRIMPAX000001209, PRIMPAX000002337, PRIMPAX000014179, PRIMPAX000017670, PRIMPAX000018101, PRIMPAX000018675, PRIMPAX000023325, PRIMPAX000026309	PRIMAYER000005857, PRIMAYER000005894, PRIMAYER000008650, PRIMAYER000009148, PRIMAYER000009731, PRIMAYER000010392, PRIMAYER000011292, PRIMAYER000019695, PRIMAYER000027888	MIJAPON000001358, MIJAPON000003011, MIJAPON000003609	PARAPRI000001549, PARAPRI000002777, PARAPRI000003542, PARAPRI000004204, PARAPRI000004472, PARAPRI000017455, PARAPRI000018725
OG0000219		PPA07670, PPA29900, PPA30799, PPA35281, PPA40772, PPA41710		PARCANUS000004073, PARCANUS000009897, PARCANUS000010617, PARCANUS000011103, PARCANUS000016384, PARCANUS000018241, PARCANUS000021321, PARCANUS000027303, PARCANUS000029152	PRENTOPHAG000003934, PRENTOPHAG000004396, PRENTOPHAG000014520, PRENTOPHAG000018980, PRENTOPHAG000019856, PRENTOPHAG000021017, PRENTOPHAG000021522, PRENTOPHAG000024393, PRENTOPHAG000026259, PRENTOPHAG000026580, PRENTOPHAG000026911, PRENTOPHAG000029115, PRENTOPHAG000030720	PREXSPEC000003972, PREXSPEC000008480, PREXSPEC000011005, PREXSPEC000011034, PREXSPEC000024233	PRIFISSI000002176, PRIFISSI000005500, PRIFISSI000005656, PRIFISSI000006404, PRIFISSI000008664, PRIFISSI000015035, PRIFISSI000018592, PRIFISSI000025171, PRIFISSI000025245	PRIJAPON000001102, PRIJAPON000010383, PRIJAPON000020216, PRIJAPON000021560, PRIJAPON000027536	PRIMPAX000007416, PRIMPAX000010183, PRIMPAX000012940, PRIMPAX000021212, PRIMPAX000022329, PRIMPAX000022640, PRIMPAX000024798, PRIMPAX000029401	PRIMAYER000004838, PRIMAYER000006743, PRIMAYER000019918, PRIMAYER000023611, PRIMAYER000024251, PRIMAYER000025501, PRIMAYER000025856, PRIMAYER000027328, PRIMAYER000027422, PRIMAYER000030867, PRIMAYER000032590		PARAPRI000011853, PARAPRI000021325
OG0000220		PPA13664, PPA34877, PPA35252, PPA35372, PPA36295, PPA37152, PPA37284, PPA37385, PPA37409, PPA38815, PPA39147, PPA39313, PPA39490, PPA40759, PPA41193, PPA41210, PPA41595, PPA41804, PPA42705		PARCANUS000011072, PARCANUS000011278, PARCANUS000028565, PARCANUS000028698, PARCANUS000028864, PARCANUS000028902, PARCANUS000029457, PARCANUS000029678, PARCANUS000031811, PARCANUS000032455, PARCANUS000033772, PARCANUS000036739, PARCANUS000038296, PARCANUS000038444, PARCANUS000038458	PRENTOPHAG000020958, PRENTOPHAG000026137, PRENTOPHAG000026495	PREXSPEC000005265, PREXSPEC000021994, PREXSPEC000022158, PREXSPEC000022349, PREXSPEC000023521, PREXSPEC000024096, PREXSPEC000024258, PREXSPEC000025280, PREXSPEC000025477, PREXSPEC000026188, PREXSPEC000026711, PREXSPEC000027159, PREXSPEC000028572, PREXSPEC000029184, PREXSPEC000029572, PREXSPEC000030922	PRIFISSI000023323	PRIJAPON000022413, PRIJAPON000022891, PRIJAPON000024755, PRIJAPON000035679, PRIJAPON000035700	PRIMPAX000026453, PRIMPAX000028714, PRIMPAX000031502, PRIMPAX000032582, PRIMPAX000032734, PRIMPAX000034303, PRIMPAX000035027			PARAPRI000019400, PARAPRI000021054
OG0000221		PPA18219, PPA18628, ppa_stranded_DN11605_c1_g1_i1	tr|H0YHD6|H0YHD6_HUMAN, tr|H7C5N6|H7C5N6_HUMAN	PARCANUS000009989, PARCANUS000012479, PARCANUS000024743, PARCANUS000025032, PARCANUS000031161, PARCANUS000038728	PRENTOPHAG000017298, PRENTOPHAG000021738, PRENTOPHAG000024017, PRENTOPHAG000027208, PRENTOPHAG000027583, PRENTOPHAG000029254	PREXSPEC000014126, PREXSPEC000021463, PREXSPEC000024680, PREXSPEC000027047	PRIFISSI000003928, PRIFISSI000008440, PRIFISSI000011136, PRIFISSI000015912, PRIFISSI000022886, PRIFISSI000025406	PRIJAPON000012024, PRIJAPON000015592, PRIJAPON000021416, PRIJAPON000025399, PRIJAPON000025729, PRIJAPON000027314, PRIJAPON000035760	PRIMPAX000013107, PRIMPAX000025446, PRIMPAX000028404, PRIMPAX000029810, PRIMPAX000030109, PRIMPAX000030326, PRIMPAX000037067	PRIMAYER000015930, PRIMAYER000020691, PRIMAYER000023535, PRIMAYER000024776, PRIMAYER000026374, PRIMAYER000031263	MIJAPON000005309, MIJAPON000006883, MIJAPON000008266, MIJAPON000008923, MIJAPON000010356, MIJAPON000010470, MIJAPON000011317, MIJAPON000013785, MIJAPON000013903, MIJAPON000014039, MIJAPON000014344, MIJAPON000017787, MIJAPON000019623, MIJAPON000019775, MIJAPON000019854	PARAPRI000002729, PARAPRI000005042, PARAPRI000008563, PARAPRI000014452, PARAPRI000015886, PARAPRI000018806
OG0000222			sp|A6NK53|ZN233_HUMAN, sp|Q02386|ZNF45_HUMAN, sp|Q12901|ZN155_HUMAN, sp|Q14588|ZN234_HUMAN, sp|Q14590|ZN235_HUMAN, sp|Q2VY69|ZN284_HUMAN, sp|Q86WZ6|ZN227_HUMAN, sp|Q96NJ3|ZN285_HUMAN, sp|Q9NYT6|ZN226_HUMAN, sp|Q9NZL3|ZN224_HUMAN, sp|Q9UIE0|ZN230_HUMAN, sp|Q9UJU3|ZN112_HUMAN, sp|Q9UJW7|ZN229_HUMAN, sp|Q9UK10|ZN225_HUMAN, sp|Q9UK11|ZN223_HUMAN, sp|Q9UK12|ZN222_HUMAN, sp|Q9UK13|ZN221_HUMAN, tr|A0A08…
[truncated: 41,713 more rows]

## Sheet: File description
File S10: OrthoFinder Orthogroup output (Prisitonchus)
Predicted orthology (orthogroups) for all proteins from P. giblindavisi, M. japonica, P. fissidentatus, P. entomophagus, P. mayeri, P. japonicus, P. maxplancki, P. arcanus, P. exspectatus, P. pacificus, H. sapiens, and C. elegans
