# Supplementary material for: Characterization of the Pristionchus pacificus “epigenetic toolkit” reveals the evolutionary loss of the histone methyltransferase complex PRC2
Source: Genetics. 2024 Mar 21;227(1):iyae041. doi: 10.1093/genetics/iyae041 (PMC11075575; doi:10.1093/genetics/iyae041)
Supplement: iyae041_Supplementary_Data [file iyae041_supplementary_data.zip › File_S11_GENETICS-2024-306912.xlsx]

## Sheet: AdditionalFile11_genepositions_
Orthogroup	Species	Gene	Scaffold	Start	End
OG0012010	P. arcanus	PARCANUS000028316	2	964708	965584
OG0009194	P. arcanus	PARCANUS000015278	2	965874	971531
OG0013395	P. arcanus	PARCANUS000011286	2	977808	982461
OG0009026	P. arcanus	PARCANUS000014581	2	983004	990574
OG0015256	P. arcanus	PARCANUS000024025	2	989056	990314
OG0003296	P. arcanus	PARCANUS000010691	2	990701	993755
OG0000898	P. arcanus	PARCANUS000014928	2	993990	995889
OG0006671	P. arcanus	PARCANUS000010131	2	996336	1011221
OG0009396	P. arcanus	PARCANUS000010182	2	1011955	1013787
OG0000836	P. arcanus	PARCANUS000011758	2	1014862	1020341
OG0000917	P. arcanus	PARCANUS000026602	2	1022199	1022861
OG0017177	P. arcanus	PARCANUS000005960	2	1023210	1025711
OG0001129	P. arcanus	PARCANUS000004893	2	1026391	1031058
OG0014738	P. arcanus	PARCANUS000010310	2	1033168	1036277
OG0008616	P. arcanus	PARCANUS000020279	2	1037185	1039142
OG0005120	P. arcanus	PARCANUS000004576	2	1041150	1042178
OG0007085	P. arcanus	PARCANUS000023600	2	1045172	1053637
OG0007085	P. entomophagus	PRENTOPHAG000017562	36	1084438	1094004
OG0037009	P. entomophagus	PRENTOPHAG000026415	36	1099756	1100603
OG0005120	P. entomophagus	PRENTOPHAG000003264	36	1109591	1111627
OG0008616	P. entomophagus	PRENTOPHAG000006674	36	1113260	1115431
OG0014738	P. entomophagus	PRENTOPHAG000017672	36	1116353	1119087
OG0001129	P. entomophagus	PRENTOPHAG000001373	36	1120865	1126088
OG0017177	P. entomophagus	PRENTOPHAG000001463	36	1126915	1129243
OG0000917	P. entomophagus	PRENTOPHAG000019605	36	1134110	1134626
OG0000836	P. entomophagus	PRENTOPHAG000024399	36	1151481	1153193
OG0002451	P. entomophagus	PRENTOPHAG000004742_1	36	1154370	1160445
OG0009396	P. entomophagus	PRENTOPHAG000004280	36	1160921	1162771
OG0006671	P. entomophagus	PRENTOPHAG000004398	36	1163450	1181005
none	P. entomophagus	PRENTOPHAG000006913	36	1181178	1182412
none	P. entomophagus	PRENTOPHAG000019147	36	1183696	1184285
OG0000898	P. entomophagus	PRENTOPHAG000023872	36	1194694	1196685
OG0003296	P. entomophagus	PRENTOPHAG000017726	36	1197011	1199542
OG0009026	P. entomophagus	PRENTOPHAG000009379	36	1200572	1215881
OG0015256	P. entomophagus	PRENTOPHAG000004047	36	1201104	1206390
OG0013395	P. entomophagus	PRENTOPHAG000015523	36	1219243	1224134
OG0009194	P. entomophagus	PRENTOPHAG000012244	36	1232759	1234952
OG0009194	P. entomophagus	PRENTOPHAG000002571	36	1232762	1238038
OG0012010	P. entomophagus	PRENTOPHAG000020239	36	1238283	1238848
OG0007085	P. exspectatus	PREXSPEC000006951	2	11010061	11017702
OG0005120	P. exspectatus	PREXSPEC000004715	2	11019921	11020928
OG0008616	P. exspectatus	PREXSPEC000004635	2	11022878	11025543
OG0014738	P. exspectatus	PREXSPEC000015574	2	11026507	11029387
OG0001129	P. exspectatus	PREXSPEC000005895	2	11031359	11035977
OG0017177	P. exspectatus	PREXSPEC000007429	2	11036629	11039021
OG0000917	P. exspectatus	PREXSPEC000024364	2	11039360	11039902
OG0000836	P. exspectatus	PREXSPEC000021657	2	11040941	11042204
OG0000836	P. exspectatus	PREXSPEC000002435	2	11044179	11045603
OG0009396	P. exspectatus	PREXSPEC000010778	2	11048379	11050205
OG0006671	P. exspectatus	PREXSPEC000012565	2	11050920	11065953
OG0000898	P. exspectatus	PREXSPEC000004917	2	11066385	11068491
OG0003296	P. exspectatus	PREXSPEC000015845	2	11068721	11071809
OG0009026	P. exspectatus	PREXSPEC000009312	2	11071937	11079543
OG0015256	P. exspectatus	PREXSPEC000014261	2	11072194	11073334
OG0013395	P. exspectatus	PREXSPEC000006430	2	11080153	11084883
OG0009194	P. exspectatus	PREXSPEC000005327	2	11091295	11096932
OG0012010	P. exspectatus	PREXSPEC000018221	2	11097220	11097761
OG0007085	P. fissidentatus	PRIFISSI000009055	138	316284	316397
OG0005120	P. fissidentatus	PRIFISSI000004208	138	335323	336535
OG0008616	P. fissidentatus	PRIFISSI000009541	138	338767	342289
OG0014738	P. fissidentatus	PRIFISSI000017295	138	343863	348361
OG0001129	P. fissidentatus	PRIFISSI000005266	138	353537	358890
none	P. fissidentatus	PRIFISSI000009031	138	359475	361616
OG0000917	P. fissidentatus	PRIFISSI000016615	138	363466	364240
OG0003844	P. fissidentatus	PRIFISSI000006014	138	365899	368435
OG0000836	P. fissidentatus	PRIFISSI000011298	138	372983	383410
OG0017527	P. fissidentatus	PRIFISSI000019363	138	378727	379269
OG0000836	P. fissidentatus	PRIFISSI000003784	138	381441	383317
OG0002451	P. fissidentatus	PRIFISSI000006649_1	138	385464	394140
OG0009396	P. fissidentatus	PRIFISSI000015519	138	395200	396585
OG0006671	P. fissidentatus	PRIFISSI000002896	138	399084	424052
OG0038179	P. fissidentatus	PRIFISSI000022203	138	424601	425001
OG0000898	P. fissidentatus	PRIFISSI000021598	138	424817	427555
OG0003296	P. fissidentatus	PRIFISSI000016549	138	427977	428446
none	P. fissidentatus	PRIFISSI000004675	138	428207	429673
OG0030156	P. fissidentatus	PRIFISSI000002630	138	436140	450964
OG0000898	P. fissidentatus	PRIFISSI000006660	138	455593	457236
OG0012010	P. japonicus	PRIJAPON000017150	154	647049	647651
OG0009194	P. japonicus	PRIJAPON000005906	154	647923	654169
OG0013395	P. japonicus	PRIJAPON000014642	154	660726	665358
OG0009026	P. japonicus	PRIJAPON000015580	154	665927	674116
OG0015256	P. japonicus	PRIJAPON000008671	154	672353	673602
OG0005648	P. japonicus	PRIJAPON000012276	154	675189	676586
none	P. japonicus	PRIJAPON000033172	154	677189	677821
OG0006671	P. japonicus	PRIJAPON000006112	154	681214	697069
OG0009396	P. japonicus	PRIJAPON000001228	154	698065	701612
OG0002451	P. japonicus	japonicus-mkr-S154-6.37-mRNA-1	154	707534	702276
OG0000836	P. japonicus	PRIJAPON000012282	154	709092	714528
OG0017527	P. japonicus	PRIJAPON000024195	154	710192	710522
OG0000836	P. japonicus	PRIJAPON000012741	154	710793	712035
OG0000836	P. japonicus	PRIJAPON000024795	154	714140	714712
OG0000917	P. japonicus	PRIJAPON000024535	154	718519	719104
OG0012010	P. maxplancki	PRIMPAX000033388	19	393568	394118
none	P. maxplancki	PRIMPAX000018162	19	393780	394333
OG0009194	P. maxplancki	PRIMPAX000004863	19	394401	402680
OG0013395	P. maxplancki	PRIMPAX000018267	19	408966	413262
none	P. maxplancki	PRIMPAX000036765	19	412555	412935
OG0009026	P. maxplancki	PRIMPAX000009851	19	413769	419846
OG0015256	P. maxplancki	PRIMPAX000018863	19	422912	424839
OG0003296	P. maxplancki	PRIMPAX000021765	19	426314	428330
OG0000898	P. maxplancki	PRIMPAX000011361	19	428601	430702
OG0006671	P. maxplancki	PRIMPAX000004876	19	432084	449669
OG0009396	P. maxplancki	PRIMPAX000017998	19	450382	452155
OG0002451	P. maxplancki	maxplancki-mkr-S19-4.64-mRNA-1	19	458496	452791
OG0000836	P. maxplancki	PRIMPAX000007922	19	459298	465574
OG0000917	P. maxplancki	PRIMPAX000012227	19	466984	467525
OG0017177	P. maxplancki	PRIMPAX000013838	19	467979	470347
OG0001129	P. maxplancki	PRIMPAX000002523	19	470932	473777
OG0014738	P. maxplancki	PRIMPAX000023623	19	477067	479976
OG0008616	P. maxplancki	PRIMPAX000014030	19	480887	482827
OG0005120	P. maxplancki	PRIMPAX000005244	19	484790	485842
OG0007085	P. maxplancki	PRIMPAX000013417	19	488029	495491
OG0000898	P. mayeri	PRIMAYER000011656	300	1685	2491
OG0006671	P. mayeri	PRIMAYER000006403	300	2941	19442
OG0009396	P. mayeri	PRIMAYER000013982	300	20335	21789
OG0002451	P. mayeri	PRIMAYER000001543	300	22404	28595
OG0022768	P. mayeri	PRIMAYER000032502	300	32007	32458
OG0000917	P. mayeri	PRIMAYER000016433	300	33650	34559
OG0022427	P. mayeri	PRIMAYER000002958	300	35108	35789
none	P. mayeri	PRIMAYER000025824	300	36956	37513
OG0017177	P. mayeri	PRIMAYER000006510	300	35826	36581
OG0001129	P. mayeri	PRIMAYER000009569	300	38026	42678
OG0014738	P. mayeri	PRIMAYER000017943	300	45022	48169
OG0008616	P. mayeri	PRIMAYER000004739	300	49065	54395
OG0005120	P. mayeri	PRIMAYER000008551	300	57106	57250
OG0007085	P. mayeri	PRIMAYER000009239	300	60699	68663
OG0007085	P. pacificus	PPA28344	2	9540858	9548654
OG0005120	P. pacificus	PPA28346	2	9550730	9551959
OG0008616	P. pacificus	PPA28347	2	9553701	9555801
OG0014738	P. pacificus	PPA28348	2	9556795	9559902
OG0011471	P. pacificus	ppa_stranded_DN48458_c0_g1_i1	2	9561756	9563437
OG0001129	P. pacificus	ppa_stranded_DN31271_c1_g1_i2	2	9563398	9571699
OG0017177	P. pacificus	Iso_D.4959.1	2	9569221	9571700
OG0000917	P. pacificus	ppa_stranded_DN17210_c0_g1_i1	2	9571842	9572487
OG0017527	P. pacificus	ppa_stranded_DN7635_c0_g1_i1	2	9575651	9575986
OG0000836	P. pacificus	ppa_stranded_DN44827_c0_g1_i1	2	9576688	9576967
OG0009396	P. pacificus	Contig24-snapTAU.335	2	9578965	9580598
OG0006671	P. pacificus	ppa_stranded_DN31025_c2_g5_i1	2	9581219	9596482
OG0012010	P. pacificus	PPA03594	2	9605116	9605642
OG0009194	P. pacificus	PPA03591	2	9605914	9611591
OG0013395	P. pacificus	PPA35556	2	9618965	9623618
OG0009026	P. pacificus	PPA03589	2	9624180	9632508
OG0015256	P. pacificus	ppa_stranded_DN18829_c0_g1_i1	2	9630348	9631709
OG0003296	P. pacificus	PPA03586	2	9631610	9635537
OG0000898	P. pacificus	PPA35563	2	9635776	9637897

## Sheet: Sheet1
File S11: MES2 gene positions
All gene position information used to create Fig. 5B (MES-2 synteny)
