# Supplementary material for: Characterization of the Pristionchus pacificus “epigenetic toolkit” reveals the evolutionary loss of the histone methyltransferase complex PRC2
Source: Genetics. 2024 Mar 21;227(1):iyae041. doi: 10.1093/genetics/iyae041 (PMC11075575; doi:10.1093/genetics/iyae041)
Supplement: iyae041_Supplementary_Data [file iyae041_supplementary_data.zip › File_S12_GENETICS-2024-306912.xlsx]

## Sheet: AdditionalFile12_genepositions_
Orthogroup	Species	Gene	Scaffold	Start	End
OG0011146	P. arcanus	PARCANUS000024060	40	17177	20195
OG0013799	P. arcanus	PARCANUS000013433	40	26782	28078
OG0007502	P. arcanus	PARCANUS000024417	40	28461	30884
OG0002455	P. arcanus	PARCANUS000015649	40	31258	35231
OG0017559	P. arcanus	PARCANUS000017654	40	38727	39914
OG0002654	P. arcanus	PARCANUS000034792	40	42441	42843
none	P. arcanus	PARCANUS000038943	40	42921	43470
OG0000998	P. arcanus	PARCANUS000014809	40	44182	50347
none	P. arcanus	PARCANUS000033372	40	53605	56401
OG0000963	P. arcanus	PARCANUS000005594	40	62968	71114
OG0002339	P. arcanus	PARCANUS000011586	40	71978	73310
OG0020031	P. arcanus	PARCANUS000023451	40	74062	74437
OG0008037	P. arcanus	PARCANUS000012850	40	75717	78951
OG0023383	P. arcanus	PARCANUS000018444	40	79148	80353
OG0007132	P. arcanus	PARCANUS000019140	40	86221	89223
OG0018369	P. arcanus	PARCANUS000036257	40	89371	90183
OG0010223	P. arcanus	PARCANUS000038764	40	89425	90174
OG0010222	P. arcanus	PARCANUS000005468	40	90986	94118
OG0001699	P. arcanus	PARCANUS000005177	40	94899	101210
OG0001444	P. arcanus	PARCANUS000006817	40	104636	106817
OG0036116	P. arcanus	PARCANUS000035606	40	106167	106590
OG0036116	P. arcanus	PARCANUS000036479	40	108709	109132
OG0001444	P. arcanus	PARCANUS000006649	40	108821	109362
none	P. arcanus	PARCANUS000030042	40	114279	114691
OG0007416	P. arcanus	PARCANUS000029687	40	115823	116923
OG0020089	P. arcanus	PARCANUS000030483	40	115823	116935
OG0012665	P. arcanus	PARCANUS000004934	40	118421	119588
OG0011147	P. arcanus	PARCANUS000002109	40	121583	126058
OG0014752	P. arcanus	PARCANUS000029471	40	124482	126544
OG0002463	P. arcanus	PARCANUS000020993	40	127466	134682
OG0005991	P. arcanus	PARCANUS000005595	40	135044	137212
OG0006597	P. arcanus	PARCANUS000019739	40	137664	139464
OG0003557	P. arcanus	PARCANUS000003131	40	139949	141876
OG0003557	P. arcanus	PARCANUS000004673	40	142897	144840
OG0004313	P. arcanus	PARCANUS000013365	40	150358	153049
OG0003001	P. arcanus	PARCANUS000018549	40	153283	154875
OG0025277	P. arcanus	PARCANUS000038480	40	153327	153969
OG0018798	P. arcanus	PARCANUS000020096	40	154738	156045
OG0035960	P. arcanus	PARCANUS000033596	40	155155	156141
OG0009359	P. arcanus	PARCANUS000024366	40	158530	160932
OG0014185	P. arcanus	PARCANUS000017064	40	161856	172812
OG0011146	P. entomophagus	PRENTOPHAG000007181	12	1574184	1579493
OG0013799	P. entomophagus	PRENTOPHAG000021891	12	1586663	1586950
OG0013799	P. entomophagus	PRENTOPHAG000015861	12	1587045	1587951
OG0007502	P. entomophagus	PRENTOPHAG000016517	12	1588346	1594367
OG0002455	P. entomophagus	PRENTOPHAG000005097	12	1594841	1600188
OG0000963	P. entomophagus	PRENTOPHAG000003590	12	1610297	1618215
OG0020031	P. entomophagus	PRENTOPHAG000022077	12	1621194	1621701
OG0000046	P. entomophagus	PRENTOPHAG000011959	12	1623143	1623681
OG0008037	P. entomophagus	PRENTOPHAG000020130	12	1627630	1628991
OG0007132	P. entomophagus	PRENTOPHAG000019248	12	1635453	1639893
OG0010223	P. entomophagus	PRENTOPHAG000017114	12	1657378	1658072
OG0010222	P. entomophagus	PRENTOPHAG000000721	12	1658636	1662705
OG0001699	P. entomophagus	PRENTOPHAG000003324	12	1663468	1670276
OG0001444	P. entomophagus	PRENTOPHAG000007357	12	1673881	1674574
OG0001444	P. entomophagus	PRENTOPHAG000006774	12	1675719	1676269
OG0010018	P. entomophagus	PRENTOPHAG000007297	12	1678016	1682708
OG0007416	P. entomophagus	PRENTOPHAG000017252	12	1683351	1684407
OG0012665	P. entomophagus	PRENTOPHAG000021652	12	1684827	1685377
OG0011147	P. entomophagus	PRENTOPHAG000021170	12	1686215	1692903
OG0014752	P. entomophagus	PRENTOPHAG000026420	12	1693461	1694147
OG0002463	P. entomophagus	PRENTOPHAG000005046	12	1695751	1704554
OG0005991	P. entomophagus	PRENTOPHAG000000743	12	1704907	1707489
OG0006597	P. entomophagus	PRENTOPHAG000005239	12	1708110	1709856
OG0003557	P. entomophagus	PRENTOPHAG000006008	12	1710144	1711574
OG0003557	P. entomophagus	PRENTOPHAG000007265	12	1712187	1714187
OG0025494	P. entomophagus	PRENTOPHAG000028234	12	1719793	1720707
OG0003001	P. entomophagus	PRENTOPHAG000004242	12	1719844	1721394
OG0009359	P. entomophagus	PRENTOPHAG000019526	12	1725476	1729528
OG0014185	P. entomophagus	PRENTOPHAG000013199	12	1730691	1738945
OG0011146	P. exspectatus	PREXSPEC000006836	4	24711876	24714772
OG0013799	P. exspectatus	PREXSPEC000021367	4	24720149	24721495
OG0007502	P. exspectatus	PREXSPEC000018550	4	24721876	24724838
OG0002455	P. exspectatus	PREXSPEC000015962	4	24725174	24728210
OG0017559	P. exspectatus	PREXSPEC000011787	4	24729752	24732087
OG0000963	P. exspectatus	PREXSPEC000013852	4	24734513	24743060
OG0002339	P. exspectatus	PREXSPEC000002006	4	24743596	24744936
OG0020031	P. exspectatus	PREXSPEC000016810	4	24745296	24746378
OG0008037	P. exspectatus	PREXSPEC000005545	4	24746666	24749893
OG0023383	P. exspectatus	PREXSPEC000021614	4	24750279	24751241
OG0007132	P. exspectatus	PREXSPEC000013121	4	24757054	24760052
OG0018369	P. exspectatus	PREXSPEC000019165	4	24760217	24760944
OG0010223	P. exspectatus	PREXSPEC000028222	4	24760253	24760938
OG0010222	P. exspectatus	PREXSPEC000012867	4	24761828	24765077
OG0001699	P. exspectatus	PREXSPEC000005969	4	24765859	24772153
OG0001444	P. exspectatus	PREXSPEC000016007	4	24775707	24776197
OG0001444	P. exspectatus	PREXSPEC000007900_2	4	24777763	24777155
OG0010018	P. exspectatus	PREXSPEC000007900_1	4	24779520	24778605
OG0007416	P. exspectatus	PREXSPEC000020117	4	24780420	24781508
OG0012665	P. exspectatus	PREXSPEC000002014	4	24781935	24782885
OG0011147	P. exspectatus	PREXSPEC000007434	4	24783561	24787615
OG0011147	P. exspectatus	PREXSPEC000013960	4	24785578	24789590
OG0014752	P. exspectatus	PREXSPEC000016868	4	24788008	24790099
OG0002463	P. exspectatus	PREXSPEC000004465	4	24790992	24798425
OG0005991	P. exspectatus	PREXSPEC000009025	4	24798730	24800947
OG0006597	P. exspectatus	PREXSPEC000015972	4	24801432	24803182
OG0003557	P. exspectatus	PREXSPEC000005375	4	24803686	24805061
OG0003557	P. exspectatus	PREXSPEC000004423	4	24806147	24807979
OG0003001	P. exspectatus	PREXSPEC000003126	4	24813992	24815564
OG0025277	P. exspectatus	PREXSPEC000029925	4	24814256	24814675
OG0018798	P. exspectatus	PREXSPEC000022141	4	24815784	24816767
OG0009359	P. exspectatus	PREXSPEC000013539	4	24819327	24822171
OG0014185	P. exspectatus	PREXSPEC000020100	4	24823084	24831040
OG0011146	P. fissidentatus	PRIFISSI000005083	131	381124	384881
OG0013799	P. fissidentatus	PRIFISSI000008952	131	394038	394964
OG0007502	P. fissidentatus	PRIFISSI000015420	131	395859	399168
OG0002455	P. fissidentatus	PRIFISSI000008856	131	399630	403219
OG0000963	P. fissidentatus	PRIFISSI000009195	131	410621	418073
none	P. fissidentatus	PRIFISSI000020366	131	418620	419280
OG0007132	P. fissidentatus	PRIFISSI000011138	131	438730	440277
OG0018369	P. fissidentatus	PRIFISSI000012999	131	440434	441101
OG0010223	P. fissidentatus	PRIFISSI000023142	131	440464	441107
OG0010222	P. fissidentatus	PRIFISSI000012783	131	441766	445650
OG0001699	P. fissidentatus	PRIFISSI000001810	131	448517	458309
OG0001444	P. fissidentatus	PRIFISSI000005946	131	462994	465438
OG0010018	P. fissidentatus	PRIFISSI000005468	131	466200	468514
OG0007416	P. fissidentatus	PRIFISSI000008924	131	468966	469932
none	P. fissidentatus	PRIFISSI000026309	131	470383	476548
none	P. fissidentatus	PRIFISSI000013482	131	476755	477672
OG0002463	P. fissidentatus	PRIFISSI000011903	131	479476	490389
OG0005991	P. fissidentatus	PRIFISSI000001737	131	490730	493970
OG0006597	P. fissidentatus	PRIFISSI000018685	131	494732	496812
OG0006597	P. fissidentatus	PRIFISSI000024809	131	495926	497010
none	P. fissidentatus	PRIFISSI000025391	131	497809	500227
OG0003557	P. fissidentatus	PRIFISSI000015220	131	498058	498743
OG0003557	P. fissidentatus	PRIFISSI000012613	131	498987	500242
OG0025494	P. fissidentatus	PRIFISSI000026393	131	511553	512884
OG0003001	P. fissidentatus	PRIFISSI000007506	131	511610	513703
OG0009359	P. fissidentatus	PRIFISSI000016049	131	520432	526406
OG0014185	P. fissidentatus	PRIFISSI000008493	131	528376	537342
OG0011146	P. japonicus	PRIJAPON000007276	7	507472	510383
OG0013799	P. japonicus	PRIJAPON000010853	7	517424	518699
OG0007502	P. japonicus	PRIJAPON000018819	7	519085	521709
OG0002455	P. japonicus	PRIJAPON000008807	7	522122	525454
OG0000963	P. japonicus	PRIJAPON000001815	7	529441	536254
OG0002339	P. japonicus	PRIJAPON000001807	7	536978	538175
OG0020031	P. japonicus	PRIJAPON000020598	7	538350	539306
OG0008037	P. japonicus	PRIJAPON000007891	7	541542	545810
OG0000249	P. japonicus	PRIJAPON000004232	7	542441	544070
none	P. japonicus	PRIJAPON000030431	7	546134	547097
OG0007132	P. japonicus	PRIJAPON000021249	7	553260	556220
OG0010223	P. japonicus	PRIJAPON000019268	7	556446	557213
OG0010222	P. japonicus	PRIJAPON000015204	7	558019	561448
OG0001699	P. japonicus	PRIJAPON000002543	7	562262	569004
OG0030509	P. japonicus	PRIJAPON000022216	7	572430	573308
OG0001444	P. japonicus	PRIJAPON000016923	7	572756	573251
OG0001444	P. japonicus	PRIJAPON000011953_2	7	574602	574132
OG0010018	P. japonicus	PRIJAPON000011953_1	7	577155	575024
OG0007416	P. japonicus	PRIJAPON000031715	7	577870	578781
OG0020089	P. japonicus	PRIJAPON000031347	7	578109	578793
OG0012665	P. japonicus	PRIJAPON000024538	7	579405	580932
OG0011147	P. japonicus	PRIJAPON000017930	7	581213	584620
OG0011147	P. japonicus	PRIJAPON000003111	7	585312	588194
OG0014752	P. japonicus	PRIJAPON000017103	7	586652	588659
OG0002463	P. japonicus	PRIJAPON000015459	7	589575	597211
OG0005991	P. japonicus	PRIJAPON000000779	7	597530	600026
OG0006597	P. japonicus	PRIJAPON000014133	7	600698	602019
OG0013271	P. japonicus	PRIJAPON000027661	7	602484	603374
OG0003557	P. japonicus	PRIJAPON000013250	7	604060	605399
OG0001772	P. japonicus	PRIJAPON000001757	7	606981	608132
OG0003557	P. japonicus	PRIJAPON000007092	7	610040	611969
OG0003001	P. japonicus	PRIJAPON000003984	7	617401	618866
OG0018798	P. japonicus	PRIJAPON000015741	7	618783	620165
OG0009359	P. japonicus	PRIJAPON000014609	7	622519	627504
OG0014185	P. japonicus	PRIJAPON000022939	7	628423	634060
OG0014185	P. maxplancki	PRIMPAX000004717	1	493959	500876
OG0009359	P. maxplancki	PRIMPAX000003369	1	501769	503939
OG0018798	P. maxplancki	PRIMPAX000030040	1	506336	507398
OG0003001	P. maxplancki	PRIMPAX000003426	1	513330	514766
OG0003557	P. maxplancki	PRIMPAX000006206	1	520383	522120
OG0003557	P. maxplancki	PRIMPAX000004903	1	522827	523406
OG0000329	P. maxplancki	PRIMPAX000009227	1	524870	527134
OG0025012	P. maxplancki	PRIMPAX000031334	1	528762	529267
OG0006597	P. maxplancki	PRIMPAX000011513	1	532560	534245
none	P. maxplancki	PRIMPAX000036046	1	533884	534224
OG0000380	P. maxplancki	PRIMPAX000000872	1	538757	542051
none	P. maxplancki	PRIMPAX000018799	1	550115	550813
none	P. maxplancki	PRIMPAX000030886	1	550509	554417
OG0005991	P. maxplancki	PRIMPAX000000172	1	555396	558190
OG0002463	P. maxplancki	PRIMPAX000015019	1	558504	576593
OG0014752	P. maxplancki	PRIMPAX000009373	1	577494	579483
OG0029882	P. maxplancki	PRIMPAX000020036	1	578061	578966
OG0011147	P. maxplancki	PRIMPAX000012612	1	579801	583868
OG0012665	P. maxplancki	PRIMPAX000023685	1	584109	584830
OG0020089	P. maxplancki	PRIMPAX000035005	1	585212	586185
OG0007416	P. maxplancki	PRIMPAX000037114	1	585269	586179
OG0010018	P. maxplancki	PRIMPAX000027963	1	586830	589123
OG0001444	P. maxplancki	PRIMPAX000012094_1	1	589377	589912
OG0030509	P. maxplancki	PRIMPAX000028131	1	590955	591755
OG0001444	P. maxplancki	PRIMPAX000030898	1	590964	591523
OG0001699	P. maxplancki	PRIMPAX000001701	1	594906	600966
OG0010222	P. maxplancki	PRIMPAX000020574	1	601750	605032
OG0010223	P. maxplancki	PRIMPAX000033156	1	605668	606638
OG0018369	P. maxplancki	PRIMPAX000018503	1	605674	606683
OG0007132	P. maxplancki	PRIMPAX000008941	1	606853	609760
OG0023383	P. maxplancki	PRIMPAX000036647	1	616800	617299
OG0008037	P. maxplancki	PRIMPAX000009009	1	617591	621310
OG0008037	P. maxplancki	PRIMPAX000020750	1	619436	622088
OG0020031	P. maxplancki	PRIMPAX000005295	1	622331	623249
OG0002339	P. maxplancki	PRIMPAX000004931	1	624186	625401
none	P. maxplancki	PRIMPAX000032404	1	626009	626554
OG0000963	P. maxplancki	PRIMPAX000000375	1	627270	634027
OG0002455	P. maxplancki	PRIMPAX000018395	1	638373	641787
OG0007502	P. maxplancki	PRIMPAX000017631	1	642153	644604
OG0013799	P. maxplancki	PRIMPAX000015317	1	644997	646349
OG0011146	P. maxplancki	PRIMPAX000005014	1	651461	654327
OG0010222	P. mayeri	PRIMAYER000006242	184	9161	13442
OG0001699	P. mayeri	PRIMAYER000000183	184	19982	28929
OG0001444	P. mayeri	PRIMAYER000004827_2	184	32364	31742
OG0001444	P. mayeri	PRIMAYER000004196_1	184	33890	33337
OG0010018	P. mayeri	PRIMAYER000004827_1	184	37291	34333
OG0020089	P. mayeri	PRIMAYER000031373	184	39477	40533
OG0007416	P. mayeri	PRIMAYER000028777	184	39483	40470
OG0011147	P. mayeri	PRIMAYER000008174	184	42007	46553
OG0014752	P. mayeri	PRIMAYER000020194	184	46811	48774
OG0002142	P. mayeri	PRIMAYER000013947	184	47566	48320
OG0002463	P. mayeri	PRIMAYER000012639	184	49596	51478
OG0002463	P. mayeri	PRIMAYER000006692	184	52071	55885
OG0009445	P. mayeri	PRIMAYER000003978	184	52839	53564
OG0005991	P. mayeri	PRIMAYER000003832	184	56228	58212
OG0006597	P. mayeri	PRIMAYER000018077	184	58680	60360
OG0003557	P. mayeri	PRIMAYER000007236	184	60666	62117
OG0003557	P. mayeri	PRIMAYER000008063	184	63031	64706
OG0025494	P. mayeri	PRIMAYER000025916	184	70094	70983
OG0003001	P. mayeri	PRIMAYER000010934	184	70163	71686
OG0009359	P. mayeri	PRIMAYER000005655	184	75168	77748
OG0014185	P. mayeri	PRIMAYER000021272	184	78629	82799
OG0009359	P. mayeri	PRIMAYER000018896	184	79056	80194
OG0011146	P. pacificus	PPA17184	4	21262737	21265586
OG0013799	P. pacificus	PPA17185	4	21271066	21272370
OG0007502	P. pacificus	PPA17186	4	21272483	21275685
OG0002455	P. pacificus	PPA17187	4	21275980	21279221
OG0017559	P. pacificus	PPA38751	4	21280110	21281394
OG0000963	P. pacificus	PPA17188	4	21284549	21293155
OG0002339	P. pacificus	PPA17190	4	21293762	21294930
OG0008037	P. pacificus	PPA17192	4	21296686	21300062
OG0023383	P. pacificus	PPA30809	4	21300474	21301173
OG0007132	P. pacificus	PPA38752	4	21308708	21310284
OG0010223	P. pacificus	PPA17195	4	21310424	21311182
OG0010222	P. pacificus	PPA17196	4	21312060	21315278
OG0001699	P. pacificus	PPA17197	4	21316070	21322314
OG0001444	P. pacificus	ppa_stranded_DN25329_c0_g1_i1	4	21325369	21326300
OG0001444	P. pacificus	Contig41-snapTAU.130	4	21327307	21329121
OG0010018	P. pacificus	ppa_stranded_DN30301_c0_g1_i4	4	21329259	21329930
OG0007416	P. pacificus	ppa_stranded_DN143_c0_g1_i1	4	21330674	21331934
OG0011147	P. pacificus	PPA17201	4	21332157	21340042
OG0014752	P. pacificus	PPA17203	4	21338458	21340532
OG0002463	P. pacificus	PPA17204	4	21341458	21349301
OG0005991	P. pacificus	PPA17205	4	21349667	21351818
OG0006597	P. pacificus	PPA17206	4	21352369	21354057
OG0003557	P. pacificus	PPA17207	4	21354558	21356440
none	P. pacificus	PPA38746	4	21356220	21356449
OG0003557	P. pacificus	PPA17208	4	21356501	21358854
OG0003001	P. pacificus	ppa_stranded_DN30439_c0_g1_i1	4	21367298	21369010
OG0018798	P. pacificus	PPA17210	4	21368757	21370079
OG0009359	P. pacificus	PPA17211	4	21372649	21375048
OG0014185	P. pacificus	ppa_stranded_DN24509_c0_g2_i1	4	21375399	21382293

## Sheet: File description
File S12: MES6 gene positions
All gene position information used to create Fig. 5C (MES-6 synteny)
