# Supplementary material for: Characterization of the Pristionchus pacificus “epigenetic toolkit” reveals the evolutionary loss of the histone methyltransferase complex PRC2
Source: Genetics. 2024 Mar 21;227(1):iyae041. doi: 10.1093/genetics/iyae041 (PMC11075575; doi:10.1093/genetics/iyae041)
Supplement: iyae041_Supplementary_Data [file iyae041_supplementary_data.zip › File_S13_GENETICS-2024-306912.xlsx]

## Sheet: AdditionalFile13_ElegansHistone
Species	Gene name	Histonetype	Canonical/Variant/H1	Hairpin	Chromosome	Start
Elegans	hil-8	H1	H1	N	1	5463117
Elegans	hil-5	H1	H1	N	1	5774585
Elegans	his-67	H4	C	Y	1	9988452
Elegans	his-68	H2A	C	Y	1	9989132
Elegans	his-73	H3	V	N	2	13183705
Elegans	his-16	H2A	C	Y	2	13817760
Elegans	his-15	H2B	C	Y	2	13818371
Elegans	his-14	H4	C	Y	2	13819626
Elegans	his-13	H3	C	Y	2	13820210
Elegans	his-12	H2A	C	Y	2	13821198
Elegans	his-11	H2B	C	Y	2	13821809
Elegans	his-10	H4	C	Y	2	13823064
Elegans	his-9	H3	C	Y	2	13823648
Elegans	his-25	H3	C	Y	2	13824849
Elegans	his-26	H4	C	Y	2	13825532
Elegans	his-44	H2B	C	Y	2	13826730
Elegans	his-43	H2A	C	Y	2	13827326
Elegans	his-42	H3	C	Y	2	13828287
Elegans	his-69	H3	V	N	3	4058360
Elegans	his-70	H3	V	N	3	4059715
Elegans	cpar-1	H3	V	N	3	9434057
Elegans	hcp-3	H3	V	N	3	9615306
Elegans	his-72	H3	V	N	3	12367475
Elegans	htz-1	H2A	V	N	4	4446216
Elegans	hil-2	H1	H1	N	4	6294240
Elegans	Y73B6A.1	H1	H1	N	4	6661204
Elegans	his-61	H2A	C	Y	4	7485834
Elegans	his-62	H2B	C	Y	4	7486545
Elegans	his-60	H4	C	Y	4	7487681
Elegans	his-59	H3	C	Y	4	7488249
Elegans	his-29	H2B	C	Y	4	8331044
Elegans	his-30	H2A	C	Y	4	8331666
Elegans	his-31	H4	C	Y	4	8333672
Elegans	his-32	H3	C	Y	4	8334305
Elegans	his-33	H2A	C	Y	4	8335335
Elegans	his-34	H2B	C	Y	4	8335972
Elegans	htas-1	H2A	V	N	4	9682984
Elegans	his-47	H2A	C	Y	4	11324056
Elegans	his-48	H2B	C	Y	4	11324745
Elegans	his-46	H4	C	Y	4	11326018
Elegans	his-45	H3	C	Y	4	11326588
Elegans	his-55	H3	C	Y	4	11337853
Elegans	his-56	H4	C	Y	4	11338522
Elegans	his-58	H2B	C	Y	4	11339735
Elegans	his-57	H2A	C	Y	4	11340390
Elegans	his-66	H2B	C	Y	4	11400415
Elegans	his-65	H2A	C	Y	4	11401092
Elegans	his-63	H3	C	Y	4	11406451
Elegans	his-64	H4	C	Y	4	11407116
Elegans	hil-6	H1	H1	N	5	2030507
Elegans	hil-4	H1	H1	N	5	4754313
Elegans	F20D6.9	H3	V	N	5	8177093
Elegans	his-8	H2B	C	Y	5	8532715
Elegans	his-7	H2A	C	Y	5	8533400
Elegans	his-6	H3	C	Y	5	8534567
Elegans	his-5	H4	C	Y	5	8535214
Elegans	his-39	H2B	V	Y	5	8536513
Elegans	his-50	H4	C	Y	5	8847393
Elegans	his-49	H3	C	Y	5	8847943
Elegans	his-51	H2A	C	Y	5	8849788
Elegans	his-52	H2B	C	Y	5	8850464
Elegans	his-54	H2B	C	Y	5	8853006
Elegans	his-53	H2A	C	Y	5	8853670
Elegans	his-28	H4	C	Y	5	8889488
Elegans	his-27	H3	C	Y	5	8890038
Elegans	his-21	H2A	C	Y	5	8891883
Elegans	his-22	H2B	C	Y	5	8892559
Elegans	his-20	H2B	C	Y	5	8895101
Elegans	his-19	H2A	C	Y	5	8895765
Elegans	his-17	H3	C	Y	5	8897582
Elegans	his-18	H4	C	Y	5	8898228
Elegans	his-35	H2A	V	N	5	9544659
Elegans	his-41	H2B	V	N	5	9545536
Elegans	his-37	H4	C	N	5	9547105
Elegans	his-74	H3	V	N	5	12659704
Elegans	hil-1	H1	H1	N	5	14949777
Elegans	his-4	H2B	C	Y	5	16040144
Elegans	his-3	H2A	C	Y	5	16040808
Elegans	his-2	H3	C	Y	5	16041873
Elegans	his-1	H4	C	Y	5	16042520
Elegans	his-38	H4	C	Y	X	7309564
Elegans	his-40	H3	V	Y	X	7310110
Elegans	his-71	H3	V	N	X	7981382
Elegans	hil-3	H1	H1	N	X	8159169
Elegans	his-24	H1	H1	N	X	14490094

## Sheet: File description
File S13: C. elegans histone gene positions
All gene position information used to create Fig. 2F (C. elegans histone positions)
