# Supplementary material for: Characterization of the Pristionchus pacificus “epigenetic toolkit” reveals the evolutionary loss of the histone methyltransferase complex PRC2
Source: Genetics. 2024 Mar 21;227(1):iyae041. doi: 10.1093/genetics/iyae041 (PMC11075575; doi:10.1093/genetics/iyae041)
Supplement: iyae041_Supplementary_Data [file iyae041_supplementary_data.zip › File_S14_GENETICS-2024-306912.xlsx]

## Sheet: AdditionalFile14_PacificusHisto
Species	Genename	Histonetype	Canonical/Variant/H1	Hairpin	Chromosome	Start
Pacificus	PPA13937	H1	H1	N	1	13166396
Pacificus	Iso_D.1571.4	H3	V	Y	1	15194928
Pacificus	PPA06990_1	H4	C	Y	1	26546625
Pacificus	PPA06990_2	H3	C	Y	1	26547374
Pacificus	PPA06990_3	H2B	C	Y	1	26548231
Pacificus	PPA06990_4	H2A	C	Y	1	26549055
Pacificus	PPA06990_5	H4	C	Y	1	26549972
Pacificus	PPA06990_6	H3	C	Y	1	26550721
Pacificus	PPA28637	H3	V	N	1	31745631
Pacificus	PPA33744	H3	V	N	1	32166655
Pacificus	PPA26360	H2A	V	N	1	33339696
Pacificus	ppa_stranded_DN28221_c0_g1_i1	H2B	C	N	1	33340599
Pacificus	PPA36976	H4	C	N	1	33347108
Pacificus	ppa_stranded_DN4090_c0_g2_i1	H3	V	N	2	6692202
Pacificus	ppa_stranded_DN32651_c0_g1_i1	H3	V	N	2	6694577
Pacificus	PPA36756	H2A	V	N	3	14757814
Pacificus	PPA41352_1	H4	C	Y	4	5683797
Pacificus	PPA41352_2	H3	C	Y	4	5684536
Pacificus	PPA34247	H2B	C	Y	4	5685355
Pacificus	PPA34246	H2A	C	Y	4	5686119
Pacificus	PPA41351_1	H4	C	Y	4	5687081
Pacificus	PPA41351_2	H3	C	Y	4	5687820
Pacificus	PPA34245	H2B	C	Y	4	5688639
Pacificus	PPA34244	H2A	C	Y	4	5689403
Pacificus	PPA40958_1	H4	C	Y	4	9413670
Pacificus	PPA40958_2	H3	C	Y	4	9414453
Pacificus	PPA40957_1	H2B	C	Y	4	9415270
Pacificus	PPA40957_2	H2A	C	Y	4	9416031
Pacificus	PPA40957_3	H4	C	Y	4	9416992
Pacificus	PPA40957_4	H3	C	Y	4	9417775
Pacificus	PPA34187	H2B	C	Y	4	9418592
Pacificus	PPA34186	H2A	C	Y	4	9419353
Pacificus	PPA34185	H4	C	Y	4	9420314
Pacificus	PPA06989_11	H2A	C	Y	4	10591074
Pacificus	PPA06989_1	H4	V	Y	4	10599000
Pacificus	PPA06989_10	H2B	C	Y	4	10591835
Pacificus	PPA06989_9	H3	C	Y	4	10592630
Pacificus	PPA06989_8	H4	C	Y	4	10593406
Pacificus	PPA06989_7	H2A	C	Y	4	10594370
Pacificus	PPA06989_6	H2B	C	Y	4	10595131
Pacificus	PPA06989_5	H3	C	Y	4	10595926
Pacificus	PPA06989_4	H4	C	Y	4	10596702
Pacificus	PPA06989_3	H2A	C	Y	4	10597667
Pacificus	PPA06989_2	H2B	C	Y	4	10598428
Pacificus	PPA34170	H2A	C	Y	4	10599581
Pacificus	PPA31802	H2A	C	Y	4	13261202
Pacificus	PPA26361_3	H2B	C	Y	4	13262348
Pacificus	PPA26361_2	H3	C	Y	4	13263945
Pacificus	PPA26361_1	H4	C	Y	4	13264738
Pacificus	PPA40511	H1	H1	N	4	13476389
Pacificus	PPA33958	H2B	C	Y	4	20584963
Pacificus	PPA34402	H2B	V	N	4	25299962
Pacificus	ppa_stranded_DN18247_c0_g2_i1	H2A	V	N	4	29639311
Pacificus	PPA37347	H3	V	N	5	4326348
Pacificus	PPA26768	H3	V	N	5	9232245
Pacificus	PPA09758	H1	H1	N	5	10730081
Pacificus	PPA01624	H1	H1	N	5	10952526
Pacificus	PPA40159	H1	H1	N	5	10956518
Pacificus	PPA18723	H3	V	N	X	6999271
Pacificus	PPA07518	H3	V	N	X	8317721
Pacificus	PPA05646	H3	V	N	X	9443854

## Sheet: File description
File S14: P. pacificus histone gene positions
All gene position information used to create Fig. 2E (P. pacificus histone positions)
