# Supplementary material for: Characterization of the Pristionchus pacificus “epigenetic toolkit” reveals the evolutionary loss of the histone methyltransferase complex PRC2
Source: Genetics. 2024 Mar 21;227(1):iyae041. doi: 10.1093/genetics/iyae041 (PMC11075575; doi:10.1093/genetics/iyae041)
Supplement: iyae041_Supplementary_Data [file iyae041_supplementary_data.zip › File_S1_GENETICS-2024-306912.xlsx]

## Sheet: Domains
File S1: Reference epigenetic-associated Pfam domains
Epigenetic families	Protein domains specifically associated with epigenetic families (Pfam domains)	References
DNMT	DNA_methyltransferase (PF00145)	Uniprot, ChromoHub, Finnegan and Kovac (2000), Furner and Matzke (2011), Pikaard and Mittelsten Scheid (2014)
DAMT-1	MT-A70 (PF05063)	Uniprot, Luo et al. (2015)
NMAD-1	2OG-FeII_Oxy PF13532)
Histones
Linker histone	Linker histone (PF00538)	Uniprot, ChromoHub, Histone Database
Core histone	Histone (PF00125)
HAT
GNAT	PCAF N-terminal domain (PF06466 ) or HAT1 (PF10394)	Uniprot, ChromoHub, Histome, Wormbase, Lahn et al. (2002), Pandley et al. (2002), Pikaard and Mittelsten Scheid (2014)
MYST	MOS/SAS (PF01853)
CBP/P300	KAT11 (PF08214) or TAZ Zn finger (PF02135) or DUF902 (PF06001)
TF/NF	Nuclear receptor cofactor (PF08815)
HDAC
Class I	Histone deacetylase domain (PF00850)	Uniprot, ChromoHub, Histome, Wormbase, Pandley et al. (2002), Pikaard and Mittelsten Scheid (2014), Simó-Riudalbas and Esteller (2014)
Class II	Histone deacetylase domain (PF00850) or HDAC4 Gln rich domain (PF12203)
Class III	No specific Pfam
Class IV	Histone deacetylase domain (PF00850)
HD2 family	No specific Pfam
HMT
PRMT	PRMT5 (PF05185) or CARM1 domain (PF11531)	Uniprot, ChromoHub, Histome, Di Lorenzo and Bedford (2011), Pikaard and Mittelsten Scheid (2014)
SET	SET domain (PF00856) or Pre-SET motif (PF05033) or SET associated domain (PF11767) or COMPASS (N-SET) domain (PF11764)
DOT1	DOT1 domain (PF08123)
HDMT
LSD	No specific Pfam	Uniprot, ChromoHub, Histome, Wormbase, Chang et al., (2007), Pasini et al. (2010), Di Lorenzo and Bedford (2011), Labbé et al. (2014), Walport et al. (2014), Pikaard and Mittelsten Scheid (2014)
JMJ	JmjC domain (PF02373) or JmjN domain (PF02375) or Zn finger C5HC2 type (PF02928)
HK	No specific Pfam	Uniprot, Histome, Histome, Yamamoto et al. (2003), Preuss et al. (2003), Ignacak and Stachurska (2003), He et al. (2005), Choi et al. (2008), Banerjee and Chakravati (2011), Tiwari et al. (2011), Rossetto et al. (2012), Mahajan et al. (2013)
HP	No specific Pfam	Uniprot, Histome
HUT	No specific Pfam	Uniprot, Histome, Pikaard and Mittelsten Scheid (2014)
HDU	No specific Pfam	Uniprot, Histome, Pikaard and Mittelsten Scheid (2014)
Argonautes
AGO	Piwi (PF02171), AGO1 (PF08699)	Yigit et al., 2006
Piwi
WAGO
Selected components of small non-coding RNA biogenesis pathways.
ERI1	No specific Pfam	Uniprot, Iyer et al. (2003), Liu et al. (2009), Pavelec et al. (2009), Kim et al. (2009), , Warf et al. (2011), Fisher at al. (2011), Park et al., (2012), Castel et al., (2014), Chang et al. (2015)
ERI3
ERI5
DICER/ERI4
RdRP	RNA dependent RNA polymerase (PF05183)
DRH	No specific Pfam
Drosha	No specific Pfam
DGCR8	No specific Pfam

## Sheet: File description
File S1: Reference epigenetic-associated Pfam domains
List of reference Pfam domains with known epigenetic functions used in the pipeline for identifying putative epigenetic genes (Figure 1)
Abbreviations:
DNMT	DNA methyltransferase
HAT	Histone acetyltransferase
GNAT	Gcn5-related N-Acetyltransferase
HDAC	Histone deacetylase
HMT	Histone methyltransferase
PRMT	Protein arginine methyltransferase
HDMT	histone demethyltransferase
LSD	lysine specific demethylase
JMJ	jumonji histone demethylase
HK	histone kinase
HP	histone phosphatase
HUT	histone ubiquitin transferase
HDU	histone deubiquitinase
RdRP	rna dependent rna polymerase
