# Supplementary material for: Characterization of the Pristionchus pacificus “epigenetic toolkit” reveals the evolutionary loss of the histone methyltransferase complex PRC2
Source: Genetics. 2024 Mar 21;227(1):iyae041. doi: 10.1093/genetics/iyae041 (PMC11075575; doi:10.1093/genetics/iyae041)
Supplement: iyae041_Supplementary_Data [file iyae041_supplementary_data.zip › File_S2_GENETICS-2024-306912.xlsx]

## Sheet: All reference EpiGenes
File S2: Reference epigenetic genes from model organisms
Ref uniprot	Species	Category	Family	Gene name	Reference
O23273	A. thaliana	DNA methylation	DNMT	AGO4, OCP11, At2g27040, T20P8.9	UniProt (UniProt Consortium, 2021)
O49139	A. thaliana	DNA methylation	DNMT	CMT1, At1g80740, F23A5.9	Finnegan and Kovac, 2000, UniProt (UniProt Consortium, 2021)
P34881	A. thaliana	DNA methylation	DNMT	DMT1, ATHIM, DDM2, DMT01, MET1, MET2, At5g49160, K21P3.3	Pikaard and Mittelsten Scheid, 2014, UniProt (UniProt Consortium, 2021)
Q94F87	A. thaliana	DNA methylation	DNMT	CMT2, At4g19020, F13C5.190	Finnegan and Kovac, 2000, UniProt (UniProt Consortium, 2021)
Q94F88	A. thaliana	DNA methylation	DNMT	CMT3, At1g69770, T6C23.3	Pikaard and Mittelsten Scheid, 2014, UniProt (UniProt Consortium, 2021)
Q9LXE5	A. thaliana	DNA methylation	DNMT	DRM1, At5g15380/At5g15370, F8M21.270/F8M21.260	Pikaard and Mittelsten Scheid, 2014, UniProt (UniProt Consortium, 2021)
Q9M0S8	A. thaliana	DNA methylation	DNMT	MET2, METIIb, At4g08990, F23J3.20	Pikaard and Mittelsten Scheid, 2014, UniProt (UniProt Consortium, 2021)
Q9M548	A. thaliana	DNA methylation	DNMT	DRM2, At5g14620/At5g14630, T15N1.110/T15N1.120	UniProt (UniProt Consortium, 2021)
Q9T0I1	A. thaliana	DNA methylation	DNMT	MET3, MEE57, METIII, At4g13610, T6G15.160	UniProt (UniProt Consortium, 2021)
Q8LFA9	A. thaliana	DNA methylation	DNMT	At1g19340, F18O14.6	UniProt (UniProt Consortium, 2021)
P26568	A. thaliana	Histone	H1	At1g06760, F4H5.15	UniProt (UniProt Consortium, 2021)
P26569	A. thaliana	Histone	H1	At2g30620, T06B20.3	UniProt (UniProt Consortium, 2021)
O04848	A. thaliana	Histone	H2A	At1g08880, F7G19.24	Histone database (Mariño-Ramírez, 2011), UniProt (UniProt Consortium, 2021)
O23628	A. thaliana	Histone	H2A	H2AV, At3g54560, T14E10.130	Histone database (Mariño-Ramírez, 2011), UniProt (UniProt Consortium, 2021)
O81826	A. thaliana	Histone	H2A	At4g27230, M4I22.40	Histone database (Mariño-Ramírez, 2011), UniProt (UniProt Consortium, 2021)
Q94F49	A. thaliana	Histone	H2A	At5g27670, F15A18.130	Histone database (Mariño-Ramírez, 2011), UniProt (UniProt Consortium, 2021)
Q9C681	A. thaliana	Histone	H2A	At1g51060, F23H24.9	Histone database (Mariño-Ramírez, 2011), UniProt (UniProt Consortium, 2021)
Q9C944	A. thaliana	Histone	H2A	At1g52740, F14G24.1	Histone database (Mariño-Ramírez, 2011), UniProt (UniProt Consortium, 2021)
Q9FJE8	A. thaliana	Histone	H2A	At5g59870, MMN10.22, MMN10_90	Histone database (Mariño-Ramírez, 2011), UniProt (UniProt Consortium, 2021)
Q9LD28	A. thaliana	Histone	H2A	RAT5, H2A-1, At5g54640, MRB17.14	Histone database (Mariño-Ramírez, 2011), UniProt (UniProt Consortium, 2021)
Q9LHQ5	A. thaliana	Histone	H2A	At3g20670, F3H11.6	Histone database (Mariño-Ramírez, 2011), UniProt (UniProt Consortium, 2021)
Q9LZ46	A. thaliana	Histone	H2A	At5g02560, T22P11.150	Histone database (Mariño-Ramírez, 2011), UniProt (UniProt Consortium, 2021)
Q9S9K7	A. thaliana	Histone	H2A	At1g54690, T22H22.12	Histone database (Mariño-Ramírez, 2011), UniProt (UniProt Consortium, 2021)
Q9SII0	A. thaliana	Histone	H2A	At2g38810, F13I13.4	Histone database (Mariño-Ramírez, 2011), UniProt (UniProt Consortium, 2021)
Q9T0H7	A. thaliana	Histone	H2A	At4g13570, T6G15.120	UniProt (UniProt Consortium, 2021)
O23629	A. thaliana	Histone	H2B	H2B, At3g45980, F16L2.190	Histone database (Mariño-Ramírez, 2011), UniProt (UniProt Consortium, 2021)
P40283	A. thaliana	Histone	H2B	At5g59910, MMN10.15	Histone database (Mariño-Ramírez, 2011), UniProt (UniProt Consortium, 2021)
Q9FFC0	A. thaliana	Histone	H2B	At5g22880, MRN17.11	Histone database (Mariño-Ramírez, 2011), UniProt (UniProt Consortium, 2021)
Q9LFF6	A. thaliana	Histone	H2B	At3g53650, F4P12.350	Histone database (Mariño-Ramírez, 2011), UniProt (UniProt Consortium, 2021)
Q9LQQ4	A. thaliana	Histone	H2B	At1g07790, F24B9.10	Histone database (Mariño-Ramírez, 2011), UniProt (UniProt Consortium, 2021)
Q9LZ45	A. thaliana	Histone	H2B	At5g02570, T22P11.160	Histone database (Mariño-Ramírez, 2011), UniProt (UniProt Consortium, 2021)
Q9LZT0	A. thaliana	Histone	H2B	At3g46030, F16L2.240	Histone database (Mariño-Ramírez, 2011), UniProt (UniProt Consortium, 2021)
Q9SF55	A. thaliana	Histone	H2B	At3g09480, F11F8.5	Histone database (Mariño-Ramírez, 2011), UniProt (UniProt Consortium, 2021)
Q9SGE3	A. thaliana	Histone	H2B	At1g08170, T23G18.3, T6D22.26	UniProt (UniProt Consortium, 2021)
Q9SI96	A. thaliana	Histone	H2B	At2g28720, T11P11.3	Histone database (Mariño-Ramírez, 2011), UniProt (UniProt Consortium, 2021)
Q9ZUS0	A. thaliana	Histone	H2B	At2g37470, F3G5.26	Histone database (Mariño-Ramírez, 2011), UniProt (UniProt Consortium, 2021)
P59169	A. thaliana	Histone	H3	HTR4, At4g40030, T5J17.200, HTR5, At4g40040, T5J17.210, HTR8, At5g10980, T30N20_250, T5K6.6	Histone database (Mariño-Ramírez, 2011), UniProt (UniProt Consortium, 2021)
P59226	A. thaliana	Histone	H3	HTR2, At1g09200, T12M4.9, HTR3, At3g27360, K1G2.8, HTR13, At5g10390, F12B17_260, HTR9, At5g10400, F12B17_250, HTR1, At5g65360, MNA5.9	Histone database (Mariño-Ramírez, 2011), UniProt (UniProt Consortium, 2021)
Q8RVQ9	A. thaliana	Histone	H3	CENH3, HTR12, At1g01370, F6F3.17	UniProt (UniProt Consortium, 2021)
Q9FKQ3	A. thaliana	Histone	H3	At5g65350, MNA5.8	Histone database (Mariño-Ramírez, 2011), UniProt (UniProt Consortium, 2021)
Q9FX60	A. thaliana	Histone	H3	At1g13370, T6J4.12	Histone database (Mariño-Ramírez, 2011), UniProt (UniProt Consortium, 2021)
Q9FXI7	A. thaliana	Histone	H3	MGH3, At1g19890, F6F9.5	Histone database (Mariño-Ramírez, 2011), UniProt (UniProt Consortium, 2021)
Q9LR02	A. thaliana	Histone	H3	At1g75600, F10A5.19, F10A5.32, F10A5_23	Histone database (Mariño-Ramírez, 2011), UniProt (UniProt Consortium, 2021)
Q9LXU8	A. thaliana	Histone	H3	At5g12910, T24H18.80	UniProt (UniProt Consortium, 2021)
P59259	A. thaliana	Histone	H4	At1g07660, F24B9.25, At1g07820, F24B9.8, At2g28740, F8N16.2, T11P11.4, At3g45930, F16L2_140, At3g46320, F18L15.40, At3g53730, F5K20_30, At5g59690, MTH12.10, At5g59970, MMN10.22	Histone database (Mariño-Ramírez, 2011), UniProt (UniProt Consortium, 2021)
Q9C5X9	A. thaliana	HAT	CBP/P300	HAC1, PCAT2, At1g79000, YUP8H12R.38, YUP8H12R_22	Pikaard and Mittelsten Scheid, 2014, UniProt (UniProt Consortium, 2021)
Q9FWQ5	A. thaliana	HAT	CBP/P300	HAC12, At1g16710, F17F16.8, F17F16_21	Pikaard and Mittelsten Scheid, 2014, UniProt (UniProt Consortium, 2021)
Q9FYH1	A. thaliana	HAT	CBP/P300	HAC2, PCAT1, At1g67220, F1N21.4	Pikaard and Mittelsten Scheid, 2014, UniProt (UniProt Consortium, 2021)
Q9LE42	A. thaliana	HAT	CBP/P300	HAC5, PCAT4, At3g12980, MGH6.20, MGH6_9	Pikaard and Mittelsten Scheid, 2014, UniProt (UniProt Consortium, 2021)
Q9LG11	A. thaliana	HAT	CBP/P300	HAC4, PCAT3, At1g55970, F14J16.27, T6H22.22	Pikaard and Mittelsten Scheid, 2014, UniProt (UniProt Consortium, 2021)
F4IXE7	A. thaliana	HAT	GNAT	IDM1, ROS4, At3g14980, K15M2.12	UniProt (UniProt Consortium, 2021)
Q93ZR1	A. thaliana	HAT	GNAT	HAG3, EAST1, ELO3, ELP3, At5g50320, MXI22.3	UniProt (UniProt Consortium, 2021)
Q9AR19	A. thaliana	HAT	GNAT	HAG1, BGT, GCN5, HAT1, At3g54610, T14E10.180	Pikaard and Mittelsten Scheid, 2014, UniProt (UniProt Consortium, 2021)
Q9CAQ2	A. thaliana	HAT	GNAT	At1g77540, T5M16.13	UniProt (UniProt Consortium, 2021)
Q9FJT8	A. thaliana	HAT	GNAT	HAG2, HAT1, At5g56740, MIK19.19	Pikaard and Mittelsten Scheid, 2014, UniProt (UniProt Consortium, 2021)
Q9M8T9	A. thaliana	HAT	GNAT	MCC1, At3g02980, F13E7.7	UniProt (UniProt Consortium, 2021)
Q9FLF7	A. thaliana	HAT	MYST	HAM1, HAG4, At5g64610, MUB3.13	Pikaard and Mittelsten Scheid, 2014, UniProt (UniProt Consortium, 2021)
Q9LXD7	A. thaliana	HAT	MYST	HAM2, HAG5, At5g09740, F17I14.70, MTH16.20	Pikaard and Mittelsten Scheid, 2014, UniProt (UniProt Consortium, 2021)
Q9FT54	A. thaliana	HAT	TF/NF	GTE6, At3g52280, T25B15.50	UniProt (UniProt Consortium, 2021)
Q9SGH2	A. thaliana	HAT	TF/NF	MBD9, At3g01460, F4P13.1, T13O15.10	UniProt (UniProt Consortium, 2021)
Q6PUA2	A. thaliana	HAT	TF/NF	TAF1B, HAF2, At3g19040, K13E13.15, K13E13_16	UniProt (UniProt Consortium, 2021)
Q8LRK9	A. thaliana	HAT	TF/NF	TAF1, GTD1, HAC13, HAF1, TAF1A, At1g32750, F6N18.13	Pandley et al., 2002, UniProt (UniProt Consortium, 2021)
O22446	A. thaliana	HDAC	Class I	HDA19, HD1, HDA1, RPD3A, At4g38130, F20D10.250	Pikaard and Mittelsten Scheid, 2014, UniProt (UniProt Consortium, 2021)
Q8H0W2	A. thaliana	HDAC	Class I	HDA9, HDAC9, At3g44680, T18B22.80	UniProt (UniProt Consortium, 2021)
Q9FH09	A. thaliana	HDAC	Class I	HDA7, At5g35600, K2K18.5	UniProt (UniProt Consortium, 2021)
Q9FML2	A. thaliana	HDAC	Class I	HDA6, RPD3B, At5g63110, MDC12.7	Pikaard and Mittelsten Scheid, 2014, UniProt (UniProt Consortium, 2021)
Q9LXN8	A. thaliana	HDAC	Class I	HDA17, At3g44490, F14L2.40	UniProt (UniProt Consortium, 2021)
Q9M1N8	A. thaliana	HDAC	Class I	HDA10, At3g44660, T18B22.60	UniProt (UniProt Consortium, 2021)
Q8GXJ1	A. thaliana	HDAC	Class II	HDA15, At3g18520, MYF24_23	UniProt (UniProt Consortium, 2021)
Q8LRK8	A. thaliana	HDAC	Class II	HDA18, At5g61070, MAF19.8	UniProt (UniProt Consortium, 2021)
Q8RX28	A. thaliana	HDAC	Class II	HDA5, At5g61060, MAF19.7	UniProt (UniProt Consortium, 2021)
Q941D6	A. thaliana	HDAC	Class II	HDA14, ASDAC, At4g33470, F17M5.230	UniProt (UniProt Consortium, 2021)
Q94EJ2	A. thaliana	HDAC	Class II	HDA8, At1g08460, T27G7.14, T27G7_7	UniProt (UniProt Consortium, 2021)
Q94AQ6	A. thaliana	HDAC	Class III	SRT2, At5g09230, T5E8_30	Pandley et al., 2002, UniProt (UniProt Consortium, 2021)
Q9FE17	A. thaliana	HDAC	Class III	SRT1, At5g55760, MDF20.20	UniProt (UniProt Consortium, 2021)
Q944K3	A. thaliana	HDAC	Class IV	HDA2, At5g26040, T1N24.9	UniProt (UniProt Consortium, 2021)
Q56WH4	A. thaliana	HDAC	HD2 family	HDT2, HD2, HD2B, HDA4, At5g22650, MDJ22.7	Pikaard and Mittelsten Scheid, 2014, UniProt (UniProt Consortium, 2021)
Q9FVE6	A. thaliana	HDAC	HD2 family	HDT1, HD2A, HDA3, At3g44750, T32N15.8	Pikaard and Mittelsten Scheid, 2014, UniProt (UniProt Consortium, 2021)
Q9LZR5	A. thaliana	HDAC	HD2 family	HDT3, HD2C, At5g03740, F17C15_160, MED24.1	Pikaard and Mittelsten Scheid, 2014, UniProt (UniProt Consortium, 2021)
Q9M4T3	A. thaliana	HDAC	HD2 family	HDT4, HD2D, HDA13, At2g27840, F15K20.6	Pikaard and Mittelsten Scheid, 2014, UniProt (UniProt Consortium, 2021)
A3KPF2	A. thaliana	HMT	PRMT	PRMT14, CARM1B, PRMT4A, At5g49020, K19E20.17	UniProt (UniProt Consortium, 2021)
O82210	A. thaliana	HMT	PRMT	PRMT12, PRMT1.2, PRMT1A, At2g19670, F6F22.30	UniProt (UniProt Consortium, 2021)
Q84W92	A. thaliana	HMT	PRMT	PRMT13, CARM1A, PRMT4B, At3g06930, F17A9.8	UniProt (UniProt Consortium, 2021)
Q8GWT4	A. thaliana	HMT	PRMT	PMRT15, PMRT5, SKB1, At4g31120, F6E21.40	UniProt (UniProt Consortium, 2021)
Q9SU94	A. thaliana	HMT	PRMT	PRMT11, PAM1, PRMT1.1, PRMT1B, At4g29510, T16L4.20	UniProt (UniProt Consortium, 2021)
F4K1J4	A. thaliana	HMT	SET	ATXR7, SDG25, At5g42400, MDH9.9	Pikaard and Mittelsten Scheid, 2014, UniProt (UniProt Consortium, 2021)
O22781	A. thaliana	HMT	SET	SUVH2, SDG3, SET3, At2g33290, F4P9.6	Pikaard and Mittelsten Scheid, 2014, UniProt (UniProt Consortium, 2021)
O23372	A. thaliana	HMT	SET	ATXR3, SDG2, SET2, At4g15180, dl3635w, FCAALL.214	Pikaard and Mittelsten Scheid, 2014, UniProt (UniProt Consortium, 2021)
O64827	A. thaliana	HMT	SET	SUVR5, CZS, SDG6, SET6, At2g23740, F27L4.7, F27L4.8, F27L4.9	UniProt (UniProt Consortium, 2021)
O65312	A. thaliana	HMT	SET	MEA, EMB173, FIS1, MEDEA, SDG5, SET5, At1g02580, T14P4.11	UniProt (UniProt Consortium, 2021)
O82175	A. thaliana	HMT	SET	SUVH5, SDG9, SET9, At2g35160, T4C15.17	Pikaard and Mittelsten Scheid, 2014, UniProt (UniProt Consortium, 2021)
P0CB22	A. thaliana	HMT	SET	ATX2, SDG30, SET30, At1g05830, T20M3.10	UniProt (UniProt Consortium, 2021)
P93831	A. thaliana	HMT	SET	CLF, ICU1, PIF1, PIF2, SDG1, SET1, At2g23380, F26B6.3	Pikaard and Mittelsten Scheid, 2014, UniProt (UniProt Consortium, 2021)
Q2LAE1	A. thaliana	HMT	SET	ASHH2, EFS, LAZ2, SDG8, SET8, At1g77300, T14N5.15	Pikaard and Mittelsten Scheid, 2014, UniProt (UniProt Consortium, 2021)
Q3EC60	A. thaliana	HMT	SET	SUVH10, SDG11, SET11, At2g05900, T6P5.10	UniProt (UniProt Consortium, 2021)
Q5PP37	A. thaliana	HMT	SET	ATXR2, SDG36, SET36, At3g21820, MSD21.13	UniProt (UniProt Consortium, 2021)
Q7XJS0	A. thaliana	HMT	SET	ASHR1, SDG37, SET37, At2g17900, T13L16.8	UniProt (UniProt Consortium, 2021)
Q84WW6	A. thaliana	HMT	SET	ASHH1, SDG26, SET26, At1g76710, F28O16.8	UniProt (UniProt Consortium, 2021)
Q8GZ42	A. thaliana	HMT	SET	ATX5, SDG29, SET29, At5g53430, MYN8.4	UniProt (UniProt Consortium, 2021)
Q8GZB6	A. thaliana	HMT	SET	SUVH4, KYP, SDG33, SET33, At5g13960, MAC12.7	Pikaard and Mittelsten Scheid, 2014, UniProt (UniProt Consortium, 2021)
Q8VZ17	A. thaliana	HMT	SET	SUVH6, SDG23, SET23, At2g22740, T9I22.18	Pikaard and Mittelsten Scheid, 2014, UniProt (UniProt Consortium, 2021)
Q8VZJ1	A. thaliana	HMT	SET	ATXR5, SDG15, SET15, At5g09790, 17I14.20, MTH16.26	UniProt (UniProt Consortium, 2021)
Q8W595	A. thaliana	HMT	SET	SUVR4, SDG31, SET31, At3g04380, T27C4.2	UniProt (UniProt Consortium, 2021)
Q945S8	A. thaliana	HMT	SET	ASHH3, SDG7, SET7, At2g44150, F6E13.28	UniProt (UniProt Consortium, 2021)
Q946J2	A. thaliana	HMT	SET	SUVR1, SDG13, SET13, At1g04050, F20D22.16, F21M11.1	UniProt (UniProt Consortium, 2021)
Q949T8	A. thaliana	HMT	SET	ASHR3, SDG4, SET4, SML, At4g30860, F6I18.230	UniProt (UniProt Consortium, 2021)
Q9C5P0	A. thaliana	HMT	SET	SUVH8, SDG21, SET21, At2g24740, F27A10.5	UniProt (UniProt Consortium, 2021)
Q9C5P1	A. thaliana	HMT	SET	SUVH7, SDG17, SET17, At1g17770, F2H15.1	UniProt (UniProt Consortium, 2021)
Q9C5P4	A. thaliana	HMT	SET	SUVH3, SDG19, SET19, At1g73100, F3N23.30	UniProt (UniProt Consortium, 2021)
Q9C5X4	A. thaliana	HMT	SET	ATX1, SDG27, SET27, TRX1, At2g31650, T9H9.17	Pikaard and Mittelsten Scheid, 2014, UniProt (UniProt Consortium, 2021)
Q9FF80	A. thaliana	HMT	SET	SUVH1, SDG32, SET32, At5g04940, MUG13.20	UniProt (UniProt Consortium, 2021)
Q9FG08	A. thaliana	HMT	SET	ATXR4, SDG38, SET38, At5g06620, F15M7.15	UniProt (UniProt Consortium, 2021)
Q9FNC7	A. thaliana	HMT	SET	SUVR2, SDG18, SET18, At5g43990, MRH10.10	UniProt (UniProt Consortium, 2021)
Q9FNE9	A. thaliana	HMT	SET	ATXR6, SDG34, SET34, At5g24330, MOP9.18	Pikaard and Mittelsten Scheid, 2014, UniProt (UniProt Consortium, 2021)
Q9M1X9	A. thaliana	HMT	SET	ASHH4, SDG24, SET24, At3g59960, F24G16.230	UniProt (UniProt Consortium, 2021)
Q9M364	A. thaliana	HMT	SET	ATX3, SDG14, SET14, At3g61740, F15G16.130	UniProt (UniProt Consortium, 2021)
Q9SRV2	A. thaliana	HMT	SET	SUVR3, SDG20, SET20, At3g03750, F20H23.22	UniProt (UniProt Consortium, 2021)
Q9SUE7	A. thaliana	HMT	SET	ATX4, SDG16, SET16, TX4, At4g27910, T13J8.20	UniProt (UniProt Consortium, 2021)
Q9T0G7	A. thaliana	HMT	SET	SUVH9, SDG22, SET22, At4g13460, T6G15.10	UniProt (UniProt Consortium, 2021)
Q9ZUM9	A. thaliana	HMT	SET	ASHR2, SDG39, SET39, At2g19640, F3P11.24	UniProt (UniProt Consortium, 2021)
C0SUT9	A. thaliana	HDMT	JMJ	JMJ16, PKDM7D, At1g08620, F22O13.10	UniProt (UniProt Consortium, 2021)
F4I6G4	A. thaliana	HDMT	JMJ	JMJ18, At1g30810, T17H7.10	UniProt (UniProt Consortium, 2021)
O64752	A. thaliana	HDMT	JMJ	JMJ15, MEE27, PKDM7C, At2g34880	Pikaard and Mittelsten Scheid, 2014, UniProt (UniProt Consortium, 2021)
Q6BDA0	A. thaliana	HDMT	JMJ	ELF6, JMJ11, PKDM9B, At5g04240, F21E1.160	UniProt (UniProt Consortium, 2021)
Q8GUI6	A. thaliana	HDMT	JMJ	JMJ14, JMJ4, PKDM7B, At4g20400, F9F13.50	Pikaard and Mittelsten Scheid, 2014, UniProt (UniProt Consortium, 2021)
Q8RWR1	A. thaliana	HDMT	JMJ	JMJ30, JMJD5, At3g20810, MOE17.12	UniProt (UniProt Consortium, 2021)
Q9SSE9	A. thaliana	HDMT	JMJ	JMJ25, IBM1, At3g07610, MLP3.6	Pikaard and Mittelsten Scheid, 2014, UniProt (UniProt Consortium, 2021)
Q9STM3	A. thaliana	HDMT	JMJ	REF6, JMJ12, PKDM9A, At3g48430, T29H11_50	Pikaard and Mittelsten Scheid, 2014, UniProt (UniProt Consortium, 2021)
F4JLS1	A. thaliana	HDMT	LSD	LDL3, At4g16310/At4g16320, dl4185w/dl4190w, FCAALL.342/FCAALL.344	UniProt (UniProt Consortium, 2021)
Q8VXV7	A. thaliana	HDMT	LSD	LDL1, KDM1C, LSD1, SWP1, At1g62830, F23N19.19	Pikaard and Mittelsten Scheid, 2014, UniProt (UniProt Consortium, 2021)
Q9CAE3	A. thaliana	HDMT	LSD	FLD, SOF1, At3g10390, F13M14.34, F14P13.1	Pikaard and Mittelsten Scheid, 2014, UniProt (UniProt Consortium, 2021)
Q9LID0	A. thaliana	HDMT	LSD	LDL2, At3g13682, MMM17.10	Pikaard and Mittelsten Scheid, 2014, UniProt (UniProt Consortium, 2021)
O64629	A. thaliana	HK	-	AUR3, At2g45490, F17K2.2	UniProt (UniProt Consortium, 2021)
Q683C9	A. thaliana	HK	-	AUR2, At2g25880, F17H15.9	UniProt (UniProt Consortium, 2021)
Q9M077	A. thaliana	HK	-	AUR1, At4g32830, T16I18.40	UniProt (UniProt Consortium, 2021)
Q0WX00	A. thaliana	Ubiquitin	-	RING1B, RF5, At1g03770, F21M11.30	UniProt (UniProt Consortium, 2021)
Q8RXD6	A. thaliana	Ubiquitin	-	HUB1, BRE1A, RDO4, At2g44950/At2g44960, T13E15.24/T13E15.23, T14P1.25/T14P1.24	Pikaard and Mittelsten Scheid, 2014, UniProt (UniProt Consortium, 2021)
Q9C895	A. thaliana	Ubiquitin	-	HUB2, BRE1B, At1g55250/At1g55255, F7A10.17	Pikaard and Mittelsten Scheid, 2014, UniProt (UniProt Consortium, 2021)
Q9FKW0	A. thaliana	Ubiquitin	-	RING1A, RF434, At5g44280, K9L2.3	UniProt (UniProt Consortium, 2021)
Q9XIP2	A. thaliana	Ubiquitin	-	OTU6, OTLD1	Pikaard and Mittelsten Scheid, 2014, UniProt (UniProt Consortium, 2021)
Q9SCJ9	A. thaliana	Ubiquitin	-	UBP26, SUP32, At3g49600, T9C5.190	Pikaard and Mittelsten Scheid, 2014, UniProt (UniProt Consortium, 2021)
P84634	A. thaliana	RNAi	Dicer	DCL4, At5g20320, F5O24.210	UniProt (UniProt Consortium, 2021)
Q3EBC8	A. thaliana	RNAi	Dicer	At3g03300, T17B22.1	UniProt (UniProt Consortium, 2021)
Q9LXW7	A. thaliana	RNAi	Dicer	DCL3, At3g43920, T15B3.60	UniProt (UniProt Consortium, 2021)
Q9SP32	A. thaliana	RNAi	Dicer	DCL1, ASU1, CAF SIN1, SUS1, At1g01040, T25K16.4	UniProt (UniProt Consortium, 2021)
O82504	A. thaliana	RNAi	RDRP	RDR2, RDRP2, SMD1, At4g11130, F2P3.11	UniProt (UniProt Consortium, 2021)
Q9LQV2	A. thaliana	RNAi	RDRP	RDR1, RDRP1, At1g14790, F10B6.19	UniProt (UniProt Consortium, 2021)
Q9SG02	A. thaliana	RNAi	RDRP	RDR6, RDRP6, SDE1, SGS2, At3g49500, T1G12.20, T9C5.95	UniProt (UniProt Consortium, 2021)
O82188	A. thaliana	RNAi	RDRP	RDR5, RDRP5, At2g19930, F6F22.4	UniProt (UniProt Consortium, 2021)
O82189	A. thaliana	RNAi	RDRP	RDR4, RDRP4, At2g19920, F6F22.5	UniProt (UniProt Consortium, 2021)
O82190	A. thaliana	RNAi	RDRP	RDR3, RDRP3, At2g19910, F6F22.6	UniProt (UniProt Consortium, 2021)
Q8H136	A. thaliana	RNAi	Helicase	RH14, DRH1, At3g01540, F4P13.9	UniProt (UniProt Consortium, 2021)
Q9LYJ9	A. thaliana	RNAi	Helicase	RH46, At5g14610, T15N1_100	UniProt (UniProt Consortium, 2021)
Q9SQV1	A. thaliana	RNAi	Helicase	RH40, At3g06480, F24P17.2	UniProt (UniProt Consortium, 2021)
Q8W5B1	A. thaliana	Misc	-	VRN2	UniProt (UniProt Consortium, 2021)
Q9ZVD5	A. thaliana	RNAi	Argonaute	AGO4, OCP11	Allis, Caparros, Jenuwein, Reinberg, editors. Epigenetics, second edition. 2015. ; UniProt (UniProt Consortium, 2021)
Q9XIP2	A. thaliana	Ubiquitin	-	OTU6, OTLD1	Allis, Caparros, Jenuwein, Reinberg, editors. Epigenetics, second edition. 2015. ; UniProt (UniProt Consortium, 2021)
Q9XGW1	A. thaliana	RNAi	Argonaute	AGO10, PNH, ZLL	Allis, Caparros, Jenuwein, Reinberg, editors. Epigenetics, second edition. 2015. ; UniProt (UniProt Consortium, 2021)
O04379	A. thaliana	RNAi	Argonaute	AGO1	Allis, Caparros, Jenuwein, Reinberg, editors. Epigenetics, second edition. 2015. ; UniProt (UniProt Consortium, 2021)
Q9SJK3	A. thaliana	RNAi	Argonaute	AGO5	Allis, Caparros, Jenuwein, Reinberg, editors. Epigenetics, second edition. 2015. ; UniProt (UniProt Consortium, 2021)
O48771	A. thaliana	RNAi	Argonaute	AGO6	Allis, Caparros, Jenuwein, Reinberg, editors. Epigenetics, second edition. 2015. ; UniProt (UniProt Consortium, 2021)
Q9SHF3	A. thaliana	RNAi	Argonaute	AGO2	Allis, Caparros, Jenuwein, Reinberg, editors. Epigenetics, second edition. 2015. ; UniProt (UniProt Consortium, 2021)
Q9SHF2	A. thaliana	RNAi	Argonaute	AGO3	Allis, Caparros, Jenuwein, Reinberg, editors. Epigenetics, second edition. 2015. ; UniProt (UniProt Consortium, 2021)
Q9C793	A. thaliana	RNAi	Argonaute	AGO7, ZIP	Allis, Caparros, Jenuwein, Reinberg, editors. Epigenetics, second edition. 2015. ; UniProt (UniProt Consortium, 2021)
Q3E984	A. thaliana	RNAi	Argonaute	AGO8	Allis, Caparros, Jenuwein, Reinberg, editors. Epigenetics, second edition. 2015. ; UniProt (UniProt Consortium, 2021)
Q84VQ0	A. thaliana	RNAi	Argonaute	AGO9	Allis, Caparros, Jenuwein, Reinberg, editors. Epigenetics, second edition. 2015. ; UniProt (UniProt Consortium, 2021)
Q3EBC8	A. thaliana	RNAi	Dicer	At3g03300	Allis, Caparros, Jenuwein, Reinberg, editors. Epigenetics, second edition. 2015. ; UniProt (UniProt Consortium, 2021)
Q8W566	A. thaliana	RNAi	Exonuclease	At3g15140	Allis, Caparros, Jenuwein, Reinberg, editors. Epigenetics, second edition. 2015. ; UniProt (UniProt Consortium, 2021)
Q8LK56	A. thaliana	RNAi	-	DME	Allis, Caparros, Jenuwein, Reinberg, editors. Epigenetics, second edition. 2015. ; UniProt (UniProt Consortium, 2021)
Q9SR66	A. thaliana	Misc.	-	DML2	Allis, Caparros, Jenuwein, Reinberg, editors. Epigenetics, second edition. 2015. ; UniProt (UniProt Consortium, 2021)
O49498	A. thaliana	Misc.	-	DML3	Allis, Caparros, Jenuwein, Reinberg, editors. Epigenetics, second edition. 2015. ; UniProt (UniProt Consortium, 2021)
F4JWT7	A. thaliana	Misc.	-	DNMT2	Allis, Caparros, Jenuwein, Reinberg, editors. Epigenetics, second edition. 2015. ; UniProt (UniProt Consortium, 2021)
Q9SJQ6	A. thaliana	DNA methylation	-	ROS1, DML1	Allis, Caparros, Jenuwein, Reinberg, editors. Epigenetics, second edition. 2015. ; UniProt (UniProt Consortium, 2021)
P25865	A. thaliana	Ubiquitin	-	UBC1	Allis, Caparros, Jenuwein, Reinberg, editors. Epigenetics, second edition. 2015. ; UniProt (UniProt Consortium, 2021)
P42745	A. thaliana	Ubiquitin	-	UBC2	Allis, Caparros, Jenuwein, Reinberg, editors. Epigenetics, second edition. 2015. ; UniProt (UniProt Consortium, 2021)
Q8RXS6	A. thaliana	Chromatin remodelers	INO80	INO80, At3g57300, F28O9.150	Allis, Caparros, Jenuwein, Reinberg, editors. Epigenetics, second edition. 2015. UniProt (UniProt Consortium, 2021)
Q09956	C. elegans	DNA methylation	DAMT-1	damt-1, C18A3.1	UniProt (UniProt Consortium, 2021)
Q8MNT9	C. elegans	DNA methylation	ALKB (NMAD-1)	nmad-1, F09F7.7	UniProt (UniProt Consortium, 2021)
O01833	C. elegans	Histone	H1	hil-5, B0414.3	Histone database (Mariño-Ramírez, 2011), UniProt (UniProt Consortium, 2021)
O16277	C. elegans	Histone	H1	hil-6, F59A7.4	Histone database (Mariño-Ramírez, 2011), UniProt (UniProt Consortium, 2021)
O17536	C. elegans	Histone	H1	hil-4, C18G1.5	Histone database (Mariño-Ramírez, 2011), UniProt (UniProt Consortium, 2021)
P10771	C. elegans	Histone	H1	his-24, H1.1, HH1, M163.3	Histone database (Mariño-Ramírez, 2011), UniProt (UniProt Consortium, 2021)
P15796	C. elegans	Histone	H1	hil-2, Y73B6BL.9	Histone database (Mariño-Ramírez, 2011), UniProt (UniProt Consortium, 2021)
Q18336	C. elegans	Histone	H1	hil-1, C30G7.1	Histone database (Mariño-Ramírez, 2011), UniProt (UniProt Consortium, 2021)
Q19743	C. elegans	Histone	H1	hil-3, F22F1.1	Histone database (Mariño-Ramírez, 2011), UniProt (UniProt Consortium, 2021)
P09588	C. elegans	Histone	H2A	his-3, T10C6.12, his-7, F45F2.4, his-12, ZK131.6, his-16, ZK131.10, his-19, K06C4.11, his-21, K06C4.3, his-30, F35H10.1, his-33, F17E9.13, his-43, F08G2.2, his-47, B0035.7, his-51, F07B7.10, his-53, F07B7.3, his-57, F54E12.5, his-61, F55G1.10, his-65, H02I12.7, his-68, T23D8.6	Histone database (Mariño-Ramírez, 2011), UniProt (UniProt Consortium, 2021)
Q23429	C. elegans	Histone	H2A	htas-1, CELE_ZK1251.1, ZK1251.1	UniProt (UniProt Consortium, 2021)
Q27485	C. elegans	Histone	H2A	his-35, C50F4.13, CELE_C50F4.13	Histone database (Mariño-Ramírez, 2011), UniProt (UniProt Consortium, 2021)
Q27511	C. elegans	Histone	H2A	htz-1, R08C7.3	UniProt (UniProt Consortium, 2021)
P04255	C. elegans	Histone	H2B	his-11, ZK131.5, his-15, ZK131.9, his-29, F35H10.11, his-34, F17E9.9, his-44, F08G2.1	Histone database (Mariño-Ramírez, 2011), UniProt (UniProt Consortium, 2021)
Q22979	C. elegans	Histone	H2B	his-39, CELE_F45F2.2, F45F2.2	Histone database (Mariño-Ramírez, 2011), UniProt (UniProt Consortium, 2021)
Q27484	C. elegans	Histone	H2B	his-41, C50F4.5	Histone database (Mariño-Ramírez, 2011), UniProt (UniProt Consortium, 2021)
Q27876	C. elegans	Histone	H2B	his-48, B0035.8, his-58, F54E12.4, his-62, F55G1.3, his-66, H02I12.6	Histone database (Mariño-Ramírez, 2011), UniProt (UniProt Consortium, 2021)
Q27894	C. elegans	Histone	H2B	his-4, T10C6.11, his-8, F45F2.12, his-20, K06C4.4, his-22, K06C4.12, his-52, F07B7.4, his-54, F07B7.11	Histone database (Mariño-Ramírez, 2011), UniProt (UniProt Consortium, 2021)
P08898	C. elegans	Histone	H3	his-2, T10C6.13, his-6, F45F2.13, his-9, ZK131.3, his-13, ZK131.7, his-17, K06C4.5, his-25, ZK131.2, his-27, K06C4.13, his-32, F17E9.10, his-42, F08G2.3, his-45, B0035.10, his-49, F07B7.5, his-55, F54E12.1, his-59, F55G1.2, his-63, F22B3.2	Histone database (Mariño-Ramírez, 2011), UniProt (UniProt Consortium, 2021)
P34440	C. elegans	Histone	H3	cpar-1, F54C8.2	UniProt (UniProt Consortium, 2021)
P34470	C. elegans	Histone	H3	hcp-3, CENP-A, F58A4.3	UniProt (UniProt Consortium, 2021)
Q10453	C. elegans	Histone	H3	his-71, F45E1.6	Histone database (Mariño-Ramírez, 2011), UniProt (UniProt Consortium, 2021)
Q27489	C. elegans	Histone	H3	his-69, E03A3.3	Histone database (Mariño-Ramírez, 2011), UniProt (UniProt Consortium, 2021)
Q27532	C. elegans	Histone	H3	his-74, W05B10.1	Histone database (Mariño-Ramírez, 2011), UniProt (UniProt Consortium, 2021)
P62784	C. elegans	Histone	H4	his-1, T10C6.14, his-5, F45F2.3, his-10, ZK131.4, his-14, ZK131.8, his-18, K06C4.10, his-26, ZK131.1, his-28, K06C4.2, his-31, F17E9.12, his-37, C50F4.7, his-38, K03A1.6, his-46, B0035.9, his-50, F07B7.9, his-56, F54E12.3, his-60, F55G1.11, his-64, F22B3.1, his-67, T23D8.5 Caenorhabditis elegans	Histone database (Mariño-Ramírez, 2011), UniProt (UniProt Consortium, 2021)
P34545	C. elegans	HAT	CBP/P300	cbp-1, R10E11.1	UniProt (UniProt Consortium, 2021)
Q21484	C. elegans	HAT	GNAT	hat-1, CELE_M03C11.4, M03C11.4	Pandley et al., 2002, UniProt (UniProt Consortium, 2021)
Q23651	C. elegans	HAT	GNAT	elpc-3, ZK863.3	UniProt (UniProt Consortium, 2021)
Q9N3S7	C. elegans	HAT	GNAT	pcaf-1, CELE_Y47G6A.6, Y47G6A.6	Pandley et al., 2002, UniProt (UniProt Consortium, 2021)
K8ERR8	C. elegans	HAT	MYST	lsy-12, CELE_R07B5.9, R07B5.9	UniProt (UniProt Consortium, 2021)
Q95ZX6	C. elegans	HAT	MYST	mys-4, C34B7.4, CELE_C34B7.4	UniProt (UniProt Consortium, 2021)
Q9TYU5	C. elegans	HAT	MYST	mys-1, VC5.4	UniProt (UniProt Consortium, 2021)
G5EGM3	C. elegans	HAT	-	taf-1, W04A8.7	Pandley et al., 2002, UniProt (UniProt Consortium, 2021)
G5ECH0	C. elegans	HDAC	Class I	hda-3, CELE_R06C1.1, R06C1.1	Pandley et al., 2002, UniProt (UniProt Consortium, 2021)
O17695	C. elegans	HDAC	Class I	hda-1, C53A5.3	UniProt (UniProt Consortium, 2021)
Q09440	C. elegans	HDAC	Class I	hda-2, C08B11.2	UniProt (UniProt Consortium, 2021)
O17323	C. elegans	HDAC	Class II	hda-4, hda-7, C10E2.3	UniProt (UniProt Consortium, 2021)
Q20296	C. elegans	HDAC	Class II	hda-6, F41H10.6	UniProt (UniProt Consortium, 2021)
Q8I4I9	C. elegans	HDAC	Class II	hda-5, CELE_F43G6.11, F43G6.11	UniProt (UniProt Consortium, 2021)
Q9U266	C. elegans	HDAC	Class II	hda-10, CELE_Y51H1A.5, Y51H1A.5	Pandley et al., 2002, UniProt (UniProt Consortium, 2021)
Q18477	C. elegans	HDAC	Class IV	hda-11, C35A5.9, CELE_C35A5.9	Pandley et al., 2002, UniProt (UniProt Consortium, 2021)
P46580	C. elegans	HMT	PRMT	prmt-5, tag-251, C34E10.5	UniProt (UniProt Consortium, 2021)
Q9U2X0	C. elegans	HMT	PRMT	prmt-1, epg-11, Y113G7B.17	UniProt (UniProt Consortium, 2021)
A4LBC2	C. elegans	HMT	SET	met-1, C43E11.3, CELE_C43E11.3	UniProt (UniProt Consortium, 2021)
G5EEU2	C. elegans	HMT	SET	set-25, Y43F4B.3	UniProt (UniProt Consortium, 2021)
G5EGI1	C. elegans	HMT	SET	set-16, CELE_T12D8.1, T12D8.1	UniProt (UniProt Consortium, 2021)
O17186	C. elegans	HMT	SET	set-11, CELE_F34D6.4, F34D6.4	UniProt (UniProt Consortium, 2021)
O17514	C. elegans	HMT	SET	mes-2, R06A4.7	UniProt (UniProt Consortium, 2021)
O44757	C. elegans	HMT	SET	lin-59, T12F5.4	UniProt (UniProt Consortium, 2021)
P34544	C. elegans	HMT	SET	met-2, R05D3.11	UniProt (UniProt Consortium, 2021)
Q09265	C. elegans	HMT	SET	set-4, tag-337, C32D5.5	UniProt (UniProt Consortium, 2021)
Q18221	C. elegans	HMT	SET	set-2, C26E6.9	UniProt (UniProt Consortium, 2021)
Q21404	C. elegans	HMT	SET	set-12, CELE_K09F5.5, K09F5.5	UniProt (UniProt Consortium, 2021)
Q22795	C. elegans	HMT	SET	set-1, T26A5.7	UniProt (UniProt Consortium, 2021)
Q93368	C. elegans	HMT	SET	set-32, C41G7.4, CELE_C41G7.4	UniProt (UniProt Consortium, 2021)
Q95Y12	C. elegans	HMT	SET	set-23, Y41D4B.12	UniProt (UniProt Consortium, 2021)
Q966C5	C. elegans	HMT	SET	set-21, CELE_Y24D9A.2, Y24D9A.2	UniProt (UniProt Consortium, 2021)
Q9NH52	C. elegans	HMT	SET	mes-4, Y2H9A.1	UniProt (UniProt Consortium, 2021)
O01658	C. elegans	HDMT	JMJ	jmjc-1, T28F2.4	UniProt (UniProt Consortium, 2021)
Q17765	C. elegans	HDMT	JMJ	jmjd-5, C06H2.3, CELE_C06H2.3	UniProt (UniProt Consortium, 2021)
Q19565	C. elegans	HDMT	JMJ	jmjd-3.1, CELE_F18E9.5, F18E9.5	UniProt (UniProt Consortium, 2021)
Q19760	C. elegans	HDMT	JMJ	jmjd-3.2, CELE_F23D12.5, F23D12.5	UniProt (UniProt Consortium, 2021)
Q20367	C. elegans	HDMT	JMJ	jmjd-1.1, CELE_F43G6.6, F43G6.6	UniProt (UniProt Consortium, 2021)
Q23541	C. elegans	HDMT	JMJ	rbr-2, ZK593.4	UniProt (UniProt Consortium, 2021)
Q95Q98	C. elegans	HDMT	JMJ	jhdm-1, T26A5.5	UniProt (UniProt Consortium, 2021)
Q9GYI0	C. elegans	HDMT	JMJ	jmjd-1.2, F29B9.2	UniProt (UniProt Consortium, 2021)
Q9U297	C. elegans	HDMT	JMJ	jmjd-2, Y48B6A.11	UniProt (UniProt Consortium, 2021)
Q22343	C. elegans	HDMT	LSD	lsd-1, CELE_T08D10.2, T08D10.2	UniProt (UniProt Consortium, 2021)
Q9XWP6	C. elegans	HDMT	LSD	spr-5, Y40B1B.6	UniProt (UniProt Consortium, 2021)
P34537	C. elegans	Ubiquitin	-	rfp-1, bre-1, R05D3.4	UniProt (UniProt Consortium, 2021)
G5ED77	C. elegans	RNAi	Argonaute	alg-3, CELE_T22B3.2, T22B3.2 Caenorhabditis elegans 1,035 AA	Yigit et al., 2006, UniProt (UniProt Consortium, 2021)
O61931	C. elegans	RNAi	Argonaute	ergo-1, R09A1.1	Yigit et al., 2006, UniProt (UniProt Consortium, 2021)
P34681	C. elegans	RNAi	Argonaute	tag-76, ZK757.3	Yigit et al., 2006, UniProt (UniProt Consortium, 2021)
G5EEH0	C. elegans	RNAi	Argonaute	rde-1, CELE_K08H10.7, K08H10.7	Yigit et al., 2006, UniProt (UniProt Consortium, 2021)
G5EES3	C. elegans	RNAi	Argonaute	alg-1, CELE_F48F7.1, F48F7.1	Yigit et al., 2006, UniProt (UniProt Consortium, 2021)
O16720	C. elegans	RNAi	Argonaute	alg-2, CELE_T07D3.7, T07D3.7	Yigit et al., 2006, UniProt (UniProt Consortium, 2021)
Q9XVI3	C. elegans	RNAi	Argonaute	alg-5, hpo-24, CELE_T23D8.7, T23D8.7	Yigit et al., 2006, UniProt (UniProt Consortium, 2021)
P90786	C. elegans	RNAi	Argonaute	prg-1, CELE_D2030.6, D2030.6	Yigit et al., 2006, UniProt (UniProt Consortium, 2021)
D9N120	C. elegans	RNAi	Argonaute	wago-5, CELE_ZK1248.7, ZK1248.7	Yigit et al., 2006, UniProt (UniProt Consortium, 2021)
O62275	C. elegans	RNAi	Argonaute	wago-4, F58G1.1	Yigit et al., 2006, UniProt (UniProt Consortium, 2021)
Q21770	C. elegans	RNAi	Argonaute	wago-1, R06C7.1	Yigit et al., 2006, UniProt (UniProt Consortium, 2021)
Q9N585	C. elegans	RNAi	Argonaute	ppw-2, CELE_Y110A7A.18, Y110A7A.18	Yigit et al., 2006, UniProt (UniProt Consortium, 2021)
Q09249	C. elegans	RNAi	Argonaute	C16C10.3	Yigit et al., 2006, UniProt (UniProt Consortium, 2021)
Q21691	C. elegans	RNAi	Argonaute	nrde-3, R04A9.2	Yigit et al., 2006, UniProt (UniProt Consortium, 2021)
Q9TXN7	C. elegans	RNAi	Argonaute	wago-10, CELE_T22H9.3, T22H9.3	Yigit et al., 2006, UniProt (UniProt Consortium, 2021)
H2KZD5	C. elegans	RNAi	Argonaute	csr-1, CELE_F20D12.1, F20D12.1	Yigit et al., 2006, UniProt (UniProt Consortium, 2021)
Q9XVF1	C. elegans	RNAi	Argonaute	C04F12.1, CELE_C04F12.1	Yigit et al., 2006, UniProt (UniProt Consortium, 2021)
O44406	C. elegans	RNAi	Exonuclease	eri-1, T07A9.5	UniProt (UniProt Consortium, 2021)
Q9GZI7	C. elegans	RNAi	Exonuclease	eri-3, CELE_W09B6.3, W09B6.3	UniProt (UniProt Consortium, 2021)
Q95XS0	C. elegans	RNAi	Exonuclease	eri-5, CELE_Y38F2AR.1, Y38F2AR.1	UniProt (UniProt Consortium, 2021)
P34529	C. elegans	RNAi	Dicer	dcr-1, eri-4, let-740, K12H4.8	UniProt (UniProt Consortium, 2021)
G5EE53	C. elegans	RNAi	RDRP	rrf-3, CELE_F10B5.7, F10B5.7	UniProt (UniProt Consortium, 2021)
G5EBQ3	C. elegans	RNAi	RDRP	ego-1, CELE_F26A3.3, F26A3.3	UniProt (UniProt Consortium, 2021)
G5ECM1	C. elegans	RNAi	RDRP	rrf-1, CELE_F26A3.8, F26A3.8	UniProt (UniProt Consortium, 2021)
G5EFA8	C. elegans	RNAi	RDRP	rrf-2, CELE_M01G12.12, M01G12.12	UniProt (UniProt Consortium, 2021)
G5EDI8	C. elegans	RNAi	helicase	drh-1, CELE_F15B10.2, F15B10.2	UniProt (UniProt Consortium, 2021)
Q93413	C. elegans	RNAi	helicase	drh-3, CELE_D2005.5, D2005.5	UniProt (UniProt Consortium, 2021)
O01326	C. elegans	RNAi	Ribonuclease	drsh-1, F26E4.10	UniProt (UniProt Consortium, 2021)
U4PRH5	C. elegans	RNAi	Microprocessor	pash-1, CELE_T22A3.5, T22A3.5	UniProt (UniProt Consortium, 2021)
Q21921	C. elegans	HDAC	Class III	sir-2.1	UniProt (UniProt Consortium, 2021)
A0A131MAV3	C. elegans	HAT	MYST	mys-2	UniProt (UniProt Consortium, 2021)
G5EF53	C. elegans	Chromatin remodelers	SWI/SNf	swsn-4, psa-4, F01G4.1	Centore et al., 2020; Bieluxzewski et al., 2023; Large and Mathies, 2014; UniProt (UniProt Consortium, 2021)
P41877	C. elegans	Chromatin remodelers	ISWI	isw-1, F37A4.8	Zydin, Vermeulen, and Lans, 2014; UniProt (UniProt Consortium, 2021)
O17909	C. elegans	Chromatin remodelers	CHD	chd-1, CELE_H06O01.2, H06O01.2	Marfella and Imbalzano, 2008, UniProt (UniProt Consortium, 2021)
Q22516	C. elegans	Chromatin remodelers	CHD	chd-3, T14G8.1	Marfella and Imbalzano, 2008, UniProt (UniProt Consortium, 2021)
P02255	D. melanogaster	Histone	H1	His1, His1:CG31617, CG31617, His1:CG33804, CG33804, His1:CG33810, CG33810, His1:CG33813, CG33813, His1:CG33816, CG33816, His1:CG33819, CG33819, His1:CG33822, CG33822, His1:CG33825, CG33825, His1:CG33828, CG33828, His1:CG33831, CG33831, His1:CG33837, CG33837, His1:CG33840, CG33840, His1:CG33843, CG33843, His1:CG33846, CG33846, His1:CG33849, CG33849, His1:CG33852, CG33852, His1:CG33864, CG33864	Histone database (Mariño-Ramírez, 2011), UniProt (UniProt Consortium, 2021)
Q4AB54	D. melanogaster	Histone	H1	His1:CG33861, Dmel\CG33855, Dmel\CG33858, Dmel\CG33861, His1:CG33855, His1:CG33858, CG33855, CG33858, CG33861, Dmel_CG33855, Dmel_CG33858, Dmel_CG33861	Histone database (Mariño-Ramírez, 2011), UniProt (UniProt Consortium, 2021)
Q4AB94	D. melanogaster	Histone	H1	His1:CG33834, Dmel\CG33834, CG33834, Dmel_CG33834	Histone database (Mariño-Ramírez, 2011), UniProt (UniProt Consortium, 2021)
Q4ABD8	D. melanogaster	Histone	H1	His1:CG33807, Dmel\CG33807, CG33807, Dmel_CG33807	Histone database (Mariño-Ramírez, 2011), UniProt (UniProt Consortium, 2021)
Q4ABE3	D. melanogaster	Histone	H1	His1:CG33801, Dmel\CG33801, CG33801, Dmel_CG33801	Histone database (Mariño-Ramírez, 2011), UniProt (UniProt Consortium, 2021)
A0A0B4KH25	D. melanogaster	Histone	H2A	His2Av, *i H2av, 5499, dHis2Av, Dmel\CG5499, gamma-H2AV, gamma-H2Av, gamma-H2AvD, gamma-HIS2AV, gamma-His2Av, gammaH2AV, gammaH2Av, gammaH2Ax, gammaH2ax, H2A, H2A.F, H2A.V, H2a.V, H2A.X, H2A.Z, H2AV, H2Av, H2av, H2AV_DROM, H2AvD, H2avD, h2AvD, H2AX, H2AZ, HIS, His, his, His2, His2A, HIS2AV, His2AV, His2av, his2Av, HIS2AVD, His2AvD, HisH2Av, Hist, Hist2av, l(3)05146, l(3)810, l(3)97Dd, l(3)L1602, …	UniProt (UniProt Consortium, 2021)
P08985	D. melanogaster	Histone	H2A	His2Av, H2AvD, His2AvD, CG5499	Histone database (Mariño-Ramírez, 2011), UniProt (UniProt Consortium, 2021)
P84051	D. melanogaster	Histone	H2A	His2A, H2a, His2A:CG31618, CG31618, His2A:CG33808, CG33808, His2A:CG33814, CG33814, His2A:CG33817, CG33817, His2A:CG33820, CG33820, His2A:CG33823, CG33823, His2A:CG33826, CG33826, His2A:CG33829, CG33829, His2A:CG33832, CG33832, His2A:CG33835, CG33835, His2A:CG33838, CG33838, His2A:CG33841, CG33841, His2A:CG33844, CG33844, His2A:CG33847, CG33847, His2A:CG33850, CG33850, His2A:CG33862, CG33862, His…	Histone database (Mariño-Ramírez, 2011), UniProt (UniProt Consortium, 2021)
Q4AB57	D. melanogaster	Histone	H2A	His2A:CG33859, Dmel\CG33853, Dmel\CG33856, Dmel\CG33859, His2A:CG33853, His2A:CG33856, CG33853, CG33856, CG33859, Dmel_CG33853, Dmel_CG33856, Dmel_CG33859	Histone database (Mariño-Ramírez, 2011), UniProt (UniProt Consortium, 2021)
P02283	D. melanogaster	Histone	H2B	His2A:CG33859, Dmel\CG33853, Dmel\CG33856, Dmel\CG33859, His2A:CG33853, His2A:CG33856, CG33853, CG33856, CG33859, Dmel_CG33853, Dmel_CG33856, Dmel_CG33859	Histone database (Mariño-Ramírez, 2011), UniProt (UniProt Consortium, 2021)
P02299	D. melanogaster	Histone	H3	His3, His3:CG31613, CG31613, His3:CG33803, CG33803, His3:CG33806, CG33806, His3:CG33809, CG33809, His3:CG33812, CG33812, His3:CG33815, CG33815, His3:CG33818, CG33818, His3:CG33821, CG33821, His3:CG33824, CG33824, His3:CG33827, CG33827, His3:CG33830, CG33830, His3:CG33833, CG33833, His3:CG33836, CG33836, His3:CG33839, CG33839, His3:CG33842, CG33842, His3:CG33845, CG33845, His3:CG33848, CG33848, Hi…	Histone database (Mariño-Ramírez, 2011), UniProt (UniProt Consortium, 2021)
Q9V6Q2	D. melanogaster	Histone	H3	cid, CENP-A, CG13329	UniProt (UniProt Consortium, 2021)
P84040	D. melanogaster	Histone	H4	His4, H4, His4r, H4r, CG3379, His4:CG31611, CG31611, His4:CG33869, CG33869, His4:CG33871, CG33871, His4:CG33873, CG33873, His4:CG33875, CG33875, His4:CG33877, CG33877, His4:CG33879, CG33879, His4:CG33881, CG33881, His4:CG33883, CG33883, His4:CG33885, CG33885, His4:CG33887, CG33887, His4:CG33889, CG33889, His4:CG33891, CG33891, His4:CG33893, CG33893, His4:CG33895, CG33895, His4:CG33897, CG33897, H…	Histone database (Mariño-Ramírez, 2011), UniProt (UniProt Consortium, 2021)
Q0KIB3	D. melanogaster	HAT	GNAT	Hat1, Dmel\CG2051, dmHAG409, CG2051, Dmel_CG2051	Pandley et al., 2002, UniProt (UniProt Consortium, 2021)
Q95SX8	D. melanogaster	HAT	GNAT	Naa60, CG18177	Histone database (Mariño-Ramírez, 2011), UniProt (UniProt Consortium, 2021)
Q9VQZ6	D. melanogaster	HAT	GNAT	Elp3, CG15433	Histone database (Mariño-Ramírez, 2011), UniProt (UniProt Consortium, 2021)
O02193	D. melanogaster	HAT	MYST	mof, CG3025	Histone database (Mariño-Ramírez, 2011), UniProt (UniProt Consortium, 2021)
Q960X4	D. melanogaster	HAT	MYST	Tip60, CG6121	Histone database (Mariño-Ramírez, 2011), UniProt (UniProt Consortium, 2021)
Q9VAV6	D. melanogaster	HAT	MYST	Dmel\CG1894, dmHAG407, CG1894, Dmel_CG1894	Pandley et al., 2002, UniProt (UniProt Consortium, 2021)
P51123	D. melanogaster	HAT	TF/NF	Taf1, TAF250, CG17603	Pandley et al., 2002, UniProt (UniProt Consortium, 2021)
Q94517	D. melanogaster	HDAC	Class I	HDAC1, Rpd3, CG7471	UniProt (UniProt Consortium, 2021)
Q9VYF3	D. melanogaster	HDAC	Class II	HDAC4, DHDAC4, dHDAC4, Dmel\CG1770, dmHDA405, GC1770, HDAC, hdac4, HDAC4-RD, HDAC4a, CG1770, Dmel_CG1770	Pandley et al., 2002, UniProt (UniProt Consortium, 2021)
Q9XYX1	D. melanogaster	HDAC	Class II	HDAC6, DHDAC2, dHDAC2, dHDAC6, Dmel\CG6170, dmHDA404, DmHDAC2, HDAC, HDAC2, hdac6, CG6170, Dmel_CG6170	Pandley et al., 2002, UniProt (UniProt Consortium, 2021)
Q8IRR5	D. melanogaster	HDAC	Class III	Sirt4, CG3187	Pandley et al., 2002, UniProt (UniProt Consortium, 2021)
Q9VAQ1	D. melanogaster	HDAC	Class III	Sirt7, CG11305	Pandley et al., 2002, UniProt (UniProt Consortium, 2021)
Q9VH08	D. melanogaster	HDAC	Class III	Sirt6, CG6284	Pandley et al., 2002, UniProt (UniProt Consortium, 2021)
Q9VK34	D. melanogaster	HDAC	Class III	Sirt1, Sir2, CG5216	UniProt (UniProt Consortium, 2021)
Q9VC26	D. melanogaster	HDAC	Class IV	HDAC11, dHDAC11, DHDACX, Dmel\CG31119, dmHDA403, Hdac11, HDACX, HdacX, HdacX-RA, CG31119, Dmel_CG31119	Pandley et al., 2002, UniProt (UniProt Consortium, 2021)
Q8INR6	D. melanogaster	HMT	DOT1	gpp, CG10272	UniProt (UniProt Consortium, 2021)
Q9VH48	D. melanogaster	HMT	PRMT	Art4, Carmer, CG5358	UniProt (UniProt Consortium, 2021)
P20659	D. melanogaster	HMT	SET	trx, KMT2A, CG8651	UniProt (UniProt Consortium, 2021)
P42124	D. melanogaster	HMT	SET	E(z), KMT6, CG6502	UniProt (UniProt Consortium, 2021)
P45975	D. melanogaster	HMT	SET	Su(var)3-9, KMT1, CG6476	UniProt (UniProt Consortium, 2021)
Q32KD2	D. melanogaster	HMT	SET	egg, CG12196	UniProt (UniProt Consortium, 2021)
Q5LJZ2	D. melanogaster	HMT	SET	Set1, CG40351	UniProt (UniProt Consortium, 2021)
Q8IRW8	D. melanogaster	HMT	SET	trr, KMT2C, CG3848	UniProt (UniProt Consortium, 2021)
Q8MT36	D. melanogaster	HMT	SET	Mes-4, CG4976	UniProt (UniProt Consortium, 2021)
Q9VFK6	D. melanogaster	HMT	SET	PR-Set7, KMT5A, CG3307	UniProt (UniProt Consortium, 2021)
Q9VW15	D. melanogaster	HMT	SET	ash1, KMT2H, CG8887	UniProt (UniProt Consortium, 2021)
Q9VYD1	D. melanogaster	HMT	SET	Set2, CG1716	UniProt (UniProt Consortium, 2021)
Q9W5E0	D. melanogaster	HMT	SET	Hmt4-20, Suv4-20, CG13363	UniProt (UniProt Consortium, 2021)
Q7K4H4	D. melanogaster	HDMT	JMJ	NO66, CG2982	UniProt (UniProt Consortium, 2021)
Q9V333	D. melanogaster	HDMT	JMJ	Kdm4A, CG15835	UniProt (UniProt Consortium, 2021)
Q9V6L0	D. melanogaster	HDMT	JMJ	Kdm4B, CG33182	UniProt (UniProt Consortium, 2021)
Q9VHH9	D. melanogaster	HDMT	JMJ	Kdm2, Jhd1, CG11033	UniProt (UniProt Consortium, 2021)
Q9VMJ7	D. melanogaster	HDMT	JMJ	lid, CG9088	UniProt (UniProt Consortium, 2021)
Q9VW97	D. melanogaster	HDMT	LSD	Su(var)3-3, Hdm, LSD1, CG17149	UniProt (UniProt Consortium, 2021)
Q7KRY6	D. melanogaster	HK	-	ball, ballchen, nhk-1, CG6386	UniProt (UniProt Consortium, 2021)
P51123	D. melanogaster	HK	-	Taf1, TAF250, CG17603	Rossetto et al., 2012, UniProt (UniProt Consortium, 2021)
Q9V3I5	D. melanogaster	HK	-	JIL-1, CG6297	UniProt (UniProt Consortium, 2021)
Q9VKN7	D. melanogaster	HK	-	aurB, ial, CG6620	UniProt (UniProt Consortium, 2021)
Q9VB08	D. melanogaster	Ubiquitin	-	Sce, CG5595	UniProt (UniProt Consortium, 2021)
Q9VRP9	D. melanogaster	Ubiquitin	-	Bre1, CG10542	UniProt (UniProt Consortium, 2021)
A1ZAW0	D. melanogaster	RNAi	Dicer	Dcr-2, cg6493, Dcr, dcr, DCR-2, dcr-2, Dcr-2-RA, DCR2, Dcr2, dcr2, dDcr2, dic2, DICER, Dicer, dicer, DICER-2, dicer-2, Dicer2, dicer2, dmDcr-2, Dmel\CG6493, CG6493, Dmel_CG6493	UniProt (UniProt Consortium, 2021)
Q9VCU9	D. melanogaster	RNAi	Ribonuclease	Dcr-1, CG4792	UniProt (UniProt Consortium, 2021)
Q7KNF1	D. melanogaster	RNAi	Microprocessor	drosha, Dmel\CG8730, DROSHA, Drosha, CG8730, Dmel_CG8730	UniProt (UniProt Consortium, 2021)
Q9V9V7	D. melanogaster	RNAi	Microprocessor	pasha, cg1800, DGCR8, dmDGCR8, Dmel\CG1800, PASHA, Pasha, CG1800, Dmel_CG1800	UniProt (UniProt Consortium, 2021)
Q27IR0	D. melanogaster	RNAi	Argonaute	AGO1	Allis, Caparros, Jenuwein, Reinberg, editors. Epigenetics, second edition. 2015. ;UniProt (UniProt Consortium, 2021)
Q9VUQ5	D. melanogaster	RNAi	Argonaute	AGO2	Allis, Caparros, Jenuwein, Reinberg, editors. Epigenetics, second edition. 2015. ;UniProt (UniProt Consortium, 2021)
Q7PLK0	D. melanogaster	RNAi	Argonaute	AGO3	Allis, Caparros, Jenuwein, Reinberg, editors. Epigenetics, second edition. 2015. ;UniProt (UniProt Consortium, 2021)
Q9VKM1	D. melanogaster	RNAi	Argonaute	piwi	Allis, Caparros, Jenuwein, Reinberg, editors. Epigenetics, second edition. 2015. ;UniProt (UniProt Consortium, 2021)
O76922	D. melanogaster	RNAi	Argonaute	aub	Allis, Caparros, Jenuwein, Reinberg, editors. Epigenetics, second edition. 2015. ;UniProt (UniProt Consortium, 2021)
Q9I7I7	D. melanogaster	HDAC	Class III	Sirt2	Allis, Caparros, Jenuwein, Reinberg, editors. Epigenetics, second edition. 2015. ;UniProt (UniProt Consortium, 2021)
P25439	D. melanogaster	Chromatin remodelers	SWI/SNf	brm, CG5942	Centore et al., 2020; Bieluxzewski et al., 2023; Large and Mathies, 2014; UniProt (UniProt Consortium, 2021)
Q24368	D. melanogaster	Chromatin remodelers	ISWI	Iswi, CG8625	Zydin, Vermeulen, and Lans, 2014; UniProt (UniProt Consortium, 2021)
Q9VDY1	D. melanogaster	Chromatin remodelers	INO80	Ino80, CG31212	Allis, Caparros, Jenuwein, Reinberg, editors. Epigenetics, second edition. 2015. UniProt (UniProt Consortium, 2021)
O16102	D. melanogaster	Chromatin remodelers	CHD	Chd3, CG9594	Marfella and Imbalzano, 2008, UniProt (UniProt Consortium, 2021)
O97159	D. melanogaster	Chromatin remodelers	CHD	Mi-2, CG8103	Marfella and Imbalzano, 2008, UniProt (UniProt Consortium, 2021)
Q7KU24	D. melanogaster	Chromatin remodelers	CHD	Chd1, CG3733	Marfella and Imbalzano, 2008, UniProt (UniProt Consortium, 2021)
O14717	H. sapiens	DNA methylation	DNMT	TRDMT1, DNMT2	ChromoHub (Liu, 2012), UniProt (UniProt Consortium, 2021)
P26358	H. sapiens	DNA methylation	DNMT	DNMT1, AIM, CXXC9, DNMT	ChromoHub (Liu, 2012), UniProt (UniProt Consortium, 2021)
Q9UBC3	H. sapiens	DNA methylation	DNMT	DNMT3B	ChromoHub (Liu, 2012), UniProt (UniProt Consortium, 2021)
Q9UJW3	H. sapiens	DNA methylation	DNMT	DNMT3L	ChromoHub (Liu, 2012), UniProt (UniProt Consortium, 2021)
Q9Y6K1	H. sapiens	DNA methylation	DNMT	DNMT3A	ChromoHub (Liu, 2012), UniProt (UniProt Consortium, 2021)
Q8N3J2	H. sapiens	DNA methylation	DAMT	METTL4	UniProt (UniProt Consortium, 2021)
Q9NXW9	H. sapiens	DNA methylation	ALKB	ALKBH4, ABH4	UniProt (UniProt Consortium, 2021)
P07305	H. sapiens	Histone	H1	H1-0, H1F0, H1FV	ChromoHub (Liu, 2012), UniProt (UniProt Consortium, 2021)
P10412	H. sapiens	Histone	H1	H1-4, H1F4, HIST1H1E	ChromoHub (Liu, 2012), UniProt (UniProt Consortium, 2021)
P16401	H. sapiens	Histone	H1	H1-5, H1F5, HIST1H1B	ChromoHub (Liu, 2012), UniProt (UniProt Consortium, 2021)
P16402	H. sapiens	Histone	H1	H1-3, H1F3, HIST1H1D	ChromoHub (Liu, 2012), UniProt (UniProt Consortium, 2021)
P16403	H. sapiens	Histone	H1	H1-2, H1F2, HIST1H1C	ChromoHub (Liu, 2012), UniProt (UniProt Consortium, 2021)
P22492	H. sapiens	Histone	H1	H1-6, H1FT, H1T, HIST1H1T	ChromoHub (Liu, 2012), Histone database (Mariño-Ramírez, 2011), UniProt (UniProt Consortium, 2021)
P60008	H. sapiens	Histone	H1	H1-9P, H1-9, HILS1	UniProt (UniProt Consortium, 2021)
Q02539	H. sapiens	Histone	H1	H1-1, H1F1, HIST1H1A	ChromoHub (Liu, 2012), UniProt (UniProt Consortium, 2021)
Q4G0G2	H. sapiens	Histone	H1	H1-10-AS1, C3orf47, H1FX-AS1	ChromoHub (Liu, 2012), UniProt (UniProt Consortium, 2021)
Q75WM6	H. sapiens	Histone	H1	H1-7, H1FNT, HANP1	ChromoHub (Liu, 2012), UniProt (UniProt Consortium, 2021)
Q8IZA3	H. sapiens	Histone	H1	H1-8, H1FOO, H1OO, OSH1	ChromoHub (Liu, 2012), UniProt (UniProt Consortium, 2021)
Q92522	H. sapiens	Histone	H1	H1-10, H1FX	UniProt (UniProt Consortium, 2021)
O75367	H. sapiens	Histone	H2A	MACROH2A1, H2AFY	ChromoHub (Liu, 2012), UniProt (UniProt Consortium, 2021)
P04908	H. sapiens	Histone	H2A	H2AC4, H2AFM, HIST1H2AB, H2AC8, H2AFA, HIST1H2AE	ChromoHub (Liu, 2012), UniProt (UniProt Consortium, 2021)
P0C0S5	H. sapiens	Histone	H2A	H2AZ1, H2AFZ, H2AZ	ChromoHub (Liu, 2012), UniProt (UniProt Consortium, 2021)
P0C0S8	H. sapiens	Histone	H2A	H2AC11, H2AFP, HIST1H2AG, H2AC13, H2AFC, HIST1H2AI, H2AC15, H2AFD, HIST1H2AK, H2AC16, H2AFI, HIST1H2AL, H2AC17, H2AFN, HIST1H2AM	ChromoHub (Liu, 2012), UniProt (UniProt Consortium, 2021)
P0C5Y9	H. sapiens	Histone	H2A	H2AB1, H2AFB1	ChromoHub (Liu, 2012), UniProt (UniProt Consortium, 2021)
P0C5Z0	H. sapiens	Histone	H2A	H2AB2, H2AFB2, H2AB3, H2ABBD, H2AFB, H2AFB3	ChromoHub (Liu, 2012), UniProt (UniProt Consortium, 2021)
P16104	H. sapiens	Histone	H2A	H2AX, H2AFX	ChromoHub (Liu, 2012), UniProt (UniProt Consortium, 2021)
P20671	H. sapiens	Histone	H2A	H2AC7, H2AFG, HIST1H2AD	ChromoHub (Liu, 2012), UniProt (UniProt Consortium, 2021)
Q16777	H. sapiens	Histone	H2A	H2AC20, H2AFQ, HIST2H2AC	ChromoHub (Liu, 2012), UniProt (UniProt Consortium, 2021)
Q6FI13	H. sapiens	Histone	H2A	H2AC18, H2AFO, HIST2H2AA, HIST2H2AA3, H2AC19, HIST2H2AA4	ChromoHub (Liu, 2012), UniProt (UniProt Consortium, 2021)
Q71UI9	H. sapiens	Histone	H2A	H2AZ2, H2AFV, H2AV	ChromoHub (Liu, 2012), UniProt (UniProt Consortium, 2021)
Q7L7L0	H. sapiens	Histone	H2A	H2AW, HIST3H2A	UniProt (UniProt Consortium, 2021)
Q8IUE6	H. sapiens	Histone	H2A	H2AC21, HIST2H2AB	UniProt (UniProt Consortium, 2021)
Q93077	H. sapiens	Histone	H2A	H2AC6, H2AFL, HIST1H2AC	ChromoHub (Liu, 2012), UniProt (UniProt Consortium, 2021)
Q96KK5	H. sapiens	Histone	H2A	H2AC12, HIST1H2AH, HIST1H2AI	UniProt (UniProt Consortium, 2021)
Q96QV6	H. sapiens	Histone	H2A	H2AC1, H2AFR, HIST1H2AA	ChromoHub (Liu, 2012), UniProt (UniProt Consortium, 2021)
Q99878	H. sapiens	Histone	H2A	H2AC14, H2AFE, HIST1H2AJ	ChromoHub (Liu, 2012), UniProt (UniProt Consortium, 2021)
Q9BTM1	H. sapiens	Histone	H2A	H2AJ, H2AFJ	ChromoHub (Liu, 2012), UniProt (UniProt Consortium, 2021)
Q9P0M6	H. sapiens	Histone	H2A	MACROH2A2, H2AFY2	UniProt (UniProt Consortium, 2021)
O60814	H. sapiens	Histone	H2B	H2BC12, H2BFT, HIRIP1, HIST1H2BK	ChromoHub (Liu, 2012), UniProt (UniProt Consortium, 2021)
P06899	H. sapiens	Histone	H2B	H2BC11, H2BFR, HIST1H2BJ	ChromoHub (Liu, 2012), UniProt (UniProt Consortium, 2021)
P0C1H6	H. sapiens	Histone	H2B	H2BW2, H2BFM	ChromoHub (Liu, 2012), UniProt (UniProt Consortium, 2021)
P23527	H. sapiens	Histone	H2B	H2BC17, H2BFH, H2BFN, HIST1H2BO	ChromoHub (Liu, 2012), UniProt (UniProt Consortium, 2021)
P33778	H. sapiens	Histone	H2B	H2BC3, H2BFF, HIST1H2BB	ChromoHub (Liu, 2012), UniProt (UniProt Consortium, 2021)
P57053	H. sapiens	Histone	H2B	H2BC12L, H2BFS, H2BS1	ChromoHub (Liu, 2012), UniProt (UniProt Consortium, 2021)
P58876	H. sapiens	Histone	H2B	H2BC5, H2BFB, HIRIP2, HIST1H2BD	ChromoHub (Liu, 2012), UniProt (UniProt Consortium, 2021)
P62807	H. sapiens	Histone	H2B	H2BC4, H2BFL, HIST1H2BC, H2BC6, H2BFH, HIST1H2BE, H2BC7, H2BFG, HIST1H2BF, H2BC8, H2BFA, HIST1H2BG, H2BC10, H2BFK, HIST1H2BI	ChromoHub (Liu, 2012), UniProt (UniProt Consortium, 2021)
Q16778	H. sapiens	Histone	H2B	H2BC21, H2BFQ, HIST2H2BE	ChromoHub (Liu, 2012), UniProt (UniProt Consortium, 2021)
Q5QNW6	H. sapiens	Histone	H2B	H2BC18, HIST2H2BF	UniProt (UniProt Consortium, 2021)
Q6DN03	H. sapiens	Histone	H2B	H2BC20P, HIST2H2BC	UniProt (UniProt Consortium, 2021)
Q6DRA6	H. sapiens	Histone	H2B	H2BC19P, HIST2H2BD	UniProt (UniProt Consortium, 2021)
Q7Z2G1	H. sapiens	Histone	H2B	H2BW1, H2BFWT	ChromoHub (Liu, 2012), UniProt (UniProt Consortium, 2021)
Q8N257	H. sapiens	Histone	H2B	H2BU1, HIST3H2BB	UniProt (UniProt Consortium, 2021)
Q93079	H. sapiens	Histone	H2B	H2BC9, H2BFJ, HIST1H2BH	ChromoHub (Liu, 2012), UniProt (UniProt Consortium, 2021)
Q96A08	H. sapiens	Histone	H2B	H2BC1, HIST1H2BA, TSH2B	UniProt (UniProt Consortium, 2021)
Q99877	H. sapiens	Histone	H2B	H2BC15, H2BFD, HIST1H2BN	ChromoHub (Liu, 2012), UniProt (UniProt Consortium, 2021)
Q99879	H. sapiens	Histone	H2B	H2BC14, H2BFE, HIST1H2BM	ChromoHub (Liu, 2012), UniProt (UniProt Consortium, 2021)
Q99880	H. sapiens	Histone	H2B	H2BC13, H2BFC, HIST1H2BL	ChromoHub (Liu, 2012), UniProt (UniProt Consortium, 2021)
P68431	H. sapiens	Histone	H3	H3C1, H3FA, HIST1H3A, H3C2, H3FL, HIST1H3B, H3C3, H3FC HIST1H3C, H3C4, H3FB, HIST1H3D, H3C6, H3FD, HIST1H3E, H3C7, H3FI, HIST1H3F, H3C8, H3FH, HIST1H3G, H3C10, H3FK, HIST1H3H, H3C11, H3FF, HIST1H3I, H3C12, H3FJ, HIST1H3J	ChromoHub (Liu, 2012), UniProt (UniProt Consortium, 2021)
P84243	H. sapiens	Histone	H3	H3-3A, H3.3A, H3F3, H3F3A, PP781, H3-3B, H3.3B, H3F3B	ChromoHub (Liu, 2012), UniProt (UniProt Consortium, 2021)
Q16695	H. sapiens	Histone	H3	H3-4, H3FT, HIST3H3	ChromoHub (Liu, 2012), UniProt (UniProt Consortium, 2021)
Q6NXT2	H. sapiens	Histone	H3	H3-5, H3F3C	ChromoHub (Liu, 2012), UniProt (UniProt Consortium, 2021)
Q71DI3	H. sapiens	Histone	H3	H3C15, HIST2H3A, H3C14, H3F2, H3FM, HIST2H3C, H3C13, HIST2H3D	ChromoHub (Liu, 2012), UniProt (UniProt Consortium, 2021)
P62805	H. sapiens	Histone	H4	H4C1, H4/A, H4FA, HIST1H4A, H4C2, H4/I, H4FI, HIST1H4B, H4C3, H4/G, H4FG, HIST1H4C, H4C4, H4/B, H4FB, HIST1H4D, H4C5, H4/J, H4FJ, HIST1H4E, H4C6, H4/C, H4FC, HIST1H4F, H4C8, H4/H, H4FH, HIST1H4H, H4C9, H4/M, H4FM, HIST1H4I, H4C11, H4/E, H4FE, HIST1H4J, H4C12, H4/D, H4FD, HIST1H4K, H4C13, H4/K, H4FK, HIST1H4L, H4C14, H4/N, H4F2, H4FN, HIST2H4, HIST2H4A, H4C15, H4/O, H4FO, HIST2H4B, H4-16, HIST4H4	ChromoHub (Liu, 2012), UniProt (UniProt Consortium, 2021)
Q99525	H. sapiens	Histone	H4	H4C7, H4/L, H4FL, HIST1H4G	ChromoHub (Liu, 2012), UniProt (UniProt Consortium, 2021)
Q09472	H. sapiens	HAT	CBP/P300	EP300, P300	HISTome2 (Shah, 2020), UniProt (UniProt Consortium, 2021), ChromoHub (Liu, 2012)
Q92793	H. sapiens	HAT	CBP/P300	CREBBP, CBP	HISTome2 (Shah, 2020), UniProt (UniProt Consortium, 2021), ChromoHub (Liu, 2012)
O14929	H. sapiens	HAT	GNAT	HAT1, KAT1	HISTome2 (Shah, 2020), UniProt (UniProt Consortium, 2021), ChromoHub (Liu, 2012)
P15336	H. sapiens	HAT	GNAT	ATF2, CREB2, CREBP1	UniProt (UniProt Consortium, 2021)
Q5FWF5	H. sapiens	HAT	GNAT	ESCO1, EFO1, KIAA1911	ChromoHub (Liu, 2012), UniProt (UniProt Consortium, 2021)
Q86UY6	H. sapiens	HAT	GNAT	NAA40, NAT11, PATT1	UniProt (UniProt Consortium, 2021)
Q92830	H. sapiens	HAT	GNAT	KAT2A, GCN5, GCN5L2	HISTome2 (Shah, 2020), UniProt (UniProt Consortium, 2021), ChromoHub (Liu, 2012)
Q92831	H. sapiens	HAT	GNAT	KAT2B, PCAF	HISTome2 (Shah, 2020), UniProt (UniProt Consortium, 2021), ChromoHub (Liu, 2012)
Q9GZZ1	H. sapiens	HAT	GNAT	NAA50, MAK3, NAT13, NAT5	UniProt (UniProt Consortium, 2021), ChromoHub (Liu, 2012)
Q9H0A0	H. sapiens	HAT	GNAT	NAT10, ALP, KIAA1709	HISTome2 (Shah, 2020), UniProt (UniProt Consortium, 2021), ChromoHub (Liu, 2012)
Q9H9T3	H. sapiens	HAT	GNAT	ELP3	HISTome2 (Shah, 2020), UniProt (UniProt Consortium, 2021), ChromoHub (Liu, 2012)
Q9H7X0	H. sapiens	HAT	GNAT	NAA60, HAT4, NAT15, UNQ2771/PRO7155	UniProt (UniProt Consortium, 2021), ChromoHub (Liu, 2012)
Q9Y232	H. sapiens	HAT	MYST	CDYL, CDYL1	HISTome2 (Shah, 2020), UniProt (UniProt Consortium, 2021)
O95251	H. sapiens	HAT	MYST	KAT7, HBO1, HBOa, MYST2	HISTome2 (Shah, 2020), UniProt (UniProt Consortium, 2021), ChromoHub (Liu, 2012)
Q8WYB5	H. sapiens	HAT	MYST	KAT6B, KIAA0383, MORF, MOZ2, MYST4	UniProt (UniProt Consortium, 2021)
Q92794	H. sapiens	HAT	MYST	KAT6A, MOZ, MYST3, RUNXBP2, ZNF220	HISTome2 (Shah, 2020), UniProt (UniProt Consortium, 2021), ChromoHub (Liu, 2012)
Q92993	H. sapiens	HAT	MYST	KAT5, HTATIP, TIP60	HISTome2 (Shah, 2020), UniProt (UniProt Consortium, 2021), ChromoHub (Liu, 2012)
Q9H7Z6	H. sapiens	HAT	MYST	KAT8, MOF, MYST1, PP7073	HISTome2 (Shah, 2020), UniProt (UniProt Consortium, 2021), ChromoHub (Liu, 2012)
Q9Y6F7	H. sapiens	HAT	MYST	CDY2A, CDY2, CDY2B	HISTome2 (Shah, 2020), UniProt (UniProt Consortium, 2021)
Q9Y6F8	H. sapiens	HAT	MYST	CDY1, CDY1A, CDY1B	HISTome2 (Shah, 2020), UniProt (UniProt Consortium, 2021), ChromoHub (Liu, 2012)
O15516	H. sapiens	HAT	TF/NF	CLOCK, BHLHE8, KIAA0334	HISTome2 (Shah, 2020), UniProt (UniProt Consortium, 2021), ChromoHub (Liu, 2012)
Q8IZX4	H. sapiens	HAT	TF/NF	TAF1L	ChromoHub (Liu, 2012), UniProt (UniProt Consortium, 2021)
Q9H8E8	H. sapiens	HAT	GNAT	KAT14, CSRP2BP	ChromoHub (Liu, 2012), UniProt (UniProt Consortium, 2021)
Q15596	H. sapiens	HAT	TF/NF	NCOA2, BHLHE75, SRC2, TIF2	UniProt (UniProt Consortium, 2021)
P21675	H. sapiens	HAT	TF/NF	TAF1, BA2R, CCG1, CCGS, TAF2A	ChromoHub (Liu, 2012), UniProt (UniProt Consortium, 2021)
Q15788	H. sapiens	HAT	TF/NF	NCOA1, BHLHE74, SRC1	HISTome2 (Shah, 2020), UniProt (UniProt Consortium, 2021), ChromoHub (Liu, 2012)
Q9UKN8	H. sapiens	HAT	TF/NF	GTF3C4	HISTome2 (Shah, 2020), UniProt (UniProt Consortium, 2021)
Q9Y6Q9	H. sapiens	HAT	TF/NF	NCOA3, AIB1, BHLHE42, RAC3, TRAM1	HISTome2 (Shah, 2020), UniProt (UniProt Consortium, 2021), ChromoHub (Liu, 2012)
O15379	H. sapiens	HDAC	Class I	HDAC3	HISTome2 (Shah, 2020), UniProt (UniProt Consortium, 2021), ChromoHub (Liu, 2012), Simó-Riudalbas and Esteller, 2014
Q13547	H. sapiens	HDAC	Class I	HDAC1, RPD3L1	HISTome2 (Shah, 2020), UniProt (UniProt Consortium, 2021), ChromoHub (Liu, 2012), Simó-Riudalbas and Esteller, 2014
Q92769	H. sapiens	HDAC	Class I	HDAC2	HISTome2 (Shah, 2020), UniProt (UniProt Consortium, 2021), ChromoHub (Liu, 2012), Simó-Riudalbas and Esteller, 2014
Q9BY41	H. sapiens	HDAC	Class I	HDAC8, HDACL1, CDA07	HISTome2 (Shah, 2020), UniProt (UniProt Consortium, 2021), ChromoHub (Liu, 2012), Simó-Riudalbas and Esteller, 2014
P56524	H. sapiens	HDAC	Class II	HDAC4, KIAA0288	HISTome2 (Shah, 2020), UniProt (UniProt Consortium, 2021), ChromoHub (Liu, 2012), Simó-Riudalbas and Esteller, 2014
Q8WUI4	H. sapiens	HDAC	Class II	HDAC7, HDAC7A	HISTome2 (Shah, 2020), UniProt (UniProt Consortium, 2021), ChromoHub (Liu, 2012), Simó-Riudalbas and Esteller, 2014
Q969S8	H. sapiens	HDAC	Class II	HDAC10	UniProt (UniProt Consortium, 2021),HISTome2 (Shah, 2020), ChromoHub (Liu, 2012), Simó-Riudalbas and Esteller, 2014
Q9UBN7	H. sapiens	HDAC	Class II	HDAC6, KIAA0901, JM21	HISTome2 (Shah, 2020), UniProt (UniProt Consortium, 2021), ChromoHub (Liu, 2012), Simó-Riudalbas and Esteller, 2014
Q9UKV0	H. sapiens	HDAC	Class II	HDAC9, HDAC7, HDAC7B, HDRP, KIAA0744, MITR	HISTome2 (Shah, 2020), UniProt (UniProt Consortium, 2021), ChromoHub (Liu, 2012), Simó-Riudalbas and Esteller, 2014
Q9UQL6	H. sapiens	HDAC	Class II	HDAC5, KIAA0600	HISTome2 (Shah, 2020), UniProt (UniProt Consortium, 2021), ChromoHub (Liu, 2012), Simó-Riudalbas and Esteller, 2014
Q8IXJ6	H. sapiens	HDAC	Class III	SIRT2, SIR2L, SIR2L2	HISTome2 (Shah, 2020), UniProt (UniProt Consortium, 2021), ChromoHub (Liu, 2012), Simó-Riudalbas and Esteller, 2014
Q8N6T7	H. sapiens	HDAC	Class III	SIRT6, SIR2L6	HISTome2 (Shah, 2020), UniProt (UniProt Consortium, 2021), ChromoHub (Liu, 2012), Simó-Riudalbas and Esteller, 2014
Q96EB6	H. sapiens	HDAC	Class III	SIRT1, SIR2L1	HISTome2 (Shah, 2020), UniProt (UniProt Consortium, 2021), ChromoHub (Liu, 2012), Simó-Riudalbas and Esteller, 2014
Q9NRC8	H. sapiens	HDAC	Class III	SIRT7, SIR2L7	ChromoHub (Liu, 2012), Simó-Riudalbas and Esteller, 2014, UniProt (UniProt Consortium, 2021)
Q9NTG7	H. sapiens	HDAC	Class III	SIRT3, SIR2L3	HISTome2 (Shah, 2020), UniProt (UniProt Consortium, 2021), ChromoHub (Liu, 2012), Simó-Riudalbas and Esteller, 2014
Q9NXA8	H. sapiens	HDAC	Class III	SIRT5, SIR2L5	Simó-Riudalbas and Esteller, 2014, UniProt (UniProt Consortium, 2021)
Q9Y6E7	H. sapiens	HDAC	Class III	SIRT4, SIR2L4	ChromoHub (Liu, 2012), Simó-Riudalbas and Esteller, 2014, UniProt (UniProt Consortium, 2021)
Q96DB2	H. sapiens	HDAC	Class IV	HDAC11	HISTome2 (Shah, 2020), UniProt (UniProt Consortium, 2021), ChromoHub (Liu, 2012), Simó-Riudalbas and Esteller, 2014
Q8TEK3	H. sapiens	HMT	DOT1	DOT1L, KIAA1814, KMT4	HISTome2 (Shah, 2020), UniProt (UniProt Consortium, 2021)
O14744	H. sapiens	HMT	PRMT	PRMT5, HRMT1L5, IBP72, JBP1, SKB1	HISTome2 (Shah, 2020), UniProt (UniProt Consortium, 2021), Di Lorenzo and Bedford, 2011
P55345	H. sapiens	HMT	PRMT	PRMT2, HMT1, HRMT1L1	HISTome2 (Shah, 2020), UniProt (UniProt Consortium, 2021), Di Lorenzo and Bedford, 2011
Q6P2P2	H. sapiens	HMT	PRMT	PRMT9, PRMT10	Di Lorenzo and Bedford, 2011, UniProt (UniProt Consortium, 2021)
Q86X55	H. sapiens	HMT	PRMT	CARM1, PRMT4	HISTome2 (Shah, 2020), UniProt (UniProt Consortium, 2021), Di Lorenzo and Bedford, 2011
Q96LA8	H. sapiens	HMT	PRMT	PRMT6, HRMT1L6	HISTome2 (Shah, 2020), UniProt (UniProt Consortium, 2021), Di Lorenzo and Bedford, 2011
Q99873	H. sapiens	HMT	PRMT	PRMT1, HMT2, HRMT1L2, IR1B4	HISTome2 (Shah, 2020), UniProt (UniProt Consortium, 2021), Di Lorenzo and Bedford, 2011
Q9NR22	H. sapiens	HMT	PRMT	PRMT8, HRMT1L3, HRMT1L4	HISTome2 (Shah, 2020), UniProt (UniProt Consortium, 2021), Di Lorenzo and Bedford, 2011
Q9NVM4	H. sapiens	HMT	PRMT	PRMT7, KIAA1933	HISTome2 (Shah, 2020), UniProt (UniProt Consortium, 2021), Di Lorenzo and Bedford, 2011
O14686	H. sapiens	HMT	SET	KMT2D, ALR, MLL2, MLL4	HISTome2 (Shah, 2020), UniProt (UniProt Consortium, 2021), ChromoHub (Liu, 2012)
O15047	H. sapiens	HMT	SET	SETD1A, KIAA0339, KMT2F, SET1, SET1A	HISTome2 (Shah, 2020), UniProt (UniProt Consortium, 2021), ChromoHub (Liu, 2012)
O43463	H. sapiens	HMT	SET	SUV39H1, KMT1A, SUV39H	HISTome2 (Shah, 2020), UniProt (UniProt Consortium, 2021), ChromoHub (Liu, 2012)
O75626	H. sapiens	HMT	SET	PRDM1, BLIMP1	ChromoHub (Liu, 2012), UniProt (UniProt Consortium, 2021)
O96028	H. sapiens	HMT	SET	NSD2, KIAA1090, MMSET, TRX5, WHSC1	HISTome2 (Shah, 2020), UniProt (UniProt Consortium, 2021), ChromoHub (Liu, 2012)
P57071	H. sapiens	HMT	SET	PRDM15, C21orf83, ZNF298	ChromoHub (Liu, 2012), UniProt (UniProt Consortium, 2021)
Q03112	H. sapiens	HMT	SET	MECOM, EVI1, MDS1, PRDM3	ChromoHub (Liu, 2012), UniProt (UniProt Consortium, 2021)
Q03164	H. sapiens	HMT	SET	KMT2A, ALL1, CXXC7, HRX, HTRX, MLL, MLL1, TRX1	HISTome2 (Shah, 2020), UniProt (UniProt Consortium, 2021), ChromoHub (Liu, 2012)
Q13029	H. sapiens	HMT	SET	PRDM2, KMT8, RIZ	HISTome2 (Shah, 2020), UniProt (UniProt Consortium, 2021), ChromoHub (Liu, 2012)
Q15047	H. sapiens	HMT	SET	SETDB1, ESET, KIAA0067, KMT1E	HISTome2 (Shah, 2020), UniProt (UniProt Consortium, 2021), ChromoHub (Liu, 2012)
Q15910	H. sapiens	HMT	SET	EZH2, KMT6	HISTome2 (Shah, 2020), UniProt (UniProt Consortium, 2021), ChromoHub (Liu, 2012)
Q4FZB7	H. sapiens	HMT	SET	KMT5B, SUV420H1, CGI-85	HISTome2 (Shah, 2020), UniProt (UniProt Consortium, 2021), ChromoHub (Liu, 2012)
Q53H47	H. sapiens	HMT	SET	SETMAR	HISTome2 (Shah, 2020), UniProt (UniProt Consortium, 2021), ChromoHub (Liu, 2012)
Q6GMV2	H. sapiens	HMT	SET	SMYD5, RAI15	ChromoHub (Liu, 2012), UniProt (UniProt Consortium, 2021)
Q86TU7	H. sapiens	HMT	SET	SETD3, C14orf154	ChromoHub (Liu, 2012), UniProt (UniProt Consortium, 2021)
Q86Y97	H. sapiens	HMT	SET	KMT5C, SUV420H2, PP7130	HISTome2 (Shah, 2020), UniProt (UniProt Consortium, 2021), ChromoHub (Liu, 2012)
Q8IYR2	H. sapiens	HMT	SET	SMYD4, KIAA1936	ChromoHub (Liu, 2012), UniProt (UniProt Consortium, 2021)
Q8IZD2	H. sapiens	HMT	SET	KMT2E, MLL5	HISTome2 (Shah, 2020), UniProt (UniProt Consortium, 2021), ChromoHub (Liu, 2012)
Q8NB12	H. sapiens	HMT	SET	SMYD1	ChromoHub (Liu, 2012), UniProt (UniProt Consortium, 2021)
Q8NEZ4	H. sapiens	HMT	SET	KMT2C, HALR, KIAA1506, MLL3	HISTome2 (Shah, 2020), UniProt (UniProt Consortium, 2021), ChromoHub (Liu, 2012)
Q8TBK2	H. sapiens	HMT	SET	SETD6	ChromoHub (Liu, 2012), UniProt (UniProt Consortium, 2021)
Q8WTS6	H. sapiens	HMT	SET	SETD7, KIAA1717, KMT7, SET7, SET9	HISTome2 (Shah, 2020), UniProt (UniProt Consortium, 2021), ChromoHub (Liu, 2012)
Q92800	H. sapiens	HMT	SET	EZH1, KIAA0388	HISTome2 (Shah, 2020), UniProt (UniProt Consortium, 2021), ChromoHub (Liu, 2012)
Q96KQ7	H. sapiens	HMT	SET	EHMT2, BAT8, C6orf30, G9A, KMT1C, NG36	ChromoHub (Liu, 2012), UniProt (UniProt Consortium, 2021)
Q96L73	H. sapiens	HMT	SET	NSD1, ARA267, KMT3B	HISTome2 (Shah, 2020), UniProt (UniProt Consortium, 2021), ChromoHub (Liu, 2012)
Q96T68	H. sapiens	HMT	SET	SETDB2, C13orf4, CLLD8, KMT1F	HISTome2 (Shah, 2020), UniProt (UniProt Consortium, 2021), ChromoHub (Liu, 2012)
Q9BYW2	H. sapiens	HMT	SET	SETD2, HIF1, HYPB, KIAA1732, KMT3A, SET2, HSPC069	HISTome2 (Shah, 2020), UniProt (UniProt Consortium, 2021), ChromoHub (Liu, 2012)
Q9BZ95	H. sapiens	HMT	SET	NSD3, WHSC1L1, DC28	ChromoHub (Liu, 2012), UniProt (UniProt Consortium, 2021)
Q9C0A6	H. sapiens	HMT	SET	SETD5, KIAA1757	ChromoHub (Liu, 2012), UniProt (UniProt Consortium, 2021)
Q9GZV8	H. sapiens	HMT	SET	PRDM14	ChromoHub (Liu, 2012), UniProt (UniProt Consortium, 2021)
Q9H4Q3	H. sapiens	HMT	SET	PRDM13, PFM10	ChromoHub (Liu, 2012), UniProt (UniProt Consortium, 2021)
Q9H4Q4	H. sapiens	HMT	SET	PRDM12, PFM9	ChromoHub (Liu, 2012), UniProt (UniProt Consortium, 2021)
Q9H5I1	H. sapiens	HMT	SET	SUV39H2, KMT1B	HISTome2 (Shah, 2020), UniProt (UniProt Consortium, 2021), ChromoHub (Liu, 2012)
Q9H7B4	H. sapiens	HMT	SET	SMYD3, ZMYND1, ZNFN3A1	HISTome2 (Shah, 2020), UniProt (UniProt Consortium, 2021), ChromoHub (Liu, 2012)
Q9H9B1	H. sapiens	HMT	SET	EHMT1, EUHMTASE1, GLP, KIAA1876, KMT1D	ChromoHub (Liu, 2012), UniProt (UniProt Consortium, 2021)
Q9HAZ2	H. sapiens	HMT	SET	PRDM16, KIAA1675, MEL1, PFM13	ChromoHub (Liu, 2012), UniProt (UniProt Consortium, 2021)
Q9NQR1	H. sapiens	HMT	SET	KMT5A, PRSET7, SET07, SET8, SETD8	HISTome2 (Shah, 2020), UniProt (UniProt Consortium, 2021), ChromoHub (Liu, 2012)
Q9NQV5	H. sapiens	HMT	SET	PRDM11, PFM8	ChromoHub (Liu, 2012), UniProt (UniProt Consortium, 2021)
Q9NQV6	H. sapiens	HMT	SET	PRDM10, KIAA1231, PFM7, TRIS	ChromoHub (Liu, 2012), UniProt (UniProt Consortium, 2021)
Q9NQV7	H. sapiens	HMT	SET	PRDM9, PFM6	HISTome2 (Shah, 2020), UniProt (UniProt Consortium, 2021), ChromoHub (Liu, 2012)
Q9NQV8	H. sapiens	HMT	SET	PRDM8, PFM5	ChromoHub (Liu, 2012), UniProt (UniProt Consortium, 2021)
Q9NQW5	H. sapiens	HMT	SET	PRDM7, PFM4	ChromoHub (Liu, 2012), UniProt (UniProt Consortium, 2021)
Q9NQX0	H. sapiens	HMT	SET	PRDM6, PFM3	ChromoHub (Liu, 2012), UniProt (UniProt Consortium, 2021)
Q9NQX1	H. sapiens	HMT	SET	PRDM5, PFM2	ChromoHub (Liu, 2012), UniProt (UniProt Consortium, 2021)
Q9NR48	H. sapiens	HMT	SET	ASH1L, KIAA1420, KMT2H	HISTome2 (Shah, 2020), UniProt (UniProt Consortium, 2021), ChromoHub (Liu, 2012)
Q9NRG4	H. sapiens	HMT	SET	SMYD2, KMT3C	HISTome2 (Shah, 2020), UniProt (UniProt Consortium, 2021), ChromoHub (Liu, 2012)
Q9NVD3	H. sapiens	HMT	SET	SETD4, C21orf18, C21orf27	ChromoHub (Liu, 2012), UniProt (UniProt Consortium, 2021)
Q9UKN5	H. sapiens	HMT	SET	PRDM4, PFM1	ChromoHub (Liu, 2012), UniProt (UniProt Consortium, 2021)
Q9UMN6	H. sapiens	HMT	SET	KMT2B, HRX2, KIAA0304, MLL2, MLL4, TRX2, WBP7	HISTome2 (Shah, 2020), UniProt (UniProt Consortium, 2021), ChromoHub (Liu, 2012)
Q9UPS6	H. sapiens	HMT	SET	SETD1B, KIAA1076, KMT2G, SET1B	HISTome2 (Shah, 2020), UniProt (UniProt Consortium, 2021), ChromoHub (Liu, 2012)
B2RXH2	H. sapiens	HDMT	JMJ	KDM4E, KDM4DL	Labbé et al., 2014, ChromoHub (Liu, 2012), UniProt (UniProt Consortium, 2021)
O14607	H. sapiens	HDMT	JMJ	UTY, KDM6C	ChromoHub (Liu, 2012), UniProt (UniProt Consortium, 2021)
O15054	H. sapiens	HDMT	JMJ	KDM6B, JMJD3, KIAA0346	HISTome2 (Shah, 2020), UniProt (UniProt Consortium, 2021), Yamamoto et al., 2003, Labbé et al., 2014, ChromoHub (Liu, 2012)
O15550	H. sapiens	HDMT	JMJ	KDM6A, UTX	HISTome2 (Shah, 2020), UniProt (UniProt Consortium, 2021), Yamamoto et al., 2003, Labbé et al., 2014, ChromoHub (Liu, 2012)
O43593	H. sapiens	HDMT	JMJ	HR	UniProt (UniProt Consortium, 2021)
O75151	H. sapiens	HDMT	JMJ	PHF2, CENP-35, KIAA0662	Labbé et al., 2014, ChromoHub (Liu, 2012), UniProt (UniProt Consortium, 2021)
O75164	H. sapiens	HDMT	JMJ	KDM4A, JHDM3A, JMJD2, JMJD2A, KIAA0677	HISTome2 (Shah, 2020), UniProt (UniProt Consortium, 2021), Yamamoto et al., 2003, Labbé et al., 2014, ChromoHub (Liu, 2012)
O94953	H. sapiens	HDMT	JMJ	KDM4B, JHDM3B, JMJD2B, KIAA0876	HISTome2 (Shah, 2020), UniProt (UniProt Consortium, 2021), Yamamoto et al., 2003, Labbé et al., 2014, ChromoHub (Liu, 2012)
P29375	H. sapiens	HDMT	JMJ	KDM5A, JARID1A, RBBP2, RBP2	HISTome2 (Shah, 2020), UniProt (UniProt Consortium, 2021), Yamamoto et al., 2003, Labbé et al., 2014, ChromoHub (Liu, 2012)
P41229	H. sapiens	HDMT	JMJ	KDM5C, DXS1272E, JARID1C, SMCX, XE169	HISTome2 (Shah, 2020), UniProt (UniProt Consortium, 2021), Yamamoto et al., 2003, Labbé et al., 2014, ChromoHub (Liu, 2012)
Q15652	H. sapiens	HDMT	JMJ	JMJD1C, JHDM2C, KIAA1380, TRIP8	Labbé et al., 2014, ChromoHub (Liu, 2012), UniProt (UniProt Consortium, 2021)
Q6B0I6	H. sapiens	HDMT	JMJ	KDM4D, JHDM3D, JMJD2D	HISTome2 (Shah, 2020), UniProt (UniProt Consortium, 2021), Yamamoto et al., 2003, Labbé et al., 2014, ChromoHub (Liu, 2012)
Q6NYC1	H. sapiens	HDMT	JMJ	JMJD6, KIAA0585, PSR, PTDSR	HISTome2 (Shah, 2020), UniProt (UniProt Consortium, 2021), Yamamoto et al., 2003, Di Lorenzo and Bedford, 2011, ChromoHub (Liu, 2012)
Q6ZMT4	H. sapiens	HDMT	JMJ	KDM7A, JHDM1D, KDM7, KIAA1718	Labbé et al., 2014, ChromoHub (Liu, 2012), UniProt (UniProt Consortium, 2021)
Q7LBC6	H. sapiens	HDMT	JMJ	KDM3B, C5orf7, JHDM2B, JMJD1B, KIAA1082	HISTome2 (Shah, 2020), UniProt (UniProt Consortium, 2021), Yamamoto et al., 2003, Labbé et al., 2014, ChromoHub (Liu, 2012)
Q8IUF8	H. sapiens	HDMT	JMJ	RIOX2, MDIG, MINA, MINA53, NO52	Labbé et al., 2014, ChromoHub (Liu, 2012), UniProt (UniProt Consortium, 2021)
Q8N371	H. sapiens	HDMT	JMJ	KDM8, JMJD5	HISTome2 (Shah, 2020), UniProt (UniProt Consortium, 2021), Yamamoto et al., 2003
Q8NHM5	H. sapiens	HDMT	JMJ	KDM2B, CXXC2, FBL10, FBXL10, JHDM1B, NDY1, PCCX2	HISTome2 (Shah, 2020), UniProt (UniProt Consortium, 2021), Yamamoto et al., 2003, Labbé et al., 2014, ChromoHub (Liu, 2012)
Q92833	H. sapiens	HDMT	JMJ	JARID2, JMJ	ChromoHub (Liu, 2012), UniProt (UniProt Consortium, 2021)
Q9BY66	H. sapiens	HDMT	JMJ	KDM5D, HY, HYA, JARID1D, KIAA0234, SMCY	HISTome2 (Shah, 2020), UniProt (UniProt Consortium, 2021), Yamamoto et al., 2003, Labbé et al., 2014, ChromoHub (Liu, 2012)
Q9H3R0	H. sapiens	HDMT	JMJ	KDM4C, GASC1, JHDM3C, JMJD2C, KIAA0780	HISTome2 (Shah, 2020), UniProt (UniProt Consortium, 2021), Yamamoto et al., 2003, Labbé et al., 2014, ChromoHub (Liu, 2012)
Q9H6W3	H. sapiens	HDMT	JMJ	RIOX1, C14orf169, MAPJD, NO66	Labbé et al., 2014, ChromoHub (Liu, 2012), UniProt (UniProt Consortium, 2021)
Q9UGL1	H. sapiens	HDMT	JMJ	KDM5B, JARID1B, PLU1, RBBP2H1	HISTome2 (Shah, 2020), UniProt (UniProt Consortium, 2021), Yamamoto et al., 2003, Labbé et al., 2014, ChromoHub (Liu, 2012)
Q9UPP1	H. sapiens	HDMT	JMJ	PHF8, KIAA1111, ZNF422	HISTome2 (Shah, 2020), UniProt (UniProt Consortium, 2021), Yamamoto et al., 2003, Labbé et al., 2014, ChromoHub (Liu, 2012)
Q9Y2K7	H. sapiens	HDMT	JMJ	KDM2A, CXXC8, FBL11, FBL7, FBXL11, JHDM1A, KIAA1004	HISTome2 (Shah, 2020), UniProt (UniProt Consortium, 2021), Yamamoto et al., 2003, Labbé et al., 2014, ChromoHub (Liu, 2012)
Q9Y4C1	H. sapiens	HDMT	JMJ	KDM3A, JHDM2A, JMJD1, JMJD1A, KIAA0742, TSGA	HISTome2 (Shah, 2020), UniProt (UniProt Consortium, 2021), Yamamoto et al., 2003, Labbé et al., 2014, ChromoHub (Liu, 2012)
O60341	H. sapiens	HDMT	LSD	KDM1A, AOF2, KDM1, KIAA0601, LSD1	HISTome2 (Shah, 2020), UniProt (UniProt Consortium, 2021), Yamamoto et al., 2003, Labbé et al., 2014, ChromoHub (Liu, 2012)
Q8NB78	H. sapiens	HDMT	LSD	KDM1B, AOF1, C6orf193, LSD2	HISTome2 (Shah, 2020), UniProt (UniProt Consortium, 2021), Yamamoto et al., 2003, Labbé et al., 2014, ChromoHub (Liu, 2012)
O75582	H. sapiens	HK	-	RPS6KA5, MSK1	HISTome2 (Shah, 2020), UniProt (UniProt Consortium, 2021), Yamamoto et al., 2003, Banerjee and Chakravarti, 2011, Rossetto et al., 2012,
O75676	H. sapiens	HK	-	RPS6KA4, MSK2	HISTome2 (Shah, 2020), UniProt (UniProt Consortium, 2021), Yamamoto et al., 2003, Banerjee and Chakravarti, 2011
P05771	H. sapiens	HK	-	PRKCB, PKCB, PRKCB1	HISTome2 (Shah, 2020), UniProt (UniProt Consortium, 2021), Yamamoto et al., 2003, Banerjee and Chakravarti, 2011, Rossetto et al., 2012,
P51812	H. sapiens	HK	-	RPS6KA3, ISPK1, MAPKAPK1B, RSK2	Banerjee and Chakravarti, 2011, Rossetto et al., 2012,UniProt (UniProt Consortium, 2021)
Q05655	H. sapiens	HK	-	PRKCD, PKCD	HISTome2 (Shah, 2020), UniProt (UniProt Consortium, 2021), Yamamoto et al., 2003, Banerjee and Chakravarti, 2011, Rossetto et al., 2012,
Q16512	H. sapiens	HK	-	PKN1, PAK1, PKN, PRK1, PRKCL1	HISTome2 (Shah, 2020), UniProt (UniProt Consortium, 2021), Yamamoto et al., 2003, Rossetto et al., 2012
Q96GX5	H. sapiens	HK	-	MASTL, GW, GWL, THC2	HISTome2 (Shah, 2020), UniProt (UniProt Consortium, 2021), Yamamoto et al., 2003, Swiss-Prot
Q13315	H. sapiens	HK	-	ATM	HISTome2 (Shah, 2020), UniProt (UniProt Consortium, 2021), Yamamoto et al., 2003, Banerjee and Chakravarti, 2011, Rossetto et al., 2012,
Q13535	H. sapiens	HK	-	ATR, FRP1	HISTome2 (Shah, 2020), UniProt (UniProt Consortium, 2021), Yamamoto et al., 2003, Banerjee and Chakravarti, 2011, Rossetto et al., 2012,
Q9UIG0	H. sapiens	HK	-	BAZ1B, WBSC10, WBSCR10, WBSCR9, WSTF	HISTome2 (Shah, 2020), UniProt (UniProt Consortium, 2021), Yamamoto et al., 2003, Banerjee and Chakravarti, 2011, Rossetto et al., 2012,
O14757	H. sapiens	HK	-	CHEK1, CHK1	Rossetto et al., 2012, UniProt (UniProt Consortium, 2021)
O43293	H. sapiens	HK	-	DAPK3, ZIPK	HISTome2 (Shah, 2020), UniProt (UniProt Consortium, 2021), Yamamoto et al., 2003
P54646	H. sapiens	HK	-	PRKAA2, AMPK, AMPK2	Banerjee and Chakravarti, 2011, Rossetto et al., 2012, UniProt (UniProt Consortium, 2021)
P78527	H. sapiens	HK	-	PRKDC, HYRC, HYRC1	HISTome2 (Shah, 2020), Banerjee and Chakravarti, 2011, Rossetto et al., 2012, UniProt (UniProt Consortium, 2021)
Q99986	H. sapiens	HK	-	VRK1	UniProt (UniProt Consortium, 2021)
P06493	H. sapiens	HK	-	CDK1, CDC2, CDC28A, CDKN1, P34CDC2	UniProt (UniProt Consortium, 2021)
P24941	H. sapiens	HK	-	CDK2, CDKN2	Rossetto et al., 2012,UniProt (UniProt Consortium, 2021)
P27361	H. sapiens	HK	-	MAPK3, ERK1, PRKM3	Rossetto et al., 2012,UniProt (UniProt Consortium, 2021)
P28482	H. sapiens	HK	-	MAPK1, ERK2, PRKM1, PRKM2	Rossetto et al., 2012,UniProt (UniProt Consortium, 2021)
P45984	H. sapiens	HK	-	MAPK9, JNK2, PRKM9, SAPK1A	Rossetto et al., 2012,UniProt (UniProt Consortium, 2021)
P49841	H. sapiens	HK	-	GSK3B	HISTome2 (Shah, 2020), UniProt (UniProt Consortium, 2021), Yamamoto et al., 2003
Q00526	H. sapiens	HK	-	CDK3, CDKN3	HISTome2 (Shah, 2020), UniProt (UniProt Consortium, 2021), Yamamoto et al., 2003
Q00535	H. sapiens	HK	-	CDK5, CDKN5, PSSALRE	HISTome2 (Shah, 2020), UniProt (UniProt Consortium, 2021), Yamamoto et al., 2003
Q00537	H. sapiens	HK	-	CDK17, PCTAIRE2, PCTK2	HISTome2 (Shah, 2020), UniProt (UniProt Consortium, 2021), Yamamoto et al., 2003
Q15759	H. sapiens	HK	-	MAPK11, PRKM11, SAPK2, SAPK2B	Rossetto et al., 2012,UniProt (UniProt Consortium, 2021)
P45983	H. sapiens	HK	-	MAPK8, JNK1, PRKM8, SAPK1, SAPK1C	Rossetto et al., 2012,UniProt (UniProt Consortium, 2021)
O00311	H. sapiens	HK	-	CDC7, CDC7L1	Banerjee and Chakravarti, 2011, UniProt (UniProt Consortium, 2021)
O14965	H. sapiens	HK	-	AURKA, AIK, AIRK1, ARK1, AURA, AYK1, BTAK, IAK1, STK15, STK6	UniProt (UniProt Consortium, 2021)
O15111	H. sapiens	HK	-	CHUK, IKKA, TCF16	HISTome2 (Shah, 2020), UniProt (UniProt Consortium, 2021), Yamamoto et al., 2003
O43683	H. sapiens	HK	-	BUB1, BUB1L	HISTome2 (Shah, 2020), UniProt (UniProt Consortium, 2021) Rossetto et al., 2012
P14618	H. sapiens	HK	-	PKM, OIP3, PK2, PK3, PKM2	Rossetto et al., 2012, UniProt (UniProt Consortium, 2021)
P26927	H. sapiens	HK	-	MST1, D3F15S2, DNF15S2, HGFL	HISTome2 (Shah, 2020), UniProt (UniProt Consortium, 2021), Banerjee and Chakravarti, 2011, Rossetto et al., 2012,
P30291	H. sapiens	HK	-	WEE1	Rossetto et al., 2012, UniProt (UniProt Consortium, 2021)
Q8TD19	H. sapiens	HK	-	NEK9, KIAA1995, NEK8, NERCC	HISTome2 (Shah, 2020), UniProt (UniProt Consortium, 2021)
Q8TF76	H. sapiens	HK	-	HASPIN, GSG2	HISTome2 (Shah, 2020), UniProt (UniProt Consortium, 2021)
Q96GD4	H. sapiens	HK	-	AURKB, AIK2, AIM1, AIRK2, ARK2, STK1, STK12, STK5	HISTome2 (Shah, 2020), UniProt (UniProt Consortium, 2021)
Q9HC98	H. sapiens	HK	-	NEK6	HISTome2 (Shah, 2020), UniProt (UniProt Consortium, 2021)
Q9UKI8	H. sapiens	HK	-	TLK1, KIAA0137	HISTome2 (Shah, 2020), UniProt (UniProt Consortium, 2021)
Q9UQB9	H. sapiens	HK	-	AURKC, AIE2, AIK3, AIRK3, ARK3, STK13	UniProt (UniProt Consortium, 2021)
O94804	H. sapiens	HK	-	STK10, LOK	HISTome2 (Shah, 2020), UniProt (UniProt Consortium, 2021)
P41279	H. sapiens	HK	-	MAP3K8, COT, ESTF	HISTome2 (Shah, 2020), UniProt (UniProt Consortium, 2021)
Q13177	H. sapiens	HK	-	PAK2	Rossetto et al., 2012, UniProt (UniProt Consortium, 2021)
Q9UBU7	H. sapiens	HK	-	DBF4, ASK, DBF4A, ZDBF1	Banerjee and Chakravarti, 2011, UniProt (UniProt Consortium, 2021)
O60674	H. sapiens	HK	-	JAK2	HISTome2 (Shah, 2020), UniProt (UniProt Consortium, 2021), Banerjee and Chakravarti, 2011, Rossetto et al., 2012,
P06241	H. sapiens	HK	-	FYN	Rossetto et al., 2012, UniProt (UniProt Consortium, 2021)
P53671	H. sapiens	HK	-	LIMK2	HISTome2 (Shah, 2020), UniProt (UniProt Consortium, 2021)
Q12852	H. sapiens	HK	-	MAP3K12, ZPK	UniProt (UniProt Consortium, 2021)
Q9NYL2	H. sapiens	HK	-	MAP3K20, MLTK, ZAK, HCCS4	HISTome2 (Shah, 2020), UniProt (UniProt Consortium, 2021)
O00167	H. sapiens	HP	-	EYA2, EAB1	HISTome2 (Shah, 2020), UniProt (UniProt Consortium, 2021)
O95677	H. sapiens	HP	-	EYA4	UniProt (UniProt Consortium, 2021)
Q99502	H. sapiens	HP	-	EYA1	HISTome2 (Shah, 2020), UniProt (UniProt Consortium, 2021)
Q99504	H. sapiens	HP	-	EYA3	HISTome2 (Shah, 2020), UniProt (UniProt Consortium, 2021)
O15297	H. sapiens	HP	-	PPM1D, WIP1	HISTome2 (Shah, 2020), UniProt (UniProt Consortium, 2021)
P36873	H. sapiens	HP	-	PPP1CC	HISTome2 (Shah, 2020), UniProt (UniProt Consortium, 2021)
P53041	H. sapiens	HP	-	PPP5C, PPP5	HISTome2 (Shah, 2020), UniProt (UniProt Consortium, 2021)
P60510	H. sapiens	HP	-	PPP4C, PPP4, PPX	HISTome2 (Shah, 2020), UniProt (UniProt Consortium, 2021)
P62714	H. sapiens	HP	-	PPP2CB	HISTome2 (Shah, 2020), UniProt (UniProt Consortium, 2021)
P67775	H. sapiens	HP	-	PPP2CA	HISTome2 (Shah, 2020), UniProt (UniProt Consortium, 2021)
P28562	H. sapiens	HP	-	DUSP1, CL100, MKP1, PTPN10, VH1	HISTome2 (Shah, 2020), UniProt (UniProt Consortium, 2021)
Q7Z6Z7	H. sapiens	Ubiquitin	-	HUWE1, KIAA0312, KIAA1578, UREB1, HSPC272	UniProt (UniProt Consortium, 2021)
O75150	H. sapiens	Ubiquitin	-	RNF40, BRE1B, KIAA0661	HISTome2 (Shah, 2020), UniProt (UniProt Consortium, 2021)
O76064	H. sapiens	Ubiquitin	-	RNF8, KIAA0646	UniProt (UniProt Consortium, 2021)
O94972	H. sapiens	Ubiquitin	-	TRIM37, KIAA0898, MUL, POB1	UniProt (UniProt Consortium, 2021)
P15918	H. sapiens	Ubiquitin	-	RAG1, RNF74	UniProt (UniProt Consortium, 2021)
P35226	H. sapiens	Ubiquitin	-	BMI1, PCGF4, RNF51	HISTome2 (Shah, 2020), UniProt (UniProt Consortium, 2021)
P38398	H. sapiens	Ubiquitin	-	BRCA1, RNF53	HISTome2 (Shah, 2020), UniProt (UniProt Consortium, 2021)
Q06587	H. sapiens	Ubiquitin	-	RING1, RNF1	HISTome2 (Shah, 2020), UniProt (UniProt Consortium, 2021)
Q5VTR2	H. sapiens	Ubiquitin	-	RNF20, BRE1A	HISTome2 (Shah, 2020), UniProt (UniProt Consortium, 2021)
Q86Y13	H. sapiens	Ubiquitin	-	DZIP3, KIAA0675	HISTome2 (Shah, 2020), UniProt (UniProt Consortium, 2021)
Q8IWV8	H. sapiens	Ubiquitin	-	UBR2, C6orf133, KIAA0349	UniProt (UniProt Consortium, 2021)
Q8IYW5	H. sapiens	Ubiquitin	-	RNF168	UniProt (UniProt Consortium, 2021)
Q8TDB6	H. sapiens	Ubiquitin	-	DTX3L, BBAP	UniProt (UniProt Consortium, 2021)
Q96T88	H. sapiens	Ubiquitin	-	UHRF1, ICBP90, NP95, RNF106	UniProt (UniProt Consortium, 2021)
Q99496	H. sapiens	Ubiquitin	-	RNF2, BAP1, DING, HIPI3, RING1B	UniProt (UniProt Consortium, 2021)
Q99728	H. sapiens	Ubiquitin	-	BARD1	HISTome2 (Shah, 2020), UniProt (UniProt Consortium, 2021)
Q9HCI7	H. sapiens	Ubiquitin	-	MSL2, KIAA1585, MSL2L1, RNF184	UniProt (UniProt Consortium, 2021)
P46736	H. sapiens	Ubiquitin	-	BRCC3, BRCC36, C6.1A, CXorf53	HISTome2 (Shah, 2020), UniProt (UniProt Consortium, 2021)
Q5VVJ2	H. sapiens	Ubiquitin	-	MYSM1, KIAA1915	HISTome2 (Shah, 2020), UniProt (UniProt Consortium, 2021)
Q93009	H. sapiens	Ubiquitin	-	USP7, HAUSP	HISTome2 (Shah, 2020), UniProt (UniProt Consortium, 2021)
Q9UK80	H. sapiens	Ubiquitin	-	USP21, USP23, PP1490	HISTome2 (Shah, 2020), UniProt (UniProt Consortium, 2021)
Q9UPT9	H. sapiens	Ubiquitin	-	USP22, KIAA1063, USP3L	HISTome2 (Shah, 2020), UniProt (UniProt Consortium, 2021)
Q9Y5T5	H. sapiens	Ubiquitin	-	USP16, MSTP039	HISTome2 (Shah, 2020), UniProt (UniProt Consortium, 2021)
Q9Y6I4	H. sapiens	Ubiquitin	-	USP3	HISTome2 (Shah, 2020), UniProt (UniProt Consortium, 2021)
Q92560	H. sapiens	Ubiquitin	-	BAP1, KIAA0272, hucep-6	HISTome2 (Shah, 2020), UniProt (UniProt Consortium, 2021)
Q8IV48	H. sapiens	RNAi	Ribonuclease	ERI1, 3'EXO, THEX1	UniProt (UniProt Consortium, 2021)
Q9UPY3	H. sapiens	RNAi	Dicer	DICER1, DICER, HERNA, KIAA0928	UniProt (UniProt Consortium, 2021)
O95786	H. sapiens	RNAi	-	DDX58	UniProt (UniProt Consortium, 2021)
Q96C10	H. sapiens	RNAi	Helicase	DHX58, D11LGP2E, LGP2	UniProt (UniProt Consortium, 2021)
Q9BYX4	H. sapiens	RNAi	Helicase	IFIH1, MDA5, RH116	UniProt (UniProt Consortium, 2021)
Q9NRR4	H. sapiens	RNAi	Ribonuclease	DROSHA, RN3, RNASE3L, RNASEN	UniProt (UniProt Consortium, 2021)
Q8WYQ5	H. sapiens	RNAi	Microprocessor	DGCR8, C22orf12, DGCRK6, LP4941	UniProt (UniProt Consortium, 2021)
P49450	H. sapiens	Histone	H3	CENPA	Medvedeva et al., 2015, UniProt (UniProt Consortium, 2021)
A0a2r8y619	H. sapiens	Histone	H2B	H2BK1, H2BE1	Medvedeva et al., 2015, UniProt (UniProt Consortium, 2021)
Q5tec6	H. sapiens	Histone	H3	H3-7, H3-2, HIST2H3PS2	Medvedeva et al., 2015, UniProt (UniProt Consortium, 2021)
P0dpk2	H. sapiens	Histone	H3	H3Y1	Medvedeva et al., 2015, UniProt (UniProt Consortium, 2021)
P0DPK5	H. sapiens	Histone	H3	H3Y2	Medvedeva et al., 2015, UniProt (UniProt Consortium, 2021)
Q96L91	H. sapiens	HAT	-	EP400, CAGH32, KIAA1498, KIAA1818, TNRC12	Medvedeva et al., 2015, UniProt (UniProt Consortium, 2021)
P22087	H. sapiens	HMT	-	FBL, FIB1, FLRN	Medvedeva et al., 2015, UniProt (UniProt Consortium, 2021)
O15294	H. sapiens	Misc.	-	OGT	Medvedeva et al., 2015, UniProt (UniProt Consortium, 2021)
Q13131	H. sapiens	HK	-	PRKAA1, AMPK1	Medvedeva et al., 2015, UniProt (UniProt Consortium, 2021)
P49459	H. sapiens	Ubiquitin	-	UBE2A, RAD6A	Medvedeva et al., 2015, UniProt (UniProt Consortium, 2021)
P63146	H. sapiens	Ubiquitin	-	UBE2B, RAD6B	Medvedeva et al., 2015, UniProt (UniProt Consortium, 2021)
P62256	H. sapiens	Ubiquitin	-	UBE2H	Medvedeva et al., 2015, UniProt (UniProt Consortium, 2021)
Q9Y4E8	H. sapiens	Ubiquitin	-	USP15, KIAA0529	Medvedeva et al., 2015, UniProt (UniProt Consortium, 2021)
Q9H0E7	H. sapiens	Ubiquitin	-	USP44	Medvedeva et al., 2015, UniProt (UniProt Consortium, 2021)
Q70CQ1	H. sapiens	Ubiquitin	-	USP49	Medvedeva et al., 2015, UniProt (UniProt Consortium, 2021)
Q9UL18	H. sapiens	RNAi	Argonaute	AGO1, EIF2C1	Medvedeva et al., 2015, UniProt (UniProt Consortium, 2021)
Q9UKV8	H. sapiens	RNAi	Argonaute	AGO2, EIF2C2	Medvedeva et al., 2015, UniProt (UniProt Consortium, 2021)
Q9H9G7	H. sapiens	RNAi	Argonaute	AGO3, EIF2C3	Medvedeva et al., 2015, UniProt (UniProt Consortium, 2021)
Q9HCK5	H. sapiens	RNAi	Argonaute	AGO4, EIF2C4, KIAA1567	Medvedeva et al., 2015, UniProt (UniProt Consortium, 2021)
Q96J94	H. sapiens	RNAi	Argonaute	PIWIL1, HIWI	Medvedeva et al., 2015, UniProt (UniProt Consortium, 2021)
Q8TC59	H. sapiens	RNAi	Argonaute	PIWIL2, HILI	Medvedeva et al., 2015, UniProt (UniProt Consortium, 2021)
Q7Z3Z3	H. sapiens	RNAi	Argonaute	PIWIL3	Medvedeva et al., 2015, UniProt (UniProt Consortium, 2021)
Q7Z3Z4	H. sapiens	RNAi	Argonaute	PIWIL4, HIWI2, PIWI	Medvedeva et al., 2015, UniProt (UniProt Consortium, 2021)
P51532	H. sapiens	Chromatin remodelers	SWI/SNf	SMARCA4, BAF190A, BRG1, SNF2B, SNF2L4	Centore et al., 2020; Bieluxzewski et al., 2023; Large and Mathies, 2014; UniProt (UniProt Consortium, 2021)
P51531	H. sapiens	Chromatin remodelers	SWI/SNf	SMARCA2, BAF190B, BRM, SNF2A, SNF2L2	Centore et al., 2020; Bieluxzewski et al., 2023; Large and Mathies, 2014; UniProt (UniProt Consortium, 2021)
O60264	H. sapiens	Chromatin remodelers	ISWI	SMARCA5, SNF2H, WCRF135	Zydin, Vermeulen, and Lans, 2014; UniProt (UniProt Consortium, 2021)
P28370	H. sapiens	Chromatin remodelers	ISWI	SMARCA1, SNF2L, SNF2L1	Zydin, Vermeulen, and Lans, 2014; UniProt (UniProt Consortium, 2021)
Q9ULG1	H. sapiens	Chromatin remodelers	INO80	INO80, INO80A, INOC1, KIAA1259	Allis, Caparros, Jenuwein, Reinberg, editors. Epigenetics, second edition. 2015. UniProt (UniProt Consortium, 2021)
O14646	H. sapiens	Chromatin remodelers	CHD	CHD1	Marfella and Imbalzano, 2008, UniProt (UniProt Consortium, 2021)
O14647	H. sapiens	Chromatin remodelers	CHD	CHD2	Marfella and Imbalzano, 2008, UniProt (UniProt Consortium, 2021)
Q14839	H. sapiens	Chromatin remodelers	CHD	CHD4	Marfella and Imbalzano, 2008, UniProt (UniProt Consortium, 2021)
Q3L8U1	H. sapiens	Chromatin remodelers	CHD	CHD9, KIAA0308, KISH2, PRIC320, AD-013, x0008	Marfella and Imbalzano, 2008, UniProt (UniProt Consortium, 2021)
Q12873	H. sapiens	Chromatin remodelers	CHD	CHD3	Marfella and Imbalzano, 2008, UniProt (UniProt Consortium, 2021)
Q04089	S. cerevisae	HMT	DOT1	DOT1, KMT4, PCH1, YDR440W, D9461.26	UniProt (UniProt Consortium, 2021)
P38827	S. cerevisae	HMT	SET	SET1, KMT2, YTX1, YHR119W	UniProt (UniProt Consortium, 2021)
P46995	S. cerevisae	HMT	SET	SET2, EZL1, KMT3, YJL168C, J0520	UniProt (UniProt Consortium, 2021)
P53551	S. cerevisiae	Histone	H1	HHO1, YPL127C, LPI17C	Histone database (Mariño-Ramírez, 2011), UniProt (UniProt Consortium, 2021)
P04911	S. cerevisiae	Histone	H2A	HTA1, H2A1, SPT11, YDR225W, YD9934.10	Histone database (Mariño-Ramírez, 2011), UniProt (UniProt Consortium, 2021)
P04912	S. cerevisiae	Histone	H2A	HTA2, H2A2, YBL003C, YBL0103	UniProt (UniProt Consortium, 2021)
Q12692	S. cerevisiae	Histone	H2A	HTZ1, H2AZ, HTA3, YOL012C, O2345	UniProt (UniProt Consortium, 2021)
P02293	S. cerevisiae	Histone	H2B	HTB1, H2B1, SPT12, YDR224C, YD9934.09C	UniProt (UniProt Consortium, 2021)
P02294	S. cerevisiae	Histone	H2B	HTB2, H2B2, YBL002W, YBL0104	UniProt (UniProt Consortium, 2021)
P61830	S. cerevisiae	Histone	H3	HHT1, YBR010W, YBR0201, HHT2, SIN2, YNL031C, N2749	Histone database (Mariño-Ramírez, 2011), UniProt (UniProt Consortium, 2021)
P02309	S. cerevisiae	Histone	H4	HHF1, YBR009C, YBR0122, HHF2, YNL030W, N2752	Histone database (Mariño-Ramírez, 2011), UniProt (UniProt Consortium, 2021)
Q07794	S. cerevisiae	HAT	CBP/P300	RTT109, KAT11, KIM2, REM50, YLL002W, L1377	UniProt (UniProt Consortium, 2021)
P39979	S. cerevisiae	HAT	GNAT	HPA3, YEL066W	UniProt (UniProt Consortium, 2021)
Q02908	S. cerevisiae	HAT	GNAT	ELP3, HPA1, TOT3, YPL086C	UniProt (UniProt Consortium, 2021)
Q03330	S. cerevisiae	HAT	GNAT	GCN5, ADA4, SWI9, YGR252W	UniProt (UniProt Consortium, 2021)
Q04751	S. cerevisiae	HAT	GNAT	NAT4, YMR069W, YM9916.08	UniProt (UniProt Consortium, 2021)
Q06592	S. cerevisiae	HAT	GNAT	HPA2, YPR193C, P9677.12	UniProt (UniProt Consortium, 2021)
Q12341	S. cerevisiae	HAT	GNAT	HAT1, YPL001W, LPA16W, YP8132.12	UniProt (UniProt Consortium, 2021)
P34218	S. cerevisiae	HAT	MYST	SAS3, YBL052C, YBL0507, YBL0515	UniProt (UniProt Consortium, 2021)
P40963	S. cerevisiae	HAT	MYST	SAS2, ESO1, YMR127C, YM9553.03C	UniProt (UniProt Consortium, 2021)
Q08649	S. cerevisiae	HAT	MYST	ESA1, YOR244W, O5257	UniProt (UniProt Consortium, 2021)
P46677	S. cerevisiae	HAT	-	TAF1, TAF130, TAF145, YGR274C, G9374	UniProt (UniProt Consortium, 2021)
P32561	S. cerevisiae	HDAC	Class I	RPD3, MOF6, REC3, SDI2, SDS6, YNL330C, N0305	UniProt (UniProt Consortium, 2021)
P53096	S. cerevisiae	HDAC	Class I	HOS2, YGL194C, G1330	UniProt (UniProt Consortium, 2021)
Q12214	S. cerevisiae	HDAC	Class I	HOS1, YPR068C, YP9499.23C	UniProt (UniProt Consortium, 2021)
P53973	S. cerevisiae	HDAC	Class II	HDA1, YNL021W, N2819	UniProt (UniProt Consortium, 2021)
Q02959	S. cerevisiae	HDAC	Class II	HOS3, YPL116W, LPH11W	UniProt (UniProt Consortium, 2021)
P06700	S. cerevisiae	HDAC	Class III	SIR2, MAR1, YDL042C, D2714	UniProt (UniProt Consortium, 2021)
P53685	S. cerevisiae	HDAC	Class III	HST1, YOL068C	UniProt (UniProt Consortium, 2021)
P53686	S. cerevisiae	HDAC	Class III	HST2, YPL015C, LPA2C	UniProt (UniProt Consortium, 2021)
P53687	S. cerevisiae	HDAC	Class III	HST3, YOR025W, OR26.15	UniProt (UniProt Consortium, 2021)
P53688	S. cerevisiae	HDAC	Class III	HST4, YDR191W, YD9346.03	UniProt (UniProt Consortium, 2021)
P40034	S. cerevisiae	HDMT	JMJ	JHD1, YER051W	UniProt (UniProt Consortium, 2021)
P47156	S. cerevisiae	HDMT	JMJ	JHD2, YJR119C, J2035	UniProt (UniProt Consortium, 2021)
P38110	S. cerevisiae	HK	-	TEL1, YBL088C, YBL0706	UniProt (UniProt Consortium, 2021)
P38111	S. cerevisiae	HK	-	MEC1, ESR1, SAD3, YBR136W, YBR1012	UniProt (UniProt Consortium, 2021)
P24719	S. cerevisiae	HK	-	MEK1, MRE4, YOR351C, O6357	Rossetto et al., 2012, UniProt (UniProt Consortium, 2021)
P07236	S. cerevisiae	HK	-	MST1, YKL194C	Banerjee and Chakravati, 2011, UniProt (UniProt Consortium, 2021)
P32944	S. cerevisiae	HK	-	SWE1, YJL187C, J0406	Rossetto et al., 2012, UniProt (UniProt Consortium, 2021)
P38991	S. cerevisiae	HK	-	IPL1, YPL209C	Banerjee and Chakravati, 2011, UniProt (UniProt Consortium, 2021)
P41695	S. cerevisiae	HK	-	BUB1, YGR188C, G7542	Rossetto et al., 2012, UniProt (UniProt Consortium, 2021)
Q03497	S. cerevisiae	HK	-	STE20, YHL007C	Rossetto et al., 2012, UniProt (UniProt Consortium, 2021)
P32598	S. cerevisiae	HP	-	GLC7, CID1, DIS2, YER133W	UniProt (UniProt Consortium, 2021)
P53127	S. cerevisiae	Ubiquitin	-	SNT2, YGL131C, G2850	UniProt (UniProt Consortium, 2021)
P12868	S. cerevisiae	Ubiquitin	-	PEP5, END1, VAM1, VPL9, VPS11, VPT11, YMR231W, YM9959.13	UniProt (UniProt Consortium, 2021)
P36113	S. cerevisiae	Ubiquitin	-	HEL1, YKR017C	UniProt (UniProt Consortium, 2021)
Q05580	S. cerevisiae	Ubiquitin	-	HEL2, YDR266C	UniProt (UniProt Consortium, 2021)
Q07457	S. cerevisiae	Ubiquitin	-	BRE1, YDL074C	UniProt (UniProt Consortium, 2021)
P50102	S. cerevisiae	Ubiquitin	-	UBP8, YMR223W, YM9959.05	UniProt (UniProt Consortium, 2021)
P22082	S. cerevisiae	Chromatin remodelers	SWI/SNf	SNF2, GAM1, RIC1, SWI2, TYE3, YOR290C	Centore et al., 2020; Bieluxzewski et al., 2023; Large and Mathies, 2014; UniProt (UniProt Consortium, 2021)
P32597	S. cerevisiae	Chromatin remodelers	SWI/SNf	STH1, NPS1, YIL126W	Centore et al., 2020; Bieluxzewski et al., 2023; Large and Mathies, 2014; UniProt (UniProt Consortium, 2021)
P38144	S. cerevisiae	Chromatin remodelers	ISWI	ISW1, YBR245C, YBR1633	Zydin, Vermeulen, and Lans, 2014; UniProt (UniProt Consortium, 2021)
Q08773	S. cerevisiae	Chromatin remodelers	ISWI	ISW2, YOR304W	Zydin, Vermeulen, and Lans, 2014; UniProt (UniProt Consortium, 2021)
P53115	S. cerevisiae	Chromatin remodelers	INO80	INO80, YGL150C, G1880	Allis, Caparros, Jenuwein, Reinberg, editors. Epigenetics, second edition. 2015. UniProt (UniProt Consortium, 2021)
P32657	S. cerevisiae	Chromatin remodelers	CHD	CHD1, YER164W, SYGP-ORF4	Marfella and Imbalzano, 2008, UniProt (UniProt Consortium, 2021)
P04909	S. pombe	Histone	H2A	hta1, SPCC622.08c	UniProt (UniProt Consortium, 2021)
P04910	S. pombe	Histone	H2A	hta2, SPAC19G12.06c	UniProt (UniProt Consortium, 2021)
P48003	S. pombe	Histone	H2A	pht1, pi001, SPBC11B10.10c	UniProt (UniProt Consortium, 2021)
P04913	S. pombe	Histone	H2B	htb1, SPCC622.09	UniProt (UniProt Consortium, 2021)
P09988	S. pombe	Histone	H3	hht1, SPAC1834.04, hht2, pi060, SPBC8D2.04	UniProt (UniProt Consortium, 2021)
P10651	S. pombe	Histone	H3	hht3, SPBC1105.11c	UniProt (UniProt Consortium, 2021)
Q9Y812	S. pombe	Histone	H3	cnp1, sim2, SPBC1105.17	UniProt (UniProt Consortium, 2021)
P09322	S. pombe	Histone	H4	hhf1, h4.1, SPAC1834.03c, hhf2, h4.2, pi061, SPBC8D2.03c, hhf3, h4.3, SPBC1105.12	UniProt (UniProt Consortium, 2021)
Q9Y7Y5	S. pombe	HAT	CBP/P300	rtt109, kat11, SPBC342.06c	UniProt (UniProt Consortium, 2021)
O14023	S. pombe	HAT	GNAT	elp3, SPAC29A4.20	UniProt (UniProt Consortium, 2021)
P79081	S. pombe	HAT	GNAT	ats1, SPAC1002.07c	Pandley et al., 2002, UniProt (UniProt Consortium, 2021)
Q9UTM7	S. pombe	HAT	GNAT	hat1, SPAC139.06, SPAC23C4.01	UniProt (UniProt Consortium, 2021)
Q9UUK2	S. pombe	HAT	GNAT	gcn5, SPAC1952.05	UniProt (UniProt Consortium, 2021)
O94446	S. pombe	HAT	MYST	mst1, esa1, kat5, SPAC637.12c	UniProt (UniProt Consortium, 2021)
Q10325	S. pombe	HAT	MYST	mst2, SPAC17G8.13c	UniProt (UniProt Consortium, 2021)
Q09813	S. pombe	HAT	-	SPAC2G11.14	Pandley et al., 2002, UniProt (UniProt Consortium, 2021)
O13298	S. pombe	HDAC	Class I	phd1, hda1, SPAC3G9.07c	UniProt (UniProt Consortium, 2021)
O59702	S. pombe	HDAC	Class I	clr6, SPBC36.05c	UniProt (UniProt Consortium, 2021)
P56523	S. pombe	HDAC	Class II	clr3, SPBC800.03	UniProt (UniProt Consortium, 2021)
O94640	S. pombe	HDAC	Class III	sir2, SPBC16D10.07c	UniProt (UniProt Consortium, 2021)
Q9UR39	S. pombe	HDAC	Class III	hst4, SPAC1783.04c	UniProt (UniProt Consortium, 2021)
Q9USN7	S. pombe	HDAC	Class III	hst2, SPCC132.02	UniProt (UniProt Consortium, 2021)
Q9URX7	S. pombe	HMT	PRMT	rmt1, SPAC890.07c	UniProt (UniProt Consortium, 2021)
O14026	S. pombe	HMT	SET	set2, kmt3, SPAC29B12.02c	UniProt (UniProt Consortium, 2021)
O60016	S. pombe	HMT	SET	clr4, kmt1, SPBC428.08c	UniProt (UniProt Consortium, 2021)
Q9USK2	S. pombe	HMT	SET	set9, kmt5, SPCC4B3.12	UniProt (UniProt Consortium, 2021)
Q9Y7R4	S. pombe	HMT	SET	set1, kmt2, SPCC306.04c	UniProt (UniProt Consortium, 2021)
O94603	S. pombe	HDMT	JMJ	jhd1, epe1, SPCC622.16c	UniProt (UniProt Consortium, 2021)
Q9UT79	S. pombe	HDMT	JMJ	msc1, SPAC343.11c	UniProt (UniProt Consortium, 2021)
Q10135	S. pombe	HDMT	LSD	lsd2, saf140, swm2, SPAC23E2.02	UniProt (UniProt Consortium, 2021)
Q9Y802	S. pombe	HDMT	LSD	lsd1, saf110, swm1, SPBC146.09c	UniProt (UniProt Consortium, 2021)
O74630	S. pombe	HK	-	tel1, SPCC23B6.03c	UniProt (UniProt Consortium, 2021)
O13924	S. pombe	HK	-	hrk1, SPAC23C4.03	UniProt (UniProt Consortium, 2021)
O94751	S. pombe	HK	-	bub1, SPCC1322.12c	Rossetto et al., 2012, UniProt (UniProt Consortium, 2021)
O74563	S. pombe	Ubiquitin	-	brl2, rfp1, SPCC970.10c	UniProt (UniProt Consortium, 2021)
Q1MTQ0	S. pombe	Ubiquitin	-	brl1, rfp2, SPCC1919.15, SPCC790.01	UniProt (UniProt Consortium, 2021)
Q76PD2	S. pombe	Ubiquitin	-	SPCC1223.01, SPCC285.18	UniProt (UniProt Consortium, 2021)
Q9P3U4	S. pombe	Ubiquitin	-	dbl4, SPAC328.02	UniProt (UniProt Consortium, 2021)
Q9P6N4	S. pombe	Ubiquitin	-	vps11, pep5, SPAC823.12	UniProt (UniProt Consortium, 2021)
Q08I43	S. pombe	RNAi	Exonuclease	eri1, pi077, SPBC30B4.08	UniProt (UniProt Consortium, 2021)
Q09884	S. pombe	RNAi	Dicer	dcr1, SPCC188.13c, SPCC584.10c	UniProt (UniProt Consortium, 2021)
O14227	S. pombe	RNAi	RDRP	rdp1, csp7, rdr1, SPAC6F12.09	UniProt (UniProt Consortium, 2021)
Q9HE09	S. pombe	RNAi	Helicase	fml2, mfh2, SPAC20H4.04	UniProt (UniProt Consortium, 2021)
P22192	S. pombe	RNAi	Ribonuclease	pac1, hcs, SPBC119.11c	UniProt (UniProt Consortium, 2021)
O74957	S. pombe	RNAi	Argonaute	ago1, csp9	UniProt (UniProt Consortium, 2021)
O74518	S. pombe	RNAi	RDRP	cid12	UniProt (UniProt Consortium, 2021)
O14148	S. pombe	Chromatin remodelers	INO80	ino80, SPAC29B12.01	Allis, Caparros, Jenuwein, Reinberg, editors. Epigenetics, second edition. 2015. UniProt (UniProt Consortium, 2021)

## Sheet: File description
File S2: Reference epigenetic genes from model organisms
List of reference epigenetic genes from 6 model species used in the pipeline for identifying putative epigenetic genes (Figure 1)
Abbreviations:
DNMT	DNA methyltransferase
HAT	Histone acetyltransferase
GNAT	Gcn5-related N-Acetyltransferase
HDAC	Histone deacetylase
HMT	Histone methyltransferase
PRMT	Protein arginine methyltransferase
HDMT	histone demethyltransferase
LSD	lysine specific demethylase
JMJ	jumonji histone demethylase
HK	histone kinase
HP	histone phosphatase
HUT	histone ubiquitin transferase
HDU	histone deubiquitinase
RdRP	rna dependent rna polymerase
SWI/SNF	SWItch/Sucrose Non-Fermentable
ISWI	Imitation SWItch
CHD	chromodomain helicase DNA-binding
