# Supplementary material for: Characterization of the Pristionchus pacificus “epigenetic toolkit” reveals the evolutionary loss of the histone methyltransferase complex PRC2
Source: Genetics. 2024 Mar 21;227(1):iyae041. doi: 10.1093/genetics/iyae041 (PMC11075575; doi:10.1093/genetics/iyae041)
Supplement: iyae041_Supplementary_Data [file iyae041_supplementary_data.zip › File_S3_GENETICS-2024-306912.xlsx]

## Sheet: InterProScan results
File S3: InterProScan results for P. pacificus proteins
Gene name	Pfam	Description	Evlaue		Date accessed
PPA42508	PF13606	Ankyrin repeat	9.2e-05	T	2022-11-08
ppa_stranded_DN26557_c0_g1_i1	PF15018	TRP-interacting helix	3.3e-16	T	2022-11-08
ppa_stranded_DN30920_c0_g1_i3	PF00201	UDP-glucoronosyl and UDP-glucosyl transferase	6.1e-46	T	2022-11-08
ppa_stranded_DN25398_c0_g2_i2	PF05739	SNARE domain	2.6e-16	T	2022-11-08
ppa_stranded_DN25398_c0_g2_i2	PF11416	Syntaxin-5 N-terminal, Sly1p-binding domain	0.00034	T	2022-11-08
PPA09546	PF01399	PCI domain	9.6e-09	T	2022-11-08
PPA09546	PF10602	26S proteasome subunit RPN7	4.6e-39	T	2022-11-08
PPA19343	PF16363	GDP-mannose 4,6 dehydratase	1.7e-55	T	2022-11-08
Contig12-snapTAU.421	PF01596	O-methyltransferase	9.5e-12	T	2022-11-08
ppa_stranded_DN31216_c0_g1_i4	PF00069	Protein kinase domain	3e-09	T	2022-11-08
PPA04141	PF12717	non-SMC mitotic condensation complex subunit 1	6.4e-19	T	2022-11-08
PPA41253	PF10323	Serpentine type 7TM GPCR chemoreceptor Srv	3.7e-09	T	2022-11-08
PPA10456	PF10326	Serpentine type 7TM GPCR chemoreceptor Str	1.3e-06	T	2022-11-08
PPA10456	PF10326	Serpentine type 7TM GPCR chemoreceptor Str	1.8e-17	T	2022-11-08
PPA04948	PF00017	SH2 domain	5e-10	T	2022-11-08
PPA04948	PF08416	Phosphotyrosine-binding domain	2.2e-25	T	2022-11-08
PPA04948	PF10409	C2 domain of PTEN tumour-suppressor protein	2.1e-10	T	2022-11-08
PPA41355	PF10327	Serpentine type 7TM GPCR chemoreceptor Sri	3.6e-06	T	2022-11-08
PPA34031	PF03564	Protein of unknown function (DUF1759)	2.7e-07	T	2022-11-08
ppa_stranded_DN27642_c0_g2_i2	PF05843	Suppressor of forked protein (Suf)	2.9e-09	T	2022-11-08
PPA33844	PF00436	Single-strand binding protein family	3.8e-17	T	2022-11-08
PPA01644	PF00010	Helix-loop-helix DNA-binding domain	2.5e-09	T	2022-11-08
PPA27335	PF03931	Skp1 family, tetramerisation domain	1.7e-10	T	2022-11-08
Contig76-snapTAU.82	PF03314	Protein of unknown function, DUF273	6.3e-44	T	2022-11-08
PPA00239	PF00326	Prolyl oligopeptidase family	2.5e-56	T	2022-11-08
PPA00239	PF00326	Prolyl oligopeptidase family	7.2e-55	T	2022-11-08
PPA00239	PF02897	Prolyl oligopeptidase, N-terminal beta-propeller domain	1.9e-108	T	2022-11-08
PPA00239	PF02897	Prolyl oligopeptidase, N-terminal beta-propeller domain	2.6e-108	T	2022-11-08
PPA34753	PF00096	Zinc finger, C2H2 type	8.1e-05	T	2022-11-08
PPA34753	PF00096	Zinc finger, C2H2 type	0.0023	T	2022-11-08
ppa_stranded_DN29897_c0_g3_i1	PF01991	ATP synthase (E/31 kDa) subunit	8.4e-66	T	2022-11-08
ppa_stranded_DN18422_c0_g1_i1	PF00104	Ligand-binding domain of nuclear hormone receptor	6.3e-16	T	2022-11-08
ppa_stranded_DN18422_c0_g1_i1	PF00105	Zinc finger, C4 type (two domains)	7.9e-07	T	2022-11-08
PPA18182	PF13561	Enoyl-(Acyl carrier protein) reductase	1.2e-49	T	2022-11-08
PPA20939	PF00646	F-box domain	1.9e-05	T	2022-11-08
PPA13584	PF10174	RIM-binding protein of the cytomatrix active zone	1.6e-16	T	2022-11-08
PPA13584	PF10174	RIM-binding protein of the cytomatrix active zone	2.4e-12	T	2022-11-08
PPA13584	PF10174	RIM-binding protein of the cytomatrix active zone	1.3e-10	T	2022-11-08
PPA43001	PF10326	Serpentine type 7TM GPCR chemoreceptor Str	3.9e-52	T	2022-11-08
PPA20803	PF00042	Globin	2.9e-16	T	2022-11-08
PPA42883	PF15249	Conserved region of unknown function on GLTSCR protein	9.5e-13	T	2022-11-08
PPA22709	PF00632	HECT-domain (ubiquitin-transferase)	6e-79	T	2022-11-08
PPA18074	PF00858	Amiloride-sensitive sodium channel	1.2e-14	T	2022-11-08
PPA34518	PF00089	Trypsin	1.9e-11	T	2022-11-08
PPA10635	PF00097	Zinc finger, C3HC4 type (RING finger)	0.00014	T	2022-11-08
PPA10635	PF14634	zinc-RING finger domain	3.9e-09	T	2022-11-08
PPA39146	PF10318	Serpentine type 7TM GPCR chemoreceptor Srh	1.2e-11	T	2022-11-08
PPA27382	PF02961	Barrier to autointegration factor	8.1e-07	T	2022-11-08
PPA27382	PF02961	Barrier to autointegration factor	1.1e-06	T	2022-11-08
PPA27382	PF02961	Barrier to autointegration factor	7.4e-09	T	2022-11-08
PPA27382	PF02961	Barrier to autointegration factor	5.1e-10	T	2022-11-08
PPA27382	PF02961	Barrier to autointegration factor	7.4e-07	T	2022-11-08
PPA27382	PF02961	Barrier to autointegration factor	8.1e-07	T	2022-11-08
PPA27382	PF02961	Barrier to autointegration factor	5.4e-08	T	2022-11-08
PPA27382	PF02961	Barrier to autointegration factor	8.5e-09	T	2022-11-08
PPA27382	PF02961	Barrier to autointegration factor	6.9e-09	T	2022-11-08
PPA27382	PF02961	Barrier to autointegration factor	7.5e-09	T	2022-11-08
PPA27382	PF02961	Barrier to autointegration factor	7.4e-07	T	2022-11-08
PPA27382	PF02961	Barrier to autointegration factor	6.4e-08	T	2022-11-08
PPA27382	PF02961	Barrier to autointegration factor	5.4e-09	T	2022-11-08
PPA04265	PF00059	Lectin C-type domain	4.2e-11	T	2022-11-08
PPA04265	PF00059	Lectin C-type domain	2.3e-10	T	2022-11-08
PPA04265	PF00059	Lectin C-type domain	2.4e-08	T	2022-11-08
PPA04265	PF13519	von Willebrand factor type A domain	1.7e-07	T	2022-11-08
PPA04265	PF13519	von Willebrand factor type A domain	3.4e-07	T	2022-11-08
PPA04265	PF13519	von Willebrand factor type A domain	4.2e-09	T	2022-11-08
PPA42012	PF01549	ShK domain-like	2.1	T	2022-11-08
PPA42012	PF01549	ShK domain-like	0.00065	T	2022-11-08
PPA42012	PF01549	ShK domain-like	0.015	T	2022-11-08
PPA01835	PF10321	Serpentine type 7TM GPCR chemoreceptor Srt	1.7e-05	T	2022-11-08
PPA01835	PF10321	Serpentine type 7TM GPCR chemoreceptor Srt	2.1e-09	T	2022-11-08
PPA01835	PF10321	Serpentine type 7TM GPCR chemoreceptor Srt	6.4e-24	T	2022-11-08
PPA27145	PF02931	Neurotransmitter-gated ion-channel ligand binding domain	2.4e-38	T	2022-11-08
PPA27145	PF02932	Neurotransmitter-gated ion-channel transmembrane region	1.3e-14	T	2022-11-08
PPA23511	PF02177	Amyloid A4 N-terminal heparin-binding	9e-34	T	2022-11-08
PPA23511	PF10515	Beta-amyloid precursor protein C-terminus	1.6e-14	T	2022-11-08
PPA23511	PF12924	Copper-binding of amyloid precursor, CuBD	7e-23	T	2022-11-08
PPA23511	PF12925	E2 domain of amyloid precursor protein	2.2e-55	T	2022-11-08
ppa_stranded_DN19071_c0_g2_i1	PF01728	FtsJ-like methyltransferase	1.6e-54	T	2022-11-08
PPA34145	PF10326	Serpentine type 7TM GPCR chemoreceptor Str	2.1e-09	T	2022-11-08
PPA34145	PF13854	Kelch motif	0.00013	T	2022-11-08
PPA21489	PF02460	Patched family	9.9e-180	T	2022-11-08
ppa_stranded_DN28607_c1_g1_i4	PF15870	ElonginA binding-protein 1	3.9e-45	T	2022-11-08
PPA38425	PF10323	Serpentine type 7TM GPCR chemoreceptor Srv	2.6e-18	T	2022-11-08
PPA38425	PF10323	Serpentine type 7TM GPCR chemoreceptor Srv	1.4e-05	T	2022-11-08
PPA03659	PF00026	Eukaryotic aspartyl protease	1.9e-35	T	2022-11-08
PPA38765	PF10327	Serpentine type 7TM GPCR chemoreceptor Sri	6.5e-09	T	2022-11-08
PPA38765	PF10327	Serpentine type 7TM GPCR chemoreceptor Sri	9.3e-14	T	2022-11-08
ppa_stranded_DN29668_c0_g1_i4	PF01734	Patatin-like phospholipase	1e-18	T	2022-11-08
ppa_stranded_DN29668_c0_g1_i4	PF13637	Ankyrin repeats (many copies)	6e-05	T	2022-11-08
ppa_stranded_DN12734_c0_g1_i1	PF00071	Ras family	6.3e-40	T	2022-11-08
PPA40456	PF00004	ATPase family associated with various cellular activities (AAA)	6.3e-44	T	2022-11-08
PPA40456	PF16450	Proteasomal ATPase OB C-terminal domain	5.3e-12	T	2022-11-08
PPA40456	PF17862	AAA+ lid domain	2.6e-11	T	2022-11-08
PPA37503	PF07690	Major Facilitator Superfamily	4.1e-24	T	2022-11-08
PPA40709	PF07856	Mediator of CRAC channel activity	2.4e-45	T	2022-11-08
PPA40709	PF07856	Mediator of CRAC channel activity	9.5e-30	T	2022-11-08
PPA40709	PF07856	Mediator of CRAC channel activity	1.1e-28	T	2022-11-08
PPA42661	PF03016	Exostosin family	9e-10	T	2022-11-08
PPA42661	PF09258	Glycosyl transferase family 64 domain	3.5e-68	T	2022-11-08
PPA19154	PF04931	DNA polymerase phi	1e-25	T	2022-11-08
PPA19154	PF04931	DNA polymerase phi	7.7e-16	T	2022-11-08
PPA01389	PF00173	Cytochrome b5-like Heme/Steroid binding domain	5.6e-25	T	2022-11-08
PPA12203	PF00104	Ligand-binding domain of nuclear hormone receptor	3.5e-16	T	2022-11-08
PPA12203	PF00105	Zinc finger, C4 type (two domains)	1.4e-08	T	2022-11-08
Contig75-snapTAU.103	PF04161	Arv1-like family	2.4e-12	T	2022-11-08
ppa_stranded_DN19723_c0_g2_i3	PF00651	BTB/POZ domain	1.5e-05	T	2022-11-08
isopolya.2546.1	PF10545	Alcohol dehydrogenase transcription factor Myb/SANT-like	7.6e-14	T	2022-11-08
isopolya.2546.1	PF10545	Alcohol dehydrogenase transcription factor Myb/SANT-like	8.9e-15	T	2022-11-08
ppa_stranded_DN27145_c0_g2_i2	PF06218	Nitrogen permease regulator 2	1.1e-64	T	2022-11-08
ppa_stranded_DN28644_c1_g1_i3	PF02892	BED zinc finger	7.9e-14	T	2022-11-08
PPA15237	PF03097	BRO1-like domain	4.5e-93	T	2022-11-08
PPA15237	PF13949	ALIX V-shaped domain binding to HIV	1.7e-87	T	2022-11-08
PPA02266	PF15375	Domain of unknown function (DUF4602)	3.4e-13	T	2022-11-08
PPA00160	PF00320	GATA zinc finger	5.9e-11	T	2022-11-08
PPA20356	PF01064	Activin types I and II receptor domain	0.00036	T	2022-11-08
PPA32039	PF04083	Partial alpha/beta-hydrolase lipase region	3.1e-17	T	2022-11-08
PPA35621	PF04665	Poxvirus A32 protein	4e-05	T	2022-11-08
ppa_stranded_DN23568_c0_g2_i1	PF01170	Putative RNA methylase family UPF0020	1.3e-10	T	2022-11-08
PPA12283	PF05822	Pyrimidine 5'-nucleotidase (UMPH-1)	5.5e-09	T	2022-11-08
ppa_stranded_DN15548_c0_g1_i1	PF03314	Protein of unknown function, DUF273	1.2e-33	T	2022-11-08
PPA21933	PF07690	Major Facilitator Superfamily	2.1e-29	T	2022-11-08
PPA27005	PF00441	Acyl-CoA dehydrogenase, C-terminal domain	5.1e-26	T	2022-11-08
PPA27005	PF02770	Acyl-CoA dehydrogenase, middle domain	1e-14	T	2022-11-08
PPA27005	PF18158	Adaptive response protein AidB N-terminal domain	1.6e-14	T	2022-11-08
PPA09473	PF00007	Cystine-knot domain	7.6e-11	T	2022-11-08
PPA06743	PF00687	Ribosomal protein L1p/L10e family	4.5e-43	T	2022-11-08
PPA42490	PF00393	6-phosphogluconate dehydrogenase, C-terminal domain	3.3e-87	T	2022-11-08
PPA42490	PF03446	NAD binding domain of 6-phosphogluconate dehydrogenase	1.3e-07	T	2022-11-08
ppa_stranded_DN20937_c0_g1_i2	PF18265	Nas2 N_terminal domain	3e-26	T	2022-11-08
PPA38745	PF04051	Transport protein particle (TRAPP) component	4.2e-07	T	2022-11-08
ppa_stranded_DN4426_c0_g1_i1	PF00076	RNA recognition motif. (a.k.a. RRM, RBD, or RNP domain)	7.2e-15	T	2022-11-08
isototal.3561.1	PF01138	3' exoribonuclease family, domain 1	2.6e-23	T	2022-11-08
isototal.3561.1	PF03725	3' exoribonuclease family, domain 2	2.5e-06	T	2022-11-08
UMM-S2868-23.67-mRNA-1_frag_1	PF05075	Protein of unknown function (DUF684)	3.6e-32	T	2022-11-08
PPA19144	PF00069	Protein kinase domain	1.1e-59	T	2022-11-08
PPA36833	PF03385	STELLO glycosyltransferases	7.7e-89	T	2022-11-08
PPA33608	PF03564	Protein of unknown function (DUF1759)	3.6e-08	T	2022-11-08
PPA33608	PF03564	Protein of unknown function (DUF1759)	3.6e-08	T	2022-11-08
PPA33608	PF05380	Pao retrotransposon peptidase	9e-35	T	2022-11-08
PPA33608	PF05380	Pao retrotransposon peptidase	9e-35	T	2022-11-08
Iso_D.2676.2	PF07859	alpha/beta hydrolase fold	3.2e-15	T	2022-11-08
Iso_D.2676.2	PF07859	alpha/beta hydrolase fold	6.1e-39	T	2022-11-08
Iso_D.3514.1	PF10326	Serpentine type 7TM GPCR chemoreceptor Str	6.6e-30	T	2022-11-08
PPA45933	PF00076	RNA recognition motif. (a.k.a. RRM, RBD, or RNP domain)	2.5e-05	T	2022-11-08
Contig103-snapTAU.35	PF08799	pre-mRNA processing factor 4 (PRP4) like	1.9e-10	T	2022-11-08
Contig103-snapTAU.35	PF12894	Anaphase-promoting complex subunit 4 WD40 domain	0.00017	T	2022-11-08
PPA03333	PF00102	Protein-tyrosine phosphatase	1.6e-68	T	2022-11-08
PPA22041	PF00566	Rab-GTPase-TBC domain	5.7e-42	T	2022-11-08
ppa_stranded_DN17913_c0_g2_i1	PF01130	CD36 family	3.3e-92	T	2022-11-08
PPA17167	PF00485	Phosphoribulokinase / Uridine kinase family	3.7e-62	T	2022-11-08
PPA17167	PF14681	Uracil phosphoribosyltransferase	2.9e-67	T	2022-11-08
ppa_stranded_DN20178_c0_g1_i1	PF09769	Apolipoprotein O	6.9e-15	T	2022-11-08
ppa_stranded_DN31352_c4_g3_i4	PF00782	Dual specificity phosphatase, catalytic domain	8.6e-32	T	2022-11-08
ppa_stranded_DN31352_c4_g3_i4	PF08766	DEK C terminal domain	3.1e-08	T	2022-11-08
ppa_stranded_DN25032_c0_g1_i1	PF00324	Amino acid permease	2.7e-16	T	2022-11-08
ppa_stranded_DN25032_c0_g1_i1	PF00324	Amino acid permease	7.4e-42	T	2022-11-08
ppa_stranded_DN25032_c0_g1_i1	PF03522	Solute carrier family 12	1.6e-07	T	2022-11-08
ppa_stranded_DN25032_c0_g1_i1	PF03522	Solute carrier family 12	1.9e-27	T	2022-11-08
PPA42559	PF05075	Protein of unknown function (DUF684)	4.3e-18	T	2022-11-08
PPA42559	PF05075	Protein of unknown function (DUF684)	1.4e-09	T	2022-11-08
PPA43292	PF09329	Primase zinc finger	3.9e-14	T	2022-11-08
Iso_D.11613.1	PF03131	bZIP Maf transcription factor	8.5e-11	T	2022-11-08
ppa_stranded_DN26968_c0_g1_i1	PF00534	Glycosyl transferases group 1	2.5e-12	T	2022-11-08
PPA41173	PF10317	Serpentine type 7TM GPCR chemoreceptor Srd	2.4e-24	T	2022-11-08
PPA36567	PF01248	Ribosomal protein L7Ae/L30e/S12e/Gadd45 family	1.5e-10	T	2022-11-08
PPA42384	PF01549	ShK domain-like	4.9e-06	T	2022-11-08
PPA42384	PF01549	ShK domain-like	0.00051	T	2022-11-08
PPA38645	PF00787	PX domain	2.5e-11	T	2022-11-08
Iso_D.7842.3	PF00169	PH domain	3.3e-08	T	2022-11-08
PPA18479	PF00160	Cyclophilin type peptidyl-prolyl cis-trans isomerase/CLD	4.4e-51	T	2022-11-08
isototal.4883.1	PF00617	RasGEF domain	4.3e-29	T	2022-11-08
PPA27618	PF00704	Glycosyl hydrolases family 18	6.9e-27	T	2022-11-08
PPA01940	PF02373	JmjC domain, hydroxylase	3.5e-33	T	2022-11-08
ppa_stranded_DN14056_c0_g1_i1	PF00071	Ras family	2.6e-21	T	2022-11-08
PPA40605	PF00026	Eukaryotic aspartyl protease	1.7e-50	T	2022-11-08
PPA33744	PF00125	Core histone H2A/H2B/H3/H4	5.6e-43	T	2022-11-08
ppa_stranded_DN27596_c0_g1_i2	PF00293	NUDIX domain	8e-13	T	2022-11-08
PPA41448	PF10323	Serpentine type 7TM GPCR chemoreceptor Srv	2.9e-13	T	2022-11-08
PPA37083	PF02892	BED zinc finger	6.2e-07	T	2022-11-08
PPA37083	PF05699	hAT family C-terminal dimerisation region	4e-11	T	2022-11-08
PPA18852	PF02931	Neurotransmitter-gated ion-channel ligand binding domain	2.2e-27	T	2022-11-08
PPA09490	PF00169	PH domain	1.7e-07	T	2022-11-08
PPA12029	PF02181	Formin Homology 2 Domain	7.6e-67	T	2022-11-08
PPA12029	PF18382	Formin N-terminal GTPase-binding domain	1.8e-27	T	2022-11-08
PPA02886	PF03959	Serine hydrolase (FSH1)	1e-49	T	2022-11-08
PPA26551	PF00328	Histidine phosphatase superfamily (branch 2)	1.6e-06	T	2022-11-08
PPA19472	PF10317	Serpentine type 7TM GPCR chemoreceptor Srd	6.5e-43	T	2022-11-08
PPA36365	PF00069	Protein kinase domain	7.6e-10	T	2022-11-08
PPA40925	PF10327	Serpentine type 7TM GPCR chemoreceptor Sri	4.8e-40	T	2022-11-08
PPA41992	PF01593	Flavin containing amine oxidoreductase	5e-54	T	2022-11-08
PPA00155	PF03062	MBOAT, membrane-bound O-acyltransferase family	3.2e-28	T	2022-11-08
PPA20877	PF12796	Ankyrin repeats (3 copies)	2.6e-09	T	2022-11-08
ppa_stranded_DN26389_c0_g1_i1	PF00096	Zinc finger, C2H2 type	0.013	T	2022-11-08
ppa_stranded_DN39792_c0_g1_i1	PF00112	Papain family cysteine protease	3.1e-77	T	2022-11-08
PPA41137	PF10326	Serpentine type 7TM GPCR chemoreceptor Str	6.8e-11	T	2022-11-08
PPA18812	PF00443	Ubiquitin carboxyl-terminal hydrolase	1.7e-36	T	2022-11-08
PPA18812	PF00917	MATH domain	1.2e-09	T	2022-11-08
PPA18812	PF12436	ICP0-binding domain of Ubiquitin-specific protease 7	3.2e-23	T	2022-11-08
PPA18812	PF14533	Ubiquitin-specific protease C-terminal	6e-48	T	2022-11-08
PPA25793	PF01060	Transthyretin-like family	6.3e-27	T	2022-11-08
ppa_stranded_DN28423_c0_g1_i3	PF12317	Intraflagellar transport complex B protein 46 C terminal	1.4e-68	T	2022-11-08
ppa_stranded_DN31523_c4_g1_i1	PF02089	Palmitoyl protein thioesterase	1.1e-90	T	2022-11-08
ppa_stranded_DN23076_c0_g1_i2	PF00595	PDZ domain	1.4e-09	T	2022-11-08
ppa_stranded_DN23076_c0_g1_i2	PF00610	Domain found in Dishevelled, Egl-10, and Pleckstrin (DEP)	5.5e-17	T	2022-11-08
ppa_stranded_DN23076_c0_g1_i2	PF00778	DIX domain	3.7e-16	T	2022-11-08
Iso_D.14422.2	PF00651	BTB/POZ domain	8.1e-12	T	2022-11-08
Iso_D.14422.2	PF00917	MATH domain	1.2e-15	T	2022-11-08
ppa_stranded_DN35919_c0_g1_i1	PF00201	UDP-glucoronosyl and UDP-glucosyl transferase	2.8e-31	T	2022-11-08
PPA28672	PF17309	Family of unknown function (DUF5356)	4.9e-37	T	2022-11-08
PPA30529	PF01064	Activin types I and II receptor domain	0.00022	T	2022-11-08
PPA02909	PF01565	FAD binding domain	3.2e-33	T	2022-11-08
PPA02909	PF02913	FAD linked oxidases, C-terminal domain	4.4e-53	T	2022-11-08
PPA24351	PF15013	CCSMST1 family	5.5e-08	T	2022-11-08
Iso_D.11821.1	PF00646	F-box domain	0.00066	T	2022-11-08
Iso_D.8191.2	PF00271	Helicase conserved C-terminal domain	2.1e-19	T	2022-11-08
Iso_D.8191.2	PF09110	HAND	7.8e-26	T	2022-11-08
Iso_D.8191.2	PF09111	SLIDE	1.3e-43	T	2022-11-08
PPA01738	PF00179	Ubiquitin-conjugating enzyme	4.1e-41	T	2022-11-08
UMM-S504-0.4-mRNA-1_frag	PF00431	CUB domain	1.7e-10	T	2022-11-08
UMM-S504-0.4-mRNA-1_frag	PF00431	CUB domain	1e-21	T	2022-11-08
ppa_stranded_DN29526_c1_g1_i1	PF00085	Thioredoxin	1.4e-25	T	2022-11-08
ppa_stranded_DN29526_c1_g1_i1	PF06201	PITH domain	7.6e-36	T	2022-11-08
ppa_stranded_DN28904_c0_g1_i1	PF01798	snoRNA binding domain, fibrillarin	1.7e-81	T	2022-11-08
ppa_stranded_DN28904_c0_g1_i1	PF08156	NOP5NT (NUC127) domain	5.7e-20	T	2022-11-08
ppa_stranded_DN20442_c0_g1_i2	PF04080	Per1-like family	1.5e-69	T	2022-11-08
PPA38756	PF00467	KOW motif	6.9e-07	T	2022-11-08
PPA38756	PF03439	Early transcription elongation factor of RNA pol II, NGN section	3.3e-23	T	2022-11-08
PPA38756	PF11942	Spt5 transcription elongation factor, acidic N-terminal	9.9e-12	T	2022-11-08
PPA38756	PF12815	Spt5 C-terminal nonapeptide repeat binding Spt4	1.2e-10	T	2022-11-08
ppa_stranded_DN26743_c0_g2_i1	PF00270	DEAD/DEAH box helicase	6e-41	T	2022-11-08
ppa_stranded_DN26743_c0_g2_i1	PF00271	Helicase conserved C-terminal domain	6.8e-23	T	2022-11-08
ppa_stranded_DN26743_c0_g2_i1	PF13959	Domain of unknown function (DUF4217)	8.7e-15	T	2022-11-08
PPA30611	PF03281	Mab-21 protein	6.4e-31	T	2022-11-08
PPA30611	PF03281	Mab-21 protein	4.9e-11	T	2022-11-08
PPA05739	PF00071	Ras family	5.5e-18	T	2022-11-08
ppa_stranded_DN19098_c0_g1_i1	PF00076	RNA recognition motif. (a.k.a. RRM, RBD, or RNP domain)	2.7e-10	T	2022-11-08
ppa_stranded_DN19098_c0_g1_i1	PF00076	RNA recognition motif. (a.k.a. RRM, RBD, or RNP domain)	4.6e-06	T	2022-11-08
PPA10936	PF00858	Amiloride-sensitive sodium channel	8.3e-42	T	2022-11-08
PPA15822	PF00549	CoA-ligase	5.2e-19	T	2022-11-08
PPA15822	PF02629	CoA binding domain	9.3e-30	T	2022-11-08
ppa_stranded_DN27005_c0_g2_i7	PF00069	Protein kinase domain	8.3e-67	T	2022-11-08
Contig28-snapTAU.267	PF01151	GNS1/SUR4 family	5.5e-12	T	2022-11-08
Contig28-snapTAU.267	PF01151	GNS1/SUR4 family	5e-53	T	2022-11-08
PPA19923	PF03114	BAR domain	3.4e-07	T	2022-11-08
PPA37744	PF10326	Serpentine type 7TM GPCR chemoreceptor Str	6.8e-05	T	2022-11-08
Iso_D.4424.1	PF00059	Lectin C-type domain	3.1e-14	T	2022-11-08
ppa_stranded_DN27388_c0_g1_i1	PF00400	WD domain, G-beta repeat	0.034	T	2022-11-08
ppa_stranded_DN27388_c0_g1_i1	PF00400	WD domain, G-beta repeat	0.00051	T	2022-11-08
ppa_stranded_DN27388_c0_g1_i1	PF00400	WD domain, G-beta repeat	0.00019	T	2022-11-08
ppa_stranded_DN27388_c0_g1_i1	PF04003	Dip2/Utp12 Family	1.6e-17	T	2022-11-08
PPA26051	PF02779	Transketolase, pyrimidine binding domain	1.6e-40	T	2022-11-08
PPA26051	PF02780	Transketolase, C-terminal domain	6.5e-35	T	2022-11-08
PPA02103	PF02961	Barrier to autointegration factor	5.1e-08	T	2022-11-08
PPA02103	PF02961	Barrier to autointegration factor	9.3e-06	T	2022-11-08
PPA17037	PF00233	3'5'-cyclic nucleotide phosphodiesterase	3.6e-76	T	2022-11-08
PPA26068	PF16501	S phase cyclin A-associated protein in the endoplasmic reticulum	8.4e-23	T	2022-11-08
ppa_stranded_DN30402_c0_g1_i1	PF01557	Fumarylacetoacetate (FAA) hydrolase family	3.9e-45	T	2022-11-08
ppa_stranded_DN30402_c0_g1_i1	PF09298	Fumarylacetoacetase N-terminal	1.8e-28	T	2022-11-08
PPA40601	PF00561	alpha/beta hydrolase fold	2.2e-15	T	2022-11-08
PPA38045	PF00078	Reverse transcriptase (RNA-dependent DNA polymerase)	4.5e-07	T	2022-11-08
PPA10420	PF00657	GDSL-like Lipase/Acylhydrolase	2.5e-10	T	2022-11-08
PPA19990	PF00795	Carbon-nitrogen hydrolase	4.8e-61	T	2022-11-08
Iso_D.14121.1	PF12937	F-box-like	3.1e-06	T	2022-11-08
ppa_stranded_DN25774_c0_g1_i5	PF00595	PDZ domain	2.4e-18	T	2022-11-08
PPA36142	PF00635	MSP (Major sperm protein) domain	8.8e-18	T	2022-11-08
ppa_stranded_DN29800_c0_g1_i4	PF00018	SH3 domain	4.1e-08	T	2022-11-08
ppa_stranded_DN29800_c0_g1_i4	PF00018	SH3 domain	7.6e-13	T	2022-11-08
ppa_stranded_DN29800_c0_g1_i4	PF00018	SH3 domain	4.4e-13	T	2022-11-08
ppa_stranded_DN29800_c0_g1_i4	PF00018	SH3 domain	5.4e-08	T	2022-11-08
ppa_stranded_DN29800_c0_g1_i4	PF12763	Cytoskeletal-regulatory complex EF hand	2.2e-10	T	2022-11-08
ppa_stranded_DN29800_c0_g1_i4	PF12763	Cytoskeletal-regulatory complex EF hand	3.8e-12	T	2022-11-08
ppa_stranded_DN29800_c0_g1_i4	PF14604	Variant SH3 domain	2e-11	T	2022-11-08
PPA23571	PF12130	Bivalent Mical/EHBP Rab binding domain	1.4e-11	T	2022-11-08
PPA37364	PF03564	Protein of unknown function (DUF1759)	6.4e-15	T	2022-11-08
PPA09938	PF00096	Zinc finger, C2H2 type	0.0077	T	2022-11-08
PPA09938	PF00096	Zinc finger, C2H2 type	0.00014	T	2022-11-08
PPA00159	PF00755	Choline/Carnitine o-acyltransferase	3e-157	T	2022-11-08
ppa_stranded_DN10949_c0_g1_i1	PF00069	Protein kinase domain	1.6e-61	T	2022-11-08
PPA38735	PF01066	CDP-alcohol phosphatidyltransferase	3.1e-14	T	2022-11-08
ppa_stranded_DN18413_c0_g1_i1	PF00069	Protein kinase domain	3.6e-52	T	2022-11-08
PPA25469	PF00076	RNA recognition motif. (a.k.a. RRM, RBD, or RNP domain)	1.2e-16	T	2022-11-08
PPA25469	PF00076	RNA recognition motif. (a.k.a. RRM, RBD, or RNP domain)	2.4e-13	T	2022-11-08
PPA22066	PF00328	Histidine phosphatase superfamily (branch 2)	2.8e-08	T	2022-11-08
ppa_stranded_DN31235_c0_g1_i4	PF03166	MH2 domain	2.6e-25	T	2022-11-08
ppa_stranded_DN20631_c0_g1_i1	PF13622	Thioesterase-like superfamily	8.1e-22	T	2022-11-08
ppa_stranded_DN1074_c0_g2_i1	PF00067	Cytochrome P450	2.7e-10	T	2022-11-08
PPA27327	PF00534	Glycosyl transferases group 1	1.4e-24	T	2022-11-08
PPA27327	PF13439	Glycosyltransferase Family 4	1.5e-13	T	2022-11-08
PPA39572	PF01189	16S rRNA methyltransferase RsmB/F	3.8e-34	T	2022-11-08
PPA17225	PF01062	Bestrophin, RFP-TM, chloride channel	4.4e-82	T	2022-11-08
PPA35619	PF07651	ANTH domain	1.7e-68	T	2022-11-08
PPA17618	PF02996	Prefoldin subunit	1.8e-15	T	2022-11-08
PPA31544	PF01549	ShK domain-like	0.065	T	2022-11-08
PPA31544	PF01549	ShK domain-like	0.00057	T	2022-11-08
PPA35439	PF03159	XRN 5'-3' exonuclease N-terminus	1e-24	T	2022-11-08
PPA35439	PF17846	Xrn1 helical domain	3.2e-15	T	2022-11-08
PPA38432	PF13202	EF hand	0.13	T	2022-11-08
PPA38432	PF13202	EF hand	0.00072	T	2022-11-08
PPA38432	PF13202	EF hand	0.055	T	2022-11-08
PPA22607	PF00808	Histone-like transcription factor (CBF/NF-Y) and archaeal histone	3.5e-12	T	2022-11-08
ppa_stranded_DN19059_c0_g2_i1	PF07690	Major Facilitator Superfamily	1.5e-18	T	2022-11-08
Contig3-snapTAU.41	PF00439	Bromodomain	2e-06	T	2022-11-08
PPA10613	PF00046	Homeodomain	4.6e-21	T	2022-11-08
PPA39314	PF01431	Peptidase family M13	3.5e-09	T	2022-11-08
PPA39314	PF01431	Peptidase family M13	1.3e-18	T	2022-11-08
PPA19585	PF01633	Choline/ethanolamine kinase	1.7e-14	T	2022-11-08
PPA19585	PF01633	Choline/ethanolamine kinase	1.6e-44	T	2022-11-08
PPA39495	PF00751	DM DNA binding domain	4.1e-14	T	2022-11-08
PPA39495	PF00751	DM DNA binding domain	5.3e-08	T	2022-11-08
PPA25831	PF07690	Major Facilitator Superfamily	7.3e-42	T	2022-11-08
PPA06573	PF07819	PGAP1-like protein	1.8e-05	T	2022-11-08
PPA17529	PF00083	Sugar (and other) transporter	3.5e-25	T	2022-11-08
PPA17529	PF00083	Sugar (and other) transporter	6.1e-78	T	2022-11-08
UMM-S71-15.76-mRNA-1_grd-8	PF04155	Ground-like domain	1.1e-18	T	2022-11-08
PPA12568	PF01433	Peptidase family M1 domain	2.3e-21	T	2022-11-08
PPA12568	PF17900	Peptidase M1 N-terminal domain	2.9e-24	T	2022-11-08
PPA39341	PF01169	Uncharacterized protein family UPF0016	1.1e-13	T	2022-11-08
PPA39341	PF01169	Uncharacterized protein family UPF0016	1.6e-16	T	2022-11-08
PPA37117	PF00385	Chromo (CHRromatin Organisation MOdifier) domain	6e-07	T	2022-11-08
PPA20682	PF01412	Putative GTPase activating protein for Arf	1.5e-40	T	2022-11-08
PPA16647	PF00583	Acetyltransferase (GNAT) family	1.9e-14	T	2022-11-08
PPA09593	PF02363	Cysteine rich repeat	0.69	T	2022-11-08
PPA09593	PF02363	Cysteine rich repeat	0.0059	T	2022-11-08
PPA09593	PF02363	Cysteine rich repeat	6	T	2022-11-08
PPA09593	PF02363	Cysteine rich repeat	0.0067	T	2022-11-08
PPA09593	PF02363	Cysteine rich repeat	0.0076	T	2022-11-08
PPA09593	PF02363	Cysteine rich repeat	2.1	T	2022-11-08
PPA09593	PF02363	Cysteine rich repeat	540	T	2022-11-08
PPA09593	PF02363	Cysteine rich repeat	0.0071	T	2022-11-08
PPA35140	PF17921	Integrase zinc binding domain	1.4e-08	T	2022-11-08
PPA06055	PF00201	UDP-glucoronosyl and UDP-glucosyl transferase	1.7e-38	T	2022-11-08
PPA06055	PF00201	UDP-glucoronosyl and UDP-glucosyl transferase	2.7e-34	T	2022-11-08
ppa_stranded_DN28537_c0_g2_i1	PF05712	MRG	2.9e-37	T	2022-11-08
ppa_stranded_DN28537_c0_g2_i1	PF11717	RNA binding activity-knot of a chromodomain	4.1e-09	T	2022-11-08
PPA18813	PF00346	Respiratory-chain NADH dehydrogenase, 49 Kd subunit	2.4e-120	T	2022-11-08
ppa_stranded_DN29957_c0_g1_i1	PF00651	BTB/POZ domain	2.6e-05	T	2022-11-08
PPA14026	PF05225	helix-turn-helix, Psq domain	3.1e-11	T	2022-11-08
ppa_stranded_DN30643_c0_g2_i6	PF00104	Ligand-binding domain of nuclear hormone receptor	3.7e-19	T	2022-11-08
ppa_stranded_DN30643_c0_g2_i6	PF00105	Zinc finger, C4 type (two domains)	1.4e-16	T	2022-11-08
PPA34178	PF04236	Tc5 transposase C-terminal domain	2.1e-10	T	2022-11-08
PPA08969	PF00497	Bacterial extracellular solute-binding proteins, family 3	1.1e-21	T	2022-11-08
PPA16448	PF01425	Amidase	1.1e-84	T	2022-11-08
PPA31675	PF05686	Glycosyl transferase family 90	3.3e-49	T	2022-11-08
ppa_stranded_DN26924_c0_g1_i1	PF00536	SAM domain (Sterile alpha motif)	5.9e-06	T	2022-11-08
ppa_stranded_DN26924_c0_g1_i1	PF00536	SAM domain (Sterile alpha motif)	4.5e-10	T	2022-11-08
ppa_stranded_DN26924_c0_g1_i1	PF07647	SAM domain (Sterile alpha motif)	1.1e-07	T	2022-11-08
PPA26305	PF00017	SH2 domain	0.00013	T	2022-11-08
PPA26305	PF07714	Protein tyrosine and serine/threonine kinase	3.4e-08	T	2022-11-08
ppa_stranded_DN29402_c0_g2_i2	PF03372	Endonuclease/Exonuclease/phosphatase family	3.6e-14	T	2022-11-08
PPA07751	PF13561	Enoyl-(Acyl carrier protein) reductase	6.9e-63	T	2022-11-08
PPA25107	PF00023	Ankyrin repeat	0.021	T	2022-11-08
PPA25107	PF07714	Protein tyrosine and serine/threonine kinase	1.4e-53	T	2022-11-08
PPA25107	PF12796	Ankyrin repeats (3 copies)	6.7e-10	T	2022-11-08
PPA25107	PF12796	Ankyrin repeats (3 copies)	1.8e-11	T	2022-11-08
PPA25107	PF12796	Ankyrin repeats (3 copies)	3e-12	T	2022-11-08
PPA31599	PF10326	Serpentine type 7TM GPCR chemoreceptor Str	2.9e-44	T	2022-11-08
PPA31599	PF10326	Serpentine type 7TM GPCR chemoreceptor Str	3.9e-37	T	2022-11-08
PPA22401	PF00431	CUB domain	2.4e-06	T	2022-11-08
PPA22401	PF01400	Astacin (Peptidase family M12A)	2.2e-51	T	2022-11-08
Contig52-snapTAU.37	PF13896	Glycosyl-transferase for dystroglycan	8.6e-30	T	2022-11-08
PPA33384	PF10327	Serpentine type 7TM GPCR chemoreceptor Sri	1.4e-05	T	2022-11-08
PPA33384	PF10327	Serpentine type 7TM GPCR chemoreceptor Sri	6.5e-09	T	2022-11-08
ppa_stranded_DN23485_c0_g1_i1	PF00755	Choline/Carnitine o-acyltransferase	1.4e-135	T	2022-11-08
PPA37466	PF03870	RNA polymerase Rpb8	2.6e-50	T	2022-11-08
ppa_stranded_DN22412_c0_g1_i1	PF00378	Enoyl-CoA hydratase/isomerase	1.9e-28	T	2022-11-08
PPA10273	PF00102	Protein-tyrosine phosphatase	1.3e-72	T	2022-11-08
ppa_stranded_DN27098_c0_g1_i1	PF01388	ARID/BRIGHT DNA binding domain	2.3e-18	T	2022-11-08
ppa_stranded_DN27098_c0_g1_i1	PF02257	RFX DNA-binding domain	2.4e-06	T	2022-11-08
ppa_stranded_DN26302_c0_g1_i2	PF00026	Eukaryotic aspartyl protease	1.1e-94	T	2022-11-08
PPA04266	PF03982	Diacylglycerol acyltransferase	7.2e-15	T	2022-11-08
PPA11067	PF00024	PAN domain	1.7e-09	T	2022-11-08
PPA11067	PF00024	PAN domain	2.7e-07	T	2022-11-08
PPA11067	PF08277	PAN-like domain	0.00011	T	2022-11-08
PPA00070	PF07690	Major Facilitator Superfamily	2.4e-43	T	2022-11-08
ppa_stranded_DN16198_c0_g1_i1	PF00067	Cytochrome P450	6.7e-103	T	2022-11-08
PPA37707	PF01176	Translation initiation factor 1A / IF-1	5.4e-17	T	2022-11-08
Iso_D.12197.1	PF07690	Major Facilitator Superfamily	6.5e-16	T	2022-11-08
ppa_stranded_DN29798_c0_g1_i4	PF00534	Glycosyl transferases group 1	1.5e-27	T	2022-11-08
ppa_stranded_DN29798_c0_g1_i4	PF15924	ALG11 mannosyltransferase N-terminus	1.9e-81	T	2022-11-08
ppa_stranded_DN25893_c0_g2_i1	PF12777	Microtubule-binding stalk of dynein motor	2.4e-06	T	2022-11-08
ppa_stranded_DN27477_c0_g1_i1	PF00135	Carboxylesterase family	1.7e-101	T	2022-11-08
PPA01645	PF10326	Serpentine type 7TM GPCR chemoreceptor Str	1.1e-40	T	2022-11-08
PPA01645	PF10326	Serpentine type 7TM GPCR chemoreceptor Str	1.1e-41	T	2022-11-08
PPA34115	PF01215	Cytochrome c oxidase subunit Vb	8.8e-08	T	2022-11-08
isopolya.4291.3	PF00515	Tetratricopeptide repeat	5.1e-08	T	2022-11-08
isopolya.4291.3	PF13181	Tetratricopeptide repeat	0.0098	T	2022-11-08
isopolya.4291.3	PF13181	Tetratricopeptide repeat	0.022	T	2022-11-08
isopolya.4291.3	PF13414	TPR repeat	1.7e-08	T	2022-11-08
isopolya.4291.3	PF13414	TPR repeat	1.1e-09	T	2022-11-08
isopolya.4291.3	PF13414	TPR repeat	4.4e-11	T	2022-11-08
isopolya.4291.3	PF13424	Tetratricopeptide repeat	8.1e-10	T	2022-11-08
isopolya.4291.3	PF13844	Glycosyl transferase family 41	1.4e-105	T	2022-11-08
PPA07314	PF10318	Serpentine type 7TM GPCR chemoreceptor Srh	1.9e-08	T	2022-11-08
ppa_stranded_DN25083_c0_g1_i1	PF00250	Forkhead domain	5.9e-25	T	2022-11-08
Iso_D.14998.1	PF14593	PH domain	5.9e-38	T	2022-11-08
PPA08757	PF03125	C. elegans Sre G protein-coupled chemoreceptor	2.8e-09	T	2022-11-08
ppa_stranded_DN27827_c0_g1_i1	PF00100	Zona pellucida-like domain	9.2e-15	T	2022-11-08
ppa_stranded_DN29783_c1_g1_i4	PF00170	bZIP transcription factor	1.8e-14	T	2022-11-08
UMM-S245-17.78-mRNA-1_acs_1	PF00501	AMP-binding enzyme	1.4e-90	T	2022-11-08
UMM-S245-17.78-mRNA-1_acs_1	PF13193	AMP-binding enzyme C-terminal domain	1.3e-13	T	2022-11-08
ppa_stranded_DN30620_c1_g5_i1	PF02792	Mago nashi protein	5.2e-77	T	2022-11-08
PPA19035	PF03299	Transcription factor AP-2	5.5e-16	T	2022-11-08
PPA19035	PF03299	Transcription factor AP-2	2.7e-07	T	2022-11-08
Contig35-snapTAU.234	PF01273	LBP / BPI / CETP family, N-terminal domain	1e-07	T	2022-11-08
Contig35-snapTAU.234	PF02886	LBP / BPI / CETP family, C-terminal domain	3.3e-21	T	2022-11-08
ppa_stranded_DN27849_c0_g1_i2	PF00710	Asparaginase, N-terminal	8.6e-64	T	2022-11-08
ppa_stranded_DN27849_c0_g1_i2	PF12796	Ankyrin repeats (3 copies)	1.7e-11	T	2022-11-08
ppa_stranded_DN27849_c0_g1_i2	PF13857	Ankyrin repeats (many copies)	3e-08	T	2022-11-08
ppa_stranded_DN27849_c0_g1_i2	PF17763	Glutaminase/Asparaginase C-terminal domain	9.4e-26	T	2022-11-08
PPA34181	PF03564	Protein of unknown function (DUF1759)	1.3e-19	T	2022-11-08
ppa_stranded_DN30085_c0_g2_i4	PF00111	2Fe-2S iron-sulfur cluster binding domain	9.3e-07	T	2022-11-08
ppa_stranded_DN30085_c0_g2_i4	PF00941	FAD binding domain in molybdopterin dehydrogenase	6.5e-39	T	2022-11-08
ppa_stranded_DN30085_c0_g2_i4	PF01315	Aldehyde oxidase and xanthine dehydrogenase, a/b hammerhead domain	1.3e-25	T	2022-11-08
ppa_stranded_DN30085_c0_g2_i4	PF01799	[2Fe-2S] binding domain	3.3e-29	T	2022-11-08
ppa_stranded_DN30085_c0_g2_i4	PF02738	Molybdopterin-binding domain of aldehyde dehydrogenase	3.3e-184	T	2022-11-08
ppa_stranded_DN30085_c0_g2_i4	PF03450	CO dehydrogenase flavoprotein C-terminal domain	3e-23	T	2022-11-08
PPA36738	PF13202	EF hand	0.0017	T	2022-11-08
PPA40819	PF10323	Serpentine type 7TM GPCR chemoreceptor Srv	3.3e-07	T	2022-11-08
ppa_stranded_DN14854_c0_g1_i1	PF00227	Proteasome subunit	9.5e-44	T	2022-11-08
ppa_stranded_DN14854_c0_g1_i1	PF10584	Proteasome subunit A N-terminal signature	1.5e-13	T	2022-11-08
PPA01141	PF02798	Glutathione S-transferase, N-terminal domain	2.7e-08	T	2022-11-08
PPA01141	PF14497	Glutathione S-transferase, C-terminal domain	8e-14	T	2022-11-08
PPA43309	PF15031	Domain of unknown function (DUF4528)	4.5e-29	T	2022-11-08
ppa_stranded_DN31505_c3_g11_i7	PF00104	Ligand-binding domain of nuclear hormone receptor	9.9e-09	T	2022-11-08
ppa_stranded_DN31505_c3_g11_i7	PF00105	Zinc finger, C4 type (two domains)	1.4e-14	T	2022-11-08
Iso_D.13976.1	PF00400	WD domain, G-beta repeat	5.5e-05	T	2022-11-08
Iso_D.13976.1	PF00400	WD domain, G-beta repeat	7.2e-06	T	2022-11-08
Iso_D.13976.1	PF00400	WD domain, G-beta repeat	3.1e-06	T	2022-11-08
Iso_D.13976.1	PF00400	WD domain, G-beta repeat	8.3e-07	T	2022-11-08
Iso_D.13976.1	PF00400	WD domain, G-beta repeat	0.0012	T	2022-11-08
Iso_D.13976.1	PF04053	Coatomer WD associated region	1.3e-126	T	2022-11-08
Iso_D.13976.1	PF06957	Coatomer (COPI) alpha subunit C-terminus	2.9e-104	T	2022-11-08
ppa_stranded_DN28859_c0_g1_i1	PF02104	SURF1 family	9e-47	T	2022-11-08
ppa_stranded_DN29123_c5_g2_i4	PF03314	Protein of unknown function, DUF273	4.1e-58	T	2022-11-08
ppa_stranded_DN26244_c0_g1_i3	PF00001	7 transmembrane receptor (rhodopsin family)	2.2e-14	T	2022-11-08
PPA43412	PF01090	Ribosomal protein S19e	2.2e-07	T	2022-11-08
PPA42418	PF01090	Ribosomal protein S19e	2.2e-07	T	2022-11-08
PPA34362	PF03564	Protein of unknown function (DUF1759)	8.2e-17	T	2022-11-08
PPA34362	PF13650	Aspartyl protease	5.8e-07	T	2022-11-08
Contig33-snapTAU.189	PF00005	ABC transporter	1.2e-30	T	2022-11-08
Contig33-snapTAU.189	PF00005	ABC transporter	1.6e-35	T	2022-11-08
Contig33-snapTAU.189	PF00664	ABC transporter transmembrane region	7.5e-08	T	2022-11-08
Contig33-snapTAU.189	PF00664	ABC transporter transmembrane region	3.4e-05	T	2022-11-08
ppa_stranded_DN29811_c1_g1_i1	PF03057	DUF236 repeat	7.4e-11	T	2022-11-08
ppa_stranded_DN29811_c1_g1_i1	PF03057	DUF236 repeat	2.8e-09	T	2022-11-08
PPA40140	PF05822	Pyrimidine 5'-nucleotidase (UMPH-1)	1.4e-53	T	2022-11-08
PPA37449	PF00326	Prolyl oligopeptidase family	2.2e-31	T	2022-11-08
PPA37449	PF00930	Dipeptidyl peptidase IV (DPP IV) N-terminal region	7.7e-44	T	2022-11-08
PPA37449	PF10326	Serpentine type 7TM GPCR chemoreceptor Str	3.9e-40	T	2022-11-08
PPA16898	PF00400	WD domain, G-beta repeat	0.0053	T	2022-11-08
PPA16898	PF00400	WD domain, G-beta repeat	0.00022	T	2022-11-08
PPA15323	PF08729	HPC2 and ubinuclein domain	1.2e-17	T	2022-11-08
PPA07827	PF00635	MSP (Major sperm protein) domain	1.5e-23	T	2022-11-08
PPA11128	PF00067	Cytochrome P450	2.8e-07	T	2022-11-08
PPA40233	PF13499	EF-hand domain pair	2.1e-07	T	2022-11-08
Contig137-snapTAU.17	PF01156	Inosine-uridine preferring nucleoside hydrolase	2.4e-62	T	2022-11-08
PPA41558	PF10317	Serpentine type 7TM GPCR chemoreceptor Srd	1.2e-14	T	2022-11-08
PPA37134	PF01392	Fz domain	9.1e-13	T	2022-11-08
PPA37134	PF01534	Frizzled/Smoothened family membrane region	5.7e-33	T	2022-11-08
PPA24476	PF00076	RNA recognition motif. (a.k.a. RRM, RBD, or RNP domain)	1e-16	T	2022-11-08
ppa_stranded_DN9940_c0_g2_i1	PF00096	Zinc finger, C2H2 type	0.006	T	2022-11-08
ppa_stranded_DN9940_c0_g2_i1	PF00096	Zinc finger, C2H2 type	0.0043	T	2022-11-08
ppa_stranded_DN9940_c0_g2_i1	PF00096	Zinc finger, C2H2 type	2.4e-05	T	2022-11-08
ppa_stranded_DN29718_c0_g1_i5	PF00069	Protein kinase domain	9.1e-42	T	2022-11-08
ppa_stranded_DN23480_c0_g3_i1	PF02953	Tim10/DDP family zinc finger	3.7e-11	T	2022-11-08
ppa_stranded_DN36483_c0_g1_i1	PF07690	Major Facilitator Superfamily	1.1e-26	T	2022-11-08
ppa_stranded_DN25707_c0_g1_i4	PF03798	TLC domain	4.8e-18	T	2022-11-08
PPA42534	PF01769	Divalent cation transporter	1.2e-22	T	2022-11-08
PPA42534	PF01769	Divalent cation transporter	4.2e-26	T	2022-11-08
ppa_stranded_DN30351_c3_g1_i3	PF00533	BRCA1 C Terminus (BRCT) domain	1.2e-11	T	2022-11-08
ppa_stranded_DN30351_c3_g1_i3	PF03031	NLI interacting factor-like phosphatase	6.6e-18	T	2022-11-08
PPA34953	PF01466	Skp1 family, dimerisation domain	7.4e-19	T	2022-11-08
PPA34953	PF03931	Skp1 family, tetramerisation domain	7.8e-07	T	2022-11-08
PPA07817	PF01391	Collagen triple helix repeat (20 copies)	5.6e-09	T	2022-11-08
PPA07817	PF01391	Collagen triple helix repeat (20 copies)	3.5e-09	T	2022-11-08
PPA07817	PF01484	Nematode cuticle collagen N-terminal domain	8.3e-09	T	2022-11-08
ppa_stranded_DN31541_c0_g1_i1	PF09133	SANTA (SANT Associated)	6e-22	T	2022-11-08
ppa_stranded_DN31541_c0_g1_i1	PF09133	SANTA (SANT Associated)	1.5e-11	T	2022-11-08
ppa_stranded_DN30962_c1_g2_i11	PF00059	Lectin C-type domain	2.2e-05	T	2022-11-08
ppa_stranded_DN30962_c1_g2_i11	PF00059	Lectin C-type domain	1.2e-08	T	2022-11-08
ppa_stranded_DN30962_c1_g2_i11	PF00431	CUB domain	6.3e-07	T	2022-11-08
Contig51-snapTAU.17	PF10317	Serpentine type 7TM GPCR chemoreceptor Srd	5.2e-31	T	2022-11-08
PPA05286	PF00017	SH2 domain	2.9e-11	T	2022-11-08
PPA05286	PF07525	SOCS box	1.1e-06	T	2022-11-08
ppa_stranded_DN23989_c0_g2_i1	PF00150	Cellulase (glycosyl hydrolase family 5)	1.6e-26	T	2022-11-08
ppa_stranded_DN23989_c0_g2_i1	PF09478	Carbohydrate binding domain CBM49	3.3e-10	T	2022-11-08
PPA36617	PF00227	Proteasome subunit	3.1e-14	T	2022-11-08
PPA36617	PF00227	Proteasome subunit	1.5e-33	T	2022-11-08
PPA36617	PF10584	Proteasome subunit A N-terminal signature	1.2e-09	T	2022-11-08
PPA27982	PF09232	Caenorhabditis elegans Her-1	9.7e-23	T	2022-11-08
PPA07118	PF00076	RNA recognition motif. (a.k.a. RRM, RBD, or RNP domain)	3.8e-12	T	2022-11-08
PPA07118	PF00097	Zinc finger, C3HC4 type (RING finger)	0.0002	T	2022-11-08
ppa_stranded_DN26422_c1_g1_i1	PF14634	zinc-RING finger domain	6.3e-08	T	2022-11-08
PPA37047	PF00635	MSP (Major sperm protein) domain	4.7e-19	T	2022-11-08
PPA13075	PF00278	Pyridoxal-dependent decarboxylase, C-terminal sheet domain	2.3e-17	T	2022-11-08
PPA13075	PF02784	Pyridoxal-dependent decarboxylase, pyridoxal binding domain	2.6e-74	T	2022-11-08
PPA18071	PF01217	Clathrin adaptor complex small chain	3.1e-60	T	2022-11-08
PPA40480	PF01549	ShK domain-like	2.5e-09	T	2022-11-08
PPA40480	PF01549	ShK domain-like	0.019	T	2022-11-08
PPA40480	PF01549	ShK domain-like	3.4	T	2022-11-08
PPA40480	PF01549	ShK domain-like	0.02	T	2022-11-08
PPA40480	PF01549	ShK domain-like	4.1e-06	T	2022-11-08
PPA40480	PF01549	ShK domain-like	0.00082	T	2022-11-08
PPA40480	PF01549	ShK domain-like	1.5e-05	T	2022-11-08
PPA40480	PF01549	ShK domain-like	0.5	T	2022-11-08
Iso_D.9475.1	PF10324	Serpentine type 7TM GPCR chemoreceptor Srw	1.8e-12	T	2022-11-08
ppa_stranded_DN29857_c0_g1_i1	PF02518	Histidine kinase-, DNA gyrase B-, and HSP90-like ATPase	1.2e-11	T	2022-11-08
ppa_stranded_DN29857_c0_g1_i1	PF10436	Mitochondrial branched-chain alpha-ketoacid dehydrogenase kinase	3.1e-42	T	2022-11-08
ppa_stranded_DN9285_c0_g1_i1	PF00201	UDP-glucoronosyl and UDP-glucosyl transferase	1.2e-60	T	2022-11-08
PPA26451	PF00096	Zinc finger, C2H2 type	0.011	T	2022-11-08
PPA26451	PF00096	Zinc finger, C2H2 type	0.01	T	2022-11-08
ppa_stranded_DN26480_c0_g1_i2	PF00520	Ion transport protein	2.3e-11	T	2022-11-08
PPA21286	PF00104	Ligand-binding domain of nuclear hormone receptor	5.4e-15	T	2022-11-08
PPA21286	PF00105	Zinc finger, C4 type (two domains)	3.7e-29	T	2022-11-08
Contig118-snapTAU.1	PF01630	Hyaluronidase	1.5e-53	T	2022-11-08
ppa_stranded_DN24573_c0_g2_i1	PF02127	Aminopeptidase I zinc metalloprotease (M18)	9.2e-168	T	2022-11-08
ppa_stranded_DN23649_c0_g1_i1	PF00557	Metallopeptidase family M24	1.3e-37	T	2022-11-08
ppa_stranded_DN23649_c0_g1_i1	PF01321	Creatinase/Prolidase N-terminal domain	6.8e-16	T	2022-11-08
ppa_stranded_DN23649_c0_g1_i1	PF16188	C-terminal region of peptidase_M24	3.3e-16	T	2022-11-08
ppa_stranded_DN23649_c0_g1_i1	PF16189	Creatinase/Prolidase N-terminal domain	6.6e-42	T	2022-11-08
PPA40681	PF10318	Serpentine type 7TM GPCR chemoreceptor Srh	1.5e-22	T	2022-11-08
PPA37347	PF00125	Core histone H2A/H2B/H3/H4	2.9e-07	T	2022-11-08
ppa_stranded_DN18856_c0_g1_i1	PF00751	DM DNA binding domain	7.4e-22	T	2022-11-08
ppa_stranded_DN18856_c0_g1_i1	PF03474	DMRTA motif	4.2e-09	T	2022-11-08
ppa_stranded_DN29314_c0_g2_i1	PF00069	Protein kinase domain	3.1e-28	T	2022-11-08
ppa_stranded_DN29628_c4_g3_i1	PF00651	BTB/POZ domain	7.9e-19	T	2022-11-08
ppa_stranded_DN29628_c4_g3_i1	PF00917	MATH domain	1.5e-05	T	2022-11-08
ppa_stranded_DN26425_c0_g2_i1	PF00083	Sugar (and other) transporter	2.9e-86	T	2022-11-08
PPA00684	PF00076	RNA recognition motif. (a.k.a. RRM, RBD, or RNP domain)	3.2e-06	T	2022-11-08
PPA27191	PF00001	7 transmembrane receptor (rhodopsin family)	4.9e-08	T	2022-03-10
PPA42650	PF05741	Nanos RNA binding domain	1.5e-14	T	2022-11-08
ppa_stranded_DN31594_c3_g4_i3	PF17846	Xrn1 helical domain	2.2e-67	T	2022-11-08
PPA09414	PF10321	Serpentine type 7TM GPCR chemoreceptor Srt	2.6e-26	T	2022-11-08
PPA36777	PF07707	BTB And C-terminal Kelch	1.9e-07	T	2022-11-08
PPA38772	PF00011	Hsp20/alpha crystallin family	4.4e-08	T	2022-11-08
PPA11404	PF05978	Ion channel regulatory protein UNC-93	4.4e-37	T	2022-11-08
PPA11404	PF10323	Serpentine type 7TM GPCR chemoreceptor Srv	7.1e-16	T	2022-11-08
ppa_stranded_DN9322_c0_g2_i1	PF00201	UDP-glucoronosyl and UDP-glucosyl transferase	5.4e-23	T	2022-11-08
PPA41882	PF00743	Flavin-binding monooxygenase-like	2.5e-70	T	2022-11-08
PPA41882	PF00743	Flavin-binding monooxygenase-like	9.2e-77	T	2022-11-08
ppa_stranded_DN19944_c0_g1_i2	PF01079	Hint module	1.3e-43	T	2022-11-08
PPA28553	PF06732	Pescadillo N-terminus	4.8e-103	T	2022-11-08
PPA28553	PF16589	BRCT domain, a BRCA1 C-terminus domain	1.2e-08	T	2022-11-08
PPA35514	PF00177	Ribosomal protein S7p/S5e	4.3e-19	T	2022-11-08
PPA14164	PF00022	Actin	1.1e-06	T	2022-11-08
PPA14164	PF15189	Meiosis-specific coiled-coil domain-containing protein MEIOC	1.3e-51	T	2022-11-08
ppa_stranded_DN29880_c1_g3_i1	PF00620	RhoGAP domain	6.2e-26	T	2022-11-08
PPA02183	PF08719	NADAR domain	3.8e-43	T	2022-11-08
PPA03225	PF00120	Glutamine synthetase, catalytic domain	1.1e-14	T	2022-11-08
PPA29385	PF00067	Cytochrome P450	7.4e-92	T	2022-11-08
ppa_stranded_DN19892_c0_g1_i1	PF00458	WHEP-TRS domain	1.5e-17	T	2022-11-08
ppa_stranded_DN19892_c0_g1_i1	PF00458	WHEP-TRS domain	2.9e-17	T	2022-11-08
ppa_stranded_DN19892_c0_g1_i1	PF00749	tRNA synthetases class I (E and Q), catalytic domain	4.4e-113	T	2022-11-08
ppa_stranded_DN19892_c0_g1_i1	PF03950	tRNA synthetases class I (E and Q), anti-codon binding domain	4.3e-32	T	2022-11-08
ppa_stranded_DN27011_c0_g1_i1	PF06653	Tight junction protein, Claudin-like	4.2e-13	T	2022-11-08
PPA15370	PF00635	MSP (Major sperm protein) domain	2.5e-15	T	2022-11-08
Iso_D.5622.2	PF00102	Protein-tyrosine phosphatase	2.6e-52	T	2022-11-08
PPA33054	PF04406	Type IIB DNA topoisomerase	1.1e-12	T	2022-11-08
PPA03839	PF00042	Globin	1.4e-17	T	2022-11-08
ppa_stranded_DN16364_c0_g1_i1	PF00001	7 transmembrane receptor (rhodopsin family)	1.9e-14	T	2022-11-08
PPA23624	PF13358	DDE superfamily endonuclease	1.4e-13	T	2022-11-08
ppa_stranded_DN31277_c0_g1_i6	PF00168	C2 domain	8.5e-07	T	2022-11-08
ppa_stranded_DN31277_c0_g1_i6	PF00454	Phosphatidylinositol 3- and 4-kinase	3.2e-43	T	2022-11-08
ppa_stranded_DN31277_c0_g1_i6	PF00613	Phosphoinositide 3-kinase family, accessory domain (PIK domain)	7.9e-24	T	2022-11-08
ppa_stranded_DN31277_c0_g1_i6	PF00787	PX domain	2.7e-05	T	2022-11-08
ppa_stranded_DN30824_c0_g2_i10	PF04142	Nucleotide-sugar transporter	6.4e-104	T	2022-11-08
ppa_stranded_DN31030_c0_g1_i7	PF03215	Rad17 P-loop domain	8e-10	T	2022-11-08
PPA28279	PF02798	Glutathione S-transferase, N-terminal domain	1.6e-09	T	2022-11-08
PPA28279	PF14497	Glutathione S-transferase, C-terminal domain	3.2e-14	T	2022-11-08
ppa_stranded_DN21875_c0_g1_i2	PF03130	PBS lyase HEAT-like repeat	0.0044	T	2022-11-08
ppa_stranded_DN21875_c0_g1_i2	PF13646	HEAT repeats	3.9e-11	T	2022-11-08
PPA01907	PF00001	7 transmembrane receptor (rhodopsin family)	2.7e-24	T	2022-11-08
PPA19375	PF08311	Mad3/BUB1 homology region 1	1e-08	T	2022-11-08
PPA35659	PF04178	Got1/Sft2-like family	4.4e-19	T	2022-11-08
PPA17737	PF01138	3' exoribonuclease family, domain 1	2e-35	T	2022-11-08
PPA17737	PF03725	3' exoribonuclease family, domain 2	5.4e-06	T	2022-11-08
ppa_stranded_DN23521_c0_g1_i1	PF00005	ABC transporter	2.8e-21	T	2022-11-08
ppa_stranded_DN23521_c0_g1_i1	PF01061	ABC-2 type transporter	3.2e-36	T	2022-11-08
ppa_stranded_DN23521_c0_g1_i1	PF19055	ABC-2 type transporter	3.6e-10	T	2022-11-08
PPA41471	PF10317	Serpentine type 7TM GPCR chemoreceptor Srd	4e-36	T	2022-11-08
ppa_stranded_DN10068_c0_g1_i1	PF00105	Zinc finger, C4 type (two domains)	1.1e-23	T	2022-11-08
ppa_stranded_DN48645_c0_g1_i1	PF00211	Adenylate and Guanylate cyclase catalytic domain	4.8e-51	T	2022-11-08
UMM-S2838-16.0-mRNA-1_frag	PF10317	Serpentine type 7TM GPCR chemoreceptor Srd	6.1e-51	T	2022-11-08
seq12	PF02178	AT hook motif	0.88	T	2022-11-08
seq12	PF02178	AT hook motif	1.3	T	2022-11-08
seq12	PF02178	AT hook motif	0.022	T	2022-11-08
seq12	PF02178	AT hook motif	0.0087	T	2022-11-08
PPA10612	PF00046	Homeodomain	4.7e-22	T	2022-11-08
PPA10066	PF11977	Zc3h12a-like Ribonuclease NYN domain	1.7e-26	T	2022-11-08
PPA40252	PF02759	RUN domain	9.8e-09	T	2022-11-08
PPA08032	PF10324	Serpentine type 7TM GPCR chemoreceptor Srw	1.9e-16	T	2022-11-08
ppa_stranded_DN30451_c3_g3_i1	PF00899	ThiF family	1.3e-25	T	2022-11-08
PPA37615	PF00201	UDP-glucoronosyl and UDP-glucosyl transferase	6.9e-36	T	2022-11-08
ppa_stranded_DN26929_c2_g1_i1	PF10154	Uncharacterised conserved protein (DUF2362)	6.8e-95	T	2022-11-08
PPA09166	PF00160	Cyclophilin type peptidyl-prolyl cis-trans isomerase/CLD	3.7e-49	T	2022-11-08
PPA36986	PF10203	Cytochrome c oxidase assembly protein PET191	2.3e-22	T	2022-11-08
Iso_D.11649.1	PF05147	Lanthionine synthetase C-like protein	2.3e-38	T	2022-11-08
ppa_stranded_DN30435_c3_g3_i2	PF00149	Calcineurin-like phosphoesterase	1.4e-31	T	2022-11-08
PPA04144	PF00106	short chain dehydrogenase	1e-35	T	2022-11-08
ppa_stranded_DN35403_c0_g1_i1	PF08571	Yos1-like	4.5e-27	T	2022-11-08
ppa_stranded_DN28260_c0_g1_i3	PF00069	Protein kinase domain	2.1e-77	T	2022-11-08
PPA23951	PF00057	Low-density lipoprotein receptor domain class A	1e-07	T	2022-11-08
PPA23951	PF00057	Low-density lipoprotein receptor domain class A	1.1e-06	T	2022-11-08
PPA23951	PF00057	Low-density lipoprotein receptor domain class A	1.6e-07	T	2022-11-08
PPA23951	PF00057	Low-density lipoprotein receptor domain class A	1.3e-05	T	2022-11-08
PPA23951	PF00057	Low-density lipoprotein receptor domain class A	2.8e-07	T	2022-11-08
PPA23951	PF00057	Low-density lipoprotein receptor domain class A	8.9e-07	T	2022-11-08
ppa_stranded_DN31157_c1_g4_i5	PF00091	Tubulin/FtsZ family, GTPase domain	1.4e-60	T	2022-11-08
ppa_stranded_DN31157_c1_g4_i5	PF03953	Tubulin C-terminal domain	8.2e-42	T	2022-11-08
PPA01867	PF00046	Homeodomain	4.1e-14	T	2022-11-08
PPA01867	PF16878	Transcriptional regulator, SIX1, N-terminal SD domain	1.7e-31	T	2022-11-08
ppa_stranded_DN4497_c0_g1_i1	PF15882	Domain of unknown function (DUF4735)	3.6e-75	T	2022-11-08
PPA36478	PF00291	Pyridoxal-phosphate dependent enzyme	5.2e-22	T	2022-11-08
PPA36478	PF00291	Pyridoxal-phosphate dependent enzyme	6e-23	T	2022-11-08
PPA09395	PF01484	Nematode cuticle collagen N-terminal domain	5.2e-12	T	2022-11-08
PPA09395	PF10328	Serpentine type 7TM GPCR chemoreceptor Srx	2.5e-06	T	2022-11-08
PPA09395	PF10328	Serpentine type 7TM GPCR chemoreceptor Srx	1.7e-06	T	2022-11-08
PPA09395	PF10328	Serpentine type 7TM GPCR chemoreceptor Srx	2.4e-33	T	2022-11-08
ppa_stranded_DN11228_c0_g1_i1	PF03166	MH2 domain	1.6e-08	T	2022-11-08
PPA07783	PF00096	Zinc finger, C2H2 type	0.0038	T	2022-11-08
PPA07783	PF00096	Zinc finger, C2H2 type	0.00014	T	2022-11-08
PPA07783	PF00096	Zinc finger, C2H2 type	0.00043	T	2022-11-08
PPA07783	PF00096	Zinc finger, C2H2 type	0.0071	T	2022-11-08
PPA07783	PF00096	Zinc finger, C2H2 type	0.00099	T	2022-11-08
PPA07783	PF00096	Zinc finger, C2H2 type	0.0015	T	2022-11-08
PPA07783	PF00096	Zinc finger, C2H2 type	0.0022	T	2022-11-08
PPA07783	PF00096	Zinc finger, C2H2 type	2.1e-05	T	2022-11-08
PPA07783	PF00177	Ribosomal protein S7p/S5e	2.6e-10	T	2022-11-08
PPA38427	PF07716	Basic region leucine zipper	2.1e-05	T	2022-11-08
PPA41717	PF01074	Glycosyl hydrolases family 38 N-terminal domain	2.9e-78	T	2022-11-08
PPA41717	PF07748	Glycosyl hydrolases family 38 C-terminal domain	1.2e-11	T	2022-11-08
PPA41717	PF09261	Alpha mannosidase middle domain	4e-17	T	2022-11-08
PPA41987	PF10328	Serpentine type 7TM GPCR chemoreceptor Srx	1.1e-08	T	2022-11-08
PPA42436	PF00646	F-box domain	1.1e-05	T	2022-11-08
ppa_stranded_DN29237_c0_g1_i6	PF02958	Ecdysteroid kinase-like family	1.6e-07	T	2022-11-08
PPA41524	PF10326	Serpentine type 7TM GPCR chemoreceptor Str	2.7e-34	T	2022-11-08
ppa_stranded_DN28177_c0_g1_i2	PF07714	Protein tyrosine and serine/threonine kinase	1.1e-56	T	2022-11-08
PPA37738	PF01433	Peptidase family M1 domain	1.2e-13	T	2022-11-08
ppa_stranded_DN25816_c0_g1_i1	PF00202	Aminotransferase class-III	3.8e-119	T	2022-11-08
PPA18088	PF01553	Acyltransferase	5.6e-08	T	2022-11-08
PPA35416	PF00850	Histone deacetylase domain	6.6e-65	T	2022-11-08
PPA45560	PF10321	Serpentine type 7TM GPCR chemoreceptor Srt	5.3e-47	T	2022-11-08
ppa_stranded_DN31043_c6_g2_i1	PF00005	ABC transporter	5.4e-30	T	2022-11-08
ppa_stranded_DN31043_c6_g2_i1	PF00005	ABC transporter	2.1e-32	T	2022-11-08
ppa_stranded_DN31043_c6_g2_i1	PF00664	ABC transporter transmembrane region	3.7e-22	T	2022-11-08
ppa_stranded_DN31043_c6_g2_i1	PF00664	ABC transporter transmembrane region	1.1e-36	T	2022-11-08
PPA30349	PF00069	Protein kinase domain	8.2e-24	T	2022-11-08
ppa_stranded_DN25101_c0_g1_i2	PF00535	Glycosyl transferase family 2	2e-32	T	2022-11-08
ppa_stranded_DN25101_c0_g1_i2	PF00652	Ricin-type beta-trefoil lectin domain	1.8e-18	T	2022-11-08
PPA36982	PF00344	SecY	2.1e-33	T	2022-11-08
PPA12593	PF00112	Papain family cysteine protease	2.3e-76	T	2022-11-08
PPA08534	PF00176	SNF2-related domain	7.6e-56	T	2022-11-08
PPA08534	PF00271	Helicase conserved C-terminal domain	1.3e-11	T	2022-11-08
PPA31165	PF10326	Serpentine type 7TM GPCR chemoreceptor Str	1.7e-16	T	2022-11-08
PPA31165	PF10326	Serpentine type 7TM GPCR chemoreceptor Str	1.5e-06	T	2022-11-08
ppa_stranded_DN29347_c1_g3_i3	PF00651	BTB/POZ domain	1.5e-17	T	2022-11-08
PPA25309	PF01682	DB module	3.2e-15	T	2022-11-08
PPA21541	PF10326	Serpentine type 7TM GPCR chemoreceptor Str	2.6e-15	T	2022-11-08
Contig93-snapTAU.30	PF07714	Protein tyrosine and serine/threonine kinase	1.7e-05	T	2022-11-08
PPA29877	PF00046	Homeodomain	2.1e-14	T	2022-11-08
Iso_D.223.8	PF00135	Carboxylesterase family	3.1e-65	T	2022-11-08
PPA27916	PF00169	PH domain	5e-10	T	2022-11-08
PPA27916	PF02141	DENN (AEX-3) domain	3.8e-30	T	2022-11-08
PPA27916	PF02893	GRAM domain	2.3e-08	T	2022-11-08
PPA27916	PF06602	Myotubularin-like phosphatase domain	3.2e-75	T	2022-11-08
PPA27916	PF12335	Myotubularin protein	4.6e-40	T	2022-11-08
PPA20838	PF10328	Serpentine type 7TM GPCR chemoreceptor Srx	7.1e-25	T	2022-11-08
ppa_stranded_DN31152_c0_g2_i1	PF00493	MCM P-loop domain	8.3e-98	T	2022-11-08
ppa_stranded_DN31152_c0_g2_i1	PF14551	MCM N-terminal domain	2.3e-13	T	2022-11-08
ppa_stranded_DN31152_c0_g2_i1	PF17207	MCM OB domain	1.1e-36	T	2022-11-08
ppa_stranded_DN31152_c0_g2_i1	PF17855	MCM AAA-lid domain	9e-27	T	2022-11-08
PPA06674	PF00106	short chain dehydrogenase	1.2e-21	T	2022-11-08
PPA06674	PF10326	Serpentine type 7TM GPCR chemoreceptor Str	7.8e-40	T	2022-11-08
PPA06674	PF10327	Serpentine type 7TM GPCR chemoreceptor Sri	4.8e-08	T	2022-11-08
PPA06674	PF10327	Serpentine type 7TM GPCR chemoreceptor Sri	3.1e-07	T	2022-11-08
Iso_D.10020.4	PF00201	UDP-glucoronosyl and UDP-glucosyl transferase	3.6e-43	T	2022-11-08
ppa_stranded_DN28182_c0_g2_i1	PF00226	DnaJ domain	8.1e-28	T	2022-11-08
PPA36379	PF10326	Serpentine type 7TM GPCR chemoreceptor Str	3.8e-26	T	2022-11-08
PPA36379	PF10326	Serpentine type 7TM GPCR chemoreceptor Str	7.7e-12	T	2022-11-08
PPA22016	PF01733	Nucleoside transporter	2.5e-61	T	2022-11-08
PPA15491	PF10317	Serpentine type 7TM GPCR chemoreceptor Srd	6.1e-23	T	2022-11-08
ppa_stranded_DN29706_c0_g1_i2	PF02854	MIF4G domain	1.6e-10	T	2022-11-08
ppa_stranded_DN30173_c1_g2_i2	PF02931	Neurotransmitter-gated ion-channel ligand binding domain	5.8e-42	T	2022-11-08
ppa_stranded_DN30173_c1_g2_i2	PF02932	Neurotransmitter-gated ion-channel transmembrane region	2e-19	T	2022-11-08
PPA35415	PF00085	Thioredoxin	1.5e-13	T	2022-11-08
ppa_stranded_DN28630_c0_g1_i3	PF12931	Sec23-binding domain of Sec16	1.4e-11	T	2022-11-08
ppa_stranded_DN28630_c0_g1_i3	PF12932	Vesicle coat trafficking protein Sec16 mid-region	3.5e-05	T	2022-11-08
Contig10-snap.79	PF00105	Zinc finger, C4 type (two domains)	3.3e-07	T	2022-11-08
PPA19410	PF00096	Zinc finger, C2H2 type	2.7e-06	T	2022-11-08
PPA19410	PF00096	Zinc finger, C2H2 type	0.0099	T	2022-11-08
PPA19410	PF00096	Zinc finger, C2H2 type	0.00076	T	2022-11-08
PPA23949	PF00169	PH domain	1.2e-09	T	2022-11-08
PPA02218	PF00858	Amiloride-sensitive sodium channel	6.1e-14	T	2022-11-08
ppa_stranded_DN21453_c0_g2_i1	PF00076	RNA recognition motif. (a.k.a. RRM, RBD, or RNP domain)	2.3e-05	T	2022-11-08
ppa_stranded_DN21453_c0_g2_i1	PF00642	Zinc finger C-x8-C-x5-C-x3-H type (and similar)	1.3e-05	T	2022-11-08
ppa_stranded_DN24165_c0_g1_i1	PF02990	Endomembrane protein 70	2.1e-205	T	2022-11-08
PPA36827	PF00096	Zinc finger, C2H2 type	0.0016	T	2022-11-08
PPA24406	PF00503	G-protein alpha subunit	3.9e-27	T	2022-11-08
PPA40698	PF00071	Ras family	4.4e-32	T	2022-11-08
ppa_stranded_DN30039_c2_g1_i2	PF00454	Phosphatidylinositol 3- and 4-kinase	6.1e-47	T	2022-11-08
ppa_stranded_DN30039_c2_g1_i2	PF02259	FAT domain	7.9e-20	T	2022-11-08
ppa_stranded_DN30039_c2_g1_i2	PF02260	FATC domain	6.1e-10	T	2022-11-08
ppa_stranded_DN30039_c2_g1_i2	PF08064	UME (NUC010) domain	3.1e-05	T	2022-11-08
ppa_stranded_DN5370_c0_g1_i1	PF03571	Peptidase family M49	2e-35	T	2022-11-08
ppa_stranded_DN5370_c0_g1_i1	PF03571	Peptidase family M49	3.8e-19	T	2022-11-08
PPA39263	PF02520	Domain of unknown function DUF148	2.7e-11	T	2022-11-08
ppa_stranded_DN19460_c0_g2_i1	PF01060	Transthyretin-like family	7.3e-22	T	2022-11-08
ppa_stranded_DN17590_c0_g1_i1	PF00780	CNH domain	6.3e-61	T	2022-11-08
PPA06043	PF10317	Serpentine type 7TM GPCR chemoreceptor Srd	1.2e-29	T	2022-11-08
PPA06043	PF10317	Serpentine type 7TM GPCR chemoreceptor Srd	4.1e-06	T	2022-11-08
PPA06043	PF10317	Serpentine type 7TM GPCR chemoreceptor Srd	1.8e-07	T	2022-11-08
PPA16957	PF01273	LBP / BPI / CETP family, N-terminal domain	5.1e-09	T	2022-11-08
ppa_stranded_DN26570_c0_g1_i2	PF00010	Helix-loop-helix DNA-binding domain	4.2e-18	T	2022-11-08
PPA42345	PF10326	Serpentine type 7TM GPCR chemoreceptor Str	2.7e-45	T	2022-11-08
ppa_stranded_DN35793_c0_g1_i1	PF02996	Prefoldin subunit	6.7e-29	T	2022-11-08
PPA40553	PF10317	Serpentine type 7TM GPCR chemoreceptor Srd	7.2e-17	T	2022-11-08
PPA40553	PF10318	Serpentine type 7TM GPCR chemoreceptor Srh	1.2e-10	T	2022-11-08
PPA40553	PF10318	Serpentine type 7TM GPCR chemoreceptor Srh	2.8e-09	T	2022-11-08
Iso_D.954.1	PF01674	Lipase (class 2)	2.2e-65	T	2022-11-08
PPA07385	PF02145	Rap/ran-GAP	1.1e-64	T	2022-11-08
PPA29744	PF07714	Protein tyrosine and serine/threonine kinase	4.6e-78	T	2022-11-08
ppa_stranded_DN30716_c5_g1_i1	PF06003	Survival motor neuron protein (SMN)	6.9e-23	T	2022-11-08
ppa_stranded_DN18104_c0_g1_i1	PF01060	Transthyretin-like family	3.1e-22	T	2022-11-08
PPA35693	PF07885	Ion channel	4.1e-12	T	2022-11-08
PPA37474	PF01391	Collagen triple helix repeat (20 copies)	2.8e-08	T	2022-11-08
PPA37474	PF01391	Collagen triple helix repeat (20 copies)	1.7e-09	T	2022-11-08
PPA37474	PF01484	Nematode cuticle collagen N-terminal domain	6.5e-14	T	2022-11-08
ppa_stranded_DN34867_c0_g1_i1	PF03125	C. elegans Sre G protein-coupled chemoreceptor	1.8e-11	T	2022-11-08
ppa_stranded_DN28456_c0_g1_i3	PF00917	MATH domain	6.2e-13	T	2022-11-08
PPA39776	PF04857	CAF1 family ribonuclease	1.4e-11	T	2022-11-08
ppa_stranded_DN24993_c0_g3_i3	PF09174	Maf1 regulator	7.5e-46	T	2022-11-08
PPA24415	PF05719	Golgi phosphoprotein 3 (GPP34)	5.2e-53	T	2022-11-08
PPA34726	PF00364	Biotin-requiring enzyme	7.5e-18	T	2022-11-08
ppa_stranded_DN20883_c0_g1_i1	PF05978	Ion channel regulatory protein UNC-93	6.8e-29	T	2022-11-08
ppa_stranded_DN28675_c0_g1_i2	PF00402	Calponin family repeat	7.1e-11	T	2022-11-08
ppa_stranded_DN28675_c0_g1_i2	PF00402	Calponin family repeat	7.5e-10	T	2022-11-08
PPA19634	PF00057	Low-density lipoprotein receptor domain class A	2.7e-06	T	2022-11-08
PPA19634	PF14670	Coagulation Factor Xa inhibitory site	2.4e-08	T	2022-11-08
PPA19634	PF14670	Coagulation Factor Xa inhibitory site	7.9e-10	T	2022-11-08
PPA34632	PF16076	Acyltransferase C-terminus	6e-08	T	2022-11-08
PPA00519	PF00179	Ubiquitin-conjugating enzyme	3.7e-30	T	2022-11-08
ppa_stranded_DN40966_c0_g1_i1	PF10323	Serpentine type 7TM GPCR chemoreceptor Srv	6e-11	T	2022-11-08
PPA16353	PF10327	Serpentine type 7TM GPCR chemoreceptor Sri	6.3e-15	T	2022-11-08
ppa_stranded_DN30228_c0_g1_i2	PF02338	OTU-like cysteine protease	3.2e-15	T	2022-11-08
PPA05903	PF03911	Sec61beta family	1.4e-05	T	2022-11-08
PPA41739	PF03911	Sec61beta family	1.4e-05	T	2022-11-08
ppa_stranded_DN21748_c0_g2_i1	PF05060	N-acetylglucosaminyltransferase II (MGAT2)	1.4e-139	T	2022-11-08
PPA24098	PF06963	Ferroportin1 (FPN1)	7.1e-74	T	2022-11-08
PPA41919	PF13598	Domain of unknown function (DUF4139)	2.3e-55	T	2022-11-08
PPA41919	PF13600	N-terminal domain of unknown function (DUF4140)	4.5e-06	T	2022-11-08
ppa_stranded_DN30729_c0_g3_i3	PF00561	alpha/beta hydrolase fold	6.7e-22	T	2022-11-08
PPA29910	PF00728	Glycosyl hydrolase family 20, catalytic domain	7.5e-07	T	2022-11-08
ppa_stranded_DN31281_c6_g1_i2	PF00657	GDSL-like Lipase/Acylhydrolase	8.3e-10	T	2022-11-08
PPA27724	PF01466	Skp1 family, dimerisation domain	2.7e-26	T	2022-11-08
PPA27724	PF03931	Skp1 family, tetramerisation domain	4.9e-17	T	2022-11-08
PPA02321	PF04727	ELMO/CED-12 family	6.3e-30	T	2022-11-08
PPA17409	PF00106	short chain dehydrogenase	4.5e-10	T	2022-11-08
ppa_stranded_DN33044_c0_g1_i1	PF05753	Translocon-associated protein beta (TRAPB)	7.7e-14	T	2022-11-08
ppa_stranded_DN27228_c1_g2_i2	PF05769	SIKE family	3.7e-12	T	2022-11-08
Contig16-snapTAU.184	PF00520	Ion transport protein	6.1e-11	T	2022-11-08
PPA01285	PF00025	ADP-ribosylation factor family	7.4e-61	T	2022-11-08
PPA30023	PF01757	Acyltransferase family	2.3e-22	T	2022-11-08
PPA30023	PF19040	SGNH domain (fused to AT3 domains)	4.8e-14	T	2022-11-08
PPA39738	PF13920	Zinc finger, C3HC4 type (RING finger)	1.6e-07	T	2022-11-08
PPA42087	PF17921	Integrase zinc binding domain	6.6e-15	T	2022-11-08
ppa_stranded_DN9149_c0_g1_i1	PF01545	Cation efflux family	1.3e-16	T	2022-11-08
PPA39298	PF03006	Haemolysin-III related	2.2e-40	T	2022-11-08
PPA14504	PF02089	Palmitoyl protein thioesterase	2.1e-27	T	2022-11-08
PPA44492	PF00704	Glycosyl hydrolases family 18	1.3e-23	T	2022-11-08
ppa_stranded_DN27313_c0_g2_i1	PF07575	Nup85 Nucleoporin	3.1e-59	T	2022-11-08
PPA28576	PF00262	Calreticulin family	2e-147	T	2022-11-08
Iso_D.2916.1	PF04193	PQ loop repeat	1.3e-05	T	2022-11-08
Iso_D.2916.1	PF04193	PQ loop repeat	2.2e-11	T	2022-11-08
PPA00264	PF00104	Ligand-binding domain of nuclear hormone receptor	1.9e-06	T	2022-11-08
PPA00264	PF00105	Zinc finger, C4 type (two domains)	7.6e-27	T	2022-11-08
PPA16456	PF01425	Amidase	2.1e-83	T	2022-11-08
PPA25822	PF00201	UDP-glucoronosyl and UDP-glucosyl transferase	6e-16	T	2022-11-08
PPA25822	PF00201	UDP-glucoronosyl and UDP-glucosyl transferase	7.9e-09	T	2022-11-08
PPA18685	PF12325	TATA element modulatory factor 1 TATA binding	3.1e-11	T	2022-11-08
ppa_stranded_DN28740_c0_g3_i1	PF03835	Rad4 transglutaminase-like domain	1.1e-12	T	2022-11-08
ppa_stranded_DN27383_c1_g1_i5	PF00501	AMP-binding enzyme	3.6e-102	T	2022-11-08
ppa_stranded_DN27383_c1_g1_i5	PF13193	AMP-binding enzyme C-terminal domain	3.2e-05	T	2022-11-08
PPA35441	PF00058	Low-density lipoprotein receptor repeat class B	7e-11	T	2022-11-08
PPA35441	PF00058	Low-density lipoprotein receptor repeat class B	6.6e-06	T	2022-11-08
PPA01542	PF02990	Endomembrane protein 70	1.1e-150	T	2022-11-08
ppa_stranded_DN479_c0_g2_i1	PF05731	TROVE domain	3.6e-92	T	2022-11-08
PPA22991	PF03178	CPSF A subunit region	6e-33	T	2022-11-08
PPA34911	PF03125	C. elegans Sre G protein-coupled chemoreceptor	7.7e-07	T	2022-11-08
PPA34911	PF03125	C. elegans Sre G protein-coupled chemoreceptor	3.5e-09	T	2022-11-08
PPA37970	PF00635	MSP (Major sperm protein) domain	1.5e-23	T	2022-11-08
PPA03862	PF00168	C2 domain	3.6e-16	T	2022-11-08
PPA39424	PF03810	Importin-beta N-terminal domain	2.5e-09	T	2022-11-08
PPA39424	PF13513	HEAT-like repeat	4.8e-13	T	2022-11-08
ppa_stranded_DN24746_c0_g1_i2	PF00108	Thiolase, N-terminal domain	6e-77	T	2022-11-08
ppa_stranded_DN24746_c0_g1_i2	PF02803	Thiolase, C-terminal domain	3.1e-39	T	2022-11-08
PPA18365	PF00149	Calcineurin-like phosphoesterase	6.8e-26	T	2022-11-08
PPA26317	PF00852	Glycosyltransferase family 10 (fucosyltransferase) C-term	6.6e-48	T	2022-11-08
PPA26317	PF17039	Fucosyltransferase, N-terminal	2.7e-24	T	2022-11-08
ppa_stranded_DN31001_c0_g2_i1	PF10373	Est1 DNA/RNA binding domain	1e-28	T	2022-11-08
ppa_stranded_DN31001_c0_g2_i1	PF10374	Telomerase activating protein Est1	3.1e-11	T	2022-11-08
ppa_stranded_DN31001_c0_g2_i1	PF13638	PIN domain	4.9e-15	T	2022-11-08
PPA40674	PF07914	Protein of unknown function (DUF1679)	1.1e-20	T	2022-11-08
ppa_stranded_DN19053_c0_g1_i1	PF04004	Leo1-like protein	9.4e-47	T	2022-11-08
PPA28051	PF00651	BTB/POZ domain	8.6e-05	T	2022-11-08
ppa_stranded_DN29867_c1_g2_i5	PF00773	RNB domain	5.1e-73	T	2022-11-08
ppa_stranded_DN29867_c1_g2_i5	PF17216	Rrp44-like cold shock domain	3.6e-09	T	2022-11-08
ppa_stranded_DN29867_c1_g2_i5	PF17849	Dis3-like cold-shock domain 2 (CSD2)	2.1e-17	T	2022-11-08
PPA21380	PF00646	F-box domain	4.5e-05	T	2022-11-08
ppa_stranded_DN25995_c0_g1_i1	PF00248	Aldo/keto reductase family	4.4e-46	T	2022-11-08
PPA00938	PF05303	Protein of unknown function (DUF727)	4.7e-06	T	2022-11-08
PPA00938	PF12807	Translation initiation factor eIF3 subunit 135	1.1e-17	T	2022-11-08
PPA00938	PF12807	Translation initiation factor eIF3 subunit 135	2.3e-11	T	2022-11-08
PPA00938	PF13236	Clustered mitochondria	2.2e-81	T	2022-11-08
PPA00938	PF15044	Mitochondrial function, CLU-N-term	6.7e-16	T	2022-11-08
PPA14219	PF00270	DEAD/DEAH box helicase	1.3e-47	T	2022-11-08
PPA14219	PF00271	Helicase conserved C-terminal domain	1e-28	T	2022-11-08
PPA14603	PF01400	Astacin (Peptidase family M12A)	3.6e-26	T	2022-11-08
Contig23-snapTAU.204	PF00111	2Fe-2S iron-sulfur cluster binding domain	1.9e-06	T	2022-11-08
Contig23-snapTAU.204	PF01315	Aldehyde oxidase and xanthine dehydrogenase, a/b hammerhead domain	5.4e-31	T	2022-11-08
Contig23-snapTAU.204	PF01799	[2Fe-2S] binding domain	3.3e-29	T	2022-11-08
Contig23-snapTAU.204	PF02738	Molybdopterin-binding domain of aldehyde dehydrogenase	1.1e-144	T	2022-11-08
PPA37600	PF02995	Protein of unknown function (DUF229)	1.3e-21	T	2022-11-08
PPA08403	PF00027	Cyclic nucleotide-binding domain	2e-11	T	2022-11-08
PPA08403	PF00027	Cyclic nucleotide-binding domain	7.2e-11	T	2022-11-08
PPA08403	PF00610	Domain found in Dishevelled, Egl-10, and Pleckstrin (DEP)	4.4e-09	T	2022-11-08
PPA08403	PF00617	RasGEF domain	8.3e-41	T	2022-11-08
PPA08403	PF00618	RasGEF N-terminal motif	6.2e-08	T	2022-11-08
ppa_stranded_DN19307_c0_g2_i1	PF00510	Cytochrome c oxidase subunit III	7.4e-101	T	2022-11-08
PPA14249	PF00178	Ets-domain	3.4e-15	T	2022-11-08
ppa_stranded_DN19882_c0_g1_i1	PF13855	Leucine rich repeat	7.1e-08	T	2022-11-08
ppa_stranded_DN19882_c0_g1_i1	PF13855	Leucine rich repeat	5.6e-12	T	2022-11-08
PPA35123	PF03125	C. elegans Sre G protein-coupled chemoreceptor	5.2e-09	T	2022-11-08
PPA04321	PF00106	short chain dehydrogenase	1.1e-37	T	2022-11-08
ppa_stranded_DN30270_c4_g1_i1	PF00076	RNA recognition motif. (a.k.a. RRM, RBD, or RNP domain)	2e-15	T	2022-11-08
ppa_stranded_DN20151_c0_g1_i1	PF02535	ZIP Zinc transporter	4.5e-38	T	2022-11-08
Iso_D.5945.12	PF13347	MFS/sugar transport protein	2.5e-18	T	2022-11-08
PPA25365	PF12796	Ankyrin repeats (3 copies)	4.7e-09	T	2022-11-08
PPA01667	PF00041	Fibronectin type III domain	4.1e-06	T	2022-11-08
PPA01667	PF00041	Fibronectin type III domain	7e-07	T	2022-11-08
PPA01667	PF00069	Protein kinase domain	6.4e-30	T	2022-11-08
PPA01667	PF00069	Protein kinase domain	2.5e-29	T	2022-11-08
PPA01667	PF00621	RhoGEF domain	3.5e-09	T	2022-11-08
PPA01667	PF07679	Immunoglobulin I-set domain	2e-12	T	2022-11-08
PPA01667	PF07679	Immunoglobulin I-set domain	6.4e-07	T	2022-11-08
PPA01667	PF07679	Immunoglobulin I-set domain	1.3e-17	T	2022-11-08
PPA01667	PF07679	Immunoglobulin I-set domain	2.1e-14	T	2022-11-08
PPA01667	PF07679	Immunoglobulin I-set domain	4.7e-13	T	2022-11-08
PPA01667	PF07679	Immunoglobulin I-set domain	3e-13	T	2022-11-08
PPA01667	PF07679	Immunoglobulin I-set domain	1.2e-14	T	2022-11-08
PPA01667	PF07679	Immunoglobulin I-set domain	9.7e-09	T	2022-11-08
PPA01667	PF07679	Immunoglobulin I-set domain	6.5e-11	T	2022-11-08
PPA01667	PF07679	Immunoglobulin I-set domain	6.3e-14	T	2022-11-08
PPA01667	PF07679	Immunoglobulin I-set domain	3.4e-07	T	2022-11-08
PPA01667	PF07679	Immunoglobulin I-set domain	9.2e-12	T	2022-11-08
PPA01667	PF07679	Immunoglobulin I-set domain	7.2e-15	T	2022-11-08
PPA01667	PF07679	Immunoglobulin I-set domain	2e-18	T	2022-11-08
PPA01667	PF07679	Immunoglobulin I-set domain	5e-12	T	2022-11-08
PPA01667	PF07679	Immunoglobulin I-set domain	6.3e-22	T	2022-11-08
PPA01667	PF07679	Immunoglobulin I-set domain	8.1e-14	T	2022-11-08
PPA01667	PF07679	Immunoglobulin I-set domain	4e-17	T	2022-11-08
PPA01667	PF07679	Immunoglobulin I-set domain	1.1e-09	T	2022-11-08
PPA01667	PF07679	Immunoglobulin I-set domain	3.3e-08	T	2022-11-08
PPA01667	PF07679	Immunoglobulin I-set domain	1.7e-10	T	2022-11-08
PPA01667	PF07679	Immunoglobulin I-set domain	1.6e-13	T	2022-11-08
PPA01667	PF07679	Immunoglobulin I-set domain	1.3e-13	T	2022-11-08
PPA01667	PF07679	Immunoglobulin I-set domain	1.4e-10	T	2022-11-08
PPA01667	PF07679	Immunoglobulin I-set domain	5.2e-08	T	2022-11-08
PPA01667	PF07679	Immunoglobulin I-set domain	5.2e-12	T	2022-11-08
PPA01667	PF07679	Immunoglobulin I-set domain	1.9e-11	T	2022-11-08
PPA01667	PF07679	Immunoglobulin I-set domain	4.2e-15	T	2022-11-08
PPA01667	PF07679	Immunoglobulin I-set domain	1.8e-15	T	2022-11-08
PPA01667	PF07679	Immunoglobulin I-set domain	7e-16	T	2022-11-08
PPA01667	PF07679	Immunoglobulin I-set domain	3e-14	T	2022-11-08
PPA01667	PF07679	Immunoglobulin I-set domain	1e-10	T	2022-11-08
PPA01667	PF07679	Immunoglobulin I-set domain	1.1e-19	T	2022-11-08
PPA01667	PF07679	Immunoglobulin I-set domain	1.4e-14	T	2022-11-08
PPA01667	PF07679	Immunoglobulin I-set domain	6.6e-08	T	2022-11-08
PPA01667	PF07679	Immunoglobulin I-set domain	3.2e-10	T	2022-11-08
PPA01667	PF07679	Immunoglobulin I-set domain	1.9e-11	T	2022-11-08
PPA01667	PF07679	Immunoglobulin I-set domain	7.5e-21	T	2022-11-08
PPA01667	PF07679	Immunoglobulin I-set domain	6.2e-17	T	2022-11-08
PPA01667	PF07679	Immunoglobulin I-set domain	9.4e-16	T	2022-11-08
PPA01667	PF07679	Immunoglobulin I-set domain	6.2e-16	T	2022-11-08
PPA01667	PF07679	Immunoglobulin I-set domain	1.4e-13	T	2022-11-08
PPA01667	PF07679	Immunoglobulin I-set domain	3.2e-19	T	2022-11-08
PPA01667	PF07679	Immunoglobulin I-set domain	1.8e-19	T	2022-11-08
PPA01667	PF07679	Immunoglobulin I-set domain	1e-13	T	2022-11-08
PPA01667	PF07679	Immunoglobulin I-set domain	5.2e-17	T	2022-11-08
PPA01667	PF07679	Immunoglobulin I-set domain	8.9e-17	T	2022-11-08
PPA01667	PF07679	Immunoglobulin I-set domain	3.1e-12	T	2022-11-08
PPA01667	PF07679	Immunoglobulin I-set domain	2.5e-17	T	2022-11-08
PPA01667	PF07679	Immunoglobulin I-set domain	1.4e-17	T	2022-11-08
PPA01667	PF07679	Immunoglobulin I-set domain	1.7e-09	T	2022-11-08
PPA01667	PF07679	Immunoglobulin I-set domain	8.2e-14	T	2022-11-08
Contig58-snapTAU.108	PF00135	Carboxylesterase family	1.5e-73	T	2022-11-08
ppa_stranded_DN28459_c0_g1_i2	PF00059	Lectin C-type domain	8.2e-12	T	2022-11-08
ppa_stranded_DN28459_c0_g1_i2	PF00092	von Willebrand factor type A domain	2e-10	T	2022-11-08
Contig36-snapTAU.125	PF03874	RNA polymerase Rpb4	7.6e-21	T	2022-11-08
PPA42770	PF10545	Alcohol dehydrogenase transcription factor Myb/SANT-like	1.6e-06	T	2022-11-08
PPA40189	PF03732	Retrotransposon gag protein	3.1e-06	T	2022-11-08
PPA40189	PF17921	Integrase zinc binding domain	8.4e-17	T	2022-11-08
PPA19816	PF00328	Histidine phosphatase superfamily (branch 2)	5.2e-21	T	2022-11-08
PPA34816	PF00076	RNA recognition motif. (a.k.a. RRM, RBD, or RNP domain)	1.3e-07	T	2022-11-08
ppa_stranded_DN25953_c1_g1_i3	PF00326	Prolyl oligopeptidase family	8.7e-41	T	2022-11-08
Contig18-snapTAU.220	PF17619	Secreted clade V proteins	1.3e-26	T	2022-11-08
PPA08535	PF03114	BAR domain	2.1e-08	T	2022-11-08
ppa_stranded_DN16268_c0_g2_i1	PF00106	short chain dehydrogenase	6.2e-13	T	2022-11-08
isototal.3632.2	PF04147	Nop14-like family	1.2e-171	T	2022-11-08
PPA07801	PF01575	MaoC like domain	1.7e-22	T	2022-11-08
PPA40642	PF00005	ABC transporter	5.8e-21	T	2022-11-08
PPA40642	PF00005	ABC transporter	1.1e-28	T	2022-11-08
PPA40642	PF12698	ABC-2 family transporter protein	1.2e-11	T	2022-11-08
PPA40642	PF12698	ABC-2 family transporter protein	9.3e-27	T	2022-11-08
ppa_stranded_DN18915_c0_g1_i1	PF09531	Nucleoporin protein Ndc1-Nup	3.8e-25	T	2022-11-08
PPA21290	PF00884	Sulfatase	6.8e-75	T	2022-11-08
PPA21290	PF14707	C-terminal region of aryl-sulfatase	2.1e-26	T	2022-11-08
PPA00131	PF00230	Major intrinsic protein	4.3e-34	T	2022-11-08
Iso_D.5920.2	PF01928	CYTH domain	1.7e-11	T	2022-11-08
ppa_stranded_DN31289_c0_g4_i5	PF00176	SNF2-related domain	1.5e-76	T	2022-11-08
ppa_stranded_DN31289_c0_g4_i5	PF00271	Helicase conserved C-terminal domain	1.1e-19	T	2022-11-08
ppa_stranded_DN31289_c0_g4_i5	PF00505	HMG (high mobility group) box	4.4e-14	T	2022-11-08
ppa_stranded_DN31289_c0_g4_i5	PF00505	HMG (high mobility group) box	2.3e-14	T	2022-11-08
ppa_stranded_DN31289_c0_g4_i5	PF00505	HMG (high mobility group) box	1.5e-06	T	2022-11-08
ppa_stranded_DN31289_c0_g4_i5	PF00505	HMG (high mobility group) box	1.1e-14	T	2022-11-08
ppa_stranded_DN31289_c0_g4_i5	PF00505	HMG (high mobility group) box	4.6e-08	T	2022-11-08
ppa_stranded_DN31289_c0_g4_i5	PF00505	HMG (high mobility group) box	4.3e-11	T	2022-11-08
PPA33290	PF12937	F-box-like	1.2e-06	T	2022-11-08
ppa_stranded_DN25771_c0_g1_i1	PF00169	PH domain	1.5e-10	T	2022-11-08
PPA23168	PF13918	PLD-like domain	4e-14	T	2022-11-08
ppa_stranded_DN29031_c0_g1_i1	PF00856	SET domain	1.2e-13	T	2022-11-08
PPA05202	PF00012	Hsp70 protein	1.3e-158	T	2022-11-08
PPA35013	PF00001	7 transmembrane receptor (rhodopsin family)	1.2e-32	T	2022-11-08
ppa_stranded_DN20867_c0_g1_i1	PF02214	BTB/POZ domain	3.6e-08	T	2022-11-08
PPA06462	PF00169	PH domain	1.5e-11	T	2022-11-08
PPA06462	PF00307	Calponin homology (CH) domain	2.2e-24	T	2022-11-08
PPA06462	PF00307	Calponin homology (CH) domain	5.6e-20	T	2022-11-08
PPA06462	PF00435	Spectrin repeat	5.7e-12	T	2022-11-08
PPA06462	PF00435	Spectrin repeat	7.5e-11	T	2022-11-08
PPA06462	PF00435	Spectrin repeat	1.6e-12	T	2022-11-08
PPA06462	PF00435	Spectrin repeat	7.5e-19	T	2022-11-08
PPA06462	PF00435	Spectrin repeat	3.5e-17	T	2022-11-08
PPA06462	PF00435	Spectrin repeat	3.1e-10	T	2022-11-08
PPA06462	PF00435	Spectrin repeat	1.4e-07	T	2022-11-08
PPA06462	PF00435	Spectrin repeat	7.1e-19	T	2022-11-08
PPA06462	PF00435	Spectrin repeat	1.2e-19	T	2022-11-08
PPA06462	PF00435	Spectrin repeat	6.2e-18	T	2022-11-08
PPA06462	PF00435	Spectrin repeat	8.1e-12	T	2022-11-08
PPA06462	PF00435	Spectrin repeat	1e-16	T	2022-11-08
PPA06462	PF00435	Spectrin repeat	2e-13	T	2022-11-08
PPA06462	PF00435	Spectrin repeat	2e-17	T	2022-11-08
PPA06462	PF00435	Spectrin repeat	2.5e-13	T	2022-11-08
PPA06462	PF00435	Spectrin repeat	8.8e-19	T	2022-11-08
PPA06462	PF00435	Spectrin repeat	3.2e-14	T	2022-11-08
PPA34289	PF00135	Carboxylesterase family	3.3e-113	T	2022-11-08
PPA35980	PF07690	Major Facilitator Superfamily	2.8e-21	T	2022-11-08
PPA20736	PF00909	Ammonium Transporter Family	9.9e-60	T	2022-11-08
PPA36384	PF14529	Endonuclease-reverse transcriptase	6.6e-10	T	2022-11-08
PPA02812	PF03761	Nematode trypsin-6-like family	0.00013	T	2022-11-08
PPA02812	PF03761	Nematode trypsin-6-like family	7e-13	T	2022-11-08
PPA27650	PF08718	Glycolipid transfer protein (GLTP)	9.1e-06	T	2022-11-08
PPA27650	PF19281	Phytanoyl-CoA hydroxylase-interacting protein C-terminus	2e-09	T	2022-11-08
PPA10471	PF00153	Mitochondrial carrier protein	5.8e-09	T	2022-11-08
PPA10471	PF00153	Mitochondrial carrier protein	7.1e-09	T	2022-11-08
PPA10471	PF00153	Mitochondrial carrier protein	3.5e-11	T	2022-11-08
PPA41248	PF01151	GNS1/SUR4 family	2e-27	T	2022-11-08
PPA41248	PF01151	GNS1/SUR4 family	2.1e-47	T	2022-11-08
PPA41248	PF01151	GNS1/SUR4 family	3.3e-13	T	2022-11-08
PPA40948	PF03125	C. elegans Sre G protein-coupled chemoreceptor	3.8e-06	T	2022-11-08
ppa_stranded_DN28677_c0_g1_i1	PF00241	Cofilin/tropomyosin-type actin-binding protein	1.5e-31	T	2022-11-08
ppa_stranded_DN27208_c0_g1_i3	PF04042	DNA polymerase alpha/epsilon subunit B	1.6e-38	T	2022-11-08
ppa_stranded_DN27208_c0_g1_i3	PF12213	DNA polymerases epsilon N terminal	7.2e-12	T	2022-11-08
PPA06072	PF01596	O-methyltransferase	4.2e-38	T	2022-11-08
PPA06072	PF01596	O-methyltransferase	1.4e-06	T	2022-11-08
PPA11608	PF10323	Serpentine type 7TM GPCR chemoreceptor Srv	1e-31	T	2022-11-08
PPA01802	PF00736	EF-1 guanine nucleotide exchange domain	1.4e-33	T	2022-11-08
PPA01802	PF10587	Eukaryotic elongation factor 1 beta central acidic region	3.2e-09	T	2022-11-08
ppa_stranded_DN19800_c0_g1_i1	PF15786	PET assembly of cytochrome c oxidase, mitochondrial	1.2e-07	T	2022-11-08
ppa_stranded_DN24068_c0_g2_i2	PF01060	Transthyretin-like family	1.1e-10	T	2022-11-08
PPA29501	PF10327	Serpentine type 7TM GPCR chemoreceptor Sri	2e-09	T	2022-11-08
PPA29501	PF13417	Glutathione S-transferase, N-terminal domain	6.5e-09	T	2022-11-08
PPA38658	PF02136	Nuclear transport factor 2 (NTF2) domain	3.3e-23	T	2022-11-08
ppa_stranded_DN31477_c1_g5_i1	PF01094	Receptor family ligand binding region	1.7e-07	T	2022-11-08
ppa_stranded_DN31157_c1_g2_i2	PF00004	ATPase family associated with various cellular activities (AAA)	6.6e-43	T	2022-11-08
ppa_stranded_DN31157_c1_g2_i2	PF16450	Proteasomal ATPase OB C-terminal domain	1.5e-09	T	2022-11-08
ppa_stranded_DN31157_c1_g2_i2	PF17862	AAA+ lid domain	4.3e-11	T	2022-11-08
PPA00926	PF08694	Ubiquitin-fold modifier-conjugating enzyme 1	5.1e-83	T	2022-11-08
ppa_stranded_DN26998_c0_g1_i1	PF00361	Proton-conducting membrane transporter	4.9e-16	T	2022-11-08
Contig71-snapTAU.8	PF00092	von Willebrand factor type A domain	5.7e-30	T	2022-11-08
Contig71-snapTAU.8	PF00092	von Willebrand factor type A domain	3.6e-29	T	2022-11-08
Contig71-snapTAU.8	PF00092	von Willebrand factor type A domain	4.7e-29	T	2022-11-08
Contig71-snapTAU.8	PF00092	von Willebrand factor type A domain	2.5e-28	T	2022-11-08
Contig71-snapTAU.8	PF01549	ShK domain-like	0.15	T	2022-11-08
Contig71-snapTAU.8	PF01549	ShK domain-like	2.3e-05	T	2022-11-08
Contig71-snapTAU.8	PF01549	ShK domain-like	0.41	T	2022-11-08
Contig71-snapTAU.8	PF01549	ShK domain-like	9.1e-07	T	2022-11-08
ppa_stranded_DN23301_c0_g1_i1	PF07859	alpha/beta hydrolase fold	1.3e-38	T	2022-11-08
ppa_stranded_DN23301_c0_g1_i1	PF07859	alpha/beta hydrolase fold	5.2e-15	T	2022-11-08
ppa_stranded_DN21266_c0_g1_i2	PF01491	Frataxin-like domain	1.8e-28	T	2022-11-08
ppa_stranded_DN29806_c0_g1_i1	PF00730	HhH-GPD superfamily base excision DNA repair protein	9.1e-09	T	2022-11-08
ppa_stranded_DN29806_c0_g1_i1	PF07934	8-oxoguanine DNA glycosylase, N-terminal domain	3e-22	T	2022-11-08
PPA19409	PF06579	Caenorhabditis elegans ly-6-related protein	1.4e-40	T	2022-11-08
ppa_stranded_DN48028_c0_g1_i1	PF00965	Tissue inhibitor of metalloproteinase	1.9e-12	T	2022-11-08
Contig36-snapTAU.145	PF13622	Thioesterase-like superfamily	9.9e-53	T	2022-11-08
PPA29382	PF01484	Nematode cuticle collagen N-terminal domain	3.2e-11	T	2022-11-08
ppa_stranded_DN16647_c0_g1_i2	PF14719	Phosphotyrosine interaction domain (PTB/PID)	6.6e-74	T	2022-11-08
PPA36756	PF00125	Core histone H2A/H2B/H3/H4	4.4e-14	T	2022-11-08
PPA36756	PF16211	C-terminus of histone H2A	1.7e-07	T	2022-11-08
PPA18789	PF00076	RNA recognition motif. (a.k.a. RRM, RBD, or RNP domain)	6.4e-16	T	2022-11-08
PPA33111	PF00149	Calcineurin-like phosphoesterase	2.4e-21	T	2022-11-08
PPA41829	PF06342	Alpha/beta hydrolase of unknown function (DUF1057)	3.7e-83	T	2022-11-08
ppa_stranded_DN31537_c11_g2_i5	PF00085	Thioredoxin	1.4e-05	T	2022-11-08
ppa_stranded_DN31537_c11_g2_i5	PF00226	DnaJ domain	2.4e-20	T	2022-11-08
Iso_D.11069.1	PF01221	Dynein light chain type 1	1.2e-14	T	2022-11-08
PPA12076	PF00122	E1-E2 ATPase	3.7e-32	T	2022-11-08
PPA12076	PF00689	Cation transporting ATPase, C-terminus	1.3e-38	T	2022-11-08
PPA12076	PF00690	Cation transporter/ATPase, N-terminus	2.5e-10	T	2022-11-08
PPA12076	PF13246	Cation transport ATPase (P-type)	4.5e-16	T	2022-11-08
ppa_stranded_DN19105_c0_g2_i1	PF00092	von Willebrand factor type A domain	1.4e-20	T	2022-11-08
ppa_stranded_DN19105_c0_g2_i1	PF00092	von Willebrand factor type A domain	1.8e-28	T	2022-11-08
ppa_stranded_DN19105_c0_g2_i1	PF00100	Zona pellucida-like domain	3.1e-12	T	2022-11-08
PPA35924	PF02902	Ulp1 protease family, C-terminal catalytic domain	2e-05	T	2022-11-08
ppa_stranded_DN27949_c1_g1_i1	PF07914	Protein of unknown function (DUF1679)	1.6e-80	T	2022-11-08
PPA19380	PF00955	HCO3- transporter family	5.2e-72	T	2022-11-08
PPA19380	PF00955	HCO3- transporter family	1.2e-60	T	2022-11-08
ppa_stranded_DN29194_c2_g1_i8	PF00104	Ligand-binding domain of nuclear hormone receptor	5.3e-15	T	2022-11-08
ppa_stranded_DN29194_c2_g1_i8	PF00105	Zinc finger, C4 type (two domains)	5.2e-09	T	2022-11-08
ppa_stranded_DN15377_c0_g1_i1	PF15795	Ectodermal ciliogenesis protein	4.8e-30	T	2022-11-08
Iso_D.51.1	PF01384	Phosphate transporter family	1e-128	T	2022-11-08
PPA14680	PF00201	UDP-glucoronosyl and UDP-glucosyl transferase	1.8e-05	T	2022-11-08
PPA14680	PF00201	UDP-glucoronosyl and UDP-glucosyl transferase	4.8e-24	T	2022-11-08
PPA34838	PF06653	Tight junction protein, Claudin-like	2.2e-14	T	2022-11-08
Iso_D.194.2	PF00013	KH domain	0.00011	T	2022-11-08
ppa_stranded_DN8878_c0_g1_i1	PF01757	Acyltransferase family	5e-16	T	2022-11-08
ppa_stranded_DN8878_c0_g1_i1	PF20146	Nose resistant-to-fluoxetine protein, N-terminal domain	4.3e-18	T	2022-11-08
PPA42445	PF10317	Serpentine type 7TM GPCR chemoreceptor Srd	3.2e-27	T	2022-11-08
PPA34925	PF01370	NAD dependent epimerase/dehydratase family	7.2e-19	T	2022-11-08
PPA37225	PF00595	PDZ domain	2.2e-11	T	2022-11-08
ppa_stranded_DN27586_c0_g1_i1	PF00009	Elongation factor Tu GTP binding domain	1.2e-48	T	2022-11-08
ppa_stranded_DN27586_c0_g1_i1	PF00679	Elongation factor G C-terminus	1.3e-09	T	2022-11-08
ppa_stranded_DN27586_c0_g1_i1	PF03144	Elongation factor Tu domain 2	3.7e-07	T	2022-11-08
ppa_stranded_DN27586_c0_g1_i1	PF14492	Elongation Factor G, domain III	1.7e-07	T	2022-11-08
Contig31-snapTAU.248	PF04790	Sarcoglycan complex subunit protein	3.7e-63	T	2022-11-08
ppa_stranded_DN31011_c3_g9_i1	PF00651	BTB/POZ domain	3.8e-05	T	2022-11-08
PPA12535	PF01008	Initiation factor 2 subunit family	1.9e-17	T	2022-11-08
PPA09565	PF00614	Phospholipase D Active site motif	3.5e-06	T	2022-11-08
PPA09565	PF13918	PLD-like domain	1.2e-21	T	2022-11-08
ppa_stranded_DN30560_c7_g3_i1	PF05047	Mitochondrial ribosomal protein L51 / S25 / CI-B8 domain	5e-07	T	2022-11-08
PPA42920	PF00096	Zinc finger, C2H2 type	0.013	T	2022-11-08
PPA42920	PF00096	Zinc finger, C2H2 type	0.0014	T	2022-11-08
ppa_stranded_DN16635_c0_g1_i1	PF00069	Protein kinase domain	1.1e-17	T	2022-11-08
PPA02927	PF02181	Formin Homology 2 Domain	3.6e-67	T	2022-11-08
PPA02927	PF06367	Diaphanous FH3 Domain	3e-29	T	2022-11-08
ppa_stranded_DN26068_c0_g1_i2	PF00067	Cytochrome P450	1.1e-103	T	2022-11-08
Iso_D.9239.1	PF07914	Protein of unknown function (DUF1679)	2.6e-47	T	2022-11-08
Iso_D.9239.1	PF07914	Protein of unknown function (DUF1679)	8.9e-32	T	2022-11-08
PPA33966	PF00635	MSP (Major sperm protein) domain	9.5e-20	T	2022-11-08
PPA11136	PF13445	RING-type zinc-finger	0.00023	T	2022-11-08
PPA36832	PF00024	PAN domain	1.7e-06	T	2022-11-08
PPA36832	PF00024	PAN domain	4.6e-07	T	2022-11-08
PPA36832	PF00024	PAN domain	9.2e-08	T	2022-11-08
ppa_stranded_DN30207_c2_g3_i1	PF00038	Intermediate filament protein	2.4e-64	T	2022-11-08
ppa_stranded_DN30207_c2_g3_i1	PF00932	Lamin Tail Domain	1.1e-08	T	2022-11-08
PPA36848	PF01484	Nematode cuticle collagen N-terminal domain	9.3e-10	T	2022-11-08
PPA33532	PF00493	MCM P-loop domain	2.4e-98	T	2022-11-08
PPA33532	PF14551	MCM N-terminal domain	4.1e-08	T	2022-11-08
PPA33532	PF17207	MCM OB domain	8.2e-31	T	2022-11-08
PPA33532	PF17855	MCM AAA-lid domain	4.6e-23	T	2022-11-08
PPA28089	PF00012	Hsp70 protein	2.4e-29	T	2022-11-08
PPA28089	PF00012	Hsp70 protein	2.3e-74	T	2022-11-08
PPA33819	PF00403	Heavy-metal-associated domain	1.5e-07	T	2022-11-08
ppa_stranded_DN22995_c0_g1_i1	PF00069	Protein kinase domain	3.1e-73	T	2022-11-08
PPA04003	PF00005	ABC transporter	9.8e-28	T	2022-11-08
PPA04003	PF00005	ABC transporter	6.4e-22	T	2022-11-08
PPA04003	PF12698	ABC-2 family transporter protein	1.5e-18	T	2022-11-08
PPA04003	PF12698	ABC-2 family transporter protein	1.1e-19	T	2022-11-08
ppa_stranded_DN21847_c0_g2_i2	PF00224	Pyruvate kinase, barrel domain	1e-160	T	2022-11-08
ppa_stranded_DN21847_c0_g2_i2	PF02887	Pyruvate kinase, alpha/beta domain	2.8e-31	T	2022-11-08
PPA41261	PF00067	Cytochrome P450	2.7e-49	T	2022-11-08
PPA41261	PF00067	Cytochrome P450	6.8e-22	T	2022-11-08
PPA43086	PF10318	Serpentine type 7TM GPCR chemoreceptor Srh	1.3e-15	T	2022-11-08
ppa_stranded_DN23454_c0_g2_i1	PF00076	RNA recognition motif. (a.k.a. RRM, RBD, or RNP domain)	3.7e-12	T	2022-11-08
PPA18683	PF00107	Zinc-binding dehydrogenase	1.9e-17	T	2022-11-08
PPA18683	PF00109	Beta-ketoacyl synthase, N-terminal domain	2.6e-73	T	2022-11-08
PPA18683	PF00550	Phosphopantetheine attachment site	3.2e-09	T	2022-11-08
PPA18683	PF00698	Acyl transferase domain	1.4e-61	T	2022-11-08
PPA18683	PF00975	Thioesterase domain	3.6e-17	T	2022-11-08
PPA18683	PF02801	Beta-ketoacyl synthase, C-terminal domain	5.3e-41	T	2022-11-08
PPA18683	PF08659	KR domain	5.1e-47	T	2022-11-08
PPA18683	PF14765	Polyketide synthase dehydratase	1.3e-12	T	2022-11-08
PPA18683	PF16197	Ketoacyl-synthetase C-terminal extension	1.5e-32	T	2022-11-08
PPA16252	PF02820	mbt repeat	1.5e-09	T	2022-11-08
PPA02416	PF00282	Pyridoxal-dependent decarboxylase conserved domain	2.3e-37	T	2022-11-08
PPA02416	PF00282	Pyridoxal-dependent decarboxylase conserved domain	9.8e-74	T	2022-11-08
PPA02416	PF00282	Pyridoxal-dependent decarboxylase conserved domain	8.1e-64	T	2022-11-08
PPA02416	PF00282	Pyridoxal-dependent decarboxylase conserved domain	1.7e-16	T	2022-11-08
PPA40767	PF00650	CRAL/TRIO domain	3.4e-20	T	2022-11-08
PPA40767	PF00650	CRAL/TRIO domain	8.5e-23	T	2022-11-08
PPA40767	PF00650	CRAL/TRIO domain	1.4e-06	T	2022-11-08
PPA40767	PF01151	GNS1/SUR4 family	2.5e-50	T	2022-11-08
PPA38762	PF13415	Galactose oxidase, central domain	4.1e-06	T	2022-11-08
PPA38762	PF13415	Galactose oxidase, central domain	1.2e-05	T	2022-11-08
PPA38762	PF13418	Galactose oxidase, central domain	0.00012	T	2022-11-08
PPA00645	PF10326	Serpentine type 7TM GPCR chemoreceptor Str	4.9e-32	T	2022-11-08
PPA00645	PF10326	Serpentine type 7TM GPCR chemoreceptor Str	1.1e-06	T	2022-11-08
PPA00645	PF10326	Serpentine type 7TM GPCR chemoreceptor Str	2.2e-12	T	2022-11-08
PPA00645	PF10326	Serpentine type 7TM GPCR chemoreceptor Str	2.8e-26	T	2022-11-08
PPA35460	PF10323	Serpentine type 7TM GPCR chemoreceptor Srv	2.8e-13	T	2022-11-08
PPA39148	PF03125	C. elegans Sre G protein-coupled chemoreceptor	5e-18	T	2022-11-08
PPA39148	PF03125	C. elegans Sre G protein-coupled chemoreceptor	1.3e-10	T	2022-11-08
PPA39148	PF03125	C. elegans Sre G protein-coupled chemoreceptor	3.1e-18	T	2022-11-08
PPA39148	PF03125	C. elegans Sre G protein-coupled chemoreceptor	4.6e-20	T	2022-11-08
PPA39148	PF03125	C. elegans Sre G protein-coupled chemoreceptor	2.7e-15	T	2022-11-08
PPA00520	PF00096	Zinc finger, C2H2 type	0.004	T	2022-11-08
PPA00520	PF00096	Zinc finger, C2H2 type	0.00053	T	2022-11-08
PPA00520	PF13912	C2H2-type zinc finger	0.0078	T	2022-11-08
ppa_stranded_DN27631_c0_g1_i1	PF00004	ATPase family associated with various cellular activities (AAA)	4.4e-39	T	2022-11-08
ppa_stranded_DN27631_c0_g1_i1	PF17862	AAA+ lid domain	4e-08	T	2022-11-08
ppa_stranded_DN20507_c0_g1_i1	PF00254	FKBP-type peptidyl-prolyl cis-trans isomerase	2.3e-35	T	2022-11-08
PPA39679	PF01663	Type I phosphodiesterase / nucleotide pyrophosphatase	2.6e-06	T	2022-11-08
PPA39679	PF01663	Type I phosphodiesterase / nucleotide pyrophosphatase	1.9e-06	T	2022-11-08
PPA39679	PF04987	Phosphatidylinositolglycan class N (PIG-N)	3.3e-17	T	2022-11-08
PPA38269	PF06602	Myotubularin-like phosphatase domain	1.8e-10	T	2022-11-08
PPA11098	PF00092	von Willebrand factor type A domain	4.5e-15	T	2022-11-08
PPA11098	PF00092	von Willebrand factor type A domain	2.2e-15	T	2022-11-08
PPA11098	PF00092	von Willebrand factor type A domain	1.1e-07	T	2022-11-08
PPA11098	PF00092	von Willebrand factor type A domain	1.1e-10	T	2022-11-08
PPA11098	PF00092	von Willebrand factor type A domain	1.6e-24	T	2022-11-08
PPA11098	PF00092	von Willebrand factor type A domain	2.1e-09	T	2022-11-08
PPA11098	PF00092	von Willebrand factor type A domain	7.7e-24	T	2022-11-08
PPA11098	PF00092	von Willebrand factor type A domain	1.4e-18	T	2022-11-08
PPA40050	PF05486	Signal recognition particle 9 kDa protein (SRP9)	7.4e-10	T	2022-11-08
PPA32242	PF00001	7 transmembrane receptor (rhodopsin family)	4.5e-56	T	2022-11-08
PPA43403	PF06246	Isy1-like splicing family	3.7e-11	T	2022-11-08
PPA23674	PF00854	POT family	8.7e-07	T	2022-11-08
PPA23674	PF00854	POT family	5.7e-25	T	2022-11-08
PPA23674	PF00854	POT family	3.3e-76	T	2022-11-08
PPA23674	PF00854	POT family	2.3e-38	T	2022-11-08
PPA23674	PF00854	POT family	1.6e-09	T	2022-11-08
PPA13818	PF00501	AMP-binding enzyme	9.3e-84	T	2022-11-08
PPA13818	PF13193	AMP-binding enzyme C-terminal domain	3.3e-13	T	2022-11-08
PPA08468	PF05699	hAT family C-terminal dimerisation region	6.8e-13	T	2022-11-08
Contig63-snapTAU.93	PF01060	Transthyretin-like family	1.2e-12	T	2022-11-08
PPA03721	PF10317	Serpentine type 7TM GPCR chemoreceptor Srd	3.3e-34	T	2022-11-08
PPA12400	PF03029	Conserved hypothetical ATP binding protein	5e-75	T	2022-11-08
PPA13728	PF01267	F-actin capping protein alpha subunit	3.8e-93	T	2022-11-08
ppa_stranded_DN25961_c0_g2_i2	PF09340	Histone acetyltransferase subunit NuA4	1.7e-22	T	2022-11-08
PPA01008	PF00069	Protein kinase domain	3.8e-56	T	2022-11-08
PPA01008	PF00415	Regulator of chromosome condensation (RCC1) repeat	1.4e-06	T	2022-11-08
PPA01008	PF00415	Regulator of chromosome condensation (RCC1) repeat	0.00019	T	2022-11-08
PPA01008	PF00415	Regulator of chromosome condensation (RCC1) repeat	4.3e-06	T	2022-11-08
ppa_stranded_DN31610_c0_g2_i1	PF00400	WD domain, G-beta repeat	5.4e-07	T	2022-11-08
ppa_stranded_DN31610_c0_g2_i1	PF00400	WD domain, G-beta repeat	2.7e-07	T	2022-11-08
ppa_stranded_DN31610_c0_g2_i1	PF00400	WD domain, G-beta repeat	1.6e-05	T	2022-11-08
ppa_stranded_DN31610_c0_g2_i1	PF00400	WD domain, G-beta repeat	2.7e-06	T	2022-11-08
ppa_stranded_DN31610_c0_g2_i1	PF00400	WD domain, G-beta repeat	1e-07	T	2022-11-08
ppa_stranded_DN31610_c0_g2_i1	PF00400	WD domain, G-beta repeat	3.3e-06	T	2022-11-08
ppa_stranded_DN31610_c0_g2_i1	PF00400	WD domain, G-beta repeat	0.0033	T	2022-11-08
PPA37961	PF07690	Major Facilitator Superfamily	4e-11	T	2022-11-08
ppa_stranded_DN24159_c0_g2_i1	PF03407	Nucleotide-diphospho-sugar transferase	3.8e-08	T	2022-11-08
ppa_stranded_DN27448_c0_g1_i1	PF10320	Serpentine type 7TM GPCR chemoreceptor Srsx	2.7e-33	T	2022-11-08
PPA34207	PF13359	DDE superfamily endonuclease	6e-28	T	2022-11-08
PPA21692	PF00069	Protein kinase domain	2.9e-71	T	2022-11-08
Iso_D.13404.1	PF00856	SET domain	1.3e-06	T	2022-11-08
PPA35880	PF00046	Homeodomain	1.5e-19	T	2022-11-08
PPA05791	PF00201	UDP-glucoronosyl and UDP-glucosyl transferase	3.9e-43	T	2022-11-08
PPA05791	PF10326	Serpentine type 7TM GPCR chemoreceptor Str	5.4e-19	T	2022-11-08
PPA17160	PF07690	Major Facilitator Superfamily	4.7e-26	T	2022-11-08
ppa_stranded_DN3386_c0_g1_i1	PF02172	KIX domain	2.4e-27	T	2022-11-08
Iso_D.764.1	PF01757	Acyltransferase family	5.4e-27	T	2022-11-08
Iso_D.764.1	PF19040	SGNH domain (fused to AT3 domains)	5.5e-22	T	2022-11-08
PPA40133	PF00001	7 transmembrane receptor (rhodopsin family)	7e-33	T	2022-11-08
PPA26446	PF10324	Serpentine type 7TM GPCR chemoreceptor Srw	2e-27	T	2022-11-08
PPA26446	PF10324	Serpentine type 7TM GPCR chemoreceptor Srw	1.6e-08	T	2022-11-08
PPA44452	PF03564	Protein of unknown function (DUF1759)	1.8e-07	T	2022-11-08
PPA41783	PF00005	ABC transporter	2.8e-30	T	2022-11-08
ppa_stranded_DN25001_c0_g2_i1	PF17171	Glutathione S-transferase, C-terminal domain	3.2e-11	T	2022-11-08
ppa_stranded_DN25001_c0_g2_i1	PF17172	Glutathione S-transferase N-terminal domain	5.1e-16	T	2022-11-08
PPA04944	PF10326	Serpentine type 7TM GPCR chemoreceptor Str	3.9e-05	T	2022-11-08
PPA26308	PF10326	Serpentine type 7TM GPCR chemoreceptor Str	2.5e-06	T	2022-11-08
PPA26308	PF10326	Serpentine type 7TM GPCR chemoreceptor Str	1.1e-12	T	2022-11-08
PPA23860	PF00651	BTB/POZ domain	1.3e-20	T	2022-11-08
PPA28526	PF13202	EF hand	0.0034	T	2022-11-08
PPA28526	PF13833	EF-hand domain pair	2.1e-07	T	2022-11-08
ppa_stranded_DN8586_c0_g1_i1	PF03259	Roadblock/LC7 domain	4.4e-10	T	2022-11-08
Contig87-snapTAU.99	PF01484	Nematode cuticle collagen N-terminal domain	1.8e-13	T	2022-11-08
ppa_stranded_DN28488_c0_g1_i3	PF14678	FANCI solenoid 4	1.1e-06	T	2022-11-08
ppa_stranded_DN28488_c0_g1_i3	PF14680	FANCI helical domain 2	1.8e-27	T	2022-11-08
isopolya.2965.2	PF00271	Helicase conserved C-terminal domain	2.5e-06	T	2022-11-08
isopolya.2965.2	PF13920	Zinc finger, C3HC4 type (RING finger)	7.5e-07	T	2022-11-08
PPA38403	PF00169	PH domain	1.5e-09	T	2022-11-08
PPA04755	PF00646	F-box domain	0.0072	T	2022-11-08
PPA40576	PF01775	Ribosomal proteins 50S-L18Ae/60S-L20/60S-L18A	2.5e-14	T	2022-11-08
ppa_stranded_DN27065_c0_g1_i4	PF04970	Lecithin retinol acyltransferase	6.9e-25	T	2022-11-08
PPA06559	PF07177	Neuralized	1e-21	T	2022-11-08
PPA27513	PF01248	Ribosomal protein L7Ae/L30e/S12e/Gadd45 family	4.6e-07	T	2022-11-08
ppa_stranded_DN48285_c0_g1_i1	PF00059	Lectin C-type domain	0.00012	T	2022-11-08
ppa_stranded_DN21171_c0_g1_i1	PF02752	Arrestin (or S-antigen), C-terminal domain	3.2e-07	T	2022-11-08
PPA40251	PF00400	WD domain, G-beta repeat	0.00089	T	2022-11-08
PPA40251	PF01835	MG2 domain	2.5e-15	T	2022-11-08
PPA40251	PF07703	Alpha-2-macroglobulin bait region domain	5e-07	T	2022-11-08
PPA40251	PF08145	BOP1NT (NUC169) domain	3.9e-97	T	2022-11-08
PPA40251	PF17791	Macroglobulin domain MG3	7.7e-23	T	2022-11-08
ppa_stranded_DN15732_c0_g1_i3	PF05291	Bystin	4.4e-127	T	2022-11-08
ppa_stranded_DN30329_c2_g2_i6	PF01142	tRNA pseudouridine synthase D (TruD)	1.2e-57	T	2022-11-08
ppa_stranded_DN40902_c0_g1_i1	PF07486	Cell Wall Hydrolase	1.4e-14	T	2022-11-08
ppa_stranded_DN21804_c0_g1_i1	PF17976	RING/Ubox like zinc-binding domain	1.6e-17	T	2022-11-08
ppa_stranded_DN21804_c0_g1_i1	PF17978	RING/Ubox like zinc-binding domain	1.5e-12	T	2022-11-08
PPA06263	PF02118	Srg family chemoreceptor	6.4e-24	T	2022-11-08
ppa_stranded_DN31454_c7_g3_i3	PF00063	Myosin head (motor domain)	3.5e-83	T	2022-11-08
ppa_stranded_DN31454_c7_g3_i3	PF01576	Myosin tail	1.1e-102	T	2022-11-08
ppa_stranded_DN31212_c0_g3_i1	PF05577	Serine carboxypeptidase S28	4e-121	T	2022-11-08
ppa_stranded_DN31212_c0_g3_i1	PF05577	Serine carboxypeptidase S28	3e-108	T	2022-11-08
PPA43137	PF00344	SecY	3.6e-40	T	2022-11-08
PPA15590	PF10326	Serpentine type 7TM GPCR chemoreceptor Str	2.7e-29	T	2022-11-08
PPA15590	PF10326	Serpentine type 7TM GPCR chemoreceptor Str	3.6e-42	T	2022-11-08
PPA41869	PF14529	Endonuclease-reverse transcriptase	2.1e-15	T	2022-11-08
ppa_stranded_DN20111_c0_g1_i1	PF13574	Metallo-peptidase family M12B Reprolysin-like	2e-23	T	2022-11-08
ppa_stranded_DN23857_c0_g1_i1	PF01392	Fz domain	1.7e-29	T	2022-11-08
ppa_stranded_DN23857_c0_g1_i1	PF01534	Frizzled/Smoothened family membrane region	2.2e-101	T	2022-11-08
ppa_stranded_DN28412_c0_g3_i3	PF13499	EF-hand domain pair	9.7e-08	T	2022-11-08
ppa_stranded_DN25756_c0_g1_i2	PF09762	CCDC93, coiled-coil domain	1.1e-58	T	2022-11-08
PPA43733	PF10327	Serpentine type 7TM GPCR chemoreceptor Sri	6e-06	T	2022-11-08
PPA17188	PF00005	ABC transporter	1.2e-34	T	2022-11-08
PPA17188	PF00005	ABC transporter	1.4e-35	T	2022-11-08
PPA17188	PF00664	ABC transporter transmembrane region	4.5e-54	T	2022-11-08
PPA17188	PF00664	ABC transporter transmembrane region	2.2e-11	T	2022-11-08
PPA17188	PF00664	ABC transporter transmembrane region	3.6e-46	T	2022-11-08
ppa_stranded_DN21144_c0_g1_i1	PF02251	Proteasome activator pa28 alpha subunit	1.2e-14	T	2022-11-08
ppa_stranded_DN21144_c0_g1_i1	PF02252	Proteasome activator pa28 beta subunit	1.1e-61	T	2022-11-08
PPA15889	PF00080	Copper/zinc superoxide dismutase (SODC)	3.6e-41	T	2022-11-08
ppa_stranded_DN29474_c0_g2_i7	PF00168	C2 domain	5.2e-06	T	2022-11-08
ppa_stranded_DN29474_c0_g2_i7	PF00615	Regulator of G protein signaling domain	2e-31	T	2022-11-08
PPA34101	PF01145	SPFH domain / Band 7 family	2.8e-05	T	2022-11-08
PPA17597	PF01400	Astacin (Peptidase family M12A)	4.6e-38	T	2022-11-08
ppa_stranded_DN21445_c0_g1_i1	PF00014	Kunitz/Bovine pancreatic trypsin inhibitor domain	1.7e-15	T	2022-11-08
ppa_stranded_DN25717_c0_g2_i1	PF01625	Peptide methionine sulfoxide reductase	1.3e-35	T	2022-11-08
PPA14518	PF00069	Protein kinase domain	1.6e-64	T	2022-11-08
PPA14518	PF00615	Regulator of G protein signaling domain	1.4e-17	T	2022-11-08
ppa_stranded_DN30194_c2_g3_i1	PF00689	Cation transporting ATPase, C-terminus	1.8e-40	T	2022-11-08
PPA09495	PF00635	MSP (Major sperm protein) domain	3.5e-16	T	2022-11-08
Contig21-snapTAU.284	PF01391	Collagen triple helix repeat (20 copies)	2.6e-10	T	2022-11-08
Contig21-snapTAU.284	PF01484	Nematode cuticle collagen N-terminal domain	7.3e-14	T	2022-11-08
ppa_stranded_DN29418_c0_g2_i2	PF17171	Glutathione S-transferase, C-terminal domain	8.7e-21	T	2022-11-08
ppa_stranded_DN29418_c0_g2_i2	PF17172	Glutathione S-transferase N-terminal domain	1.5e-22	T	2022-11-08
ppa_stranded_DN26716_c0_g1_i2	PF00211	Adenylate and Guanylate cyclase catalytic domain	3.6e-53	T	2022-11-08
ppa_stranded_DN26716_c0_g1_i2	PF00211	Adenylate and Guanylate cyclase catalytic domain	8.6e-51	T	2022-11-08
ppa_stranded_DN19820_c0_g1_i2	PF04062	ARP2/3 complex ARPC3 (21 kDa) subunit	2.8e-69	T	2022-11-08
PPA19493	PF10328	Serpentine type 7TM GPCR chemoreceptor Srx	1.9e-06	T	2022-11-08
PPA36554	PF10318	Serpentine type 7TM GPCR chemoreceptor Srh	1.1e-09	T	2022-11-08
PPA32987	PF00175	Oxidoreductase NAD-binding domain	3e-17	T	2022-11-08
PPA32987	PF00258	Flavodoxin	3.9e-33	T	2022-11-08
PPA32987	PF00667	FAD binding domain	3.3e-66	T	2022-11-08
PPA36376	PF01733	Nucleoside transporter	7.2e-32	T	2022-11-08
ppa_stranded_DN25999_c0_g2_i2	PF00201	UDP-glucoronosyl and UDP-glucosyl transferase	5.5e-47	T	2022-11-08
ppa_stranded_DN26895_c0_g1_i1	PF00153	Mitochondrial carrier protein	4.4e-20	T	2022-11-08
ppa_stranded_DN26895_c0_g1_i1	PF00153	Mitochondrial carrier protein	3e-24	T	2022-11-08
ppa_stranded_DN26895_c0_g1_i1	PF00153	Mitochondrial carrier protein	1.1e-24	T	2022-11-08
ppa_stranded_DN26895_c0_g1_i1	PF13499	EF-hand domain pair	1.7e-09	T	2022-11-08
ppa_stranded_DN22720_c0_g2_i1	PF00017	SH2 domain	5.8e-23	T	2022-11-08
ppa_stranded_DN22720_c0_g2_i1	PF07714	Protein tyrosine and serine/threonine kinase	1.1e-82	T	2022-11-08
PPA35118	PF02545	Maf-like protein	6.9e-48	T	2022-11-08
PPA43469	PF00297	Ribosomal protein L3	5.7e-21	T	2022-11-08
PPA22650	PF00179	Ubiquitin-conjugating enzyme	3.7e-18	T	2022-11-08
ppa_stranded_DN30337_c0_g1_i4	PF01805	Surp module	5.7e-11	T	2022-11-08
ppa_stranded_DN30337_c0_g1_i4	PF09750	Alternative splicing regulator	5e-20	T	2022-11-08
PPA07974	PF02931	Neurotransmitter-gated ion-channel ligand binding domain	7.6e-68	T	2022-11-08
PPA07974	PF02932	Neurotransmitter-gated ion-channel transmembrane region	4.1e-36	T	2022-11-08
ppa_stranded_DN16562_c0_g1_i1	PF04922	DIE2/ALG10 family	1.5e-30	T	2022-11-08
ppa_stranded_DN16562_c0_g1_i1	PF04922	DIE2/ALG10 family	1.3e-40	T	2022-11-08
PPA40951	PF01090	Ribosomal protein S19e	2.5e-22	T	2022-11-08
PPA40951	PF07572	Bucentaur or craniofacial development	3.9e-13	T	2022-11-08
PPA23287	PF01425	Amidase	1.4e-103	T	2022-11-08
PPA23287	PF03125	C. elegans Sre G protein-coupled chemoreceptor	5.4e-13	T	2022-11-08
PPA00023	PF00635	MSP (Major sperm protein) domain	1.5e-22	T	2022-11-08
PPA15045	PF03016	Exostosin family	1.2e-15	T	2022-11-08
PPA15045	PF09258	Glycosyl transferase family 64 domain	5e-33	T	2022-11-08
PPA15045	PF09258	Glycosyl transferase family 64 domain	2.6e-22	T	2022-11-08
PPA03204	PF00651	BTB/POZ domain	1.3e-22	T	2022-11-08
PPA03204	PF00917	MATH domain	0.00018	T	2022-11-08
PPA35959	PF01679	Proteolipid membrane potential modulator	5.7e-12	T	2022-11-08
PPA22720	PF01399	PCI domain	7.6e-14	T	2022-11-08
PPA33527	PF01529	DHHC palmitoyltransferase	4e-31	T	2022-11-08
ppa_stranded_DN27767_c0_g1_i2	PF00076	RNA recognition motif. (a.k.a. RRM, RBD, or RNP domain)	0.00015	T	2022-11-08
ppa_stranded_DN27767_c0_g1_i2	PF16366	Cytoplasmic polyadenylation element-binding protein ZZ domain	1.6e-21	T	2022-11-08
ppa_stranded_DN27767_c0_g1_i2	PF16367	RNA recognition motif	3.2e-34	T	2022-11-08
PPA13339	PF04155	Ground-like domain	3.3e-20	T	2022-11-08
PPA25985	PF05207	CSL zinc finger	4.4e-23	T	2022-11-08
ppa_stranded_DN25812_c1_g1_i4	PF07914	Protein of unknown function (DUF1679)	1.6e-19	T	2022-11-08
PPA04158	PF00393	6-phosphogluconate dehydrogenase, C-terminal domain	9.5e-65	T	2022-11-08
PPA04158	PF03446	NAD binding domain of 6-phosphogluconate dehydrogenase	3.7e-05	T	2022-11-08
ppa_stranded_DN43829_c0_g1_i1	PF01920	Prefoldin subunit	2.6e-22	T	2022-11-08
PPA08378	PF00201	UDP-glucoronosyl and UDP-glucosyl transferase	8.1e-51	T	2022-11-08
Contig32-snapTAU.61	PF00168	C2 domain	2.3e-21	T	2022-11-08
ppa_stranded_DN26435_c2_g2_i2	PF00035	Double-stranded RNA binding motif	3e-10	T	2022-11-08
ppa_stranded_DN26435_c2_g2_i2	PF01585	G-patch domain	5.7e-14	T	2022-11-08
PPA44378	PF07690	Major Facilitator Superfamily	2.9e-41	T	2022-11-08
PPA01637	PF00067	Cytochrome P450	1.8e-43	T	2022-11-08
PPA01637	PF00067	Cytochrome P450	3.5e-23	T	2022-11-08
ppa_stranded_DN27161_c0_g1_i2	PF00620	RhoGAP domain	1.3e-18	T	2022-11-08
PPA12103	PF00149	Calcineurin-like phosphoesterase	2.1e-28	T	2022-11-08
PPA04353	PF10326	Serpentine type 7TM GPCR chemoreceptor Str	3.4e-43	T	2022-11-08
ppa_stranded_DN28207_c0_g1_i4	PF00104	Ligand-binding domain of nuclear hormone receptor	9.9e-06	T	2022-11-08
ppa_stranded_DN28207_c0_g1_i4	PF00105	Zinc finger, C4 type (two domains)	5.5e-05	T	2022-11-08
PPA05094	PF02118	Srg family chemoreceptor	5.4e-09	T	2022-11-08
PPA40159	PF00538	linker histone H1 and H5 family	1.2e-25	T	2022-11-08
ppa_stranded_DN15873_c0_g2_i1	PF01217	Clathrin adaptor complex small chain	3e-52	T	2022-11-08
PPA03777	PF10321	Serpentine type 7TM GPCR chemoreceptor Srt	5e-48	T	2022-11-08
PPA03777	PF10321	Serpentine type 7TM GPCR chemoreceptor Srt	5.3e-15	T	2022-11-08
ppa_stranded_DN25220_c0_g1_i1	PF13176	Tetratricopeptide repeat	0.033	T	2022-11-08
ppa_stranded_DN25220_c0_g1_i1	PF13181	Tetratricopeptide repeat	0.13	T	2022-11-08
PPA35716	PF02368	Bacterial Ig-like domain (group 2)	3.2e-06	T	2022-11-08
PPA35530	PF01344	Kelch motif	1.3e-05	T	2022-11-08
PPA38148	PF13920	Zinc finger, C3HC4 type (RING finger)	8.5e-09	T	2022-11-08
PPA03154	PF01757	Acyltransferase family	1.4e-17	T	2022-11-08
PPA03154	PF20146	Nose resistant-to-fluoxetine protein, N-terminal domain	1.5e-15	T	2022-11-08
PPA36888	PF01697	Glycosyltransferase family 92	6.6e-33	T	2022-11-08
PPA44843	PF03564	Protein of unknown function (DUF1759)	1.6e-05	T	2022-11-08
PPA19417	PF00089	Trypsin	1.4e-16	T	2022-11-08
PPA20920	PF00069	Protein kinase domain	1.3e-25	T	2022-11-08
PPA40408	PF01705	CX module	3.4e-07	T	2022-11-08
PPA18690	PF00036	EF hand	2.5e-07	T	2022-11-08
PPA18690	PF13499	EF-hand domain pair	3.4e-08	T	2022-11-08
ppa_stranded_DN19212_c0_g1_i1	PF00005	ABC transporter	3.8e-29	T	2022-11-08
ppa_stranded_DN19212_c0_g1_i1	PF00005	ABC transporter	9.9e-17	T	2022-11-08
ppa_stranded_DN19212_c0_g1_i1	PF00664	ABC transporter transmembrane region	1.1e-32	T	2022-11-08
ppa_stranded_DN19212_c0_g1_i1	PF00664	ABC transporter transmembrane region	4.4e-31	T	2022-11-08
PPA40626	PF10326	Serpentine type 7TM GPCR chemoreceptor Str	4.6e-28	T	2022-11-08
PPA15693	PF01808	AICARFT/IMPCHase bienzyme	2.3e-71	T	2022-11-08
PPA41877	PF00134	Cyclin, N-terminal domain	1.5e-09	T	2022-11-08
ppa_stranded_DN30677_c2_g1_i4	PF00651	BTB/POZ domain	4.4e-07	T	2022-11-08
PPA22713	PF00069	Protein kinase domain	7.2e-21	T	2022-11-08
PPA06193	PF02779	Transketolase, pyrimidine binding domain	1.5e-47	T	2022-11-08
PPA06193	PF02780	Transketolase, C-terminal domain	6e-41	T	2022-11-08
PPA36936	PF00316	Fructose-1-6-bisphosphatase, N-terminal domain	1.9e-29	T	2022-11-08
PPA36936	PF00316	Fructose-1-6-bisphosphatase, N-terminal domain	1.2e-41	T	2022-11-08
PPA36936	PF18913	Fructose-1-6-bisphosphatase, C-terminal domain	4e-52	T	2022-11-08
ppa_stranded_DN28145_c0_g1_i1	PF15813	Domain of unknown function (DUF4708)	1.8e-15	T	2022-11-08
ppa_stranded_DN28145_c0_g1_i1	PF15813	Domain of unknown function (DUF4708)	1.3e-08	T	2022-11-08
UMM-S10-32.56-mRNA-1_trimmed	PF00104	Ligand-binding domain of nuclear hormone receptor	3.5e-12	T	2022-11-08
UMM-S10-32.56-mRNA-1_trimmed	PF00105	Zinc finger, C4 type (two domains)	2.3e-14	T	2022-11-08
PPA16057	PF00858	Amiloride-sensitive sodium channel	4e-18	T	2022-11-08
ppa_stranded_DN18661_c0_g1_i1	PF09793	Anticodon-binding domain	3.2e-17	T	2022-11-08
PPA41069	PF00069	Protein kinase domain	5.5e-17	T	2022-11-08
ppa_stranded_DN30694_c4_g2_i2	PF10537	ATP-utilising chromatin assembly and remodelling N-terminal	5.2e-07	T	2022-11-08
PPA40922	PF10318	Serpentine type 7TM GPCR chemoreceptor Srh	3e-11	T	2022-11-08
PPA22846	PF00066	LNR domain	3.5e-09	T	2022-11-08
PPA22846	PF12796	Ankyrin repeats (3 copies)	1.5e-12	T	2022-11-08
PPA22846	PF13637	Ankyrin repeats (many copies)	4.9e-10	T	2022-11-08
PPA36640	PF05365	Ubiquinol-cytochrome C reductase, UQCRX/QCR9 like	2.7e-15	T	2022-11-08
ppa_stranded_DN19777_c0_g2_i1	PF00013	KH domain	3.3e-06	T	2022-11-08
ppa_stranded_DN19777_c0_g2_i1	PF16544	Homodimerisation region of STAR domain protein	3.9e-18	T	2022-11-08
PPA13248	PF05823	Nematode fatty acid retinoid binding protein (Gp-FAR-1)	1.3e-09	T	2022-11-08
ppa_stranded_DN24526_c0_g1_i2	PF00899	ThiF family	2e-34	T	2022-11-08
ppa_stranded_DN24526_c0_g1_i2	PF00899	ThiF family	2.1e-69	T	2022-11-08
ppa_stranded_DN24526_c0_g1_i2	PF09358	Ubiquitin fold domain	1.5e-21	T	2022-11-08
ppa_stranded_DN24526_c0_g1_i2	PF10585	Ubiquitin-activating enzyme active site	1.1e-86	T	2022-11-08
ppa_stranded_DN24526_c0_g1_i2	PF16190	Ubiquitin-activating enzyme E1 FCCH domain	1.5e-21	T	2022-11-08
ppa_stranded_DN24526_c0_g1_i2	PF16191	Ubiquitin-activating enzyme E1 four-helix bundle	1.2e-15	T	2022-11-08
PPA04433	PF13673	Acetyltransferase (GNAT) domain	4.1e-12	T	2022-11-08
ppa_stranded_DN33468_c0_g1_i1	PF01683	EB module	9.6e-08	T	2022-11-08
PPA39002	PF03083	Sugar efflux transporter for intercellular exchange	2.7e-11	T	2022-11-08
PPA39002	PF03083	Sugar efflux transporter for intercellular exchange	7.2e-11	T	2022-11-08
PPA17016	PF00270	DEAD/DEAH box helicase	2.2e-08	T	2022-11-08
PPA17016	PF00271	Helicase conserved C-terminal domain	5.4e-16	T	2022-11-08
PPA17016	PF11648	C-terminal domain of RIG-I	5.9e-17	T	2022-11-08
ppa_stranded_DN22043_c0_g1_i1	PF01681	C6 domain	8.7e-10	T	2022-11-08
PPA20589	PF01553	Acyltransferase	5.7e-20	T	2022-11-08
PPA20589	PF19277	Glycerol-3-phosphate acyltransferase C-terminal region	1.1e-12	T	2022-11-08
PPA20589	PF19277	Glycerol-3-phosphate acyltransferase C-terminal region	2.2e-06	T	2022-11-08
PPA40880	PF10317	Serpentine type 7TM GPCR chemoreceptor Srd	3.1e-32	T	2022-11-08
PPA40880	PF10317	Serpentine type 7TM GPCR chemoreceptor Srd	5.9e-10	T	2022-11-08
PPA24254	PF00106	short chain dehydrogenase	7.9e-09	T	2022-11-08
PPA24254	PF00106	short chain dehydrogenase	2.6e-32	T	2022-11-08
ppa_stranded_DN29306_c0_g1_i3	PF07914	Protein of unknown function (DUF1679)	1.5e-31	T	2022-11-08
PPA43362	PF03803	Scramblase	1.9e-32	T	2022-11-08
PPA36484	PF10317	Serpentine type 7TM GPCR chemoreceptor Srd	1.2e-26	T	2022-11-08
PPA42547	PF01060	Transthyretin-like family	8.7e-19	T	2022-11-08
ppa_stranded_DN23691_c0_g1_i1	PF00096	Zinc finger, C2H2 type	0.0014	T	2022-11-08
ppa_stranded_DN23691_c0_g1_i1	PF00096	Zinc finger, C2H2 type	0.011	T	2022-11-08
ppa_stranded_DN23691_c0_g1_i1	PF00096	Zinc finger, C2H2 type	0.00073	T	2022-11-08
ppa_stranded_DN23691_c0_g1_i1	PF00096	Zinc finger, C2H2 type	0.00046	T	2022-11-08
ppa_stranded_DN23691_c0_g1_i1	PF00096	Zinc finger, C2H2 type	7.9e-05	T	2022-11-08
ppa_stranded_DN23691_c0_g1_i1	PF00096	Zinc finger, C2H2 type	0.00064	T	2022-11-08
ppa_stranded_DN23691_c0_g1_i1	PF00096	Zinc finger, C2H2 type	0.0017	T	2022-11-08
ppa_stranded_DN23691_c0_g1_i1	PF00096	Zinc finger, C2H2 type	0.00027	T	2022-11-08
ppa_stranded_DN23691_c0_g1_i1	PF00096	Zinc finger, C2H2 type	0.0079	T	2022-11-08
PPA16108	PF01391	Collagen triple helix repeat (20 copies)	3.8e-08	T	2022-11-08
PPA16108	PF01391	Collagen triple helix repeat (20 copies)	1.2e-10	T	2022-11-08
PPA16108	PF01484	Nematode cuticle collagen N-terminal domain	3.2e-10	T	2022-11-08
ppa_stranded_DN283_c0_g1_i1	PF00704	Glycosyl hydrolases family 18	2.6e-77	T	2022-11-08
PPA00698	PF00069	Protein kinase domain	7.3e-14	T	2022-11-08
PPA40432	PF01414	Delta serrate ligand	1.3e-10	T	2022-11-08
PPA39425	PF08766	DEK C terminal domain	5.3e-06	T	2022-11-08
PPA36414	PF00069	Protein kinase domain	9.7e-28	T	2022-11-08
PPA36414	PF00827	Ribosomal L15	2.4e-67	T	2022-11-08
PPA42518	PF10326	Serpentine type 7TM GPCR chemoreceptor Str	3.9e-09	T	2022-11-08
PPA36328	PF14529	Endonuclease-reverse transcriptase	1.2e-09	T	2022-11-08
PPA37542	PF00104	Ligand-binding domain of nuclear hormone receptor	8e-22	T	2022-11-08
PPA37542	PF00105	Zinc finger, C4 type (two domains)	3.5e-16	T	2022-11-08
ppa_stranded_DN29326_c0_g2_i4	PF07177	Neuralized	2.5e-14	T	2022-11-08
PPA40143	PF04142	Nucleotide-sugar transporter	5.8e-27	T	2022-11-08
ppa_stranded_DN31484_c0_g1_i10	PF00168	C2 domain	1.4e-10	T	2022-11-08
PPA27044	PF03564	Protein of unknown function (DUF1759)	8.9e-20	T	2022-11-08
PPA27044	PF05585	Putative peptidase (DUF1758)	1.1e-05	T	2022-11-08
PPA08167	PF00935	Ribosomal protein L44	2.1e-33	T	2022-11-08
ppa_stranded_DN18193_c0_g1_i1	PF04099	Sybindin-like family	7.7e-49	T	2022-11-08
PPA40673	PF10326	Serpentine type 7TM GPCR chemoreceptor Str	1.8e-14	T	2022-11-08
PPA10094	PF12678	RING-H2 zinc finger domain	8.6e-26	T	2022-11-08
ppa_stranded_DN19267_c0_g2_i1	PF02002	TFIIE alpha subunit	3.4e-12	T	2022-11-08
ppa_stranded_DN19267_c0_g2_i1	PF11521	C-terminal general transcription factor TFIIE alpha	4.7e-10	T	2022-11-08
PPA14548	PF10323	Serpentine type 7TM GPCR chemoreceptor Srv	3.1e-21	T	2022-11-08
Contig45-snapTAU.42	PF00501	AMP-binding enzyme	5.5e-81	T	2022-11-08
Contig45-snapTAU.42	PF13193	AMP-binding enzyme C-terminal domain	1.1e-09	T	2022-11-08
PPA24672	PF00170	bZIP transcription factor	1.6e-17	T	2022-11-08
PPA40254	PF00017	SH2 domain	1.6e-12	T	2022-11-08
PPA40254	PF07714	Protein tyrosine and serine/threonine kinase	1.9e-85	T	2022-11-08
PPA15503	PF02798	Glutathione S-transferase, N-terminal domain	3.8e-05	T	2022-11-08
PPA15503	PF14497	Glutathione S-transferase, C-terminal domain	2.5e-08	T	2022-11-08
ppa_stranded_DN31281_c0_g2_i1	PF05187	Electron transfer flavoprotein-ubiquinone oxidoreductase, 4Fe-4S	5.1e-50	T	2022-11-08
ppa_stranded_DN31281_c0_g2_i1	PF13450	NAD(P)-binding Rossmann-like domain	2.4e-06	T	2022-11-08
ppa_stranded_DN25548_c0_g1_i4	PF00400	WD domain, G-beta repeat	1.1e-05	T	2022-11-08
ppa_stranded_DN25548_c0_g1_i4	PF00400	WD domain, G-beta repeat	0.0002	T	2022-11-08
ppa_stranded_DN25548_c0_g1_i4	PF00400	WD domain, G-beta repeat	0.014	T	2022-11-08
ppa_stranded_DN25548_c0_g1_i4	PF00400	WD domain, G-beta repeat	0.0012	T	2022-11-08
ppa_stranded_DN25548_c0_g1_i4	PF00400	WD domain, G-beta repeat	0.0026	T	2022-11-08
PPA40901	PF05823	Nematode fatty acid retinoid binding protein (Gp-FAR-1)	1.8e-08	T	2022-11-08
PPA43283	PF13499	EF-hand domain pair	2e-13	T	2022-11-08
PPA34943	PF00270	DEAD/DEAH box helicase	2.1e-09	T	2022-11-08
Contig113-snapTAU.77_curated	PF02931	Neurotransmitter-gated ion-channel ligand binding domain	2.1e-27	T	2022-11-08
PPA40728	PF10317	Serpentine type 7TM GPCR chemoreceptor Srd	1.7e-06	T	2022-11-08
PPA36663	PF02118	Srg family chemoreceptor	9.5e-19	T	2022-11-08
Contig6-snapTAU.170	PF10323	Serpentine type 7TM GPCR chemoreceptor Srv	2.2e-12	T	2022-11-08
ppa_stranded_DN25582_c0_g1_i1	PF00291	Pyridoxal-phosphate dependent enzyme	4.6e-70	T	2022-11-08
PPA14078	PF00067	Cytochrome P450	4.8e-100	T	2022-11-08
PPA39270	PF10327	Serpentine type 7TM GPCR chemoreceptor Sri	1.9e-15	T	2022-11-08
PPA36737	PF02773	S-adenosylmethionine synthetase, C-terminal domain	1.2e-09	T	2022-11-08
PPA39085	PF01484	Nematode cuticle collagen N-terminal domain	1.2e-10	T	2022-11-08
PPA06152	PF01221	Dynein light chain type 1	9e-15	T	2022-11-08
PPA41795	PF10318	Serpentine type 7TM GPCR chemoreceptor Srh	1.1e-12	T	2022-11-08
PPA41795	PF10327	Serpentine type 7TM GPCR chemoreceptor Sri	7e-23	T	2022-11-08
ppa_stranded_DN27478_c0_g1_i8	PF01431	Peptidase family M13	2.5e-19	T	2022-11-08
PPA17629	PF00850	Histone deacetylase domain	3.9e-86	T	2022-11-08
PPA40349	PF03126	Plus-3 domain	4.1e-15	T	2022-11-08
PPA22595	PF00415	Regulator of chromosome condensation (RCC1) repeat	1.6e-09	T	2022-11-08
PPA22595	PF13540	Regulator of chromosome condensation (RCC1) repeat	6.8e-05	T	2022-11-08
PPA34823	PF00270	DEAD/DEAH box helicase	2e-10	T	2022-11-08
PPA07474	PF00017	SH2 domain	4.5e-07	T	2022-11-08
PPA02247	PF00149	Calcineurin-like phosphoesterase	1.3e-30	T	2022-11-08
PPA39003	PF06653	Tight junction protein, Claudin-like	3.8e-15	T	2022-11-08
PPA16856	PF00213	ATP synthase delta (OSCP) subunit	2e-50	T	2022-11-08
PPA37608	PF05823	Nematode fatty acid retinoid binding protein (Gp-FAR-1)	8e-14	T	2022-11-08
PPA18431	PF00620	RhoGAP domain	5.9e-36	T	2022-11-08
PPA18431	PF13716	Divergent CRAL/TRIO domain	1.3e-39	T	2022-11-08
ppa_stranded_DN25778_c0_g1_i1	PF02536	mTERF	3.2e-10	T	2022-11-08
ppa_stranded_DN18826_c0_g1_i1	PF00100	Zona pellucida-like domain	4.8e-06	T	2022-11-08
PPA19839	PF00069	Protein kinase domain	4.1e-50	T	2022-11-08
PPA18633	PF01221	Dynein light chain type 1	1.6e-15	T	2022-11-08
ppa_stranded_DN23007_c0_g1_i1	PF00179	Ubiquitin-conjugating enzyme	1.8e-46	T	2022-11-08
PPA39706	PF03564	Protein of unknown function (DUF1759)	3e-16	T	2022-11-08
PPA39706	PF05380	Pao retrotransposon peptidase	4.3e-16	T	2022-11-08
PPA39706	PF13650	Aspartyl protease	1.5e-06	T	2022-11-08
PPA39706	PF17921	Integrase zinc binding domain	4.7e-08	T	2022-11-08
PPA25661	PF07679	Immunoglobulin I-set domain	2.9e-19	T	2022-11-08
PPA25661	PF07679	Immunoglobulin I-set domain	1.6e-14	T	2022-11-08
PPA25661	PF07679	Immunoglobulin I-set domain	9.6e-16	T	2022-11-08
PPA26034	PF01436	NHL repeat	7.4e-05	T	2022-11-08
PPA26034	PF01436	NHL repeat	6.8e-06	T	2022-11-08
PPA26034	PF01436	NHL repeat	2.6e-07	T	2022-11-08
PPA42850	PF00177	Ribosomal protein S7p/S5e	3.5e-17	T	2022-11-08
PPA05907	PF07690	Major Facilitator Superfamily	1e-19	T	2022-11-08
ppa_stranded_DN20450_c0_g1_i1	PF00378	Enoyl-CoA hydratase/isomerase	1.6e-46	T	2022-11-08
ppa_stranded_DN17546_c0_g1_i1	PF01494	FAD binding domain	7e-22	T	2022-11-08
PPA36151	PF00069	Protein kinase domain	7.2e-44	T	2022-11-08
PPA36151	PF00096	Zinc finger, C2H2 type	0.00068	T	2022-11-08
PPA23265	PF03125	C. elegans Sre G protein-coupled chemoreceptor	1.9e-17	T	2022-11-08
PPA39407	PF00876	Innexin	1.5e-102	T	2022-11-08
ppa_stranded_DN9108_c0_g1_i1	PF05328	CybS, succinate dehydrogenase cytochrome B small subunit	2.1e-29	T	2022-11-08
PPA23091	PF00003	7 transmembrane sweet-taste receptor of 3 GCPR	1.6e-13	T	2022-11-08
PPA10477	PF00104	Ligand-binding domain of nuclear hormone receptor	7.9e-26	T	2022-11-08
PPA10477	PF00105	Zinc finger, C4 type (two domains)	2.9e-19	T	2022-11-08
PPA26955	PF00096	Zinc finger, C2H2 type	2.9e-05	T	2022-11-08
PPA26955	PF00096	Zinc finger, C2H2 type	0.0097	T	2022-11-08
PPA37934	PF05611	Caenorhabditis elegans protein of unknown function (DUF780)	8.4e-12	T	2022-11-08
UMM-S435-1.46-mRNA-1_frag	PF01585	G-patch domain	3.3e-10	T	2022-11-08
PPA14738	PF00069	Protein kinase domain	2.1e-44	T	2022-11-08
ppa_stranded_DN39799_c0_g1_i1	PF01400	Astacin (Peptidase family M12A)	5.6e-07	T	2022-11-08
ppa_stranded_DN39799_c0_g1_i1	PF18885	Repeat of unknown function (DUF5648)	2.1e-05	T	2022-11-08
ppa_stranded_DN39799_c0_g1_i1	PF18885	Repeat of unknown function (DUF5648)	2.8e-08	T	2022-11-08
ppa_stranded_DN31577_c5_g1_i3	PF10272	Putative transmembrane protein precursor	2e-80	T	2022-11-08
PPA16098	PF00201	UDP-glucoronosyl and UDP-glucosyl transferase	6.3e-56	T	2022-11-08
PPA08424	PF04140	Isoprenylcysteine carboxyl methyltransferase (ICMT) family	1.3e-30	T	2022-11-08
ppa_stranded_DN19758_c0_g1_i1	PF00651	BTB/POZ domain	4.5e-18	T	2022-11-08
ppa_stranded_DN19758_c0_g1_i1	PF00917	MATH domain	0.00016	T	2022-11-08
PPA28989	PF00041	Fibronectin type III domain	5.3e-08	T	2022-11-08
PPA28989	PF00041	Fibronectin type III domain	1.5e-11	T	2022-11-08
PPA28989	PF00069	Protein kinase domain	8.3e-69	T	2022-11-08
PPA28989	PF07679	Immunoglobulin I-set domain	4.9e-16	T	2022-11-08
PPA28989	PF07679	Immunoglobulin I-set domain	3e-16	T	2022-11-08
PPA28989	PF07679	Immunoglobulin I-set domain	3.7e-13	T	2022-11-08
PPA28989	PF07679	Immunoglobulin I-set domain	7.2e-16	T	2022-11-08
PPA28989	PF07679	Immunoglobulin I-set domain	1.2e-12	T	2022-11-08
PPA28989	PF07679	Immunoglobulin I-set domain	8.2e-10	T	2022-11-08
PPA28989	PF07679	Immunoglobulin I-set domain	3.9e-08	T	2022-11-08
PPA28989	PF07679	Immunoglobulin I-set domain	3.3e-10	T	2022-11-08
PPA28989	PF07679	Immunoglobulin I-set domain	4.8e-17	T	2022-11-08
PPA28989	PF07679	Immunoglobulin I-set domain	1.6e-18	T	2022-11-08
PPA28989	PF07679	Immunoglobulin I-set domain	3.9e-10	T	2022-11-08
PPA28989	PF07679	Immunoglobulin I-set domain	2.3e-10	T	2022-11-08
PPA28989	PF07679	Immunoglobulin I-set domain	1.1e-19	T	2022-11-08
PPA28989	PF07679	Immunoglobulin I-set domain	1.2e-18	T	2022-11-08
PPA28989	PF07679	Immunoglobulin I-set domain	2.2e-08	T	2022-11-08
PPA28989	PF07679	Immunoglobulin I-set domain	5.1e-06	T	2022-11-08
PPA28989	PF07679	Immunoglobulin I-set domain	1.7e-07	T	2022-11-08
PPA28989	PF07679	Immunoglobulin I-set domain	5.1e-18	T	2022-11-08
PPA28989	PF07679	Immunoglobulin I-set domain	2.1e-18	T	2022-11-08
PPA28989	PF07679	Immunoglobulin I-set domain	5.5e-11	T	2022-11-08
PPA29297	PF01826	Trypsin Inhibitor like cysteine rich domain	6.1e-06	T	2022-11-08
PPA24950	PF00339	Arrestin (or S-antigen), N-terminal domain	1.2e-11	T	2022-11-08
PPA24950	PF02752	Arrestin (or S-antigen), C-terminal domain	6.1e-07	T	2022-11-08
PPA40718	PF02118	Srg family chemoreceptor	5e-09	T	2022-11-08
PPA40718	PF10323	Serpentine type 7TM GPCR chemoreceptor Srv	1.1e-05	T	2022-11-08
PPA35839	PF14529	Endonuclease-reverse transcriptase	1.3e-13	T	2022-11-08
ppa_stranded_DN27466_c1_g1_i2	PF00397	WW domain	3.2e-10	T	2022-11-08
ppa_stranded_DN27466_c1_g1_i2	PF00397	WW domain	1.8e-07	T	2022-11-08
ppa_stranded_DN27466_c1_g1_i2	PF01846	FF domain	1.5e-09	T	2022-11-08
ppa_stranded_DN27466_c1_g1_i2	PF01846	FF domain	3.8e-08	T	2022-11-08
ppa_stranded_DN27466_c1_g1_i2	PF01846	FF domain	2.9e-10	T	2022-11-08
PPA06269	PF01549	ShK domain-like	0.017	T	2022-11-08
PPA06269	PF01549	ShK domain-like	1.9e-07	T	2022-11-08
ppa_stranded_DN5267_c0_g2_i1	PF00153	Mitochondrial carrier protein	1.1e-08	T	2022-11-08
PPA09908	PF00191	Annexin	8.1e-20	T	2022-11-08
PPA09908	PF00191	Annexin	1.7e-17	T	2022-11-08
PPA09908	PF00191	Annexin	3.4e-13	T	2022-11-08
Contig43-snapTAU.99	PF01425	Amidase	1.6e-73	T	2022-11-08
PPA34287	PF00375	Sodium:dicarboxylate symporter family	2.2e-71	T	2022-11-08
PPA34287	PF00375	Sodium:dicarboxylate symporter family	2.2e-13	T	2022-11-08
ppa_stranded_DN9410_c0_g1_i1	PF00505	HMG (high mobility group) box	5.6e-10	T	2022-11-08
PPA17309	PF00448	SRP54-type protein, GTPase domain	4.1e-77	T	2022-11-08
PPA17309	PF02881	SRP54-type protein, helical bundle domain	1.3e-19	T	2022-11-08
PPA17309	PF02978	Signal peptide binding domain	1.7e-30	T	2022-11-08
PPA27819	PF00069	Protein kinase domain	1.9e-20	T	2022-11-08
PPA08591	PF01403	Sema domain	1.9e-112	T	2022-11-08
PPA08591	PF01437	Plexin repeat	5.3e-06	T	2022-11-08
PPA41365	PF02118	Srg family chemoreceptor	1.5e-22	T	2022-11-08
Iso_D.12105.1	PF00059	Lectin C-type domain	7.5e-11	T	2022-11-08
Iso_D.12105.1	PF00431	CUB domain	2.1e-05	T	2022-11-08
PPA32871	PF01929	Ribosomal protein L14	2.3e-25	T	2022-11-08
ppa_stranded_DN25222_c0_g1_i1	PF02141	DENN (AEX-3) domain	6.9e-53	T	2022-11-08
ppa_stranded_DN25222_c0_g1_i1	PF03455	dDENN domain	2e-10	T	2022-11-08
ppa_stranded_DN25222_c0_g1_i1	PF03456	uDENN domain	2.1e-11	T	2022-11-08
ppa_stranded_DN31160_c0_g3_i4	PF04083	Partial alpha/beta-hydrolase lipase region	1.2e-22	T	2022-11-08
Contig31-snapTAU.330	PF13905	Thioredoxin-like	3.8e-24	T	2022-11-08
Contig1228-snapTAU.1	PF12762	ISXO2-like transposase domain	3.2e-17	T	2022-11-08
PPA24448	PF00090	Thrombospondin type 1 domain	0.0078	T	2022-11-08
PPA24448	PF00090	Thrombospondin type 1 domain	3.9e-06	T	2022-11-08
PPA24448	PF00090	Thrombospondin type 1 domain	5.4e-08	T	2022-11-08
ppa_stranded_DN18705_c0_g1_i1	PF00270	DEAD/DEAH box helicase	1e-37	T	2022-11-08
ppa_stranded_DN18705_c0_g1_i1	PF00271	Helicase conserved C-terminal domain	4.4e-18	T	2022-11-08
PPA10970	PF10321	Serpentine type 7TM GPCR chemoreceptor Srt	7.9e-19	T	2022-11-08
PPA10970	PF10321	Serpentine type 7TM GPCR chemoreceptor Srt	5.5e-10	T	2022-11-08
PPA10970	PF10321	Serpentine type 7TM GPCR chemoreceptor Srt	5.6e-25	T	2022-11-08
PPA10970	PF10321	Serpentine type 7TM GPCR chemoreceptor Srt	5.8e-08	T	2022-11-08
UMM-S296-2.47-mRNA-1_frag	PF10328	Serpentine type 7TM GPCR chemoreceptor Srx	1.1e-33	T	2022-11-08
PPA41649	PF00067	Cytochrome P450	2e-74	T	2022-11-08
PPA40056	PF00650	CRAL/TRIO domain	6.8e-10	T	2022-11-08
ppa_stranded_DN30570_c3_g10_i1	PF05739	SNARE domain	3.8e-08	T	2022-11-08
PPA14691	PF00201	UDP-glucoronosyl and UDP-glucosyl transferase	2.9e-61	T	2022-11-08
ppa_stranded_DN26781_c0_g1_i2	PF12422	Condensin II non structural maintenance of chromosomes subunit	5.2e-10	T	2022-11-08
PPA22169	PF00059	Lectin C-type domain	3.1e-14	T	2022-11-08
PPA22169	PF00059	Lectin C-type domain	7.3e-14	T	2022-11-08
PPA22169	PF00059	Lectin C-type domain	3.1e-14	T	2022-11-08
PPA22169	PF00059	Lectin C-type domain	3.1e-14	T	2022-11-08
PPA22169	PF00092	von Willebrand factor type A domain	2.2e-10	T	2022-11-08
PPA22169	PF00092	von Willebrand factor type A domain	2.1e-10	T	2022-11-08
PPA22169	PF00092	von Willebrand factor type A domain	2.2e-10	T	2022-11-08
PPA22169	PF00092	von Willebrand factor type A domain	2.2e-10	T	2022-11-08
PPA12753	PF01912	eIF-6 family	5.6e-41	T	2022-11-08
ppa_stranded_DN29438_c0_g1_i1	PF00041	Fibronectin type III domain	4.6e-10	T	2022-11-08
ppa_stranded_DN29438_c0_g1_i1	PF00041	Fibronectin type III domain	6.5e-16	T	2022-11-08
ppa_stranded_DN29438_c0_g1_i1	PF00041	Fibronectin type III domain	5.5e-13	T	2022-11-08
ppa_stranded_DN29438_c0_g1_i1	PF00041	Fibronectin type III domain	1.3e-06	T	2022-11-08
ppa_stranded_DN29438_c0_g1_i1	PF00041	Fibronectin type III domain	1.8e-08	T	2022-11-08
ppa_stranded_DN29438_c0_g1_i1	PF07679	Immunoglobulin I-set domain	8.2e-16	T	2022-11-08
ppa_stranded_DN29438_c0_g1_i1	PF07679	Immunoglobulin I-set domain	3.2e-09	T	2022-11-08
ppa_stranded_DN29438_c0_g1_i1	PF07679	Immunoglobulin I-set domain	7.4e-07	T	2022-11-08
ppa_stranded_DN29438_c0_g1_i1	PF07679	Immunoglobulin I-set domain	2.1e-09	T	2022-11-08
ppa_stranded_DN29438_c0_g1_i1	PF07679	Immunoglobulin I-set domain	2e-05	T	2022-11-08
ppa_stranded_DN29438_c0_g1_i1	PF07679	Immunoglobulin I-set domain	5.3e-12	T	2022-11-08
ppa_stranded_DN29438_c0_g1_i1	PF07679	Immunoglobulin I-set domain	2.7e-10	T	2022-11-08
ppa_stranded_DN29438_c0_g1_i1	PF07679	Immunoglobulin I-set domain	8.5e-08	T	2022-11-08
ppa_stranded_DN29438_c0_g1_i1	PF07679	Immunoglobulin I-set domain	2e-12	T	2022-11-08
PPA02512	PF00274	Fructose-bisphosphate aldolase class-I	2.8e-171	T	2022-11-08
ppa_stranded_DN36415_c0_g1_i1	PF02178	AT hook motif	0.24	T	2022-11-08
ppa_stranded_DN36415_c0_g1_i1	PF02178	AT hook motif	0.003	T	2022-11-08
ppa_stranded_DN36415_c0_g1_i1	PF02178	AT hook motif	0.56	T	2022-11-08
ppa_stranded_DN36415_c0_g1_i1	PF02178	AT hook motif	0.4	T	2022-11-08
PPA38752	PF00001	7 transmembrane receptor (rhodopsin family)	1.4e-32	T	2022-11-08
ppa_stranded_DN24476_c0_g1_i2	PF03332	Eukaryotic phosphomannomutase	9.9e-85	T	2022-11-08
ppa_stranded_DN41292_c0_g1_i1	PF00201	UDP-glucoronosyl and UDP-glucosyl transferase	5.8e-10	T	2022-11-08
PPA34710	PF00118	TCP-1/cpn60 chaperonin family	9.4e-159	T	2022-11-08
ppa_stranded_DN28472_c0_g1_i4	PF04970	Lecithin retinol acyltransferase	8.1e-20	T	2022-11-08
PPA06046	PF01925	Sulfite exporter TauE/SafE	4.9e-18	T	2022-11-08
PPA08706	PF00266	Aminotransferase class-V	5.1e-14	T	2022-11-08
PPA08706	PF03473	MOSC domain	1.9e-20	T	2022-11-08
PPA08706	PF03476	MOSC N-terminal beta barrel domain	1.5e-17	T	2022-11-08
PPA42888	PF10149	Transmembrane protein 231	7.7e-46	T	2022-11-08
ppa_stranded_DN31509_c0_g3_i1	PF00583	Acetyltransferase (GNAT) family	7.1e-12	T	2022-11-08
ppa_stranded_DN31509_c0_g3_i1	PF04055	Radical SAM superfamily	4.1e-20	T	2022-11-08
ppa_stranded_DN31509_c0_g3_i1	PF16199	Radical_SAM C-terminal domain	1.7e-32	T	2022-11-08
PPA05167	PF01145	SPFH domain / Band 7 family	2.9e-25	T	2022-11-08
PPA01381	PF00334	Nucleoside diphosphate kinase	1.4e-52	T	2022-11-08
UMM-S259-12.31-mRNA-1_frag	PF14989	Coiled-coil domain containing 32	1.6e-08	T	2022-11-08
PPA40992	PF10317	Serpentine type 7TM GPCR chemoreceptor Srd	3.3e-30	T	2022-11-08
PPA40992	PF10317	Serpentine type 7TM GPCR chemoreceptor Srd	1.8e-43	T	2022-11-08
PPA40992	PF10317	Serpentine type 7TM GPCR chemoreceptor Srd	9.8e-24	T	2022-11-08
Iso_D.10155.1	PF00858	Amiloride-sensitive sodium channel	4.4e-15	T	2022-11-08
ppa_stranded_DN10413_c0_g1_i1	PF10317	Serpentine type 7TM GPCR chemoreceptor Srd	9.2e-11	T	2022-11-08
ppa_stranded_DN24602_c0_g1_i1	PF00107	Zinc-binding dehydrogenase	7.8e-16	T	2022-11-08
ppa_stranded_DN24602_c0_g1_i1	PF08240	Alcohol dehydrogenase GroES-like domain	1.3e-07	T	2022-11-08
PPA36475	PF14529	Endonuclease-reverse transcriptase	1e-09	T	2022-11-08
PPA43748	PF04201	Tumour protein D52 family	3.2e-30	T	2022-11-08
PPA42266	PF10326	Serpentine type 7TM GPCR chemoreceptor Str	4.1e-32	T	2022-11-08
PPA34621	PF00635	MSP (Major sperm protein) domain	5.3e-21	T	2022-11-08
ppa_stranded_DN28169_c0_g3_i3	PF00562	RNA polymerase Rpb2, domain 6	6.3e-119	T	2022-11-08
ppa_stranded_DN28169_c0_g3_i3	PF04560	RNA polymerase Rpb2, domain 7	9.6e-33	T	2022-11-08
ppa_stranded_DN28169_c0_g3_i3	PF04561	RNA polymerase Rpb2, domain 2	5.3e-19	T	2022-11-08
ppa_stranded_DN28169_c0_g3_i3	PF04563	RNA polymerase beta subunit	5.4e-51	T	2022-11-08
ppa_stranded_DN28169_c0_g3_i3	PF04565	RNA polymerase Rpb2, domain 3	2.6e-19	T	2022-11-08
ppa_stranded_DN28169_c0_g3_i3	PF04566	RNA polymerase Rpb2, domain 4	1.5e-20	T	2022-11-08
ppa_stranded_DN28169_c0_g3_i3	PF04567	RNA polymerase Rpb2, domain 5	3e-07	T	2022-11-08
PPA36610	PF02597	ThiS family	2.2e-06	T	2022-11-08
PPA03198	PF00067	Cytochrome P450	8.7e-75	T	2022-11-08
PPA02444	PF14880	Cytochrome oxidase c assembly	7.7e-06	T	2022-11-08
PPA00849	PF00438	S-adenosylmethionine synthetase, N-terminal domain	9.7e-26	T	2022-11-08
PPA00849	PF02773	S-adenosylmethionine synthetase, C-terminal domain	1.1e-21	T	2022-11-08
PPA35692	PF05183	RNA dependent RNA polymerase	1.1e-124	T	2022-11-08
PPA29607	PF04083	Partial alpha/beta-hydrolase lipase region	9.5e-20	T	2022-11-08
PPA14411	PF00651	BTB/POZ domain	3.6e-16	T	2022-11-08
PPA14411	PF00917	MATH domain	0.0022	T	2022-11-08
PPA14411	PF00917	MATH domain	2.2e-05	T	2022-11-08
PPA38932	PF00069	Protein kinase domain	1.1e-46	T	2022-11-08
PPA42450	PF10317	Serpentine type 7TM GPCR chemoreceptor Srd	3e-27	T	2022-11-08
PPA17055	PF00036	EF hand	4e-07	T	2022-11-08
PPA17055	PF13499	EF-hand domain pair	2.6e-12	T	2022-11-08
ppa_stranded_DN30466_c0_g2_i3	PF00090	Thrombospondin type 1 domain	7.6e-07	T	2022-11-08
ppa_stranded_DN30466_c0_g2_i3	PF00090	Thrombospondin type 1 domain	4.8e-10	T	2022-11-08
ppa_stranded_DN30466_c0_g2_i3	PF00090	Thrombospondin type 1 domain	1.8e-07	T	2022-11-08
ppa_stranded_DN30466_c0_g2_i3	PF00090	Thrombospondin type 1 domain	1e-07	T	2022-11-08
ppa_stranded_DN30466_c0_g2_i3	PF00090	Thrombospondin type 1 domain	4e-06	T	2022-11-08
ppa_stranded_DN30466_c0_g2_i3	PF00090	Thrombospondin type 1 domain	4.9e-06	T	2022-11-08
ppa_stranded_DN30466_c0_g2_i3	PF01421	Reprolysin (M12B) family zinc metalloprotease	1.5e-13	T	2022-11-08
ppa_stranded_DN30466_c0_g2_i3	PF01562	Reprolysin family propeptide	2e-06	T	2022-11-08
ppa_stranded_DN30466_c0_g2_i3	PF17771	ADAM cysteine-rich domain	6.3e-20	T	2022-11-08
PPA05088	PF10323	Serpentine type 7TM GPCR chemoreceptor Srv	2.4e-08	T	2022-11-08
Iso_D.4045.1	PF00638	RanBP1 domain	1e-27	T	2022-11-08
Iso_D.4045.1	PF00638	RanBP1 domain	3.4e-35	T	2022-11-08
PPA22054	PF00149	Calcineurin-like phosphoesterase	3e-11	T	2022-11-08
PPA22054	PF00149	Calcineurin-like phosphoesterase	2.6e-08	T	2022-11-08
ppa_stranded_DN7977_c0_g2_i1	PF00067	Cytochrome P450	2.7e-106	T	2022-11-08
ppa_stranded_DN31108_c0_g2_i2	PF00067	Cytochrome P450	6.9e-102	T	2022-11-08
PPA45321	PF00201	UDP-glucoronosyl and UDP-glucosyl transferase	4.3e-50	T	2022-11-08
PPA35650	PF07915	Glucosidase II beta subunit-like protein	1.5e-09	T	2022-11-08
PPA35650	PF07915	Glucosidase II beta subunit-like protein	3.3e-07	T	2022-11-08
PPA36203	PF00300	Histidine phosphatase superfamily (branch 1)	6.6e-11	T	2022-11-08
PPA38568	PF04410	Gar1/Naf1 RNA binding region	5.3e-17	T	2022-11-08
ppa_stranded_DN20766_c0_g1_i1	PF00075	RNase H	6.2e-41	T	2022-11-08
ppa_stranded_DN20766_c0_g1_i1	PF01693	Caulimovirus viroplasmin	3.5e-16	T	2022-11-08
PPA17173	PF01403	Sema domain	5.5e-28	T	2022-11-08
PPA17173	PF01437	Plexin repeat	5.3e-05	T	2022-11-08
PPA17173	PF01833	IPT/TIG domain	5.1e-06	T	2022-11-08
PPA17173	PF01833	IPT/TIG domain	2.1e-05	T	2022-11-08
PPA17173	PF01833	IPT/TIG domain	7.8e-10	T	2022-11-08
PPA17173	PF08337	Plexin cytoplasmic RasGAP domain	4.2e-95	T	2022-11-08
PPA17173	PF17960	TIG domain	1.6e-11	T	2022-11-08
PPA40302	PF01549	ShK domain-like	0.00021	T	2022-11-08
PPA40302	PF01549	ShK domain-like	1.2e-10	T	2022-11-08
PPA37073	PF07534	TLD	7.3e-30	T	2022-11-08
ppa_stranded_DN25392_c0_g1_i2	PF07690	Major Facilitator Superfamily	9.3e-49	T	2022-11-08
PPA39642	PF01431	Peptidase family M13	5.8e-08	T	2022-11-08
PPA17558	PF00092	von Willebrand factor type A domain	1.8e-11	T	2022-11-08
PPA17558	PF00092	von Willebrand factor type A domain	3.6e-06	T	2022-11-08
PPA17558	PF00092	von Willebrand factor type A domain	1.1e-06	T	2022-11-08
ppa_stranded_DN31590_c1_g12_i2	PF00635	MSP (Major sperm protein) domain	1.4e-22	T	2022-11-08
Contig28-snapTAU.160	PF00104	Ligand-binding domain of nuclear hormone receptor	1.6e-11	T	2022-11-08
Contig28-snapTAU.160	PF00105	Zinc finger, C4 type (two domains)	3e-05	T	2022-11-08
PPA18512	PF00493	MCM P-loop domain	1.7e-98	T	2022-11-08
PPA18512	PF14551	MCM N-terminal domain	3e-13	T	2022-11-08
PPA18512	PF17207	MCM OB domain	2.2e-35	T	2022-11-08
PPA18512	PF17855	MCM AAA-lid domain	4.5e-24	T	2022-11-08
PPA18512	PF18263	MCM6 C-terminal winged-helix domain	1.2e-20	T	2022-11-08
PPA45705	PF13358	DDE superfamily endonuclease	7.6e-08	T	2022-11-08
PPA40814	PF13975	gag-polyprotein putative aspartyl protease	1.7e-07	T	2022-11-08
PPA40814	PF17921	Integrase zinc binding domain	1.3e-10	T	2022-11-08
PPA37445	PF00651	BTB/POZ domain	1.9e-17	T	2022-11-08
PPA37445	PF00917	MATH domain	8.1e-07	T	2022-11-08
PPA12550	PF00916	Sulfate permease family	2.6e-109	T	2022-11-08
PPA12550	PF01740	STAS domain	4.5e-20	T	2022-11-08
PPA40590	PF10326	Serpentine type 7TM GPCR chemoreceptor Str	2.8e-16	T	2022-11-08
PPA01359	PF03564	Protein of unknown function (DUF1759)	7.1e-07	T	2022-11-08
PPA01359	PF05380	Pao retrotransposon peptidase	1.4e-11	T	2022-11-08
PPA01359	PF18701	Family of unknown function (DUF5641)	4.2e-08	T	2022-11-08
PPA20242	PF04438	HIT zinc finger	7.6e-09	T	2022-11-08
PPA14224	PF00014	Kunitz/Bovine pancreatic trypsin inhibitor domain	2.1e-12	T	2022-11-08
PPA14224	PF00086	Thyroglobulin type-1 repeat	1.5e-05	T	2022-11-08
PPA14224	PF00086	Thyroglobulin type-1 repeat	2.8e-15	T	2022-11-08
PPA00251	PF08409	Domain of unknown function (DUF1736)	1.7e-11	T	2022-11-08
PPA00251	PF13424	Tetratricopeptide repeat	3.3e-08	T	2022-11-08
PPA00251	PF13424	Tetratricopeptide repeat	1.1e-08	T	2022-11-08
PPA00251	PF13432	Tetratricopeptide repeat	5e-05	T	2022-11-08
ppa_stranded_DN25322_c0_g1_i2	PF01053	Cys/Met metabolism PLP-dependent enzyme	2.3e-82	T	2022-11-08
PPA28313	PF00466	Ribosomal protein L10	2.4e-06	T	2022-11-08
ppa_stranded_DN31329_c4_g1_i3	PF01775	Ribosomal proteins 50S-L18Ae/60S-L20/60S-L18A	1.3e-51	T	2022-11-08
PPA11184	PF04667	cAMP-regulated phosphoprotein/endosulfine conserved region	1e-14	T	2022-11-08
PPA42183	PF03371	PRP38 family	4.4e-59	T	2022-11-08
PPA42183	PF19252	HIND motif	8.3e-06	T	2022-11-08
ppa_stranded_DN16492_c0_g2_i1	PF10328	Serpentine type 7TM GPCR chemoreceptor Srx	3.9e-14	T	2022-11-08
PPA35948	PF00120	Glutamine synthetase, catalytic domain	3e-13	T	2022-11-08
PPA35948	PF03951	Glutamine synthetase, beta-Grasp domain	8.3e-11	T	2022-11-08
PPA35635	PF01167	Tub family	2e-08	T	2022-11-08
PPA35635	PF01167	Tub family	4.9e-08	T	2022-11-08
PPA20287	PF00089	Trypsin	1.2e-28	T	2022-11-08
PPA39191	PF10327	Serpentine type 7TM GPCR chemoreceptor Sri	4.2e-05	T	2022-11-08
PPA39191	PF10327	Serpentine type 7TM GPCR chemoreceptor Sri	4e-07	T	2022-11-08
PPA37040	PF01090	Ribosomal protein S19e	9e-12	T	2022-11-08
PPA02996	PF00883	Cytosol aminopeptidase family, catalytic domain	3.8e-85	T	2022-11-08
PPA00733	PF10324	Serpentine type 7TM GPCR chemoreceptor Srw	7.5e-23	T	2022-11-08
PPA27994	PF10317	Serpentine type 7TM GPCR chemoreceptor Srd	2.4e-28	T	2022-11-08
ppa_stranded_DN23482_c0_g1_i1	PF00300	Histidine phosphatase superfamily (branch 1)	9.7e-14	T	2022-11-08
ppa_stranded_DN28840_c0_g3_i1	PF00098	Zinc knuckle	0.00012	T	2022-11-08
ppa_stranded_DN28840_c0_g3_i1	PF00642	Zinc finger C-x8-C-x5-C-x3-H type (and similar)	4.7e-06	T	2022-11-08
ppa_stranded_DN28840_c0_g3_i1	PF18345	Zinc finger domain	6.5e-07	T	2022-11-08
PPA18513	PF00493	MCM P-loop domain	3.9e-98	T	2022-11-08
PPA18513	PF14551	MCM N-terminal domain	3.7e-13	T	2022-11-08
PPA18513	PF17207	MCM OB domain	1.1e-35	T	2022-11-08
PPA18513	PF17855	MCM AAA-lid domain	2.2e-24	T	2022-11-08
PPA18513	PF18263	MCM6 C-terminal winged-helix domain	2.2e-21	T	2022-11-08
Contig42-snapTAU.125	PF00692	dUTPase	3.8e-40	T	2022-11-08
PPA13639	PF03378	CAS/CSE protein, C-terminus	3.8e-65	T	2022-11-08
PPA13639	PF03810	Importin-beta N-terminal domain	1.1e-09	T	2022-11-08
PPA13639	PF08506	Cse1	4e-118	T	2022-11-08
isototal.5793.1	PF01529	DHHC palmitoyltransferase	3e-35	T	2022-11-08
PPA24165	PF10319	Serpentine type 7TM GPCR chemoreceptor Srj	1.3e-08	T	2022-11-08
PPA24165	PF10326	Serpentine type 7TM GPCR chemoreceptor Str	3.8e-13	T	2022-11-08
PPA36671	PF00994	Probable molybdopterin binding domain	5.8e-31	T	2022-11-08
PPA21414	PF00328	Histidine phosphatase superfamily (branch 2)	2.1e-12	T	2022-11-08
ppa_stranded_DN24311_c0_g2_i1	PF01467	Cytidylyltransferase-like	8.6e-24	T	2022-11-08
ppa_stranded_DN30144_c1_g1_i1	PF04388	Hamartin protein	9.9e-44	T	2022-11-08
PPA35657	PF14529	Endonuclease-reverse transcriptase	5.3e-10	T	2022-11-08
Iso_D.12940.1	PF00635	MSP (Major sperm protein) domain	2.3e-14	T	2022-11-08
PPA04566	PF10318	Serpentine type 7TM GPCR chemoreceptor Srh	3.5e-07	T	2022-11-08
PPA22234	PF01501	Glycosyl transferase family 8	6.4e-07	T	2022-11-08
PPA36371	PF13894	C2H2-type zinc finger	0.00045	T	2022-11-08
PPA39521	PF10326	Serpentine type 7TM GPCR chemoreceptor Str	1.4e-09	T	2022-11-08
UMM-S71-15.91-mRNA-1_frag_1	PF03188	Eukaryotic cytochrome b561	3.4e-10	T	2022-11-08
PPA39028	PF00097	Zinc finger, C3HC4 type (RING finger)	3.8e-10	T	2022-11-08
ppa_stranded_DN23598_c0_g1_i1	PF00003	7 transmembrane sweet-taste receptor of 3 GCPR	9.8e-49	T	2022-11-08
ppa_stranded_DN23598_c0_g1_i1	PF01094	Receptor family ligand binding region	3e-60	T	2022-11-08
ppa_stranded_DN23598_c0_g1_i1	PF07562	Nine Cysteines Domain of family 3 GPCR	6.2e-12	T	2022-11-08
PPA16200	PF00063	Myosin head (motor domain)	4.8e-286	T	2022-11-08
PPA16200	PF01576	Myosin tail	9.4e-195	T	2022-11-08
Iso_D.6099.1	PF01762	Galactosyltransferase	6.5e-33	T	2022-11-08
ppa_stranded_DN23537_c0_g1_i2	PF03189	Otopetrin	1.9e-58	T	2022-11-08
ppa_stranded_DN16622_c0_g1_i1	PF04155	Ground-like domain	2e-17	T	2022-11-08
PPA06942	PF00704	Glycosyl hydrolases family 18	4.9e-13	T	2022-11-08
ppa_stranded_DN32651_c0_g1_i1	PF00125	Core histone H2A/H2B/H3/H4	1.1e-23	T	2022-11-08
PPA32368	PF04117	Mpv17 / PMP22 family	4.7e-18	T	2022-11-08
PPA14427	PF00005	ABC transporter	4.7e-32	T	2022-11-08
PPA14427	PF00664	ABC transporter transmembrane region	9e-34	T	2022-11-08
PPA14427	PF16185	Mitochondrial ABC-transporter N-terminal five TM region	3.9e-08	T	2022-11-08
PPA29633	PF02995	Protein of unknown function (DUF229)	8.5e-29	T	2022-11-08
PPA29633	PF02995	Protein of unknown function (DUF229)	1.1e-38	T	2022-11-08
PPA40583	PF10321	Serpentine type 7TM GPCR chemoreceptor Srt	2.7e-29	T	2022-11-08
ppa_stranded_DN9868_c0_g1_i1	PF00595	PDZ domain	1.3e-17	T	2022-11-08
ppa_stranded_DN9868_c0_g1_i1	PF00787	PX domain	1.6e-16	T	2022-11-08
PPA28884	PF00650	CRAL/TRIO domain	6.1e-09	T	2022-11-08
PPA33672	PF00153	Mitochondrial carrier protein	2.4e-08	T	2022-11-08
PPA33672	PF00153	Mitochondrial carrier protein	5.6e-21	T	2022-11-08
PPA33672	PF00153	Mitochondrial carrier protein	5.4e-16	T	2022-11-08
PPA21940	PF00917	MATH domain	8.1e-11	T	2022-11-08
PPA22742	PF00288	GHMP kinases N terminal domain	3.5e-05	T	2022-11-08
PPA22742	PF18376	Mevalonate 5-diphosphate decarboxylase C-terminal domain	1.7e-51	T	2022-11-08
PPA41463	PF01681	C6 domain	2.7e-08	T	2022-11-08
PPA34886	PF01090	Ribosomal protein S19e	7.2e-08	T	2022-11-08
PPA42545	PF00096	Zinc finger, C2H2 type	0.0019	T	2022-11-08
PPA42545	PF00096	Zinc finger, C2H2 type	9.3e-05	T	2022-11-08
ppa_stranded_DN31224_c1_g1_i6	PF00568	WH1 domain	4.4e-14	T	2022-11-08
ppa_stranded_DN31224_c1_g1_i6	PF08776	VASP tetramerisation domain	9.8e-08	T	2022-11-08
PPA17238	PF00149	Calcineurin-like phosphoesterase	1.6e-06	T	2022-11-08
PPA17277	PF03381	LEM3 (ligand-effect modulator 3) family / CDC50 family	1.5e-68	T	2022-11-08
PPA11382	PF17171	Glutathione S-transferase, C-terminal domain	7.6e-07	T	2022-11-08
PPA11382	PF17172	Glutathione S-transferase N-terminal domain	1.7e-16	T	2022-11-08
ppa_stranded_DN11386_c0_g1_i1	PF10327	Serpentine type 7TM GPCR chemoreceptor Sri	5.6e-15	T	2022-11-08
PPA38701	PF01433	Peptidase family M1 domain	3.5e-48	T	2022-11-08
PPA38701	PF09127	Leukotriene A4 hydrolase, C-terminal	2.7e-16	T	2022-11-08
PPA38701	PF17900	Peptidase M1 N-terminal domain	3.8e-22	T	2022-11-08
PPA36694	PF00178	Ets-domain	8.5e-12	T	2022-11-08
PPA00342	PF01756	Acyl-CoA oxidase	1e-48	T	2022-11-08
PPA00342	PF02770	Acyl-CoA dehydrogenase, middle domain	1.2e-14	T	2022-11-08
PPA00342	PF14749	Acyl-coenzyme A oxidase N-terminal	1.9e-19	T	2022-11-08
PPA06943	PF00046	Homeodomain	6e-10	T	2022-11-08
PPA06943	PF16534	Ubiquitin-like oligomerisation domain of SATB	1.6e-17	T	2022-11-08
ppa_stranded_DN48845_c0_g1_i1	PF02934	GatB/GatE catalytic domain	4e-95	T	2022-11-08
PPA18599	PF10326	Serpentine type 7TM GPCR chemoreceptor Str	5.4e-27	T	2022-11-08
PPA18599	PF10327	Serpentine type 7TM GPCR chemoreceptor Sri	5.5e-15	T	2022-11-08
PPA08104	PF00076	RNA recognition motif. (a.k.a. RRM, RBD, or RNP domain)	7.4e-13	T	2022-11-08
PPA08104	PF00160	Cyclophilin type peptidyl-prolyl cis-trans isomerase/CLD	5.3e-34	T	2022-11-08
PPA42499	PF03564	Protein of unknown function (DUF1759)	1.9e-08	T	2022-11-08
PPA42499	PF05380	Pao retrotransposon peptidase	4.8e-26	T	2022-11-08
ppa_stranded_DN18216_c0_g1_i1	PF00104	Ligand-binding domain of nuclear hormone receptor	4.9e-17	T	2022-11-08
ppa_stranded_DN18216_c0_g1_i1	PF00105	Zinc finger, C4 type (two domains)	9e-17	T	2022-11-08
ppa_stranded_DN30984_c0_g1_i10	PF00520	Ion transport protein	3.8e-21	T	2022-11-08
ppa_stranded_DN30984_c0_g1_i10	PF00520	Ion transport protein	5e-28	T	2022-11-08
ppa_stranded_DN30984_c0_g1_i10	PF00520	Ion transport protein	9.2e-32	T	2022-11-08
ppa_stranded_DN30984_c0_g1_i10	PF00520	Ion transport protein	1.8e-33	T	2022-11-08
PPA42738	PF00012	Hsp70 protein	1.8e-22	T	2022-11-08
PPA34636	PF00827	Ribosomal L15	1.5e-44	T	2022-11-08
PPA34591	PF00827	Ribosomal L15	1.5e-44	T	2022-11-08
PPA36977	PF04129	Vps52 / Sac2 family	8e-34	T	2022-11-08
PPA36977	PF04129	Vps52 / Sac2 family	2.2e-99	T	2022-11-08
PPA40957	PF00125	Core histone H2A/H2B/H3/H4	2.8e-38	T	2022-11-08
PPA40957	PF00125	Core histone H2A/H2B/H3/H4	2.3e-15	T	2022-11-08
PPA40957	PF00125	Core histone H2A/H2B/H3/H4	3.3e-22	T	2022-11-08
PPA40957	PF16211	C-terminus of histone H2A	2.4e-18	T	2022-11-08
Contig52-snapTAU.151	PF10318	Serpentine type 7TM GPCR chemoreceptor Srh	1.9e-08	T	2022-11-08
PPA17100	PF00012	Hsp70 protein	9.4e-209	T	2022-11-08
PPA40095	PF00019	Transforming growth factor beta like domain	1.4e-10	T	2022-11-08
ppa_stranded_DN26009_c0_g1_i4	PF01674	Lipase (class 2)	5.6e-62	T	2022-11-08
ppa_stranded_DN18837_c0_g1_i1	PF13532	2OG-Fe(II) oxygenase superfamily	1.1e-33	T	2022-11-08
PPA01850	PF01549	ShK domain-like	2.9e-08	T	2022-11-08
PPA01850	PF01549	ShK domain-like	0.0099	T	2022-11-08
ppa_stranded_DN27886_c0_g1_i3	PF00041	Fibronectin type III domain	3.3e-12	T	2022-11-08
ppa_stranded_DN27886_c0_g1_i3	PF00041	Fibronectin type III domain	1.5e-05	T	2022-11-08
ppa_stranded_DN27886_c0_g1_i3	PF00041	Fibronectin type III domain	2.7e-08	T	2022-11-08
ppa_stranded_DN27886_c0_g1_i3	PF00514	Armadillo/beta-catenin-like repeat	2.1e-07	T	2022-11-08
PPA20890	PF02118	Srg family chemoreceptor	1e-14	T	2022-11-08
PPA21798	PF07714	Protein tyrosine and serine/threonine kinase	1.4e-54	T	2022-11-08
PPA38270	PF12874	Zinc-finger of C2H2 type	0.00039	T	2022-11-08
PPA38270	PF12874	Zinc-finger of C2H2 type	0.032	T	2022-11-08
PPA36876	PF00069	Protein kinase domain	1.3e-35	T	2022-11-08
PPA07837	PF17281	Family of unknown function (DUF5346)	6.2e-53	T	2022-11-08
PPA25356	PF03635	Vacuolar protein sorting-associated protein 35	1e-209	T	2022-11-08
PPA33206	PF00089	Trypsin	2.3e-36	T	2022-11-08
PPA27903	PF02118	Srg family chemoreceptor	1.1e-20	T	2022-11-08
PPA24033	PF12796	Ankyrin repeats (3 copies)	2.5e-16	T	2022-11-08
PPA03540	PF00102	Protein-tyrosine phosphatase	6.3e-64	T	2022-11-08
PPA03540	PF07714	Protein tyrosine and serine/threonine kinase	1.2e-84	T	2022-11-08
PPA03540	PF07714	Protein tyrosine and serine/threonine kinase	9.9e-79	T	2022-11-08
PPA03540	PF07714	Protein tyrosine and serine/threonine kinase	6.2e-80	T	2022-11-08
PPA40541	PF10321	Serpentine type 7TM GPCR chemoreceptor Srt	3.4e-55	T	2022-11-08
ppa_stranded_DN26354_c1_g1_i1	PF01825	GPCR proteolysis site, GPS, motif	5.5e-06	T	2022-11-08
PPA39677	PF03564	Protein of unknown function (DUF1759)	1.3e-07	T	2022-11-08
PPA08494	PF17820	PDZ domain	2.5e-10	T	2022-11-08
ppa_stranded_DN50064_c0_g1_i1	PF00887	Acyl CoA binding protein	7.6e-15	T	2022-11-08
PPA34683	PF10323	Serpentine type 7TM GPCR chemoreceptor Srv	7.3e-08	T	2022-11-08
PPA34683	PF10323	Serpentine type 7TM GPCR chemoreceptor Srv	2.4e-08	T	2022-11-08
Contig58-snapTAU.91	PF00467	KOW motif	2.9e-07	T	2022-11-08
Contig58-snapTAU.91	PF16906	Ribosomal proteins L26 eukaryotic, L24P archaeal	9.3e-38	T	2022-11-08
PPA43534	PF13975	gag-polyprotein putative aspartyl protease	1.4e-07	T	2022-11-08
ppa_stranded_DN25190_c1_g1_i2	PF03057	DUF236 repeat	7.9e-16	T	2022-11-08
ppa_stranded_DN25190_c1_g1_i2	PF03057	DUF236 repeat	1.5e-13	T	2022-11-08
ppa_stranded_DN25190_c1_g1_i2	PF03057	DUF236 repeat	2.3e-11	T	2022-11-08
ppa_stranded_DN25190_c1_g1_i2	PF03057	DUF236 repeat	4e-13	T	2022-11-08
ppa_stranded_DN25190_c1_g1_i2	PF03057	DUF236 repeat	3.5e-13	T	2022-11-08
ppa_stranded_DN25190_c1_g1_i2	PF03057	DUF236 repeat	3.1e-15	T	2022-11-08
ppa_stranded_DN31111_c0_g2_i4	PF00059	Lectin C-type domain	1.1e-13	T	2022-11-08
UMM-S233-4.21-mRNA-1_frag	PF01764	Lipase (class 3)	4.9e-32	T	2022-11-08
ppa_stranded_DN33656_c0_g1_i1	PF12409	P5-type ATPase cation transporter	2.5e-19	T	2022-11-08
PPA03699	PF00137	ATP synthase subunit C	1.9e-10	T	2022-11-08
PPA02111	PF00083	Sugar (and other) transporter	1e-18	T	2022-11-08
PPA35641	PF01266	FAD dependent oxidoreductase	2.8e-18	T	2022-11-08
PPA35641	PF01571	Aminomethyltransferase folate-binding domain	7e-76	T	2022-11-08
PPA35641	PF08669	Glycine cleavage T-protein C-terminal barrel domain	1.3e-12	T	2022-11-08
PPA35641	PF16350	FAD dependent oxidoreductase central domain	2e-14	T	2022-11-08
ppa_stranded_DN26097_c0_g1_i2	PF01154	Hydroxymethylglutaryl-coenzyme A synthase N terminal	1.4e-62	T	2022-11-08
ppa_stranded_DN26097_c0_g1_i2	PF08540	Hydroxymethylglutaryl-coenzyme A synthase C terminal	2.3e-59	T	2022-11-08
Iso_D.8072.6	PF00856	SET domain	2.9e-08	T	2022-11-08
ppa_stranded_DN22365_c0_g1_i1	PF03061	Thioesterase superfamily	1.1e-14	T	2022-11-08
ppa_stranded_DN15720_c0_g1_i1	PF00303	Thymidylate synthase	3.2e-113	T	2022-11-08
PPA22789	PF01484	Nematode cuticle collagen N-terminal domain	3.1e-16	T	2022-11-08
PPA01554	PF14712	Snapin/Pallidin	7e-13	T	2022-11-08
ppa_stranded_DN8640_c0_g1_i1	PF00328	Histidine phosphatase superfamily (branch 2)	2.6e-24	T	2022-11-08
Iso_D.6308.2	PF02931	Neurotransmitter-gated ion-channel ligand binding domain	1.8e-30	T	2022-11-08
PPA06624	PF10318	Serpentine type 7TM GPCR chemoreceptor Srh	1.2e-10	T	2022-11-08
ppa_stranded_DN27722_c0_g1_i1	PF01866	Putative diphthamide synthesis protein	5.2e-108	T	2022-11-08
PPA21816	PF01764	Lipase (class 3)	7.9e-28	T	2022-11-08
PPA21816	PF01764	Lipase (class 3)	6.3e-17	T	2022-11-08
PPA21816	PF01764	Lipase (class 3)	6e-29	T	2022-11-08
PPA12321	PF00858	Amiloride-sensitive sodium channel	9.2e-35	T	2022-11-08
PPA36289	PF00177	Ribosomal protein S7p/S5e	1.5e-12	T	2022-11-08
ppa_stranded_DN38777_c0_g1_i1	PF00858	Amiloride-sensitive sodium channel	2.5e-13	T	2022-11-08
ppa_stranded_DN23596_c0_g1_i2	PF00104	Ligand-binding domain of nuclear hormone receptor	2.4e-16	T	2022-11-08
ppa_stranded_DN23596_c0_g1_i2	PF00105	Zinc finger, C4 type (two domains)	1.7e-14	T	2022-11-08
PPA41455	PF10292	Serpentine type 7TM GPCR receptor class ab chemoreceptor	7.4e-11	T	2022-11-08
PPA09309	PF03125	C. elegans Sre G protein-coupled chemoreceptor	1.5e-30	T	2022-11-08
PPA40027	PF01569	PAP2 superfamily	1.4e-23	T	2022-11-08
Contig104-snapTAU.53	PF00704	Glycosyl hydrolases family 18	1.3e-13	T	2022-11-08
Contig104-snapTAU.53	PF01607	Chitin binding Peritrophin-A domain	0.00012	T	2022-11-08
PPA27907	PF00059	Lectin C-type domain	5.4e-05	T	2022-11-08
PPA27907	PF00092	von Willebrand factor type A domain	3.2e-11	T	2022-11-08
PPA27907	PF00092	von Willebrand factor type A domain	7.1e-09	T	2022-11-08
PPA11709	PF01694	Rhomboid family	1.5e-19	T	2022-11-08
PPA16633	PF01663	Type I phosphodiesterase / nucleotide pyrophosphatase	1.6e-42	T	2022-11-08
ppa_stranded_DN9892_c0_g2_i1	PF12832	MFS_1 like family	4.3e-78	T	2022-11-08
PPA35387	PF00013	KH domain	7e-09	T	2022-11-08
PPA35387	PF00013	KH domain	2e-15	T	2022-11-08
PPA35387	PF00013	KH domain	1.4e-06	T	2022-11-08
PPA35387	PF00013	KH domain	2.3e-07	T	2022-11-08
PPA35387	PF00013	KH domain	7e-10	T	2022-11-08
PPA35387	PF00013	KH domain	7.8e-05	T	2022-11-08
PPA35387	PF00013	KH domain	1.5e-09	T	2022-11-08
PPA35387	PF00013	KH domain	3.5e-14	T	2022-11-08
PPA35387	PF00013	KH domain	3.3e-08	T	2022-11-08
PPA35387	PF00013	KH domain	8.7e-15	T	2022-11-08
PPA35387	PF00013	KH domain	2.6e-12	T	2022-11-08
PPA35387	PF00013	KH domain	1.1e-12	T	2022-11-08
PPA35387	PF00013	KH domain	8e-07	T	2022-11-08
PPA43094	PF07690	Major Facilitator Superfamily	8e-45	T	2022-11-08
PPA45537	PF03564	Protein of unknown function (DUF1759)	4e-07	T	2022-11-08
PPA45537	PF05380	Pao retrotransposon peptidase	3.7e-35	T	2022-11-08
PPA45537	PF17921	Integrase zinc binding domain	5.4e-10	T	2022-11-08
PPA45537	PF18701	Family of unknown function (DUF5641)	5.4e-08	T	2022-11-08
Contig103-snapTAU.7	PF00240	Ubiquitin family	5.9e-06	T	2022-11-08
UMM-S435-2.111-mRNA-1_frag_2	PF00096	Zinc finger, C2H2 type	2.9e-07	T	2022-11-08
UMM-S435-2.111-mRNA-1_frag_2	PF00096	Zinc finger, C2H2 type	0.00025	T	2022-11-08
PPA38409	PF01679	Proteolipid membrane potential modulator	5.7e-16	T	2022-11-08
PPA08618	PF00096	Zinc finger, C2H2 type	0.0021	T	2022-11-08
PPA08618	PF00096	Zinc finger, C2H2 type	0.0057	T	2022-11-08
PPA39920	PF02520	Domain of unknown function DUF148	1.8e-12	T	2022-11-08
PPA41353	PF10323	Serpentine type 7TM GPCR chemoreceptor Srv	2.5e-05	T	2022-11-08
PPA38885	PF00503	G-protein alpha subunit	5e-90	T	2022-11-08
PPA43218	PF17921	Integrase zinc binding domain	2.6e-12	T	2022-11-08
ppa_stranded_DN19011_c0_g2_i1	PF00096	Zinc finger, C2H2 type	0.013	T	2022-11-08
ppa_stranded_DN19011_c0_g2_i1	PF00096	Zinc finger, C2H2 type	0.012	T	2022-11-08
PPA39883	PF02953	Tim10/DDP family zinc finger	3e-21	T	2022-11-08
ppa_stranded_DN25267_c0_g1_i3	PF07534	TLD	1.5e-29	T	2022-11-08
PPA39886	PF01757	Acyltransferase family	1e-15	T	2022-11-08
PPA20179	PF01596	O-methyltransferase	5.4e-41	T	2022-11-08
PPA24062	PF01758	Sodium Bile acid symporter family	6.4e-28	T	2022-11-08
PPA34363	PF00104	Ligand-binding domain of nuclear hormone receptor	3.8e-07	T	2022-11-08
PPA34363	PF00105	Zinc finger, C4 type (two domains)	2.6e-07	T	2022-11-08
ppa_stranded_DN25115_c0_g1_i2	PF01245	Ribosomal protein L19	1.4e-14	T	2022-11-08
ppa_stranded_DN31091_c3_g1_i10	PF00450	Serine carboxypeptidase	2.5e-114	T	2022-11-08
ppa_stranded_DN31091_c3_g1_i10	PF00450	Serine carboxypeptidase	2.9e-71	T	2022-11-08
ppa_stranded_DN31091_c3_g1_i10	PF00450	Serine carboxypeptidase	9.2e-76	T	2022-11-08
ppa_stranded_DN4683_c0_g1_i1	PF00441	Acyl-CoA dehydrogenase, C-terminal domain	3e-44	T	2022-11-08
ppa_stranded_DN4683_c0_g1_i1	PF02770	Acyl-CoA dehydrogenase, middle domain	5.6e-22	T	2022-11-08
ppa_stranded_DN4683_c0_g1_i1	PF02771	Acyl-CoA dehydrogenase, N-terminal domain	7.6e-22	T	2022-11-08
ppa_stranded_DN25420_c0_g3_i2	PF01682	DB module	3.6e-18	T	2022-11-08
PPA23475	PF00884	Sulfatase	5.6e-63	T	2022-11-08
ppa_stranded_DN30989_c2_g1_i2	PF00917	MATH domain	1e-05	T	2022-11-08
PPA19082	PF00042	Globin	0.0001	T	2022-03-10
PPA40038	PF00439	Bromodomain	2.2e-19	T	2022-11-08
PPA40038	PF00569	Zinc finger, ZZ type	8.3e-10	T	2022-11-08
PPA40038	PF02135	TAZ zinc finger	1.8e-10	T	2022-11-08
PPA40038	PF02135	TAZ zinc finger	5.7e-21	T	2022-11-08
PPA40038	PF02172	KIX domain	3.4e-29	T	2022-11-08
PPA40038	PF06001	Domain of Unknown Function (DUF902)	1.6e-11	T	2022-11-08
PPA40038	PF08214	Histone acetylation protein	1e-57	T	2022-11-08
PPA36337	PF05485	THAP domain	5e-05	T	2022-11-08
PPA37064	PF00104	Ligand-binding domain of nuclear hormone receptor	4.4e-13	T	2022-11-08
PPA37064	PF00105	Zinc finger, C4 type (two domains)	1.4e-16	T	2022-11-08
PPA17233	PF00226	DnaJ domain	3.3e-14	T	2022-11-08
PPA07576	PF01979	Amidohydrolase family	1.7e-24	T	2022-11-08
ppa_stranded_DN27956_c0_g3_i1	PF02460	Patched family	6.8e-211	T	2022-11-08
ppa_stranded_DN18236_c0_g2_i1	PF10326	Serpentine type 7TM GPCR chemoreceptor Str	3.5e-41	T	2022-11-08
PPA35471	PF00091	Tubulin/FtsZ family, GTPase domain	3.4e-70	T	2022-11-08
PPA35471	PF03953	Tubulin C-terminal domain	1e-41	T	2022-11-08
PPA06996	PF02827	cAMP-dependent protein kinase inhibitor	4.3e-08	T	2022-11-08
PPA11533	PF00412	LIM domain	7.6e-13	T	2022-11-08
PPA11533	PF00412	LIM domain	1.1e-06	T	2022-11-08
PPA11533	PF00412	LIM domain	2.4e-11	T	2022-11-08
PPA11533	PF00412	LIM domain	1.3e-05	T	2022-11-08
PPA07082	PF01674	Lipase (class 2)	6.7e-67	T	2022-11-08
PPA36512	PF00069	Protein kinase domain	1.1e-41	T	2022-11-08
ppa_stranded_DN9064_c0_g1_i1	PF02466	Tim17/Tim22/Tim23/Pmp24 family	2.4e-17	T	2022-11-08
PPA03754	PF10320	Serpentine type 7TM GPCR chemoreceptor Srsx	1.2e-33	T	2022-11-08
PPA03754	PF10321	Serpentine type 7TM GPCR chemoreceptor Srt	3.8e-45	T	2022-11-08
PPA03754	PF10321	Serpentine type 7TM GPCR chemoreceptor Srt	1.4e-46	T	2022-11-08
PPA31779	PF00635	MSP (Major sperm protein) domain	6.2e-16	T	2022-11-08
PPA06524	PF00069	Protein kinase domain	2.1e-08	T	2022-11-08
PPA37644	PF00270	DEAD/DEAH box helicase	7.4e-08	T	2022-11-08
ppa_stranded_DN19799_c0_g1_i1	PF03909	BSD domain	1.6e-12	T	2022-11-08
ppa_stranded_DN19799_c0_g1_i1	PF08567	TFIIH p62 subunit, N-terminal domain	1.5e-15	T	2022-11-08
ppa_stranded_DN18447_c0_g2_i1	PF01459	Eukaryotic porin	2.4e-66	T	2022-11-08
PPA39021	PF00112	Papain family cysteine protease	1.1e-47	T	2022-11-08
PPA41492	PF00230	Major intrinsic protein	3.5e-37	T	2022-11-08
PPA06664	PF00201	UDP-glucoronosyl and UDP-glucosyl transferase	1.4e-46	T	2022-11-08
ppa_stranded_DN15886_c0_g1_i1	PF12874	Zinc-finger of C2H2 type	3.8e-07	T	2022-11-08
ppa_stranded_DN15886_c0_g1_i1	PF16835	Pre-mRNA-splicing factor SF3a complex subunit 2 (Prp11)	2e-37	T	2022-11-08
PPA36063	PF14995	Transmembrane protein	1.8e-18	T	2022-11-08
PPA19330	PF00520	Ion transport protein	3.3e-38	T	2022-11-08
PPA19330	PF02214	BTB/POZ domain	5e-19	T	2022-11-08
PPA18371	PF01189	16S rRNA methyltransferase RsmB/F	1.2e-22	T	2022-11-08
PPA18371	PF10316	Serpentine type 7TM GPCR chemoreceptor Srbc	1.9e-10	T	2022-11-08
PPA05882	PF10323	Serpentine type 7TM GPCR chemoreceptor Srv	3.8e-18	T	2022-11-08
PPA34490	PF01090	Ribosomal protein S19e	1.9e-18	T	2022-11-08
ppa_stranded_DN28394_c0_g1_i5	PF10197	N-terminal domain of CBF1 interacting co-repressor CIR	2.8e-05	T	2022-11-08
[truncated: 22,520 more rows]

## Sheet: File description
File S3: InterProScan results for P. pacificus proteins
Predicted protein domains from Interproscan for all P. pacificus proteins
