# Supplementary material for: Characterization of the Pristionchus pacificus “epigenetic toolkit” reveals the evolutionary loss of the histone methyltransferase complex PRC2
Source: Genetics. 2024 Mar 21;227(1):iyae041. doi: 10.1093/genetics/iyae041 (PMC11075575; doi:10.1093/genetics/iyae041)
Supplement: iyae041_Supplementary_Data [file iyae041_supplementary_data.zip › File_S4_GENETICS-2024-306912.xlsx]

## Sheet: All Orthogroups
File S4: OrthoFinder Orthogroup output
All Orthogroups
Orthogroup	Acyrthosiphon_pisum	Apis_mellifera	Arabidopsis_thaliana	Brugia_malayi	Caenorhabditis_elegans	Danio_rerio	Drosophila_melanogaster	Homo_Sapian	Leptosphaeria_maculans	Pristionchus_pacificus	Saccharomyces_cerevisiae	Schizosaccharomyces_pombe	Selaginella_moellendorffii	Strongyloides_ratti	Trichinella_spiralis	exspectatus_nr_proteins	mayeri_nr_proteins
OG0000000	tr|J9JJN2|J9JJN2_ACYPI, tr|J9JL05|J9JL05_ACYPI, tr|J9JLF2|J9JLF2_ACYPI, tr|J9JNN8|J9JNN8_ACYPI, tr|J9JQP0|J9JQP0_ACYPI, tr|J9JRF0|J9JRF0_ACYPI, tr|J9JRH0|J9JRH0_ACYPI, tr|J9JT97|J9JT97_ACYPI, tr|J9JTQ3|J9JTQ3_ACYPI, tr|J9K1M8|J9K1M8_ACYPI, tr|J9K5F1|J9K5F1_ACYPI, tr|J9K606|J9K606_ACYPI, tr|J9K8A7|J9K8A7_ACYPI, tr|J9KA03|J9KA03_ACYPI, tr|J9KCC8|J9KCC8_ACYPI, tr|J9KDZ6|J9KDZ6_ACYPI, tr|J9KQW9|J9KQW…	sp|P09075|HME60_APIME, sp|P09076|HME30_APIME, sp|P15856|ABDA_APIME, sp|P15857|HM17_APIME, sp|P15858|EMS_APIME, sp|P15859|SCR_APIME, sp|P15860|HM90_APIME, tr|A0A7M7FXS4|A0A7M7FXS4_APIME, tr|A0A7M7FYI5|A0A7M7FYI5_APIME, tr|A0A7M7FYJ3|A0A7M7FYJ3_APIME, tr|A0A7M7FYS6|A0A7M7FYS6_APIME, tr|A0A7M7FZF9|A0A7M7FZF9_APIME, tr|A0A7M7G2E5|A0A7M7G2E5_APIME, tr|A0A7M7G786|A0A7M7G786_APIME, tr|A0A7M7G9V6|A0A7M7G…	sp|O23208|ATB40_ARATH, sp|P0CJ65|ATB54_ARATH, sp|P46600|HAT1_ARATH, sp|P46601|HAT2_ARATH, sp|P46602|HAT3_ARATH, sp|P46603|HAT9_ARATH, sp|P46604|HAT22_ARATH, sp|P46665|HAT14_ARATH, sp|P46667|ATHB5_ARATH, sp|P46668|ATHB6_ARATH, sp|P46897|ATHB7_ARATH, sp|P92953|ATHB4_ARATH, sp|Q00466|HAT7_ARATH, sp|Q02283|HAT5_ARATH, sp|Q05466|HAT4_ARATH, sp|Q4PSR7|ATB22_ARATH, sp|Q8GXM7|ATHBX_ARATH, sp|Q8LAT0|ATB20…	tr|A0A0H5SNQ7|A0A0H5SNQ7_BRUMA, tr|A0A0H5SQR0|A0A0H5SQR0_BRUMA, tr|A0A0J9XPH8|A0A0J9XPH8_BRUMA, tr|A0A0J9XWS2|A0A0J9XWS2_BRUMA, tr|A0A0J9XXR5|A0A0J9XXR5_BRUMA, tr|A0A0K0J4C7|A0A0K0J4C7_BRUMA, tr|A0A0K0J4U0|A0A0K0J4U0_BRUMA, tr|A0A0K0J6Z3|A0A0K0J6Z3_BRUMA, tr|A0A0K0JBL2|A0A0K0JBL2_BRUMA, tr|A0A0K0JBU9|A0A0K0JBU9_BRUMA, tr|A0A0K0JHK1|A0A0K0JHK1_BRUMA, tr|A0A0K0JSR7|A0A0K0JSR7_BRUMA, tr|A0A158Q0C3|A…	sp|A3FPJ2|CEH63_CAEEL, sp|G5ECT8|HM02_CAEEL, sp|G5EE18|CEH28_CAEEL, sp|G5EFY5|NOB1_CAEEL, sp|P10038|MAB5_CAEEL, sp|P17486|EGL5_CAEEL, sp|P17487|HM12_CAEEL, sp|P17488|HM13_CAEEL, sp|P20269|HM05_CAEEL, sp|P20270|HM07_CAEEL, sp|P26797|HM19_CAEEL, sp|P34326|HM16_CAEEL, sp|P34663|HM23_CAEEL, sp|P34684|LIN39_CAEEL, sp|P34766|PAL1_CAEEL, sp|P41936|HM22_CAEEL, sp|P53547|HM01_CAEEL, sp|P56407|HM09_CAEEL, …	sp|F1Q4R9|MEOX1_DANRE, sp|F1R2J1|PNX_DANRE, sp|O42365|HXA2B_DANRE, sp|O42367|HXB2A_DANRE, sp|O42368|HXB3A_DANRE, sp|O57374|HXD4A_DANRE, sp|P09013|HXB5B_DANRE, sp|P09014|HXB5A_DANRE, sp|P09015|HME2A_DANRE, sp|P09074|HXC5A_DANRE, sp|P15861|HXB6A_DANRE, sp|P15862|HXC6A_DANRE, sp|P22574|HXB4A_DANRE, sp|P28174|HXC3A_DANRE, sp|P31533|HME2B_DANRE, sp|Q01702|DLX3B_DANRE, sp|Q01703|MSXC_DANRE, sp|Q01704|M…	sp|P02833|ANTP_DROME, sp|P02835|FTZ_DROME, sp|P02836|HMEN_DROME, sp|P05527|HMIN_DROME, sp|P06602|EVE_DROME, sp|P07548|DFD_DROME, sp|P09077|SCR_DROME, sp|P09081|BCD_DROME, sp|P09085|CAD_DROME, sp|P09087|ABDB_DROME, sp|P09089|ZEN1_DROME, sp|P09090|ZEN2_DROME, sp|P10105|LAB_DROME, sp|P10181|ROUGH_DROME, sp|P18488|EMS_DROME, sp|P20009|DLL_DROME, sp|P22711|TIN_DROME, sp|P22807|SLOU_DROME, sp|P22809|BA…	sp|A2RU54|HMX2_HUMAN, sp|A6NCS4|NKX26_HUMAN, sp|A6NHT5|HMX3_HUMAN, sp|A6NJ46|NKX63_HUMAN, sp|A8MTQ0|NOTO_HUMAN, sp|O14627|CDX4_HUMAN, sp|O15522|NKX28_HUMAN, sp|O43364|HXA2_HUMAN, sp|O43365|HXA3_HUMAN, sp|O43711|TLX3_HUMAN, sp|O43763|TLX2_HUMAN, sp|O60479|DLX3_HUMAN, sp|O95096|NKX22_HUMAN, sp|O95231|VENTX_HUMAN, sp|P09016|HXD4_HUMAN, sp|P09017|HXC4_HUMAN, sp|P09067|HXB5_HUMAN, sp|P09629|HXB7_HUMAN…	tr|E4ZI17|E4ZI17_LEPMJ	PPA02358, PPA04715, PPA09930, PPA10612, PPA10613, PPA16223, PPA18303, PPA19626, PPA19627, PPA20012, PPA20015, PPA20022, PPA25533, PPA28667, PPA29764, PPA31791, PPA32984, PPA35880, PPA39309, PPA39458, PPA44911, ppa_stranded_DN18576_c0_g1_i1, ppa_stranded_DN19021_c0_g1_i1, ppa_stranded_DN24893_c0_g1_i1, ppa_stranded_DN24893_c0_g2_i1, ppa_stranded_DN24965_c0_g2_i2, ppa_stranded_DN25967_c1_g1_i1, ppa…	sp|P0CY11|HMRA1_YEAST, sp|P34161|YOX1_YEAST		tr|D8QQV4|D8QQV4_SELML, tr|D8R0G9|D8R0G9_SELML, tr|D8RC65|D8RC65_SELML, tr|D8RD82|D8RD82_SELML, tr|D8RGY1|D8RGY1_SELML, tr|D8RLG4|D8RLG4_SELML, tr|D8RMX9|D8RMX9_SELML, tr|D8S5J1|D8S5J1_SELML, tr|D8SJX2|D8SJX2_SELML	tr|A0A090KQ05|A0A090KQ05_STRRB, tr|A0A090KQM0|A0A090KQM0_STRRB, tr|A0A090KR24|A0A090KR24_STRRB, tr|A0A090KT93|A0A090KT93_STRRB, tr|A0A090KUR9|A0A090KUR9_STRRB, tr|A0A090L2C1|A0A090L2C1_STRRB, tr|A0A090L5A3|A0A090L5A3_STRRB, tr|A0A090L5E4|A0A090L5E4_STRRB, tr|A0A090L5K2|A0A090L5K2_STRRB, tr|A0A090L676|A0A090L676_STRRB, tr|A0A090L6D3|A0A090L6D3_STRRB, tr|A0A090LA40|A0A090LA40_STRRB, tr|A0A090LAY6|A…	tr|A0A0V1ATX7|A0A0V1ATX7_TRISP, tr|A0A0V1AU79|A0A0V1AU79_TRISP, tr|A0A0V1AYF8|A0A0V1AYF8_TRISP, tr|A0A0V1BAH9|A0A0V1BAH9_TRISP, tr|A0A0V1BHT4|A0A0V1BHT4_TRISP, tr|A0A0V1BI33|A0A0V1BI33_TRISP, tr|A0A0V1BI62|A0A0V1BI62_TRISP, tr|A0A0V1BI77|A0A0V1BI77_TRISP, tr|A0A0V1BIG2|A0A0V1BIG2_TRISP, tr|A0A0V1BJW8|A0A0V1BJW8_TRISP, tr|A0A0V1BK14|A0A0V1BK14_TRISP, tr|A0A0V1BTK6|A0A0V1BTK6_TRISP, tr|A0A0V1BU73|A…	PEXSPEC000002137, PEXSPEC000002225, PEXSPEC000003857, PEXSPEC000004580, PEXSPEC000007170, PEXSPEC000007532, PEXSPEC000007777, PEXSPEC000008917, PEXSPEC000009694, PEXSPEC000011663, PEXSPEC000012631, PEXSPEC000014034, PEXSPEC000014200, PEXSPEC000014232, PEXSPEC000014416, PEXSPEC000014757, PEXSPEC000015509, PEXSPEC000016047, PEXSPEC000016191, PEXSPEC000017857, PEXSPEC000018106, PEXSPEC000021117, PEX…	PRIMAYER000000452, PRIMAYER000000652, PRIMAYER000000860, PRIMAYER000002207, PRIMAYER000003117, PRIMAYER000004463, PRIMAYER000006098, PRIMAYER000007312, PRIMAYER000007851, PRIMAYER000009983, PRIMAYER000010532, PRIMAYER000010755, PRIMAYER000011577, PRIMAYER000011998, PRIMAYER000013154, PRIMAYER000013180, PRIMAYER000014613, PRIMAYER000014653, PRIMAYER000015591, PRIMAYER000016740, PRIMAYER000017301, …
OG0000001	tr|J9JJ90|J9JJ90_ACYPI, tr|J9JKX7|J9JKX7_ACYPI, tr|J9JL56|J9JL56_ACYPI, tr|J9JL75|J9JL75_ACYPI, tr|J9JLG7|J9JLG7_ACYPI, tr|J9JLZ9|J9JLZ9_ACYPI, tr|J9JMR9|J9JMR9_ACYPI, tr|J9JMY5|J9JMY5_ACYPI, tr|J9JN22|J9JN22_ACYPI, tr|J9JN70|J9JN70_ACYPI, tr|J9JNU9|J9JNU9_ACYPI, tr|J9JP21|J9JP21_ACYPI, tr|J9JP75|J9JP75_ACYPI, tr|J9JPG6|J9JPG6_ACYPI, tr|J9JR99|J9JR99_ACYPI, tr|J9JRA9|J9JRA9_ACYPI, tr|J9JRQ6|J9JRQ…	tr|A0A7M7FYC5|A0A7M7FYC5_APIME, tr|A0A7M7GAH4|A0A7M7GAH4_APIME, tr|A0A7M7GTT7|A0A7M7GTT7_APIME, tr|A0A7M7IG02|A0A7M7IG02_APIME, tr|A0A7M7INZ9|A0A7M7INZ9_APIME, tr|A0A7M7ITZ0|A0A7M7ITZ0_APIME, tr|A0A7M7L341|A0A7M7L341_APIME, tr|A0A7M7L3F6|A0A7M7L3F6_APIME, tr|A0A7M7L5R7|A0A7M7L5R7_APIME, tr|A0A7M7L7R7|A0A7M7L7R7_APIME, tr|A0A7M7M119|A0A7M7M119_APIME, tr|A0A7M7MKM0|A0A7M7MKM0_APIME, tr|A0A7M7R579|A…	sp|Q9LHJ2|U82A1_ARATH, sp|Q9SGA8|U83A1_ARATH	tr|A8P0I8|A8P0I8_BRUMA	sp|P34317|UGT60_CAEEL, sp|Q10941|UGT46_CAEEL, sp|Q18081|UGT48_CAEEL, sp|Q20086|UGT58_CAEEL, sp|Q21706|UGT47_CAEEL, sp|Q22295|UGT50_CAEEL, tr|A0A061AKV1|A0A061AKV1_CAEEL, tr|A0A0K3ATD5|A0A0K3ATD5_CAEEL, tr|A0A0K3AYM2|A0A0K3AYM2_CAEEL, tr|A0A131MBU2|A0A131MBU2_CAEEL, tr|A0A2K5ATY0|A0A2K5ATY0_CAEEL, tr|A5JYT6|A5JYT6_CAEEL, tr|B1Q250|B1Q250_CAEEL, tr|D5MCT5|D5MCT5_CAEEL, tr|G5EES5|G5EES5_CAEEL, tr|G5…	tr|A0A0N4SU78|A0A0N4SU78_DANRE, tr|A0A0R4IWW4|A0A0R4IWW4_DANRE, tr|A0A2R8PVB8|A0A2R8PVB8_DANRE, tr|A0A2R8Q577|A0A2R8Q577_DANRE, tr|A0A2R8Q6I3|A0A2R8Q6I3_DANRE, tr|A0A2R8Q775|A0A2R8Q775_DANRE, tr|A0A2R8Q8F4|A0A2R8Q8F4_DANRE, tr|A0A2R8Q8P3|A0A2R8Q8P3_DANRE, tr|A0A2R8QE72|A0A2R8QE72_DANRE, tr|A0A2R8QL68|A0A2R8QL68_DANRE, tr|A0A2R8QML4|A0A2R8QML4_DANRE, tr|A0A2R8QRQ6|A0A2R8QRQ6_DANRE, tr|A0A2R8QSK4|A…	tr|A0A0B4JCZ9|A0A0B4JCZ9_DROME, tr|Q7K142|Q7K142_DROME, tr|Q7K7B0|Q7K7B0_DROME, tr|Q8SYL7|Q8SYL7_DROME, tr|Q9V9X9|Q9V9X9_DROME, tr|Q9VCL3|Q9VCL3_DROME, tr|Q9VCL4|Q9VCL4_DROME, tr|Q9VCL5|Q9VCL5_DROME, tr|Q9VDA5|Q9VDA5_DROME, tr|Q9VG29|Q9VG29_DROME, tr|Q9VG30|Q9VG30_DROME, tr|Q9VGS7|Q9VGS7_DROME, tr|Q9VGS8|Q9VGS8_DROME, tr|Q9VGS9|Q9VGS9_DROME, tr|Q9VGT0|Q9VGT0_DROME, tr|Q9VGT1|Q9VGT1_DROME, tr|Q9VG…	sp|O60656|UD19_HUMAN, sp|O75310|UDB11_HUMAN, sp|O75795|UDB17_HUMAN, sp|P06133|UD2B4_HUMAN, sp|P0DTE4|UD2A1_HUMAN, sp|P0DTE5|UD2A2_HUMAN, sp|P16662|UD2B7_HUMAN, sp|P19224|UD16_HUMAN, sp|P22309|UD11_HUMAN, sp|P22310|UD14_HUMAN, sp|P35503|UD13_HUMAN, sp|P35504|UD15_HUMAN, sp|P36537|UDB10_HUMAN, sp|P54855|UDB15_HUMAN, sp|Q16880|CGT_HUMAN, sp|Q3SY77|UD3A2_HUMAN, sp|Q6NUS8|UD3A1_HUMAN, sp|Q6UWM9|UD2A3_…		Contig10-snapTAU.71, Contig12-snapTAU.208, Contig35-snapTAU.242, Contig42-snapTAU.20, Contig45-snapTAU.35, Contig52-snapTAU.177, Contig52-snapTAU.179, Contig7-snapTAU.59, Contig7-snapTAU.60, Contig7-snapTAU.68, Contig7-snapTAU.70, Iso_D.10001.1, Iso_D.10020.4, Iso_D.10021.3, Iso_D.2416.1, Iso_D.5784.1, Iso_D.6086.1, Iso_D.9235.1, Iso_D.9998.1, PPA02825, PPA03146, PPA03765, PPA04369, PPA04408, PPA…			tr|D8R5K4|D8R5K4_SELML, tr|D8SFE3|D8SFE3_SELML, tr|D8SP13|D8SP13_SELML	tr|A0A090KR54|A0A090KR54_STRRB, tr|A0A090KZU9|A0A090KZU9_STRRB, tr|A0A090L0Q2|A0A090L0Q2_STRRB, tr|A0A090L0U3|A0A090L0U3_STRRB, tr|A0A090L548|A0A090L548_STRRB, tr|A0A090L837|A0A090L837_STRRB, tr|A0A090L8N5|A0A090L8N5_STRRB, tr|A0A090L980|A0A090L980_STRRB, tr|A0A090LD69|A0A090LD69_STRRB, tr|A0A090LJ59|A0A090LJ59_STRRB, tr|A0A090LJC3|A0A090LJC3_STRRB, tr|A0A090LJE3|A0A090LJE3_STRRB, tr|A0A090LJG5|A…	tr|A0A0V1BJV0|A0A0V1BJV0_TRISP, tr|A0A0V1BKD2|A0A0V1BKD2_TRISP, tr|A0A0V1C1U9|A0A0V1C1U9_TRISP	PEXSPEC000000232, PEXSPEC000000402, PEXSPEC000000450, PEXSPEC000000494, PEXSPEC000000664, PEXSPEC000000667, PEXSPEC000000708, PEXSPEC000000751, PEXSPEC000000816, PEXSPEC000000843, PEXSPEC000000855, PEXSPEC000000884, PEXSPEC000000941, PEXSPEC000000956, PEXSPEC000000971, PEXSPEC000001055, PEXSPEC000001209, PEXSPEC000001268, PEXSPEC000001367, PEXSPEC000001379, PEXSPEC000001561, PEXSPEC000001592, PEX…	PRIMAYER000000077, PRIMAYER000000173, PRIMAYER000000198, PRIMAYER000000314, PRIMAYER000000406, PRIMAYER000000424, PRIMAYER000000434, PRIMAYER000000455, PRIMAYER000000531, PRIMAYER000000646, PRIMAYER000000649, PRIMAYER000000658, PRIMAYER000000664, PRIMAYER000000747, PRIMAYER000000751, PRIMAYER000000818, PRIMAYER000000875, PRIMAYER000000953, PRIMAYER000000956, PRIMAYER000000987, PRIMAYER000001037, …
OG0000002	tr|J9JSS1|J9JSS1_ACYPI, tr|J9JU62|J9JU62_ACYPI, tr|J9JWG0|J9JWG0_ACYPI, tr|J9K1J0|J9K1J0_ACYPI, tr|J9K9I4|J9K9I4_ACYPI, tr|J9KA26|J9KA26_ACYPI, tr|X1WID5|X1WID5_ACYPI	tr|A0A7M6UT11|A0A7M6UT11_APIME, tr|A0A7M7FYM8|A0A7M7FYM8_APIME, tr|A0A7M7GJB6|A0A7M7GJB6_APIME, tr|A0A7M7GP17|A0A7M7GP17_APIME, tr|A0A7M7H158|A0A7M7H158_APIME, tr|A0A7M7IV60|A0A7M7IV60_APIME, tr|A0A7M7MQW7|A0A7M7MQW7_APIME, tr|A0A7M7R6C7|A0A7M7R6C7_APIME, tr|A0A7M7RAG9|A0A7M7RAG9_APIME, tr|A0A7M7RAP5|A0A7M7RAP5_APIME	sp|O22203|C98A3_ARATH, sp|O65782|C83B1_ARATH, sp|P48421|C83A1_ARATH, sp|P92994|TCMO_ARATH, sp|Q9CA60|C98A9_ARATH, sp|Q9CA61|C98A8_ARATH, sp|Q9LSF8|C82G1_ARATH, tr|F4JLY4|F4JLY4_ARATH, tr|F4JQL6|F4JQL6_ARATH, tr|O49652|O49652_ARATH, tr|Q66GJ1|Q66GJ1_ARATH, tr|Q9LU04|Q9LU04_ARATH, tr|Q9STH8|Q9STH8_ARATH, tr|Q9STI0|Q9STI0_ARATH, tr|Q9STI1|Q9STI1_ARATH	tr|A0A0I9N7W8|A0A0I9N7W8_BRUMA, tr|A0A0K0J6H8|A0A0K0J6H8_BRUMA, tr|A0A5S6PDN2|A0A5S6PDN2_BRUMA	sp|H2KYS3|DAF9_CAEEL, sp|P90771|C36A1_CAEEL, tr|A0A0K3AUW1|A0A0K3AUW1_CAEEL, tr|A0A0M7RF95|A0A0M7RF95_CAEEL, tr|A0A0M7RF98|A0A0M7RF98_CAEEL, tr|A0A0M9JJ78|A0A0M9JJ78_CAEEL, tr|A0A164D3C9|A0A164D3C9_CAEEL, tr|A0A168H3M4|A0A168H3M4_CAEEL, tr|A0A5E4M3J0|A0A5E4M3J0_CAEEL, tr|G5ED86|G5ED86_CAEEL, tr|G5EE22|G5EE22_CAEEL, tr|H1ZUV4|H1ZUV4_CAEEL, tr|H2KY68|H2KY68_CAEEL, tr|H2KY69|H2KY69_CAEEL, tr|O02641|…	tr|A0A0R4IAZ0|A0A0R4IAZ0_DANRE, tr|A0A0R4IBN6|A0A0R4IBN6_DANRE, tr|A0A0R4IDU7|A0A0R4IDU7_DANRE, tr|A0A0R4IFF1|A0A0R4IFF1_DANRE, tr|A0A0R4IHQ7|A0A0R4IHQ7_DANRE, tr|A0A0R4II65|A0A0R4II65_DANRE, tr|A0A0R4IKH1|A0A0R4IKH1_DANRE, tr|A0A0R4IKR6|A0A0R4IKR6_DANRE, tr|A0A0R4INB4|A0A0R4INB4_DANRE, tr|A0A0R4IP03|A0A0R4IP03_DANRE, tr|A0A0R4IQ46|A0A0R4IQ46_DANRE, tr|A0A0R4IQ63|A0A0R4IQ63_DANRE, tr|A0A0R4IQN3|A…	sp|Q95078|CP18A_DROME, sp|Q9V399|CP303_DROME, sp|Q9VG17|CP304_DROME, sp|Q9VW43|CP305_DROME, sp|Q9VWR5|CP306_DROME, tr|X2JA13|X2JA13_DROME, tr|X2JG03|X2JG03_DROME	sp|A0A087X1C5|CP2D7_HUMAN, sp|P04798|CP1A1_HUMAN, sp|P05177|CP1A2_HUMAN, sp|P05181|CP2E1_HUMAN, sp|P10632|CP2C8_HUMAN, sp|P10635|CP2D6_HUMAN, sp|P11509|CP2A6_HUMAN, sp|P11712|CP2C9_HUMAN, sp|P20813|CP2B6_HUMAN, sp|P20853|CP2A7_HUMAN, sp|P24903|CP2F1_HUMAN, sp|P33260|CP2CI_HUMAN, sp|P33261|CP2CJ_HUMAN, sp|P51589|CP2J2_HUMAN, sp|Q16678|CP1B1_HUMAN, sp|Q16696|CP2AD_HUMAN, sp|Q6VVX0|CP2R1_HUMAN, sp|Q…	tr|E4ZHT5|E4ZHT5_LEPMJ, tr|E4ZJ10|E4ZJ10_LEPMJ, tr|E4ZLR1|E4ZLR1_LEPMJ, tr|E4ZQ43|E4ZQ43_LEPMJ, tr|E4ZUS1|E4ZUS1_LEPMJ, tr|E4ZW24|E4ZW24_LEPMJ, tr|E5A398|E5A398_LEPMJ, tr|E5A5G3|E5A5G3_LEPMJ, tr|E5AC78|E5AC78_LEPMJ, tr|E5AEG6|E5AEG6_LEPMJ	Contig67-snapTAU.70, Contig80-snapTAU.30, Contig91-snapTAU.90, Iso_D.13671.1, Iso_D.13672.1, Iso_D.9845.1, Iso_D.9898.1, Iso_D.9899.1, PPA01059, PPA02115, PPA02220, PPA04217, PPA04840, PPA04947, PPA05778, PPA06639, PPA08571, PPA10814, PPA11128, PPA11385, PPA11389, PPA11638, PPA15472, PPA16080, PPA16916, PPA20869, PPA20893, PPA21501, PPA24284, PPA25752, PPA25753, PPA25805, PPA26090, PPA29536, PPA3…			tr|D8QU64|D8QU64_SELML, tr|D8QU65|D8QU65_SELML, tr|D8QV17|D8QV17_SELML, tr|D8QV18|D8QV18_SELML, tr|D8QVK5|D8QVK5_SELML, tr|D8R5M9|D8R5M9_SELML, tr|D8RBN8|D8RBN8_SELML, tr|D8RCB5|D8RCB5_SELML, tr|D8RCB6|D8RCB6_SELML, tr|D8RCL1|D8RCL1_SELML, tr|D8RCL3|D8RCL3_SELML, tr|D8RCM0|D8RCM0_SELML, tr|D8RTM9|D8RTM9_SELML, tr|D8RV65|D8RV65_SELML, tr|D8S0Y1|D8S0Y1_SELML, tr|D8S5C6|D8S5C6_SELML, tr|D8S788|D8S78…	tr|A0A090KW93|A0A090KW93_STRRB, tr|A0A090KZV7|A0A090KZV7_STRRB, tr|A0A090L0S0|A0A090L0S0_STRRB, tr|A0A090L437|A0A090L437_STRRB, tr|A0A090LKX3|A0A090LKX3_STRRB, tr|A0A090LQK7|A0A090LQK7_STRRB, tr|A0A090N0N5|A0A090N0N5_STRRB	tr|A0A0V1AVQ6|A0A0V1AVQ6_TRISP	PEXSPEC000000292, PEXSPEC000000309, PEXSPEC000000358, PEXSPEC000000478, PEXSPEC000000530, PEXSPEC000000765, PEXSPEC000000768, PEXSPEC000000789, PEXSPEC000000839, PEXSPEC000000887, PEXSPEC000001295, PEXSPEC000001383, PEXSPEC000001428, PEXSPEC000001630, PEXSPEC000001887, PEXSPEC000002094, PEXSPEC000002210, PEXSPEC000002218, PEXSPEC000002233, PEXSPEC000002284, PEXSPEC000002570, PEXSPEC000002938, PEX…	PRIMAYER000000100, PRIMAYER000000236, PRIMAYER000000338, PRIMAYER000000349, PRIMAYER000000422, PRIMAYER000000519, PRIMAYER000000813, PRIMAYER000000847, PRIMAYER000000909, PRIMAYER000001082, PRIMAYER000001270, PRIMAYER000001369, PRIMAYER000001439, PRIMAYER000001476, PRIMAYER000001752, PRIMAYER000001811, PRIMAYER000001872, PRIMAYER000001930, PRIMAYER000002123, PRIMAYER000002551, PRIMAYER000002947, …
OG0000003	tr|J9JME0|J9JME0_ACYPI, tr|J9JNY2|J9JNY2_ACYPI, tr|J9JRR4|J9JRR4_ACYPI, tr|J9JSS5|J9JSS5_ACYPI, tr|J9K2A3|J9K2A3_ACYPI, tr|J9K2U9|J9K2U9_ACYPI, tr|J9K3B9|J9K3B9_ACYPI, tr|J9K4N8|J9K4N8_ACYPI, tr|J9K7I4|J9K7I4_ACYPI, tr|J9K9D3|J9K9D3_ACYPI, tr|J9KDN5|J9KDN5_ACYPI, tr|J9KE07|J9KE07_ACYPI, tr|J9KE13|J9KE13_ACYPI, tr|J9KEH1|J9KEH1_ACYPI, tr|J9KFG9|J9KFG9_ACYPI, tr|J9KFS9|J9KFS9_ACYPI, tr|J9KG25|J9KG2…						tr|A0A0B4KG05|A0A0B4KG05_DROME, tr|A0A0B4KGE9|A0A0B4KGE9_DROME
OG0000004	tr|J9JJ45|J9JJ45_ACYPI, tr|J9JNX9|J9JNX9_ACYPI, tr|J9JQ65|J9JQ65_ACYPI, tr|J9JZ77|J9JZ77_ACYPI, tr|J9JZA2|J9JZA2_ACYPI, tr|J9K170|J9K170_ACYPI, tr|J9K919|J9K919_ACYPI, tr|J9K9L2|J9K9L2_ACYPI, tr|J9KB96|J9KB96_ACYPI, tr|J9KBH6|J9KBH6_ACYPI, tr|J9KBM0|J9KBM0_ACYPI, tr|J9KD28|J9KD28_ACYPI, tr|J9KD93|J9KD93_ACYPI, tr|J9KEF6|J9KEF6_ACYPI, tr|J9KF17|J9KF17_ACYPI, tr|J9KF67|J9KF67_ACYPI, tr|J9KFG3|J9KFG…		sp|P92523|M860_ARATH		sp|Q09575|YRD6_CAEEL, tr|Q94221|Q94221_CAEEL	tr|A0A0G2KYC1|A0A0G2KYC1_DANRE, tr|A0A0G2L7N4|A0A0G2L7N4_DANRE, tr|A0A2R8PZC6|A0A2R8PZC6_DANRE, tr|A0A2R8Q3K5|A0A2R8Q3K5_DANRE, tr|A0A2R8Q4Z3|A0A2R8Q4Z3_DANRE, tr|A0A2R8Q722|A0A2R8Q722_DANRE, tr|A0A2R8Q7E1|A0A2R8Q7E1_DANRE, tr|A0A2R8QA15|A0A2R8QA15_DANRE, tr|A0A2R8QBY4|A0A2R8QBY4_DANRE, tr|A0A2R8QV54|A0A2R8QV54_DANRE, tr|A0A2R8RNF4|A0A2R8RNF4_DANRE, tr|A0A2R8RP35|A0A2R8RP35_DANRE, tr|A0A2R8RPI8|A…		sp|A6NKG5|RTL1_HUMAN, sp|Q9NXP7|GIN1_HUMAN, sp|Q9P2P1|NYNRI_HUMAN		Iso_D.12473.1, PPA44117, ppa_stranded_DN31508_c1_g1_i5	sp|Q12173|YG31A_YEAST, sp|Q7LHG5|YI31B_YEAST, sp|Q99219|YI31A_YEAST, sp|Q99315|YG31B_YEAST	sp|P0CT34|TF21_SCHPO, sp|P0CT35|TF22_SCHPO, sp|P0CT36|TF23_SCHPO, sp|P0CT37|TF24_SCHPO, sp|P0CT38|TF25_SCHPO, sp|P0CT39|TF26_SCHPO, sp|P0CT40|TF29_SCHPO, sp|P0CT41|TF212_SCHPO, sp|P0CT42|TF27_SCHPO, sp|P0CT43|TF28_SCHPO, sp|Q9UR07|TF211_SCHPO	tr|D8TCB4|D8TCB4_SELML	tr|A0A090KRZ0|A0A090KRZ0_STRRB, tr|A0A090KT53|A0A090KT53_STRRB, tr|A0A090KV83|A0A090KV83_STRRB, tr|A0A090KVC4|A0A090KVC4_STRRB, tr|A0A090KVC8|A0A090KVC8_STRRB, tr|A0A090KVE2|A0A090KVE2_STRRB, tr|A0A090KVE3|A0A090KVE3_STRRB, tr|A0A090KVF5|A0A090KVF5_STRRB, tr|A0A090KVH7|A0A090KVH7_STRRB, tr|A0A090KVL3|A0A090KVL3_STRRB, tr|A0A090KVM6|A0A090KVM6_STRRB, tr|A0A090KVP3|A0A090KVP3_STRRB, tr|A0A090KVS2|A…	tr|A0A0V0YS84|A0A0V0YS84_TRISP, tr|A0A0V0YVC5|A0A0V0YVC5_TRISP, tr|A0A0V0YZX9|A0A0V0YZX9_TRISP, tr|A0A0V1AHG4|A0A0V1AHG4_TRISP, tr|A0A0V1AKV6|A0A0V1AKV6_TRISP, tr|A0A0V1AMK7|A0A0V1AMK7_TRISP, tr|A0A0V1AN88|A0A0V1AN88_TRISP, tr|A0A0V1ANG5|A0A0V1ANG5_TRISP, tr|A0A0V1ANH9|A0A0V1ANH9_TRISP, tr|A0A0V1ANZ2|A0A0V1ANZ2_TRISP, tr|A0A0V1ANZ5|A0A0V1ANZ5_TRISP, tr|A0A0V1ANZ8|A0A0V1ANZ8_TRISP, tr|A0A0V1APA6|A…	PEXSPEC000002415, PEXSPEC000002676, PEXSPEC000012476, PEXSPEC000019082	PRIMAYER000032230
OG0000005	tr|J9JJR5|J9JJR5_ACYPI, tr|J9JK68|J9JK68_ACYPI, tr|J9JS68|J9JS68_ACYPI, tr|J9JTV4|J9JTV4_ACYPI, tr|J9JXB4|J9JXB4_ACYPI, tr|J9JYJ6|J9JYJ6_ACYPI, tr|J9K026|J9K026_ACYPI, tr|J9K3M9|J9K3M9_ACYPI, tr|J9KBF7|J9KBF7_ACYPI, tr|J9KBX9|J9KBX9_ACYPI, tr|J9KCK7|J9KCK7_ACYPI, tr|J9KDR6|J9KDR6_ACYPI, tr|J9KEL3|J9KEL3_ACYPI, tr|J9KER7|J9KER7_ACYPI, tr|J9KF76|J9KF76_ACYPI, tr|J9KFM3|J9KFM3_ACYPI, tr|J9KFN1|J9KFN…					tr|A0A0G2KS01|A0A0G2KS01_DANRE
OG0000006	tr|J9JUV1|J9JUV1_ACYPI, tr|J9JZ97|J9JZ97_ACYPI, tr|J9K3L7|J9K3L7_ACYPI, tr|J9K5P5|J9K5P5_ACYPI, tr|J9KPG7|J9KPG7_ACYPI, tr|X1WW21|X1WW21_ACYPI, tr|X1XG07|X1XG07_ACYPI	tr|A0A7M7GY82|A0A7M7GY82_APIME, tr|A0A7M7GYB4|A0A7M7GYB4_APIME, tr|A0A7M7GYD4|A0A7M7GYD4_APIME, tr|A0A7M7GYY1|A0A7M7GYY1_APIME, tr|A0A7M7GZZ5|A0A7M7GZZ5_APIME, tr|A0A7M7H016|A0A7M7H016_APIME, tr|A0A7M7H2S3|A0A7M7H2S3_APIME, tr|A0A7M7H2U9|A0A7M7H2U9_APIME, tr|A0A7M7H385|A0A7M7H385_APIME, tr|A0A7M7H3D1|A0A7M7H3D1_APIME, tr|A0A7M7H554|A0A7M7H554_APIME, tr|A0A7M7IFW9|A0A7M7IFW9_APIME, tr|A0A7M7IGD8|A…	sp|F4HWY6|MYO11_ARATH, sp|F4HXP9|MYO9_ARATH, sp|F4I460|MYO8_ARATH, sp|F4I507|MYO3_ARATH, sp|F4I5Q6|MYO7_ARATH, sp|F4IRU3|MYO12_ARATH, sp|F4IUG9|MYO13_ARATH, sp|F4IVR7|MYO10_ARATH, sp|F4JIU4|MYO4_ARATH, sp|F4JM19|MYO14_ARATH, sp|F4K0A6|MYO2_ARATH, sp|F4K5J1|MYO17_ARATH, sp|Q0WPU1|MYO15_ARATH, sp|Q39160|MYO5_ARATH, sp|Q9LHE9|MYO1_ARATH, sp|Q9LKB9|MYO6_ARATH, sp|Q9M2K0|MYO16_ARATH, tr|A0A178WJA4|A0A…	tr|A0A0J9XNP0|A0A0J9XNP0_BRUMA, tr|A0A0K0JD94|A0A0K0JD94_BRUMA, tr|A0A1U7F3T1|A0A1U7F3T1_BRUMA, tr|A0A7I4KGA8|A0A7I4KGA8_BRUMA, tr|A0A7I4KI72|A0A7I4KI72_BRUMA, tr|A0A7I4KJQ8|A0A7I4KJQ8_BRUMA	sp|P02566|MYO4_CAEEL, sp|P02567|MYO1_CAEEL, sp|P12844|MYO3_CAEEL, sp|P12845|MYO2_CAEEL, tr|A0A163UTE6|A0A163UTE6_CAEEL, tr|A0A168H541|A0A168H541_CAEEL, tr|A0A168H5A5|A0A168H5A5_CAEEL, tr|A0A168H5E2|A0A168H5E2_CAEEL, tr|A0A168H5H9|A0A168H5H9_CAEEL, tr|A0A5E4LXR0|A0A5E4LXR0_CAEEL, tr|G5EBY3|G5EBY3_CAEEL, tr|G8JY81|G8JY81_CAEEL, tr|O62244|O62244_CAEEL, tr|Q20641|Q20641_CAEEL, tr|Q21000|Q21000_CAEEL,…	tr|A0A0G2L354|A0A0G2L354_DANRE, tr|A0A0G2L365|A0A0G2L365_DANRE, tr|A0A0G2L6C1|A0A0G2L6C1_DANRE, tr|A0A0N4STT5|A0A0N4STT5_DANRE, tr|A0A0N4SU68|A0A0N4SU68_DANRE, tr|A0A0R4IB90|A0A0R4IB90_DANRE, tr|A0A0R4IEQ7|A0A0R4IEQ7_DANRE, tr|A0A0R4IHN7|A0A0R4IHN7_DANRE, tr|A0A0R4IJY6|A0A0R4IJY6_DANRE, tr|A0A0R4INI3|A0A0R4INI3_DANRE, tr|A0A0R4IPW9|A0A0R4IPW9_DANRE, tr|A0A0R4IW90|A0A0R4IW90_DANRE, tr|A0A0R4IXQ5|A…	sp|P05661|MYSA_DROME, sp|Q99323|MYSN_DROME, tr|A0A0B4JD57|A0A0B4JD57_DROME, tr|A0A0B4JD95|A0A0B4JD95_DROME, tr|A0A0B4K7Q4|A0A0B4K7Q4_DROME, tr|A0A0S0WIH4|A0A0S0WIH4_DROME, tr|A1Z6Z8|A1Z6Z8_DROME, tr|A1Z6Z9|A1Z6Z9_DROME, tr|A1Z700|A1Z700_DROME, tr|E1JHJ3|E1JHJ3_DROME, tr|E1JHJ4|E1JHJ4_DROME, tr|E1JHJ5|E1JHJ5_DROME, tr|M9NCU7|M9NCU7_DROME, tr|M9ND95|M9ND95_DROME, tr|M9NEP1|M9NEP1_DROME, tr|M9NF46|M…	sp|A7E2Y1|MYH7B_HUMAN, sp|P11055|MYH3_HUMAN, sp|P12882|MYH1_HUMAN, sp|P12883|MYH7_HUMAN, sp|P13533|MYH6_HUMAN, sp|P13535|MYH8_HUMAN, sp|P35579|MYH9_HUMAN, sp|P35580|MYH10_HUMAN, sp|P35749|MYH11_HUMAN, sp|Q7Z406|MYH14_HUMAN, sp|Q96H55|MYO19_HUMAN, sp|Q9NQX4|MYO5C_HUMAN, sp|Q9UKN7|MYO15_HUMAN, sp|Q9UKX2|MYH2_HUMAN, sp|Q9UKX3|MYH13_HUMAN, sp|Q9ULV0|MYO5B_HUMAN, sp|Q9Y2K3|MYH15_HUMAN, sp|Q9Y4I1|MYO5A…	tr|E4ZWR8|E4ZWR8_LEPMJ, tr|E5ABL3|E5ABL3_LEPMJ, tr|E5ABL4|E5ABL4_LEPMJ, tr|E5ACL2|E5ACL2_LEPMJ	Iso_D.12702.1, PPA03331, PPA05096, PPA05700, PPA09539, PPA11330, PPA16200, PPA28209, PPA28211, ppa_stranded_DN31454_c7_g1_i1	sp|O13585|YP089_YEAST, sp|P08964|MYO1_YEAST, sp|P19524|MYO2_YEAST, sp|P32492|MYO4_YEAST	sp|O14157|MYO3_SCHPO, sp|O74805|MYO51_SCHPO, sp|O94477|MYO52_SCHPO, sp|Q9USI6|MYO2_SCHPO, sp|Q9UTB0|YL88_SCHPO	tr|D8R675|D8R675_SELML, tr|D8RP15|D8RP15_SELML, tr|D8RV10|D8RV10_SELML, tr|D8RWM0|D8RWM0_SELML, tr|D8S643|D8S643_SELML, tr|D8SGE3|D8SGE3_SELML, tr|D8T031|D8T031_SELML, tr|D8TCN9|D8TCN9_SELML	tr|A0A090KW14|A0A090KW14_STRRB, tr|A0A090LGT1|A0A090LGT1_STRRB, tr|A0A090LHC5|A0A090LHC5_STRRB, tr|A0A090LMF1|A0A090LMF1_STRRB, tr|A0A090LNQ1|A0A090LNQ1_STRRB, tr|A0A090MRU7|A0A090MRU7_STRRB, tr|A0A090MVC9|A0A090MVC9_STRRB, tr|A0A090MW57|A0A090MW57_STRRB, tr|A0A090MWL3|A0A090MWL3_STRRB, tr|A0A090N0R9|A0A090N0R9_STRRB	tr|A0A0V1AZV9|A0A0V1AZV9_TRISP, tr|A0A0V1B192|A0A0V1B192_TRISP, tr|A0A0V1B2K7|A0A0V1B2K7_TRISP, tr|A0A0V1B4S3|A0A0V1B4S3_TRISP, tr|A0A0V1B5J4|A0A0V1B5J4_TRISP, tr|A0A0V1B5P8|A0A0V1B5P8_TRISP, tr|A0A0V1B692|A0A0V1B692_TRISP, tr|A0A0V1BWC0|A0A0V1BWC0_TRISP, tr|A0A0V1BWU8|A0A0V1BWU8_TRISP, tr|A0A0V1BX54|A0A0V1BX54_TRISP, tr|A0A0V1BXD4|A0A0V1BXD4_TRISP	PEXSPEC000000003, PEXSPEC000000777, PEXSPEC000003944, PEXSPEC000004353, PEXSPEC000004404, PEXSPEC000004853, PEXSPEC000007479, PEXSPEC000008476, PEXSPEC000008732, PEXSPEC000015773, PEXSPEC000018444, PEXSPEC000021561, PEXSPEC000022004, PEXSPEC000025348, PEXSPEC000029521, PEXSPEC000029816, PEXSPEC000033214	PRIMAYER000000389, PRIMAYER000001893, PRIMAYER000002706, PRIMAYER000002796, PRIMAYER000003968, PRIMAYER000007515, PRIMAYER000009140, PRIMAYER000009842, PRIMAYER000009976
OG0000007	tr|J9JLH4|J9JLH4_ACYPI, tr|J9JV51|J9JV51_ACYPI, tr|J9JX75|J9JX75_ACYPI, tr|J9K7J6|J9K7J6_ACYPI, tr|J9KAW9|J9KAW9_ACYPI, tr|J9KBH7|J9KBH7_ACYPI, tr|J9KBY5|J9KBY5_ACYPI, tr|J9KCF5|J9KCF5_ACYPI, tr|J9KDE6|J9KDE6_ACYPI, tr|J9KE12|J9KE12_ACYPI, tr|J9KEP6|J9KEP6_ACYPI, tr|J9KF10|J9KF10_ACYPI, tr|J9KF79|J9KF79_ACYPI, tr|J9KFN0|J9KFN0_ACYPI, tr|J9KG26|J9KG26_ACYPI, tr|J9KGI2|J9KGI2_ACYPI, tr|J9KGS8|J9KGS…
OG0000008	tr|J9JW49|J9JW49_ACYPI, tr|J9JWJ3|J9JWJ3_ACYPI, tr|J9JY94|J9JY94_ACYPI, tr|J9JZR8|J9JZR8_ACYPI, tr|J9K6F0|J9K6F0_ACYPI, tr|J9KC01|J9KC01_ACYPI, tr|J9KC72|J9KC72_ACYPI, tr|J9KD55|J9KD55_ACYPI, tr|J9KE62|J9KE62_ACYPI, tr|J9KEM5|J9KEM5_ACYPI, tr|J9KG70|J9KG70_ACYPI, tr|J9KGC9|J9KGC9_ACYPI, tr|J9KGU2|J9KGU2_ACYPI, tr|J9KHF7|J9KHF7_ACYPI, tr|J9KHH8|J9KHH8_ACYPI, tr|J9KHL7|J9KHL7_ACYPI, tr|J9KHQ8|J9KHQ…
OG0000009	tr|J9JJ42|J9JJ42_ACYPI, tr|J9JKB4|J9JKB4_ACYPI, tr|J9JNU4|J9JNU4_ACYPI, tr|J9JPA0|J9JPA0_ACYPI, tr|J9JQJ4|J9JQJ4_ACYPI, tr|J9JQR8|J9JQR8_ACYPI, tr|J9JSP3|J9JSP3_ACYPI, tr|J9JTY6|J9JTY6_ACYPI, tr|J9JU30|J9JU30_ACYPI, tr|J9JUD7|J9JUD7_ACYPI, tr|J9JWL9|J9JWL9_ACYPI, tr|J9JXH1|J9JXH1_ACYPI, tr|J9JYD9|J9JYD9_ACYPI, tr|J9JZ59|J9JZ59_ACYPI, tr|J9JZT0|J9JZT0_ACYPI, tr|J9K057|J9K057_ACYPI, tr|J9K477|J9K47…	tr|A0A7M6UWL9|A0A7M6UWL9_APIME, tr|A0A7M7GMC1|A0A7M7GMC1_APIME, tr|A0A7M7GS24|A0A7M7GS24_APIME, tr|A0A7M7IHS3|A0A7M7IHS3_APIME, tr|A0A7M7IRR5|A0A7M7IRR5_APIME, tr|A0A7M7L636|A0A7M7L636_APIME, tr|A0A7M7L6L5|A0A7M7L6L5_APIME, tr|Q306I1|Q306I1_APIME	sp|F4IK45|C70B2_ARATH, sp|O23365|C97B3_ARATH, sp|O48786|C734A_ARATH, sp|Q6NKZ8|C14A2_ARATH, sp|Q6TBX7|LUT1_ARATH, sp|Q93VK5|LUT5_ARATH, sp|Q93Z79|C14A1_ARATH, sp|Q9ASR3|C7091_ARATH, sp|Q9FF18|C7351_ARATH, sp|Q9LUC5|C7A15_ARATH, sp|Q9LUC6|C7A14_ARATH, sp|Q9LUC8|C7A13_ARATH, sp|Q9LUC9|C7A11_ARATH, sp|Q9SHG5|C72C1_ARATH, sp|Q9T093|C70B3_ARATH, sp|Q9ZW95|C7352_ARATH, tr|A0A1I9LLM3|A0A1I9LLM3_ARATH, t…		tr|A0A2C9C313|A0A2C9C313_CAEEL, tr|G5EC97|G5EC97_CAEEL, tr|G5EGT6|G5EGT6_CAEEL, tr|I2HAA8|I2HAA8_CAEEL, tr|I2HAA9|I2HAA9_CAEEL, tr|O17851|O17851_CAEEL, tr|O45219|O45219_CAEEL, tr|Q27472|Q27472_CAEEL, tr|Q9N4Q5|Q9N4Q5_CAEEL, tr|Q9N525|Q9N525_CAEEL, tr|Q9N574|Q9N574_CAEEL, tr|Q9U1R5|Q9U1R5_CAEEL, tr|Q9XVA6|Q9XVA6_CAEEL	tr|A0JMN1|A0JMN1_DANRE, tr|A0JMQ6|A0JMQ6_DANRE, tr|E7FB64|E7FB64_DANRE, tr|F1QSM0|F1QSM0_DANRE, tr|F1RDH6|F1RDH6_DANRE	sp|O46051|C4D14_DROME, sp|O46054|C4AE1_DROME, sp|P33269|CP4D1_DROME, sp|Q27589|CP4D2_DROME, sp|Q27606|CP4E2_DROME, sp|Q9V3S0|CP4G1_DROME, sp|Q9V4T3|C4AD1_DROME, sp|Q9V4T5|CP4E1_DROME, sp|Q9V557|CP4P2_DROME, sp|Q9V558|CP4P1_DROME, sp|Q9V559|CP4P3_DROME, sp|Q9V7G5|C4AA1_DROME, sp|Q9VA27|CP4C3_DROME, sp|Q9VG40|CP134_DROME, sp|Q9VL92|CP4E3_DROME, sp|Q9VLZ7|C4D21_DROME, sp|Q9VMS7|C4AC3_DROME, sp|Q9VMS…	sp|P13584|CP4B1_HUMAN, sp|P78329|CP4F2_HUMAN, sp|P98187|CP4F8_HUMAN, sp|Q02928|CP4AB_HUMAN, sp|Q08477|CP4F3_HUMAN, sp|Q5TCH4|CP4AM_HUMAN, sp|Q6NT55|CP4FN_HUMAN, sp|Q6ZWL3|CP4V2_HUMAN, sp|Q86W10|CP4Z1_HUMAN, sp|Q8N118|CP4X1_HUMAN, sp|Q8N1L4|CP4Z2_HUMAN, sp|Q9HBI6|CP4FB_HUMAN, sp|Q9HCS2|CP4FC_HUMAN, tr|A0A087WZJ1|A0A087WZJ1_HUMAN, tr|A0A087WZX9|A0A087WZX9_HUMAN, tr|A0A0A0MQR0|A0A0A0MQR0_HUMAN, tr|A…	sp|E5A7D6|ABL5_LEPMJ, tr|E4ZLD4|E4ZLD4_LEPMJ, tr|E4ZPT4|E4ZPT4_LEPMJ, tr|E4ZY78|E4ZY78_LEPMJ	Contig80-snapTAU.70, Iso_D.10455.5, PPA02189, PPA07006, PPA12554, PPA14078, PPA14079, PPA19712, PPA22157, PPA25798, PPA25928, PPA29385, PPA34131, PPA38240, PPA40644, PPA40877, PPA43766, ppa_stranded_DN13040_c0_g1_i1, ppa_stranded_DN24513_c0_g2_i2, ppa_stranded_DN24871_c0_g1_i2, ppa_stranded_DN24977_c0_g1_i2, ppa_stranded_DN25698_c0_g2_i1, ppa_stranded_DN26153_c0_g2_i2, ppa_stranded_DN29155_c0_g2_…			tr|D8QRU3|D8QRU3_SELML, tr|D8QWD4|D8QWD4_SELML, tr|D8QWF1|D8QWF1_SELML, tr|D8R4J6|D8R4J6_SELML, tr|D8RAM0|D8RAM0_SELML, tr|D8RBG8|D8RBG8_SELML, tr|D8RBI8|D8RBI8_SELML, tr|D8RBR9|D8RBR9_SELML, tr|D8REP9|D8REP9_SELML, tr|D8RES5|D8RES5_SELML, tr|D8RES7|D8RES7_SELML, tr|D8RES9|D8RES9_SELML, tr|D8RET2|D8RET2_SELML, tr|D8REU0|D8REU0_SELML, tr|D8REU1|D8REU1_SELML, tr|D8REU2|D8REU2_SELML, tr|D8RH07|D8RH0…	tr|A0A090L0Q0|A0A090L0Q0_STRRB, tr|A0A090L5H4|A0A090L5H4_STRRB, tr|A0A090LHM3|A0A090LHM3_STRRB, tr|A0A090LJ90|A0A090LJ90_STRRB, tr|A0A090LNP6|A0A090LNP6_STRRB, tr|A0A090LQ17|A0A090LQ17_STRRB, tr|A0A090LQE2|A0A090LQE2_STRRB, tr|A0A090LQI4|A0A090LQI4_STRRB, tr|A0A090MZW4|A0A090MZW4_STRRB	tr|A0A0V1C1M7|A0A0V1C1M7_TRISP, tr|A0A0V1C1P2|A0A0V1C1P2_TRISP	PEXSPEC000000348, PEXSPEC000000356, PEXSPEC000000565, PEXSPEC000000593, PEXSPEC000000703, PEXSPEC000001001, PEXSPEC000001030, PEXSPEC000001174, PEXSPEC000001486, PEXSPEC000001814, PEXSPEC000002087, PEXSPEC000002471, PEXSPEC000003536, PEXSPEC000003592, PEXSPEC000003701, PEXSPEC000004193, PEXSPEC000004883, PEXSPEC000006010, PEXSPEC000006168, PEXSPEC000006786, PEXSPEC000007496, PEXSPEC000007589, PEX…	PRIMAYER000000294, PRIMAYER000000615, PRIMAYER000000651, PRIMAYER000000787, PRIMAYER000000849, PRIMAYER000000878, PRIMAYER000000880, PRIMAYER000000943, PRIMAYER000000949, PRIMAYER000001338, PRIMAYER000001490, PRIMAYER000002482, PRIMAYER000002516, PRIMAYER000002631, PRIMAYER000006766, PRIMAYER000007436, PRIMAYER000007720, PRIMAYER000007739, PRIMAYER000008416, PRIMAYER000008907, PRIMAYER000009008, …
OG0000010	tr|J9JJD6|J9JJD6_ACYPI, tr|J9JQ39|J9JQ39_ACYPI, tr|J9K8H3|J9K8H3_ACYPI, tr|J9KCX5|J9KCX5_ACYPI, tr|J9KD63|J9KD63_ACYPI, tr|J9KD64|J9KD64_ACYPI, tr|J9KDS1|J9KDS1_ACYPI, tr|J9KF59|J9KF59_ACYPI, tr|J9KFH9|J9KFH9_ACYPI, tr|J9KG83|J9KG83_ACYPI, tr|J9KGK1|J9KGK1_ACYPI, tr|J9KHF6|J9KHF6_ACYPI, tr|J9KK91|J9KK91_ACYPI, tr|J9KKQ9|J9KKQ9_ACYPI, tr|J9KKR7|J9KKR7_ACYPI, tr|J9KLF0|J9KLF0_ACYPI, tr|J9KM90|J9KM9…				tr|Q9NAL5|Q9NAL5_CAEEL
OG0000011	tr|J9JWW1|J9JWW1_ACYPI, tr|J9K2T1|J9K2T1_ACYPI, tr|X1WIK1|X1WIK1_ACYPI, tr|X1WJB7|X1WJB7_ACYPI, tr|X1WWU6|X1WWU6_ACYPI	tr|A0A7M6UVF8|A0A7M6UVF8_APIME, tr|A0A7M7G073|A0A7M7G073_APIME, tr|A0A7M7GM64|A0A7M7GM64_APIME, tr|A0A7M7GM76|A0A7M7GM76_APIME, tr|A0A7M7GMC0|A0A7M7GMC0_APIME, tr|A0A7M7GMD0|A0A7M7GMD0_APIME, tr|A0A7M7GMZ7|A0A7M7GMZ7_APIME, tr|A0A7M7GN04|A0A7M7GN04_APIME, tr|A0A7M7GN07|A0A7M7GN07_APIME, tr|A0A7M7GNL9|A0A7M7GNL9_APIME, tr|A0A7M7GNS6|A0A7M7GNS6_APIME, tr|A0A7M7GNU6|A0A7M7GNU6_APIME, tr|A0A7M7GQE1|A…	sp|O49717|CDPKF_ARATH, sp|Q06850|CDPK1_ARATH, sp|Q1PFH8|CDPKJ_ARATH, sp|Q38868|CDPK9_ARATH, sp|Q38869|CDPK4_ARATH, sp|Q38870|CDPK2_ARATH, sp|Q38871|CDPK5_ARATH, sp|Q38872|CDPK6_ARATH, sp|Q39016|CDPKB_ARATH, sp|Q3E9C0|CDPKY_ARATH, sp|Q42396|CDPKC_ARATH, sp|Q42438|CDPK8_ARATH, sp|Q42479|CDPK3_ARATH, sp|Q6NLQ6|CDPKW_ARATH, sp|Q8RWL2|CDPKT_ARATH, sp|Q8W4I7|CDPKD_ARATH, sp|Q9C6P3|CDPKX_ARATH, sp|Q9FMP…	tr|A0A0J9XKI7|A0A0J9XKI7_BRUMA, tr|A0A0K0JGG5|A0A0K0JGG5_BRUMA, tr|A0A0K0JGG6|A0A0K0JGG6_BRUMA, tr|A0A0K0JGG7|A0A0K0JGG7_BRUMA, tr|A0A1U7F3K7|A0A1U7F3K7_BRUMA, tr|A0A1U7F3M8|A0A1U7F3M8_BRUMA, tr|A0A7I4KKR9|A0A7I4KKR9_BRUMA	sp|O62305|KCC2D_CAEEL, sp|Q9TXJ0|CMK1_CAEEL, tr|E7EM33|E7EM33_CAEEL, tr|F5GUA8|F5GUA8_CAEEL, tr|F5GUA9|F5GUA9_CAEEL, tr|G5EDZ5|G5EDZ5_CAEEL, tr|O44747|O44747_CAEEL, tr|Q23260|Q23260_CAEEL	sp|A8C984|MYLK3_DANRE, sp|Q501V0|KPSH1_DANRE, sp|Q6DEH3|KC2D1_DANRE, sp|Q6DGS3|KC2D2_DANRE, sp|Q7SY49|CAMKV_DANRE, tr|A0A0R4I9B3|A0A0R4I9B3_DANRE, tr|A0A0R4I9U3|A0A0R4I9U3_DANRE, tr|A0A0R4IAT1|A0A0R4IAT1_DANRE, tr|A0A0R4IQT3|A0A0R4IQT3_DANRE, tr|A0A0R4IVW3|A0A0R4IVW3_DANRE, tr|A0A0R4IWR6|A0A0R4IWR6_DANRE, tr|A0A0R4IXC9|A0A0R4IXC9_DANRE, tr|A0A0R4J7G3|A0A0R4J7G3_DANRE, tr|A0A1N8QGS5|A0A1N8QGS5_DAN…	sp|Q00168|KCC2A_DROME, tr|A0A0B4JCU1|A0A0B4JCU1_DROME, tr|A0A0B4JD64|A0A0B4JD64_DROME, tr|A0A0B4JD82|A0A0B4JD82_DROME, tr|A0A0B4KF84|A0A0B4KF84_DROME, tr|A0A0B4KG35|A0A0B4KG35_DROME, tr|A1Z7Y7|A1Z7Y7_DROME, tr|A1ZA69|A1ZA69_DROME, tr|A1ZA70|A1ZA70_DROME, tr|A1ZA72|A1ZA72_DROME, tr|A4V110|A4V110_DROME, tr|A4V133|A4V133_DROME, tr|A4V134|A4V134_DROME, tr|D1YSG7|D1YSG7_DROME, tr|D1YSG8|D1YSG8_DROME, …	sp|P11801|KPSH1_HUMAN, sp|Q13554|KCC2B_HUMAN, sp|Q13555|KCC2G_HUMAN, sp|Q13557|KCC2D_HUMAN, sp|Q14012|KCC1A_HUMAN, sp|Q15746|MYLK_HUMAN, sp|Q16566|KCC4_HUMAN, sp|Q32MK0|MYLK3_HUMAN, sp|Q6P2M8|KCC1B_HUMAN, sp|Q86YV6|MYLK4_HUMAN, sp|Q8IU85|KCC1D_HUMAN, sp|Q8NCB2|CAMKV_HUMAN, sp|Q96NX5|KCC1G_HUMAN, sp|Q96QS6|KPSH2_HUMAN, sp|Q9C098|DCLK3_HUMAN, sp|Q9H1R3|MYLK2_HUMAN, sp|Q9UIK4|DAPK2_HUMAN, sp|Q9UQM7|…	tr|E4ZJ16|E4ZJ16_LEPMJ, tr|E4ZVG4|E4ZVG4_LEPMJ, tr|E5A0M1|E5A0M1_LEPMJ, tr|E5A383|E5A383_LEPMJ, tr|E5AC05|E5AC05_LEPMJ	PPA05675, PPA24150, PPA26976, ppa_stranded_DN18993_c0_g2_i1	sp|P22517|KCC2_YEAST, sp|P24719|MEK1_YEAST, sp|P27466|KCC1_YEAST, sp|P38622|RCK1_YEAST, sp|P38623|RCK2_YEAST, sp|P39009|DUN1_YEAST	sp|O42844|KCC2_SCHPO, sp|O94547|SRK1_SCHPO, sp|Q10292|MEK1_SCHPO, sp|Q9P7I2|KCC1_SCHPO	tr|D8QSK8|D8QSK8_SELML, tr|D8R1S8|D8R1S8_SELML, tr|D8RB07|D8RB07_SELML, tr|D8RB08|D8RB08_SELML, tr|D8RCF6|D8RCF6_SELML, tr|D8RHF3|D8RHF3_SELML, tr|D8RKR2|D8RKR2_SELML, tr|D8RQP3|D8RQP3_SELML, tr|D8RYX6|D8RYX6_SELML, tr|D8S046|D8S046_SELML, tr|D8S382|D8S382_SELML, tr|D8S806|D8S806_SELML, tr|D8SKD4|D8SKD4_SELML, tr|D8SQ88|D8SQ88_SELML, tr|D8SUP4|D8SUP4_SELML, tr|D8SV29|D8SV29_SELML, tr|D8T0E9|D8T0E…	tr|A0A090KXF5|A0A090KXF5_STRRB, tr|A0A090KZB5|A0A090KZB5_STRRB, tr|A0A090LFF1|A0A090LFF1_STRRB, tr|A0A090N0L8|A0A090N0L8_STRRB	tr|A0A0V1B2Z3|A0A0V1B2Z3_TRISP, tr|A0A0V1B2Z4|A0A0V1B2Z4_TRISP, tr|A0A0V1B330|A0A0V1B330_TRISP, tr|A0A0V1B4H5|A0A0V1B4H5_TRISP, tr|A0A0V1BC90|A0A0V1BC90_TRISP, tr|E5S318|E5S318_TRISP	PEXSPEC000001722, PEXSPEC000001802, PEXSPEC000006180, PEXSPEC000025620	PRIMAYER000000523, PRIMAYER000000592, PRIMAYER000001072, PRIMAYER000002912, PRIMAYER000018257, PRIMAYER000027409
OG0000012						tr|A0A0A0MPU9|A0A0A0MPU9_DANRE, tr|A0A0G2KMH1|A0A0G2KMH1_DANRE, tr|A0A0G2KS91|A0A0G2KS91_DANRE, tr|A0A0G2L1D1|A0A0G2L1D1_DANRE, tr|A0A0G2L417|A0A0G2L417_DANRE, tr|A0A0G2L4U3|A0A0G2L4U3_DANRE, tr|A0A0G2L7V8|A0A0G2L7V8_DANRE, tr|A0A0G2L9E1|A0A0G2L9E1_DANRE, tr|A0A0G2L9P4|A0A0G2L9P4_DANRE, tr|A0A0R4I9I6|A0A0R4I9I6_DANRE, tr|A0A0R4I9J5|A0A0R4I9J5_DANRE, tr|A0A0R4I9Q7|A0A0R4I9Q7_DANRE, tr|A0A0R4IA05|A…
OG0000013	tr|C4WVW7|C4WVW7_ACYPI, tr|J9JIW1|J9JIW1_ACYPI, tr|J9JZM4|J9JZM4_ACYPI, tr|J9K1B4|J9K1B4_ACYPI, tr|J9K306|J9K306_ACYPI, tr|J9K4P0|J9K4P0_ACYPI, tr|J9KA30|J9KA30_ACYPI, tr|Q1ZZP5|Q1ZZP5_ACYPI, tr|X1WPB4|X1WPB4_ACYPI, tr|X1X0L5|X1X0L5_ACYPI, tr|X1X1W7|X1X1W7_ACYPI, tr|X1XIP3|X1XIP3_ACYPI	tr|A0A7M6UWL5|A0A7M6UWL5_APIME, tr|A0A7M7GJY4|A0A7M7GJY4_APIME, tr|A0A7M7GTX8|A0A7M7GTX8_APIME, tr|A0A7M7MPR1|A0A7M7MPR1_APIME, tr|A0A7M7RAT5|A0A7M7RAT5_APIME	sp|F4IKM1|TRNHB_ARATH, sp|F4J2Z7|SDR4_ARATH, sp|F4J300|SDR5_ARATH, sp|O49332|TRNHE_ARATH, sp|O80713|SDR3A_ARATH, sp|O80714|SDR3C_ARATH, sp|P0DKC5|HSD1A_ARATH, sp|P0DKC6|HSD1B_ARATH, sp|P0DKC7|HSD4A_ARATH, sp|P0DKI3|TRNH1_ARATH, sp|P33207|FABG_ARATH, sp|Q42182|TRNH7_ARATH, sp|Q8RX32|TRNH2_ARATH, sp|Q94K41|SDR3B_ARATH, sp|Q9C826|ABA2_ARATH, sp|Q9FZ42|ADRC1_ARATH, sp|Q9LHT0|TRNHF_ARATH, sp|Q9LUE4|HS…	tr|A0A0I9N7H8|A0A0I9N7H8_BRUMA, tr|A0A5S6PPV9|A0A5S6PPV9_BRUMA	sp|G5EGA6|DHRS4_CAEEL, sp|Q21929|DCXR_CAEEL, tr|A0A163UT65|A0A163UT65_CAEEL, tr|A0A168H2Z9|A0A168H2Z9_CAEEL, tr|G5ECL7|G5ECL7_CAEEL, tr|G5ECU4|G5ECU4_CAEEL, tr|O16619|O16619_CAEEL, tr|O16969|O16969_CAEEL, tr|O16971|O16971_CAEEL, tr|O16995|O16995_CAEEL, tr|O17574|O17574_CAEEL, tr|O45236|O45236_CAEEL, tr|O45709|O45709_CAEEL, tr|Q17724|Q17724_CAEEL, tr|Q17726|Q17726_CAEEL, tr|Q18946|Q18946_CAEEL, tr…	sp|Q6P0H7|CBR4_DANRE, tr|A0A2R8Q976|A0A2R8Q976_DANRE, tr|A2BF91|A2BF91_DANRE, tr|E9QCI4|E9QCI4_DANRE, tr|E9QCZ0|E9QCZ0_DANRE, tr|E9QD12|E9QD12_DANRE, tr|F1Q8N0|F1Q8N0_DANRE, tr|F1QF45|F1QF45_DANRE, tr|I3ISC0|I3ISC0_DANRE, tr|Q1LWX6|Q1LWX6_DANRE, tr|Q567K5|Q567K5_DANRE, tr|Q6DEH9|Q6DEH9_DANRE	tr|Q8IPP8|Q8IPP8_DROME, tr|Q8SX57|Q8SX57_DROME, tr|Q9U1L2|Q9U1L2_DROME, tr|Q9VNF3|Q9VNF3_DROME, tr|Q9VNF4|Q9VNF4_DROME, tr|Q9VRJ4|Q9VRJ4_DROME, tr|Q9VWP2|Q9VWP2_DROME, tr|Q9W4U2|Q9W4U2_DROME	sp|P0CG22|DR4L1_HUMAN, sp|Q13268|DHRS2_HUMAN, sp|Q7Z4W1|DCXR_HUMAN, sp|Q92506|DHB8_HUMAN, sp|Q9BPX1|DHB14_HUMAN, sp|Q9BTZ2|DHRS4_HUMAN, tr|C9JZP6|C9JZP6_HUMAN, tr|E9PFL3|E9PFL3_HUMAN, tr|F5GWZ1|F5GWZ1_HUMAN, tr|H0YJG9|H0YJG9_HUMAN, tr|H0YJP4|H0YJP4_HUMAN, tr|H0YNP7|H0YNP7_HUMAN, tr|J3KRZ4|J3KRZ4_HUMAN, tr|J3KS22|J3KS22_HUMAN, tr|J3KSZ5|J3KSZ5_HUMAN, tr|J3QL34|J3QL34_HUMAN, tr|J3QRQ2|J3QRQ2_HUMAN,…	tr|E4ZGF1|E4ZGF1_LEPMJ, tr|E4ZI72|E4ZI72_LEPMJ, tr|E4ZMP4|E4ZMP4_LEPMJ, tr|E4ZN95|E4ZN95_LEPMJ, tr|E4ZNB7|E4ZNB7_LEPMJ, tr|E4ZPZ1|E4ZPZ1_LEPMJ, tr|E4ZR73|E4ZR73_LEPMJ, tr|E4ZTF7|E4ZTF7_LEPMJ, tr|E5A216|E5A216_LEPMJ, tr|E5A4A6|E5A4A6_LEPMJ, tr|E5A5K5|E5A5K5_LEPMJ, tr|E5A605|E5A605_LEPMJ, tr|E5A6R5|E5A6R5_LEPMJ, tr|E5A884|E5A884_LEPMJ, tr|E5A8E1|E5A8E1_LEPMJ, tr|E5A9K8|E5A9K8_LEPMJ, tr|E5A9X1|E5A9X…	Iso_D.9741.2, Iso_D.9742.1, PPA05163, PPA06264, PPA07751, PPA17409, PPA17456, PPA18182, PPA21439, PPA24195, PPA27598, PPA31918, PPA33601, PPA34610, PPA40492, PPA40699, PPA41467, PPA43017, PPA45999, ppa_stranded_DN17951_c0_g1_i1, ppa_stranded_DN18169_c0_g1_i1, ppa_stranded_DN19599_c0_g1_i1, ppa_stranded_DN21751_c0_g1_i1, ppa_stranded_DN22979_c1_g2_i2, ppa_stranded_DN26871_c0_g1_i2, ppa_stranded_DN…	sp|P35731|FABG_YEAST, sp|P40579|YIV5_YEAST, sp|P40580|BZRD_YEAST	sp|O13908|YF3H_SCHPO, sp|O14351|YB45_SCHPO, sp|O42866|FABG_SCHPO, sp|O74470|YQC8_SCHPO, sp|Q10216|YAY8_SCHPO, sp|Q9URX0|YLX6_SCHPO, sp|Q9Y6Z9|SOU1_SCHPO	tr|D8QQS0|D8QQS0_SELML, tr|D8QR12|D8QR12_SELML, tr|D8QSU5|D8QSU5_SELML, tr|D8QSU7|D8QSU7_SELML, tr|D8QWR1|D8QWR1_SELML, tr|D8R221|D8R221_SELML, tr|D8R3H9|D8R3H9_SELML, tr|D8R7M0|D8R7M0_SELML, tr|D8R7X1|D8R7X1_SELML, tr|D8R859|D8R859_SELML, tr|D8R9B0|D8R9B0_SELML, tr|D8RGK2|D8RGK2_SELML, tr|D8RKU6|D8RKU6_SELML, tr|D8RPM5|D8RPM5_SELML, tr|D8RS15|D8RS15_SELML, tr|D8RV53|D8RV53_SELML, tr|D8S0S1|D8S0S…	tr|A0A090KPV4|A0A090KPV4_STRRB, tr|A0A090L7Z3|A0A090L7Z3_STRRB, tr|A0A090LAA5|A0A090LAA5_STRRB, tr|A0A090LHZ4|A0A090LHZ4_STRRB, tr|A0A090LNC1|A0A090LNC1_STRRB, tr|A0A090MZI0|A0A090MZI0_STRRB, tr|A0A090N0K4|A0A090N0K4_STRRB	tr|A0A0V1BBW1|A0A0V1BBW1_TRISP	PEXSPEC000000908, PEXSPEC000001437, PEXSPEC000001481, PEXSPEC000002256, PEXSPEC000003216, PEXSPEC000004568, PEXSPEC000004779, PEXSPEC000004784, PEXSPEC000009052, PEXSPEC000010859, PEXSPEC000010927, PEXSPEC000011100, PEXSPEC000011520, PEXSPEC000011599, PEXSPEC000014370, PEXSPEC000015567, PEXSPEC000015876, PEXSPEC000017473, PEXSPEC000018159, PEXSPEC000019049, PEXSPEC000019866, PEXSPEC000023848, PEX…	PRIMAYER000000368, PRIMAYER000001070, PRIMAYER000001782, PRIMAYER000002013, PRIMAYER000002079, PRIMAYER000002230, PRIMAYER000002485, PRIMAYER000003623, PRIMAYER000004769, PRIMAYER000004846, PRIMAYER000005716, PRIMAYER000006667, PRIMAYER000007084, PRIMAYER000007291, PRIMAYER000009314, PRIMAYER000012128, PRIMAYER000013067, PRIMAYER000016788, PRIMAYER000017409, PRIMAYER000019086, PRIMAYER000019636, …
OG0000014	tr|J9JJD8|J9JJD8_ACYPI, tr|J9JKD6|J9JKD6_ACYPI, tr|J9JLU7|J9JLU7_ACYPI, tr|J9JNV3|J9JNV3_ACYPI, tr|J9JQL0|J9JQL0_ACYPI, tr|J9JRY6|J9JRY6_ACYPI, tr|J9JSN2|J9JSN2_ACYPI, tr|J9JU14|J9JU14_ACYPI, tr|J9JVG0|J9JVG0_ACYPI, tr|J9JVS2|J9JVS2_ACYPI, tr|J9JZB7|J9JZB7_ACYPI, tr|J9K056|J9K056_ACYPI, tr|J9K0W7|J9K0W7_ACYPI, tr|J9K1B2|J9K1B2_ACYPI, tr|J9K2J7|J9K2J7_ACYPI, tr|J9K4K9|J9K4K9_ACYPI, tr|J9K5Y5|J9K5Y…	sp|B2D0J5|EST6_APIME, tr|A0A7M7GRX7|A0A7M7GRX7_APIME, tr|A0A7M7GWB1|A0A7M7GWB1_APIME, tr|A0A7M7II88|A0A7M7II88_APIME, tr|A0A7M7IM48|A0A7M7IM48_APIME, tr|A0A7M7IPH8|A0A7M7IPH8_APIME, tr|A0A7M7MR01|A0A7M7MR01_APIME, tr|A0A7M7MTD4|A0A7M7MTD4_APIME, tr|A0A7M7R678|A0A7M7R678_APIME, tr|A0A7M7R6Q8|A0A7M7R6Q8_APIME, tr|A0A7M7R6Z5|A0A7M7R6Z5_APIME, tr|A0A7M7R759|A0A7M7R759_APIME, tr|A0A7M7SRJ5|A0A7M7SRJ5_…		tr|A0A0H5S705|A0A0H5S705_BRUMA, tr|A0A0H5S7R0|A0A0H5S7R0_BRUMA, tr|A0A5S6PV83|A0A5S6PV83_BRUMA, tr|A0A5S6PVC3|A0A5S6PVC3_BRUMA	sp|P38433|ACE1_CAEEL, sp|Q04457|EST1_CAEEL, sp|Q07085|EST2_CAEEL, tr|A0A1C3NSL8|A0A1C3NSL8_CAEEL, tr|G5EDN1|G5EDN1_CAEEL, tr|G5EDV9|G5EDV9_CAEEL, tr|H2L069|H2L069_CAEEL, tr|O02147|O02147_CAEEL, tr|O16490|O16490_CAEEL, tr|O16497|O16497_CAEEL, tr|O16695|O16695_CAEEL, tr|Q22008|Q22008_CAEEL, tr|Q23008|Q23008_CAEEL, tr|Q23009|Q23009_CAEEL, tr|Q23010|Q23010_CAEEL, tr|Q4LDP0|Q4LDP0_CAEEL, tr|Q86S38|Q86…	sp|Q9DDE3|ACES_DANRE, tr|A0A0R4IMR1|A0A0R4IMR1_DANRE, tr|A0A0R4IU19|A0A0R4IU19_DANRE, tr|A0A2R8QP48|A0A2R8QP48_DANRE, tr|F1R1T7|F1R1T7_DANRE, tr|F6P131|F6P131_DANRE	sp|P07140|ACES_DROME, sp|P08171|EST6_DROME, sp|P18167|ESTP_DROME, tr|A0A0B4K604|A0A0B4K604_DROME, tr|A0A0B4K6L1|A0A0B4K6L1_DROME, tr|A0A0B4K6V8|A0A0B4K6V8_DROME, tr|A0A0B4KGI5|A0A0B4KGI5_DROME, tr|A0A0B4LHM3|A0A0B4LHM3_DROME, tr|A1ZA97|A1ZA97_DROME, tr|A1ZA98|A1ZA98_DROME, tr|C9QP21|C9QP21_DROME, tr|E1JIJ8|E1JIJ8_DROME, tr|Q8IMY6|Q8IMY6_DROME, tr|Q8MQQ0|Q8MQQ0_DROME, tr|Q8SZW5|Q8SZW5_DROME, tr|Q9…	sp|O00748|EST2_HUMAN, sp|P06276|CHLE_HUMAN, sp|P19835|CEL_HUMAN, sp|P22303|ACES_HUMAN, sp|P23141|EST1_HUMAN, sp|Q5XG92|EST4A_HUMAN, sp|Q6UWW8|EST3_HUMAN, sp|Q9UKY3|CES1P_HUMAN, tr|A0A0C4DFY7|A0A0C4DFY7_HUMAN, tr|A0A0C4DGH1|A0A0C4DGH1_HUMAN, tr|C9J2S3|C9J2S3_HUMAN, tr|C9JD78|C9JD78_HUMAN, tr|C9JZL6|C9JZL6_HUMAN, tr|F8WAR7|F8WAR7_HUMAN, tr|F8WD68|F8WD68_HUMAN, tr|F8WEX7|F8WEX7_HUMAN, tr|F8WF14|F8WF…	tr|E4ZK57|E4ZK57_LEPMJ, tr|E4ZPW3|E4ZPW3_LEPMJ, tr|E4ZTN0|E4ZTN0_LEPMJ, tr|E4ZUU8|E4ZUU8_LEPMJ, tr|E4ZVU7|E4ZVU7_LEPMJ, tr|E4ZW27|E4ZW27_LEPMJ, tr|E4ZXH2|E4ZXH2_LEPMJ, tr|E4ZZY2|E4ZZY2_LEPMJ, tr|E5A0G9|E5A0G9_LEPMJ, tr|E5A0P6|E5A0P6_LEPMJ, tr|E5A0W9|E5A0W9_LEPMJ, tr|E5A1R8|E5A1R8_LEPMJ, tr|E5A396|E5A396_LEPMJ, tr|E5A4K0|E5A4K0_LEPMJ, tr|E5A5B3|E5A5B3_LEPMJ, tr|E5A700|E5A700_LEPMJ, tr|E5A8W2|E5A8W…	Contig34-snap.12, Iso_D.10131.1, PPA00898, PPA02785, PPA03821, PPA04333, PPA10010, PPA10777, PPA15738, PPA22060, PPA22191, PPA22915, PPA25312, PPA26246, PPA28522, PPA30526, PPA34289, PPA36944, PPA37960, PPA39767, PPA40913, PPA41108, PPA41660, PPA42366, ppa_stranded_DN18279_c0_g1_i1, ppa_stranded_DN23720_c0_g1_i2, ppa_stranded_DN25758_c0_g1_i1, ppa_stranded_DN26305_c0_g1_i1, ppa_stranded_DN26620_c…		sp|O94493|YC7C_SCHPO		tr|A0A090KTR4|A0A090KTR4_STRRB, tr|A0A090KUT4|A0A090KUT4_STRRB, tr|A0A090KZY2|A0A090KZY2_STRRB, tr|A0A090L0M6|A0A090L0M6_STRRB, tr|A0A090L0T3|A0A090L0T3_STRRB, tr|A0A090L134|A0A090L134_STRRB, tr|A0A090L336|A0A090L336_STRRB, tr|A0A090L750|A0A090L750_STRRB, tr|A0A090L7H2|A0A090L7H2_STRRB, tr|A0A090LJA3|A0A090LJA3_STRRB, tr|A0A090LJL1|A0A090LJL1_STRRB, tr|A0A090LKY5|A0A090LKY5_STRRB, tr|A0A090LMG2|A…	tr|A0A0V1B639|A0A0V1B639_TRISP, tr|A0A0V1BDC8|A0A0V1BDC8_TRISP, tr|A0A0V1BTI0|A0A0V1BTI0_TRISP, tr|A0A0V1C3P0|A0A0V1C3P0_TRISP, tr|E5S5L6|E5S5L6_TRISP, tr|E5SIS8|E5SIS8_TRISP	PEXSPEC000000211, PEXSPEC000000280, PEXSPEC000000412, PEXSPEC000000725, PEXSPEC000000838, PEXSPEC000000931, PEXSPEC000001198, PEXSPEC000001270, PEXSPEC000001290, PEXSPEC000001656, PEXSPEC000001752, PEXSPEC000002201, PEXSPEC000002707, PEXSPEC000003100, PEXSPEC000003181, PEXSPEC000003252, PEXSPEC000003566, PEXSPEC000003717, PEXSPEC000003880, PEXSPEC000004180, PEXSPEC000004733, PEXSPEC000004991, PEX…	PRIMAYER000000151, PRIMAYER000000209, PRIMAYER000000506, PRIMAYER000000508, PRIMAYER000000528, PRIMAYER000000603, PRIMAYER000000635, PRIMAYER000000743, PRIMAYER000000969, PRIMAYER000001075, PRIMAYER000001312, PRIMAYER000001548, PRIMAYER000001854, PRIMAYER000002257, PRIMAYER000002277, PRIMAYER000002352, PRIMAYER000002370, PRIMAYER000002661, PRIMAYER000002753, PRIMAYER000004384, PRIMAYER000005255, …
OG0000015	tr|J9JJ04|J9JJ04_ACYPI, tr|J9JPZ1|J9JPZ1_ACYPI, tr|J9JPZ9|J9JPZ9_ACYPI, tr|J9JR56|J9JR56_ACYPI, tr|J9JSM7|J9JSM7_ACYPI, tr|J9JUG4|J9JUG4_ACYPI, tr|J9JV67|J9JV67_ACYPI, tr|J9JXV8|J9JXV8_ACYPI, tr|J9JXY7|J9JXY7_ACYPI, tr|J9K4L5|J9K4L5_ACYPI, tr|J9K7E7|J9K7E7_ACYPI, tr|J9K7J3|J9K7J3_ACYPI, tr|J9K880|J9K880_ACYPI, tr|J9K8N3|J9K8N3_ACYPI, tr|J9K9L9|J9K9L9_ACYPI, tr|J9KNE5|J9KNE5_ACYPI, tr|J9LJL1|J9LJL…	tr|A0A7M7G034|A0A7M7G034_APIME, tr|A0A7M7G042|A0A7M7G042_APIME, tr|A0A7M7G086|A0A7M7G086_APIME, tr|A0A7M7GN03|A0A7M7GN03_APIME, tr|A0A7M7GPN0|A0A7M7GPN0_APIME, tr|A0A7M7GT28|A0A7M7GT28_APIME, tr|A0A7M7GUH4|A0A7M7GUH4_APIME, tr|A0A7M7GYE1|A0A7M7GYE1_APIME, tr|A0A7M7H0F6|A0A7M7H0F6_APIME, tr|A0A7M7H3E7|A0A7M7H3E7_APIME, tr|A0A7M7H5W1|A0A7M7H5W1_APIME, tr|A0A7M7IEN9|A0A7M7IEN9_APIME, tr|A0A7M7IG63|A…	sp|O82390|ANTR1_ARATH, sp|Q3E9A0|ANTR6_ARATH, sp|Q66GI9|ANTR4_ARATH, sp|Q7XJR2|ANTR3_ARATH, sp|Q8GX78|ANTR2_ARATH, sp|Q9FKV1|ANTR5_ARATH, tr|A0A1I9LP03|A0A1I9LP03_ARATH, tr|A0A1I9LP04|A0A1I9LP04_ARATH, tr|A0A1I9LP06|A0A1I9LP06_ARATH, tr|A0A1I9LP07|A0A1I9LP07_ARATH, tr|A0A1P8B2A2|A0A1P8B2A2_ARATH, tr|A0A1P8B2Z7|A0A1P8B2Z7_ARATH, tr|A0A1P8BAK7|A0A1P8BAK7_ARATH	tr|A0A0H5S4S7|A0A0H5S4S7_BRUMA, tr|A0A0H5S7T5|A0A0H5S7T5_BRUMA, tr|A0A0H5SBA6|A0A0H5SBA6_BRUMA, tr|A0A0K0JSS9|A0A0K0JSS9_BRUMA, tr|A0A5S6PNU1|A0A5S6PNU1_BRUMA, tr|A0A5S6PVH6|A0A5S6PVH6_BRUMA, tr|A0A7I4KFT8|A0A7I4KFT8_BRUMA, tr|A0A7I4KFY1|A0A7I4KFY1_BRUMA	sp|P34272|SL173_CAEEL, sp|P34644|EAT4_CAEEL, sp|Q03567|SL172_CAEEL, sp|Q10046|VGLU3_CAEEL, tr|G5EDB5|G5EDB5_CAEEL, tr|G5EEK1|G5EEK1_CAEEL, tr|G5EF35|G5EF35_CAEEL, tr|H2KYN8|H2KYN8_CAEEL, tr|H2KZQ1|H2KZQ1_CAEEL, tr|H2KZQ3|H2KZQ3_CAEEL, tr|O01537|O01537_CAEEL, tr|O44130|O44130_CAEEL, tr|O45678|O45678_CAEEL, tr|O76837|O76837_CAEEL, tr|O76838|O76838_CAEEL, tr|Q09484|Q09484_CAEEL, tr|Q10048|Q10048_CAE…	sp|Q1L8X9|VGLU3_DANRE, sp|Q5W8I7|VGL2B_DANRE, sp|Q5W8I8|VGL2A_DANRE, tr|A0A0R4IY85|A0A0R4IY85_DANRE, tr|A0A2R8RIJ7|A0A2R8RIJ7_DANRE, tr|A3QK31|A3QK31_DANRE, tr|B5AU16|B5AU16_DANRE, tr|E7F467|E7F467_DANRE, tr|E7FAK4|E7FAK4_DANRE, tr|E9QCB4|E9QCB4_DANRE, tr|F1QPP6|F1QPP6_DANRE, tr|F1R043|F1R043_DANRE, tr|Q6DHM5|Q6DHM5_DANRE, tr|Q8JFT2|Q8JFT2_DANRE, tr|X1WFE7|X1WFE7_DANRE	sp|Q9V7S5|PICO_DROME, tr|A0A0B4K6S9|A0A0B4K6S9_DROME, tr|A0A0B4LFK0|A0A0B4LFK0_DROME, tr|A0A0B4LHY6|A0A0B4LHY6_DROME, tr|A1ZBD9|A1ZBD9_DROME, tr|A1ZBE0|A1ZBE0_DROME, tr|Q494G1|Q494G1_DROME, tr|Q5BIE4|Q5BIE4_DROME, tr|Q7JRA7|Q7JRA7_DROME, tr|Q7JZR4|Q7JZR4_DROME, tr|Q7K2N3|Q7K2N3_DROME, tr|Q8MMD6|Q8MMD6_DROME, tr|Q8MRP7|Q8MRP7_DROME, tr|Q8MS66|Q8MS66_DROME, tr|Q8MS84|Q8MS84_DROME, tr|Q9I7N1|Q9I7N1_…	sp|O00476|NPT4_HUMAN, sp|O00624|NPT3_HUMAN, sp|Q14916|NPT1_HUMAN, sp|Q8NDX2|VGLU3_HUMAN, sp|Q9BYT1|S17A9_HUMAN, sp|Q9NRA2|S17A5_HUMAN, sp|Q9P2U7|VGLU1_HUMAN, sp|Q9P2U8|VGLU2_HUMAN, sp|Q9Y2C5|S17A4_HUMAN, tr|E9PBQ8|E9PBQ8_HUMAN, tr|E9PGW3|E9PGW3_HUMAN, tr|M0R1S5|M0R1S5_HUMAN, tr|Q5W197|Q5W197_HUMAN		PPA00070, PPA09915, PPA14210, PPA14869, PPA15025, PPA18748, PPA20501, PPA21516, PPA21995, PPA22111, PPA23179, PPA25831, PPA38079, PPA38550, PPA40353, PPA42267, PPA43094, PPA43692, ppa_stranded_DN16553_c0_g1_i1, ppa_stranded_DN17912_c0_g2_i1, ppa_stranded_DN18927_c0_g1_i1, ppa_stranded_DN23251_c0_g1_i1, ppa_stranded_DN26267_c0_g1_i5, ppa_stranded_DN26399_c0_g1_i1, ppa_stranded_DN28898_c1_g1_i5, pp…			tr|D8QMS2|D8QMS2_SELML, tr|D8R7F6|D8R7F6_SELML, tr|D8RD22|D8RD22_SELML, tr|D8RSN6|D8RSN6_SELML, tr|D8S6L2|D8S6L2_SELML, tr|D8SYS1|D8SYS1_SELML	tr|A0A090KZL2|A0A090KZL2_STRRB, tr|A0A090L0M5|A0A090L0M5_STRRB, tr|A0A090L1E7|A0A090L1E7_STRRB, tr|A0A090L1I7|A0A090L1I7_STRRB, tr|A0A090LAP2|A0A090LAP2_STRRB, tr|A0A090LD21|A0A090LD21_STRRB, tr|A0A090LF98|A0A090LF98_STRRB, tr|A0A090LFF4|A0A090LFF4_STRRB, tr|A0A090LFJ8|A0A090LFJ8_STRRB, tr|A0A090LGS9|A0A090LGS9_STRRB, tr|A0A090LLU8|A0A090LLU8_STRRB, tr|A0A090LMC5|A0A090LMC5_STRRB, tr|A0A090LP10|A…	tr|A0A0V1AWS0|A0A0V1AWS0_TRISP, tr|A0A0V1AX14|A0A0V1AX14_TRISP, tr|A0A0V1AY25|A0A0V1AY25_TRISP, tr|A0A0V1AYA4|A0A0V1AYA4_TRISP, tr|A0A0V1B3D7|A0A0V1B3D7_TRISP, tr|A0A0V1B3H6|A0A0V1B3H6_TRISP, tr|A0A0V1B6X1|A0A0V1B6X1_TRISP, tr|A0A0V1B7H1|A0A0V1B7H1_TRISP, tr|A0A0V1B7H3|A0A0V1B7H3_TRISP, tr|A0A0V1BK47|A0A0V1BK47_TRISP, tr|A0A0V1BR58|A0A0V1BR58_TRISP, tr|A0A0V1BSZ0|A0A0V1BSZ0_TRISP	PEXSPEC000000238, PEXSPEC000000256, PEXSPEC000000498, PEXSPEC000000596, PEXSPEC000001595, PEXSPEC000001997, PEXSPEC000002047, PEXSPEC000002301, PEXSPEC000002927, PEXSPEC000003475, PEXSPEC000004199, PEXSPEC000005356, PEXSPEC000005693, PEXSPEC000005922, PEXSPEC000006307, PEXSPEC000008769, PEXSPEC000009158, PEXSPEC000009524, PEXSPEC000009572, PEXSPEC000010282, PEXSPEC000013159, PEXSPEC000013458, PEX…	PRIMAYER000000299, PRIMAYER000000340, PRIMAYER000000538, PRIMAYER000000832, PRIMAYER000000873, PRIMAYER000000981, PRIMAYER000001635, PRIMAYER000001841, PRIMAYER000001991, PRIMAYER000002219, PRIMAYER000002305, PRIMAYER000002741, PRIMAYER000003052, PRIMAYER000004051, PRIMAYER000004237, PRIMAYER000004454, PRIMAYER000006227, PRIMAYER000006582, PRIMAYER000007856, PRIMAYER000008344, PRIMAYER000009562, …
OG0000016	tr|J9JL96|J9JL96_ACYPI, tr|J9JLC5|J9JLC5_ACYPI, tr|J9JT83|J9JT83_ACYPI, tr|J9K5P4|J9K5P4_ACYPI, tr|J9K9X8|J9K9X8_ACYPI, tr|J9KUP8|J9KUP8_ACYPI, tr|J9KUV6|J9KUV6_ACYPI, tr|J9KUV7|J9KUV7_ACYPI, tr|J9L3S1|J9L3S1_ACYPI, tr|J9LQ09|J9LQ09_ACYPI, tr|J9LQ75|J9LQ75_ACYPI, tr|J9LR75|J9LR75_ACYPI, tr|J9LXA6|J9LXA6_ACYPI, tr|J9M812|J9M812_ACYPI, tr|X1WJ92|X1WJ92_ACYPI, tr|X1WJP0|X1WJP0_ACYPI, tr|X1WUZ2|X1WUZ…	tr|A0A7M7FYK0|A0A7M7FYK0_APIME, tr|A0A7M7FZ26|A0A7M7FZ26_APIME, tr|A0A7M7FZ90|A0A7M7FZ90_APIME, tr|A0A7M7GM51|A0A7M7GM51_APIME, tr|A0A7M7GT85|A0A7M7GT85_APIME, tr|A0A7M7GU76|A0A7M7GU76_APIME, tr|A0A7M7GUI1|A0A7M7GUI1_APIME, tr|A0A7M7GVA9|A0A7M7GVA9_APIME, tr|A0A7M7H0J6|A0A7M7H0J6_APIME, tr|A0A7M7H1J1|A0A7M7H1J1_APIME, tr|A0A7M7H1N0|A0A7M7H1N0_APIME, tr|A0A7M7H595|A0A7M7H595_APIME, tr|A0A7M7IE83|A…		tr|A0A0H5SCA4|A0A0H5SCA4_BRUMA, tr|A0A0I9N6Z3|A0A0I9N6Z3_BRUMA, tr|A0A0J9YBJ8|A0A0J9YBJ8_BRUMA, tr|A0A0K0J8C8|A0A0K0J8C8_BRUMA, tr|A0A0K0JIB7|A0A0K0JIB7_BRUMA, tr|A0A0K0JXQ7|A0A0K0JXQ7_BRUMA, tr|A0A0K0JXQ8|A0A0K0JXQ8_BRUMA, tr|A0A5S6PJY3|A0A5S6PJY3_BRUMA, tr|A0A5S6PKC6|A0A5S6PKC6_BRUMA, tr|A0A5S6PUC0|A0A5S6PUC0_BRUMA, tr|A0A5S6PWE8|A0A5S6PWE8_BRUMA	sp|G5EC89|CEH17_CAEEL, sp|G5EDS1|VAB3_CAEEL, sp|L8E946|UNC42_CAEEL, sp|P29506|UNC4_CAEEL, sp|Q93246|DFSC1_CAEEL, sp|Q93352|HM36_CAEEL, sp|Q93356|HM37_CAEEL, tr|A0A078BPE8|A0A078BPE8_CAEEL, tr|A0A078BPG5|A0A078BPG5_CAEEL, tr|A0A168HA93|A0A168HA93_CAEEL, tr|A0A4V6M3C3|A0A4V6M3C3_CAEEL, tr|B5QSI6|B5QSI6_CAEEL, tr|O44462|O44462_CAEEL, tr|Q21836|Q21836_CAEEL, tr|Q22459|Q22459_CAEEL, tr|Q9N4L2|Q9N4L2_C…	sp|O42115|ARX_DANRE, sp|O42356|RX1_DANRE, sp|O42357|RX2_DANRE, sp|O42358|RX3_DANRE, sp|P26630|PAX6_DANRE, sp|Q1LVQ7|ALX1_DANRE, sp|Q50D79|UNC4_DANRE, sp|Q566X8|DMX1B_DANRE, sp|Q6DGH9|OTBP_DANRE, sp|Q8JI10|DMX1A_DANRE, sp|Q90267|OTX1A_DANRE, sp|Q91981|OTX2_DANRE, sp|Q91994|OTX1B_DANRE, tr|A0A0G2KXF6|A0A0G2KXF6_DANRE, tr|A0A0J9YJE3|A0A0J9YJE3_DANRE, tr|A0A0R4IJ70|A0A0R4IJ70_DANRE, tr|A0A0R4IQL7|A0A…	sp|P22810|HMOC_DROME, sp|P54366|GSC_DROME, sp|P56672|OTP_DROME, sp|Q06453|AL_DROME, sp|Q9W2Q1|RX_DROME, tr|A0A0B4LFU7|A0A0B4LFU7_DROME, tr|A0A0B4LFZ2|A0A0B4LFZ2_DROME, tr|A0A0B4LG13|A0A0B4LG13_DROME, tr|A0A0B4LG58|A0A0B4LG58_DROME, tr|A0A0B4LH19|A0A0B4LH19_DROME, tr|A0A0S0WGV8|A0A0S0WGV8_DROME, tr|A0A4D6K2U2|A0A4D6K2U2_DROME, tr|A0A4P7VNY3|A0A4P7VNY3_DROME, tr|A0A6H2EG63|A0A6H2EG63_DROME, tr|A0AV…	sp|A6NJT0|UNC4_HUMAN, sp|A6NNA5|DRGX_HUMAN, sp|O14813|PHX2A_HUMAN, sp|O15499|GSC2_HUMAN, sp|O60902|SHOX2_HUMAN, sp|O75360|PROP1_HUMAN, sp|O75364|PITX3_HUMAN, sp|O95076|ALX3_HUMAN, sp|P26367|PAX6_HUMAN, sp|P32242|OTX1_HUMAN, sp|P32243|OTX2_HUMAN, sp|Q15699|ALX1_HUMAN, sp|Q2M1V0|ISX_HUMAN, sp|Q5XKR4|OTP_HUMAN, sp|Q8N693|ESX1_HUMAN, sp|Q8NFW5|DMBX1_HUMAN, sp|Q96IS3|RAX2_HUMAN, sp|Q96QS3|ARX_HUMAN, s…	tr|E4ZZ75|E4ZZ75_LEPMJ	PPA00258, PPA12961, PPA18697, PPA21358, PPA26714, PPA27300, PPA27301, PPA29877, ppa_stranded_DN16383_c0_g1_i1, ppa_stranded_DN1971_c0_g1_i1, ppa_stranded_DN30567_c0_g1_i1, ppa_stranded_DN30592_c0_g5_i5	sp|P07269|PHO2_YEAST, sp|Q04116|YHP1_YEAST			tr|A0A090KPW1|A0A090KPW1_STRRB, tr|A0A090KVD7|A0A090KVD7_STRRB, tr|A0A090KVN9|A0A090KVN9_STRRB, tr|A0A090KWK3|A0A090KWK3_STRRB, tr|A0A090KXQ7|A0A090KXQ7_STRRB, tr|A0A090KY19|A0A090KY19_STRRB, tr|A0A090L2D8|A0A090L2D8_STRRB, tr|A0A090L2V3|A0A090L2V3_STRRB, tr|A0A090L697|A0A090L697_STRRB, tr|A0A090L6Z4|A0A090L6Z4_STRRB, tr|A0A090MUA5|A0A090MUA5_STRRB, tr|A0A090MXV2|A0A090MXV2_STRRB	tr|A0A0V1AY76|A0A0V1AY76_TRISP, tr|A0A0V1B3E6|A0A0V1B3E6_TRISP, tr|A0A0V1BBY0|A0A0V1BBY0_TRISP, tr|A0A0V1BD09|A0A0V1BD09_TRISP, tr|A0A0V1BHK6|A0A0V1BHK6_TRISP, tr|A0A0V1BI98|A0A0V1BI98_TRISP, tr|A0A0V1BP63|A0A0V1BP63_TRISP, tr|A0A0V1BQ24|A0A0V1BQ24_TRISP, tr|E5S7U1|E5S7U1_TRISP, tr|E5SL79|E5SL79_TRISP, tr|E5ST73|E5ST73_TRISP	PEXSPEC000000396, PEXSPEC000001663, PEXSPEC000003519, PEXSPEC000005167, PEXSPEC000009948, PEXSPEC000010649, PEXSPEC000011570, PEXSPEC000019897, PEXSPEC000020006, PEXSPEC000020891, PEXSPEC000022184, PEXSPEC000025674, PEXSPEC000029974, PEXSPEC000033135	PRIMAYER000000150, PRIMAYER000001680, PRIMAYER000002087, PRIMAYER000002457, PRIMAYER000003629, PRIMAYER000004146, PRIMAYER000004849, PRIMAYER000008262, PRIMAYER000011131, PRIMAYER000011139, PRIMAYER000015807, PRIMAYER000017676, PRIMAYER000017922, PRIMAYER000018074, PRIMAYER000018326, PRIMAYER000018928, PRIMAYER000022249
OG0000017	tr|J9JJ84|J9JJ84_ACYPI, tr|J9JM20|J9JM20_ACYPI, tr|J9JNH2|J9JNH2_ACYPI, tr|J9JS49|J9JS49_ACYPI, tr|J9JT67|J9JT67_ACYPI, tr|J9JWA9|J9JWA9_ACYPI, tr|J9JXB2|J9JXB2_ACYPI, tr|J9JXS2|J9JXS2_ACYPI, tr|J9K2F9|J9K2F9_ACYPI, tr|J9K442|J9K442_ACYPI, tr|J9K980|J9K980_ACYPI, tr|J9LWP0|J9LWP0_ACYPI, tr|J9LXJ0|J9LXJ0_ACYPI, tr|J9M1T7|J9M1T7_ACYPI, tr|X1WIJ5|X1WIJ5_ACYPI	tr|A0A7M7FYW8|A0A7M7FYW8_APIME, tr|A0A7M7FZ02|A0A7M7FZ02_APIME, tr|A0A7M7G1K4|A0A7M7G1K4_APIME, tr|A0A7M7GJA0|A0A7M7GJA0_APIME, tr|A0A7M7GKE2|A0A7M7GKE2_APIME, tr|A0A7M7GKL2|A0A7M7GKL2_APIME, tr|A0A7M7GL84|A0A7M7GL84_APIME, tr|A0A7M7GNW4|A0A7M7GNW4_APIME, tr|A0A7M7GQ67|A0A7M7GQ67_APIME, tr|A0A7M7H5C9|A0A7M7H5C9_APIME, tr|A0A7M7IGH6|A0A7M7IGH6_APIME, tr|A0A7M7IJ94|A0A7M7IJ94_APIME, tr|A0A7M7IJG6|A…		tr|A0A0J9XNF5|A0A0J9XNF5_BRUMA, tr|A0A5S6PVF1|A0A5S6PVF1_BRUMA	tr|Q23528|Q23528_CAEEL	tr|A0A0A0MPS1|A0A0A0MPS1_DANRE, tr|A0A0J9YJC5|A0A0J9YJC5_DANRE, tr|A0A0R4IDY5|A0A0R4IDY5_DANRE, tr|A0A0R4IIK0|A0A0R4IIK0_DANRE, tr|A0A0R4IIT3|A0A0R4IIT3_DANRE, tr|A0A0R4INC3|A0A0R4INC3_DANRE, tr|A0A0R4INR4|A0A0R4INR4_DANRE, tr|A0A0R4IRW8|A0A0R4IRW8_DANRE, tr|A0A0R4IXD6|A0A0R4IXD6_DANRE, tr|A0A2R8PYZ5|A0A2R8PYZ5_DANRE, tr|A0A2R8Q0I8|A0A2R8Q0I8_DANRE, tr|A0A2R8Q7C4|A0A2R8Q7C4_DANRE, tr|A0A2R8QAE9|A…	sp|B7YZU2|LINT_DROME, sp|C0HKA2|TRYDT_DROME, sp|C0HKA3|TRYGT_DROME, sp|C0HKA4|Y0031_DROME, sp|P04814|TRYA_DROME, sp|P35004|TRYB_DROME, sp|P35005|TRYE_DROME, sp|P42278|TRYT_DROME, sp|P42279|TRYU_DROME, sp|P42280|TRYZ_DROME, sp|P52905|TRYI_DROME, sp|P98159|NUDEL_DROME, tr|A0A0B4JCS5|A0A0B4JCS5_DROME, tr|A0A0B4K687|A0A0B4K687_DROME, tr|A0A0B4LEW8|A0A0B4LEW8_DROME, tr|A0A0B4LF52|A0A0B4LF52_DROME, tr|…	sp|A1L453|PRS38_HUMAN, sp|E5RG02|PRS46_HUMAN, sp|O60235|TM11D_HUMAN, sp|O60259|KLK8_HUMAN, sp|P07477|TRY1_HUMAN, sp|P07478|TRY2_HUMAN, sp|P08217|CEL2A_HUMAN, sp|P08218|CEL2B_HUMAN, sp|P08861|CEL3B_HUMAN, sp|P09093|CEL3A_HUMAN, sp|P0CW18|PRS56_HUMAN, sp|P10323|ACRO_HUMAN, sp|P17538|CTRB1_HUMAN, sp|P35030|TRY3_HUMAN, sp|P40313|CTRL_HUMAN, sp|P49862|KLK7_HUMAN, sp|Q16651|PRSS8_HUMAN, sp|Q6GPI1|CTRB2…	tr|E5A535|E5A535_LEPMJ, tr|E5A5U3|E5A5U3_LEPMJ	PPA01130, PPA02841, PPA05185, PPA27558, UMM-S2868-24.23-mRNA-1_frag_1, UMM-S2868-24.23-mRNA-1_frag_2, UMM-S2868-24.23-mRNA-1_frag_3, ppa_stranded_DN28891_c0_g2_i1, ppa_stranded_DN29112_c0_g1_i1, ppa_stranded_DN29112_c0_g2_i2, ppa_stranded_DN29112_c0_g4_i1				tr|A0A090KRJ2|A0A090KRJ2_STRRB, tr|A0A090L679|A0A090L679_STRRB, tr|A0A090LC79|A0A090LC79_STRRB, tr|A0A090LCT4|A0A090LCT4_STRRB, tr|A0A090LIW6|A0A090LIW6_STRRB, tr|A0A090LJ97|A0A090LJ97_STRRB	tr|A0A0V1AH57|A0A0V1AH57_TRISP, tr|A0A0V1ARQ8|A0A0V1ARQ8_TRISP, tr|A0A0V1ASJ7|A0A0V1ASJ7_TRISP, tr|A0A0V1B001|A0A0V1B001_TRISP, tr|A0A0V1B1W4|A0A0V1B1W4_TRISP, tr|A0A0V1B2I0|A0A0V1B2I0_TRISP, tr|A0A0V1B505|A0A0V1B505_TRISP, tr|A0A0V1BBD4|A0A0V1BBD4_TRISP, tr|A0A0V1BBN2|A0A0V1BBN2_TRISP, tr|A0A0V1BCT8|A0A0V1BCT8_TRISP, tr|A0A0V1BGM8|A0A0V1BGM8_TRISP, tr|A0A0V1BIT4|A0A0V1BIT4_TRISP, tr|A0A0V1BPN8|A…	PEXSPEC000002059, PEXSPEC000003942, PEXSPEC000005040, PEXSPEC000005620, PEXSPEC000006613, PEXSPEC000008294, PEXSPEC000008529, PEXSPEC000015654, PEXSPEC000025820, PEXSPEC000029127	PRIMAYER000005179, PRIMAYER000006119, PRIMAYER000012241, PRIMAYER000012559, PRIMAYER000014520, PRIMAYER000019551, PRIMAYER000021785, PRIMAYER000022453, PRIMAYER000024826
OG0000018	tr|J9KBF5|J9KBF5_ACYPI, tr|J9KBG3|J9KBG3_ACYPI, tr|J9KC29|J9KC29_ACYPI, tr|J9KCL8|J9KCL8_ACYPI, tr|J9KEP2|J9KEP2_ACYPI, tr|J9KF21|J9KF21_ACYPI, tr|J9KF97|J9KF97_ACYPI, tr|J9KGC5|J9KGC5_ACYPI, tr|J9KGQ9|J9KGQ9_ACYPI, tr|J9KH60|J9KH60_ACYPI, tr|J9KH62|J9KH62_ACYPI, tr|J9KH76|J9KH76_ACYPI, tr|J9KH77|J9KH77_ACYPI, tr|J9KHC5|J9KHC5_ACYPI, tr|J9KHI9|J9KHI9_ACYPI, tr|J9KHZ6|J9KHZ6_ACYPI, tr|J9KIG6|J9KIG…					tr|A0A0G2KTU9|A0A0G2KTU9_DANRE, tr|A0A0G2L3N0|A0A0G2L3N0_DANRE, tr|A0A2R8QM01|A0A2R8QM01_DANRE				PPA41876, PPA42578, PPA46251				tr|A0A090KVD9|A0A090KVD9_STRRB, tr|A0A090KZJ7|A0A090KZJ7_STRRB		PEXSPEC000001908, PEXSPEC000034264	PRIMAYER000004495, PRIMAYER000016897
OG0000019						tr|A0A0A0MPR3|A0A0A0MPR3_DANRE, tr|A0A0G2KCB7|A0A0G2KCB7_DANRE, tr|A0A0G2KD52|A0A0G2KD52_DANRE, tr|A0A0G2KGE9|A0A0G2KGE9_DANRE, tr|A0A0G2KGY3|A0A0G2KGY3_DANRE, tr|A0A0G2KJ21|A0A0G2KJ21_DANRE, tr|A0A0G2KMD7|A0A0G2KMD7_DANRE, tr|A0A0G2KN74|A0A0G2KN74_DANRE, tr|A0A0G2KV92|A0A0G2KV92_DANRE, tr|A0A0G2L3P9|A0A0G2L3P9_DANRE, tr|A0A0G2L5A6|A0A0G2L5A6_DANRE, tr|A0A0G2L5E3|A0A0G2L5E3_DANRE, tr|A0A0H2UKI8|A…
OG0000020	tr|J9JJM5|J9JJM5_ACYPI, tr|J9JME4|J9JME4_ACYPI, tr|J9JMQ8|J9JMQ8_ACYPI, tr|J9JQ16|J9JQ16_ACYPI, tr|J9JTU1|J9JTU1_ACYPI, tr|J9JVY4|J9JVY4_ACYPI, tr|J9JWB4|J9JWB4_ACYPI, tr|J9JX53|J9JX53_ACYPI, tr|J9JY34|J9JY34_ACYPI, tr|J9K014|J9K014_ACYPI, tr|J9K122|J9K122_ACYPI, tr|J9K2I6|J9K2I6_ACYPI, tr|J9K6S6|J9K6S6_ACYPI, tr|J9K7F8|J9K7F8_ACYPI, tr|J9K9T6|J9K9T6_ACYPI, tr|J9KIT1|J9KIT1_ACYPI, tr|J9LBE9|J9LBE…	tr|A0A7M7GLJ8|A0A7M7GLJ8_APIME, tr|A0A7M7GTD7|A0A7M7GTD7_APIME, tr|A0A7M7GY61|A0A7M7GY61_APIME, tr|A0A7M7GYN3|A0A7M7GYN3_APIME, tr|A0A7M7GZ64|A0A7M7GZ64_APIME, tr|A0A7M7IED7|A0A7M7IED7_APIME, tr|A0A7M7IER1|A0A7M7IER1_APIME, tr|A0A7M7IFA9|A0A7M7IFA9_APIME, tr|A0A7M7IK74|A0A7M7IK74_APIME, tr|A0A7M7IP54|A0A7M7IP54_APIME, tr|A0A7M7MRF4|A0A7M7MRF4_APIME, tr|A0A7M7MRH2|A0A7M7MRH2_APIME, tr|A0A7M7R464|A…	sp|Q42093|AB2C_ARATH, sp|Q7DM58|AB4C_ARATH, sp|Q7FB56|AB15C_ARATH, sp|Q7GB25|AB5C_ARATH, sp|Q8LGU1|AB8C_ARATH, sp|Q8VZZ4|AB6C_ARATH, sp|Q9C8G9|AB1C_ARATH, sp|Q9C8H0|AB12C_ARATH, sp|Q9C8H1|AB11C_ARATH, sp|Q9LK62|AB7C_ARATH, sp|Q9LK64|AB3C_ARATH, sp|Q9LYS2|AB10C_ARATH, sp|Q9LZJ5|AB14C_ARATH, sp|Q9M1C7|AB9C_ARATH, sp|Q9SKX0|AB13C_ARATH, tr|A0A1I9LLY2|A0A1I9LLY2_ARATH, tr|A0A1I9LPV3|A0A1I9LPV3_ARATH,…	tr|A0A0H5S839|A0A0H5S839_BRUMA, tr|A0A0H5SB16|A0A0H5SB16_BRUMA, tr|A0A0H5SBE6|A0A0H5SBE6_BRUMA, tr|A0A0H5SCP0|A0A0H5SCP0_BRUMA, tr|A0A0H5SQP0|A0A0H5SQP0_BRUMA, tr|A0A5S6PDN7|A0A5S6PDN7_BRUMA, tr|A0A7I4KHP7|A0A7I4KHP7_BRUMA	sp|G5EE72|MRP5_CAEEL, sp|Q9U2G5|MRP7_CAEEL, tr|G5EFP3|G5EFP3_CAEEL, tr|Q19048|Q19048_CAEEL, tr|Q19625|Q19625_CAEEL, tr|Q20943|Q20943_CAEEL, tr|Q3S1M2|Q3S1M2_CAEEL, tr|Q7YZW1|Q7YZW1_CAEEL, tr|Q8MQ16|Q8MQ16_CAEEL, tr|Q95QE2|Q95QE2_CAEEL, tr|Q9XW61|Q9XW61_CAEEL	tr|A0A0N4SU49|A0A0N4SU49_DANRE, tr|A0A0N4SUC0|A0A0N4SUC0_DANRE, tr|A0A0R4IAS5|A0A0R4IAS5_DANRE, tr|A0A0R4IC81|A0A0R4IC81_DANRE, tr|A0A0R4IV86|A0A0R4IV86_DANRE, tr|A0A140LGD8|A0A140LGD8_DANRE, tr|A0A140LGU2|A0A140LGU2_DANRE, tr|A0A286YAM8|A0A286YAM8_DANRE, tr|A0A2R8PW04|A0A2R8PW04_DANRE, tr|A0A2R8Q3G7|A0A2R8Q3G7_DANRE, tr|A0A2R8Q5X0|A0A2R8Q5X0_DANRE, tr|A0A2R8Q6E0|A0A2R8Q6E0_DANRE, tr|A0A2R8QER7|A…	sp|P91660|L259_DROME, sp|Q9VL32|SUR_DROME, tr|A0A0B4KEG2|A0A0B4KEG2_DROME, tr|A0A0B4KGI0|A0A0B4KGI0_DROME, tr|A0A0S0WIA2|A0A0S0WIA2_DROME, tr|A0A1W5PZ45|A0A1W5PZ45_DROME, tr|Q5BI72|Q5BI72_DROME, tr|Q7KT22|Q7KT22_DROME, tr|Q7KTB7|Q7KTB7_DROME, tr|Q7KTB8|Q7KTB8_DROME, tr|Q7KTB9|Q7KTB9_DROME, tr|Q7KTC0|Q7KTC0_DROME, tr|Q7KTC1|Q7KTC1_DROME, tr|Q7KTC2|Q7KTC2_DROME, tr|Q7KTC3|Q7KTC3_DROME, tr|Q7KTC4|Q7…	sp|O15438|MRP3_HUMAN, sp|O15439|MRP4_HUMAN, sp|O15440|MRP5_HUMAN, sp|O60706|ABCC9_HUMAN, sp|P33527|MRP1_HUMAN, sp|Q5T3U5|MRP7_HUMAN, sp|Q92887|MRP2_HUMAN, sp|Q96J65|MRP9_HUMAN, sp|Q96J66|MRP8_HUMAN, tr|A0A0A0MS99|A0A0A0MS99_HUMAN, tr|A0A1W2PPQ8|A0A1W2PPQ8_HUMAN, tr|A0A2R8Y6Q0|A0A2R8Y6Q0_HUMAN, tr|A0A2R8Y775|A0A2R8Y775_HUMAN, tr|A0A2R8YHG6|A0A2R8YHG6_HUMAN, tr|A0A7I2V2E0|A0A7I2V2E0_HUMAN, tr|A0A7I…	tr|E4ZHF8|E4ZHF8_LEPMJ, tr|E5A0M9|E5A0M9_LEPMJ, tr|E5ABP3|E5ABP3_LEPMJ, tr|E5ABR4|E5ABR4_LEPMJ, tr|E5ACB3|E5ACB3_LEPMJ	PPA11406, PPA17668, PPA25269, PPA26346, PPA36210, PPA40536, PPA42390, ppa_stranded_DN19212_c0_g1_i1, ppa_stranded_DN23155_c0_g1_i1, ppa_stranded_DN25275_c0_g1_i2, ppa_stranded_DN30619_c0_g2_i3, ppa_stranded_DN31654_c0_g1_i1	sp|P0CE69|YK104_YEAST, sp|P14772|BPT1_YEAST, sp|P32386|YBT1_YEAST, sp|P38735|VMR1_YEAST, sp|P39109|YCFI_YEAST, sp|P53049|YOR1_YEAST	sp|Q10185|ABC2_SCHPO, sp|Q92337|ABC1_SCHPO, sp|Q9P5N0|ABC3_SCHPO, sp|Q9P7V2|ABC4_SCHPO	tr|D8QQ99|D8QQ99_SELML, tr|D8QQA3|D8QQA3_SELML, tr|D8QQA9|D8QQA9_SELML, tr|D8QW54|D8QW54_SELML, tr|D8QXT0|D8QXT0_SELML, tr|D8R085|D8R085_SELML, tr|D8R130|D8R130_SELML, tr|D8R8N0|D8R8N0_SELML, tr|D8R8N1|D8R8N1_SELML, tr|D8RAX3|D8RAX3_SELML, tr|D8RCF5|D8RCF5_SELML, tr|D8RCJ3|D8RCJ3_SELML, tr|D8REF1|D8REF1_SELML, tr|D8RHB3|D8RHB3_SELML, tr|D8RHJ5|D8RHJ5_SELML, tr|D8RHZ1|D8RHZ1_SELML, tr|D8RKQ9|D8RKQ…	tr|A0A090KUY8|A0A090KUY8_STRRB, tr|A0A090L0J2|A0A090L0J2_STRRB, tr|A0A090L0P1|A0A090L0P1_STRRB, tr|A0A090LUP1|A0A090LUP1_STRRB, tr|A0A090MZY5|A0A090MZY5_STRRB, tr|A0A090N0Q6|A0A090N0Q6_STRRB	tr|A0A0V1AMW4|A0A0V1AMW4_TRISP, tr|A0A0V1ARS0|A0A0V1ARS0_TRISP, tr|A0A0V1B8T0|A0A0V1B8T0_TRISP, tr|A0A0V1B8U2|A0A0V1B8U2_TRISP, tr|A0A0V1B9U0|A0A0V1B9U0_TRISP, tr|A0A0V1B9X1|A0A0V1B9X1_TRISP, tr|A0A0V1C279|A0A0V1C279_TRISP	PEXSPEC000000949, PEXSPEC000001032, PEXSPEC000001489, PEXSPEC000002519, PEXSPEC000002807, PEXSPEC000003096, PEXSPEC000003365, PEXSPEC000003868, PEXSPEC000004062, PEXSPEC000009704, PEXSPEC000010164, PEXSPEC000010496, PEXSPEC000011779, PEXSPEC000020018	PRIMAYER000000499, PRIMAYER000002308, PRIMAYER000003269, PRIMAYER000003657, PRIMAYER000003743, PRIMAYER000003896, PRIMAYER000005586, PRIMAYER000005615, PRIMAYER000005676, PRIMAYER000014156, PRIMAYER000014985, PRIMAYER000015149, PRIMAYER000016874
OG0000021	tr|J9JNB6|J9JNB6_ACYPI, tr|J9JNF9|J9JNF9_ACYPI, tr|J9JNW3|J9JNW3_ACYPI, tr|J9JT43|J9JT43_ACYPI, tr|J9K2P5|J9K2P5_ACYPI, tr|J9K931|J9K931_ACYPI, tr|J9KAY7|J9KAY7_ACYPI	tr|A0A7M7GUS4|A0A7M7GUS4_APIME, tr|A0A7M7GV68|A0A7M7GV68_APIME, tr|A0A7M7GW46|A0A7M7GW46_APIME, tr|A0A7M7GZN1|A0A7M7GZN1_APIME, tr|A0A7M7GZY4|A0A7M7GZY4_APIME, tr|A0A7M7H0V9|A0A7M7H0V9_APIME, tr|A0A7M7H5N1|A0A7M7H5N1_APIME, tr|A0A7M7IH53|A0A7M7IH53_APIME, tr|A0A7M7IJX0|A0A7M7IJX0_APIME, tr|A0A7M7IKK4|A0A7M7IKK4_APIME, tr|A0A7M7ILK8|A0A7M7ILK8_APIME, tr|A0A7M7ISX6|A0A7M7ISX6_APIME, tr|A0A7M7L0V2|A…		tr|A0A0H5S279|A0A0H5S279_BRUMA, tr|A0A0H5SAA2|A0A0H5SAA2_BRUMA, tr|A0A0J9XYK5|A0A0J9XYK5_BRUMA, tr|A0A0J9XYL7|A0A0J9XYL7_BRUMA, tr|A0A0K0JDP4|A0A0K0JDP4_BRUMA, tr|A0A0K0JDP5|A0A0K0JDP5_BRUMA, tr|A0A0K0JR93|A0A0K0JR93_BRUMA, tr|A0A1P6C3H3|A0A1P6C3H3_BRUMA, tr|A0A1P6C537|A0A1P6C537_BRUMA, tr|A0A1P6CC05|A0A1P6CC05_BRUMA, tr|A0A5S6P9G1|A0A5S6P9G1_BRUMA, tr|A0A5S6P9G2|A0A5S6P9G2_BRUMA, tr|A0A5S6PFF7|A…	sp|G5ECJ6|CSK1_CAEEL, sp|G5EE56|SRC1_CAEEL, sp|O01798|SPE8_CAEEL, sp|O45539|SRC2_CAEEL, sp|P03949|ABL1_CAEEL, sp|Q22146|FRK1_CAEEL, tr|A0A0S4FT70|A0A0S4FT70_CAEEL, tr|A0A5E4LZH0|A0A5E4LZH0_CAEEL, tr|A0A5E4LZL8|A0A5E4LZL8_CAEEL, tr|G5EC46|G5EC46_CAEEL, tr|H2KZ80|H2KZ80_CAEEL, tr|O02064|O02064_CAEEL, tr|P91360|P91360_CAEEL, tr|Q18142|Q18142_CAEEL, tr|Q18865|Q18865_CAEEL, tr|Q19726|Q19726_CAEEL, tr|…	sp|A1A5H8|YES_DANRE, sp|F1RDG9|FYNB_DANRE, sp|Q1JPZ3|SRC_DANRE, sp|Q6EWH2|FYNA_DANRE, tr|A0A0H2UKT8|A0A0H2UKT8_DANRE, tr|A0A0R4IYB8|A0A0R4IYB8_DANRE, tr|A0A0R4J755|A0A0R4J755_DANRE, tr|A0A2R8PV98|A0A2R8PV98_DANRE, tr|A0A2R8Q7T0|A0A2R8Q7T0_DANRE, tr|A0A2R8QE56|A0A2R8QE56_DANRE, tr|A0A2R8QG88|A0A2R8QG88_DANRE, tr|A0A2R8QJ75|A0A2R8QJ75_DANRE, tr|A0A2R8QR19|A0A2R8QR19_DANRE, tr|A0A2R8RK79|A0A2R8RK79_…	sp|P00522|ABL_DROME, sp|P00528|SRC64_DROME, sp|P08630|BTKL_DROME, sp|P18106|FER_DROME, sp|Q9V9J3|SRC42_DROME, tr|A0A0B4KFK7|A0A0B4KFK7_DROME, tr|A0A0B4KGK6|A0A0B4KGK6_DROME, tr|A0A6H2EEN6|A0A6H2EEN6_DROME, tr|A1Z6I9|A1Z6I9_DROME, tr|A8JNU2|A8JNU2_DROME, tr|M9MSK3|M9MSK3_DROME, tr|M9PCD8|M9PCD8_DROME, tr|M9PCT8|M9PCT8_DROME, tr|M9PCU1|M9PCU1_DROME, tr|M9PCX8|M9PCX8_DROME, tr|M9PFI5|M9PFI5_DROME, t…	sp|P00519|ABL1_HUMAN, sp|P06239|LCK_HUMAN, sp|P06241|FYN_HUMAN, sp|P07947|YES_HUMAN, sp|P07948|LYN_HUMAN, sp|P08631|HCK_HUMAN, sp|P09769|FGR_HUMAN, sp|P12931|SRC_HUMAN, sp|P16591|FER_HUMAN, sp|P41240|CSK_HUMAN, sp|P42680|TEC_HUMAN, sp|P42681|TXK_HUMAN, sp|P42684|ABL2_HUMAN, sp|P42685|FRK_HUMAN, sp|P51451|BLK_HUMAN, sp|P51813|BMX_HUMAN, sp|Q06187|BTK_HUMAN, sp|Q08881|ITK_HUMAN, sp|Q13882|PTK6_HUMA…		Iso_D.7693.1, Iso_D.8640.1, PPA02482, PPA07737, PPA09757, PPA10322, PPA16700, PPA22059, PPA26002, PPA35697, PPA37527, PPA39795, PPA39803, PPA40254, PPA43146, UMM-S50-33.7-mRNA-1_frag, isopolya.7593.1, ppa_stranded_DN20256_c0_g1_i1, ppa_stranded_DN22720_c0_g2_i1, ppa_stranded_DN26581_c0_g1_i1, ppa_stranded_DN27750_c0_g1_i1, ppa_stranded_DN28177_c0_g1_i2, ppa_stranded_DN28490_c0_g1_i4, ppa_stranded…				tr|A0A090L156|A0A090L156_STRRB, tr|A0A090L3D2|A0A090L3D2_STRRB, tr|A0A090L686|A0A090L686_STRRB, tr|A0A090L6X4|A0A090L6X4_STRRB, tr|A0A090L8H7|A0A090L8H7_STRRB, tr|A0A090LAS9|A0A090LAS9_STRRB, tr|A0A090LC29|A0A090LC29_STRRB, tr|A0A090LDD4|A0A090LDD4_STRRB, tr|A0A090LDN0|A0A090LDN0_STRRB, tr|A0A090LE23|A0A090LE23_STRRB, tr|A0A090LGC1|A0A090LGC1_STRRB, tr|A0A090MVF5|A0A090MVF5_STRRB, tr|A0A090MWI6|A…	tr|A0A0V1AUH1|A0A0V1AUH1_TRISP, tr|A0A0V1AV17|A0A0V1AV17_TRISP, tr|A0A0V1AYQ8|A0A0V1AYQ8_TRISP, tr|A0A0V1AYQ9|A0A0V1AYQ9_TRISP, tr|A0A0V1AYS4|A0A0V1AYS4_TRISP, tr|A0A0V1AYV8|A0A0V1AYV8_TRISP, tr|A0A0V1B0Q1|A0A0V1B0Q1_TRISP, tr|A0A0V1B105|A0A0V1B105_TRISP, tr|A0A0V1BRX8|A0A0V1BRX8_TRISP, tr|A0A0V1BS50|A0A0V1BS50_TRISP, tr|A0A0V1BWI2|A0A0V1BWI2_TRISP, tr|E5SGP0|E5SGP0_TRISP	PEXSPEC000000483, PEXSPEC000000595, PEXSPEC000000624, PEXSPEC000001326, PEXSPEC000001692, PEXSPEC000002023, PEXSPEC000002118, PEXSPEC000002161, PEXSPEC000002742, PEXSPEC000002953, PEXSPEC000003697, PEXSPEC000005248, PEXSPEC000005646, PEXSPEC000005687, PEXSPEC000005821, PEXSPEC000006125, PEXSPEC000006242, PEXSPEC000006376, PEXSPEC000011146, PEXSPEC000014983, PEXSPEC000015958, PEXSPEC000016213, PEX…	PRIMAYER000000323, PRIMAYER000000388, PRIMAYER000000706, PRIMAYER000001088, PRIMAYER000001160, PRIMAYER000001230, PRIMAYER000002812, PRIMAYER000003779, PRIMAYER000003836, PRIMAYER000003914, PRIMAYER000004068, PRIMAYER000005927, PRIMAYER000006351, PRIMAYER000007645, PRIMAYER000007759, PRIMAYER000007878, PRIMAYER000009122, PRIMAYER000009533, PRIMAYER000009624, PRIMAYER000010160, PRIMAYER000010897, …
OG0000022	tr|J9JLZ2|J9JLZ2_ACYPI, tr|J9JN98|J9JN98_ACYPI, tr|J9JTN0|J9JTN0_ACYPI, tr|J9JTW8|J9JTW8_ACYPI, tr|J9JUJ8|J9JUJ8_ACYPI, tr|J9JY53|J9JY53_ACYPI, tr|X1X1C5|X1X1C5_ACYPI, tr|X1X415|X1X415_ACYPI	tr|A0A7M7GNR9|A0A7M7GNR9_APIME, tr|A0A7M7GTX1|A0A7M7GTX1_APIME, tr|A0A7M7GWK6|A0A7M7GWK6_APIME, tr|A0A7M7GY10|A0A7M7GY10_APIME, tr|A0A7M7GY50|A0A7M7GY50_APIME, tr|A0A7M7GYH4|A0A7M7GYH4_APIME, tr|A0A7M7H312|A0A7M7H312_APIME, tr|A0A7M7IFI4|A0A7M7IFI4_APIME, tr|A0A7M7IGQ4|A0A7M7IGQ4_APIME, tr|A0A7M7IH94|A0A7M7IH94_APIME, tr|A0A7M7IHG3|A0A7M7IHG3_APIME, tr|A0A7M7II73|A0A7M7II73_APIME, tr|A0A7M7IJI9|A…		tr|A0A0I9N730|A0A0I9N730_BRUMA, tr|A0A0I9R3A0|A0A0I9R3A0_BRUMA, tr|A0A0J9XMT5|A0A0J9XMT5_BRUMA, tr|A0A0J9XSG3|A0A0J9XSG3_BRUMA, tr|A0A0J9Y1Z4|A0A0J9Y1Z4_BRUMA, tr|A0A0J9Y259|A0A0J9Y259_BRUMA, tr|A0A0K0J619|A0A0K0J619_BRUMA, tr|A0A0K0JV39|A0A0K0JV39_BRUMA, tr|A0A158PYD4|A0A158PYD4_BRUMA, tr|A0A1P6BUF0|A0A1P6BUF0_BRUMA, tr|A0A1P6BUF5|A0A1P6BUF5_BRUMA, tr|A0A5S6P9L3|A0A5S6P9L3_BRUMA, tr|A0A5S6P9M4|A…	sp|P50464|UNC97_CAEEL, sp|Q09476|PXL1_CAEEL, sp|Q19157|PIN2_CAEEL, tr|A0A0K3AQM0|A0A0K3AQM0_CAEEL, tr|A0A0K3AQP4|A0A0K3AQP4_CAEEL, tr|A0A0K3ATK8|A0A0K3ATK8_CAEEL, tr|A8WFL0|A8WFL0_CAEEL, tr|G5EC72|G5EC72_CAEEL, tr|G5EDJ5|G5EDJ5_CAEEL, tr|G5EEA4|G5EEA4_CAEEL, tr|G5EEF6|G5EEF6_CAEEL, tr|G5EEL1|G5EEL1_CAEEL, tr|G5EF39|G5EF39_CAEEL, tr|G5EFG1|G5EFG1_CAEEL, tr|G5EFL5|G5EFL5_CAEEL, tr|H2KYA1|H2KYA1_CAE…	sp|Q6P7E4|PDLI7_DANRE, tr|A0A0G2L644|A0A0G2L644_DANRE, tr|A0A0R4IUI5|A0A0R4IUI5_DANRE, tr|A0A140LFQ9|A0A140LFQ9_DANRE, tr|A0A2R8PWE6|A0A2R8PWE6_DANRE, tr|A0A2R8Q2U1|A0A2R8Q2U1_DANRE, tr|A0A2R8Q5D9|A0A2R8Q5D9_DANRE, tr|A0A2R8Q6Q2|A0A2R8Q6Q2_DANRE, tr|A0A2R8Q829|A0A2R8Q829_DANRE, tr|A0A2R8QDW0|A0A2R8QDW0_DANRE, tr|A0A2R8QM62|A0A2R8QM62_DANRE, tr|A0A2R8QPR7|A0A2R8QPR7_DANRE, tr|A0A2R8RLV5|A0A2R8RLV5…	sp|A1Z6W3|PRIC1_DROME, sp|A1ZA47|ZASP_DROME, sp|Q9U1I1|ESN_DROME, tr|A0A0B4KED7|A0A0B4KED7_DROME, tr|A0A0B4KEK5|A0A0B4KEK5_DROME, tr|A0A0B4KER6|A0A0B4KER6_DROME, tr|A0A0B4KEW3|A0A0B4KEW3_DROME, tr|A0A0B4KFR8|A0A0B4KFR8_DROME, tr|A0A0B4LGL0|A0A0B4LGL0_DROME, tr|A0A126GUN6|A0A126GUN6_DROME, tr|A0A6M3Q9H2|A0A6M3Q9H2_DROME, tr|A1ZAT5|A1ZAT5_DROME, tr|C1C3E7|C1C3E7_DROME, tr|D3DMM0|D3DMM0_DROME, tr|E2…	sp|O43294|TGFI1_HUMAN, sp|O43900|PRIC3_HUMAN, sp|O60711|LPXN_HUMAN, sp|O75112|LDB3_HUMAN, sp|P48059|LIMS1_HUMAN, sp|P49023|PAXI_HUMAN, sp|Q13642|FHL1_HUMAN, sp|Q13643|FHL3_HUMAN, sp|Q14192|FHL2_HUMAN, sp|Q5TD97|FHL5_HUMAN, sp|Q7Z3G6|PRIC2_HUMAN, sp|Q7Z4I7|LIMS2_HUMAN, sp|Q96HC4|PDLI5_HUMAN, sp|Q96MT3|PRIC1_HUMAN, sp|Q9UGI8|TES_HUMAN, tr|A0A096LPD7|A0A096LPD7_HUMAN, tr|A0A0A0MRT7|A0A0A0MRT7_HUMAN,…	tr|E4ZLY2|E4ZLY2_LEPMJ, tr|E4ZW04|E4ZW04_LEPMJ, tr|E4ZZ02|E4ZZ02_LEPMJ	PPA06738, PPA11533, PPA11621, PPA13589, PPA21318, PPA24538, PPA39241, ppa_stranded_DN30400_c0_g1_i5	sp|P35688|LRG1_YEAST, sp|P36166|PXL1_YEAST	sp|O43052|RGA1_SCHPO, sp|O74398|YOCC_SCHPO		tr|A0A090KX33|A0A090KX33_STRRB, tr|A0A090L4M6|A0A090L4M6_STRRB, tr|A0A090LAG3|A0A090LAG3_STRRB, tr|A0A090LAK0|A0A090LAK0_STRRB, tr|A0A090LM08|A0A090LM08_STRRB, tr|A0A090MUZ3|A0A090MUZ3_STRRB, tr|A0A090N0L7|A0A090N0L7_STRRB	tr|A0A0V1B8L0|A0A0V1B8L0_TRISP, tr|A0A0V1BBB7|A0A0V1BBB7_TRISP, tr|A0A0V1BE32|A0A0V1BE32_TRISP, tr|A0A0V1BED6|A0A0V1BED6_TRISP, tr|A0A0V1BEH8|A0A0V1BEH8_TRISP, tr|A0A0V1BMG3|A0A0V1BMG3_TRISP, tr|A0A0V1BPY7|A0A0V1BPY7_TRISP, tr|A0A0V1BQU1|A0A0V1BQU1_TRISP, tr|A0A0V1BR21|A0A0V1BR21_TRISP, tr|A0A0V1BR84|A0A0V1BR84_TRISP, tr|A0A0V1C248|A0A0V1C248_TRISP, tr|E5S1T6|E5S1T6_TRISP, tr|E5SIJ8|E5SIJ8_TRISP	PEXSPEC000001177, PEXSPEC000004300, PEXSPEC000004499, PEXSPEC000004639, PEXSPEC000005784, PEXSPEC000011224, PEXSPEC000013024, PEXSPEC000022954	PRIMAYER000000564, PRIMAYER000001574, PRIMAYER000003502, PRIMAYER000003528, PRIMAYER000006519, PRIMAYER000007925, PRIMAYER000008755, PRIMAYER000024136, PRIMAYER000027274
OG0000023																	PRIMAYER000001260, PRIMAYER000001433, PRIMAYER000001980, PRIMAYER000002296, PRIMAYER000003216, PRIMAYER000003261, PRIMAYER000003360, PRIMAYER000003423, PRIMAYER000003839, PRIMAYER000003920, PRIMAYER000004569, PRIMAYER000004726, PRIMAYER000004760, PRIMAYER000004809, PRIMAYER000004925, PRIMAYER000005020, PRIMAYER000005112, PRIMAYER000005235, PRIMAYER000005609, PRIMAYER000006628, PRIMAYER000006700, …
OG0000024	tr|J9JJG9|J9JJG9_ACYPI, tr|J9JJI2|J9JJI2_ACYPI, tr|J9JJL8|J9JJL8_ACYPI, tr|J9JK36|J9JK36_ACYPI, tr|J9JK84|J9JK84_ACYPI, tr|J9JKS8|J9JKS8_ACYPI, tr|J9JL78|J9JL78_ACYPI, tr|J9JLR2|J9JLR2_ACYPI, tr|J9JM45|J9JM45_ACYPI, tr|J9JP11|J9JP11_ACYPI, tr|J9JP56|J9JP56_ACYPI, tr|J9JP76|J9JP76_ACYPI, tr|J9JRC3|J9JRC3_ACYPI, tr|J9JRG4|J9JRG4_ACYPI, tr|J9JS18|J9JS18_ACYPI, tr|J9JSQ9|J9JSQ9_ACYPI, tr|J9JSU9|J9JSU…
OG0000025	tr|J9JS95|J9JS95_ACYPI, tr|J9JUG3|J9JUG3_ACYPI, tr|J9JWG6|J9JWG6_ACYPI, tr|J9JYC5|J9JYC5_ACYPI, tr|J9JYZ4|J9JYZ4_ACYPI, tr|J9K6G0|J9K6G0_ACYPI, tr|J9KC08|J9KC08_ACYPI, tr|J9KCX2|J9KCX2_ACYPI, tr|J9KCZ4|J9KCZ4_ACYPI, tr|J9KDJ5|J9KDJ5_ACYPI, tr|J9KDX8|J9KDX8_ACYPI, tr|J9KE93|J9KE93_ACYPI, tr|J9KEU4|J9KEU4_ACYPI, tr|J9KF99|J9KF99_ACYPI, tr|J9KFP2|J9KFP2_ACYPI, tr|J9KGI9|J9KGI9_ACYPI, tr|J9KGN3|J9KGN…
OG0000026	tr|J9JLK2|J9JLK2_ACYPI, tr|J9JNG2|J9JNG2_ACYPI, tr|J9JV25|J9JV25_ACYPI, tr|J9JWX4|J9JWX4_ACYPI, tr|J9JXE4|J9JXE4_ACYPI, tr|J9K059|J9K059_ACYPI, tr|J9K086|J9K086_ACYPI, tr|J9K1H3|J9K1H3_ACYPI, tr|J9K209|J9K209_ACYPI, tr|J9K350|J9K350_ACYPI, tr|J9K3G4|J9K3G4_ACYPI, tr|J9K8Q1|J9K8Q1_ACYPI, tr|J9K8Q6|J9K8Q6_ACYPI, tr|J9LYR1|J9LYR1_ACYPI, tr|X1WJM7|X1WJM7_ACYPI, tr|X1WMT7|X1WMT7_ACYPI	tr|A0A7M7GZC1|A0A7M7GZC1_APIME, tr|A0A7M7GZE7|A0A7M7GZE7_APIME, tr|A0A7M7H082|A0A7M7H082_APIME, tr|A0A7M7H105|A0A7M7H105_APIME, tr|A0A7M7H3W2|A0A7M7H3W2_APIME, tr|A0A7M7H4H9|A0A7M7H4H9_APIME, tr|A0A7M7IKN6|A0A7M7IKN6_APIME, tr|A0A7M7IL55|A0A7M7IL55_APIME, tr|A0A7M7INR9|A0A7M7INR9_APIME, tr|A0A7M7LMX7|A0A7M7LMX7_APIME, tr|A0A7M7LPV3|A0A7M7LPV3_APIME, tr|A0A7M7ML62|A0A7M7ML62_APIME, tr|A0A7M7MRR2|A…	sp|O04249|STP7_ARATH, sp|O23492|INT4_ARATH, sp|O65413|STP12_ARATH, sp|P23586|STP1_ARATH, sp|P93051|ERDL7_ARATH, sp|Q0WQ63|ERDL8_ARATH, sp|Q0WUU6|PLT4_ARATH, sp|Q0WWW9|XYLL3_ARATH, sp|Q39228|STP4_ARATH, sp|Q6AWX0|XYLL2_ARATH, sp|Q8GW61|STP14_ARATH, sp|Q8GXR2|PLT6_ARATH, sp|Q8L6Z8|XYLL1_ARATH, sp|Q8L7R8|STP3_ARATH, sp|Q8LBI9|EDL16_ARATH, sp|Q8VZ80|PLT5_ARATH, sp|Q8VZR6|INT1_ARATH, sp|Q93Y91|STP5_AR…	tr|A0A0K0JZL5|A0A0K0JZL5_BRUMA, tr|A0A5S6PXS4|A0A5S6PXS4_BRUMA, tr|A0A7I4KAB6|A0A7I4KAB6_BRUMA, tr|A0A7I4KCQ9|A0A7I4KCQ9_BRUMA	sp|Q21455|HMT13_CAEEL, sp|Q9XXQ9|HMT12_CAEEL, sp|Q9XXR3|HMT11_CAEEL	sp|F1R0H0|GTR10_DANRE, sp|Q6NWF1|GTR12_DANRE, tr|A0A2U3TW65|A0A2U3TW65_DANRE, tr|B0UXQ2|B0UXQ2_DANRE, tr|E7F9E1|E7F9E1_DANRE, tr|E9QH44|E9QH44_DANRE, tr|F1RB41|F1RB41_DANRE, tr|X1WEW2|X1WEW2_DANRE	sp|A1Z8N1|TRE11_DROME, sp|P53403|GTR3_DROME, sp|Q8MKK4|TRE12_DROME, tr|A8JQU1|A8JQU1_DROME, tr|Q7JVN6|Q7JVN6_DROME, tr|Q7K2U8|Q7K2U8_DROME, tr|Q7K3P6|Q7K3P6_DROME, tr|Q8IPZ9|Q8IPZ9_DROME, tr|Q8IQH6|Q8IQH6_DROME, tr|Q8T0T6|Q8T0T6_DROME, tr|Q9VU17|Q9VU17_DROME	sp|O95528|GTR10_HUMAN, sp|Q8TD20|GTR12_HUMAN, sp|Q96QE2|MYCT_HUMAN, sp|Q9UGQ3|GTR6_HUMAN, tr|E9PE47|E9PE47_HUMAN, tr|F2Z3K7|F2Z3K7_HUMAN	tr|E4ZGE6|E4ZGE6_LEPMJ, tr|E4ZGE8|E4ZGE8_LEPMJ, tr|E4ZGR1|E4ZGR1_LEPMJ, tr|E4ZIG7|E4ZIG7_LEPMJ, tr|E4ZIG8|E4ZIG8_LEPMJ, tr|E4ZN36|E4ZN36_LEPMJ, tr|E4ZN37|E4ZN37_LEPMJ, tr|E4ZNM5|E4ZNM5_LEPMJ, tr|E4ZTP5|E4ZTP5_LEPMJ, tr|E4ZUM5|E4ZUM5_LEPMJ, tr|E4ZWI4|E4ZWI4_LEPMJ, tr|E4ZXI1|E4ZXI1_LEPMJ, tr|E4ZY80|E4ZY80_LEPMJ, tr|E4ZYV5|E4ZYV5_LEPMJ, tr|E5A091|E5A091_LEPMJ, tr|E5A1V9|E5A1V9_LEPMJ, tr|E5A3I8|E5A3I…	Contig26-snapTAU.159, PPA17529, ppa_stranded_DN28002_c0_g1_i1	sp|P10870|SNF3_YEAST, sp|P13181|GAL2_YEAST, sp|P23585|HXT2_YEAST, sp|P30605|ITR1_YEAST, sp|P30606|ITR2_YEAST, sp|P32465|HXT1_YEAST, sp|P32466|HXT3_YEAST, sp|P32467|HXT4_YEAST, sp|P38695|HXT5_YEAST, sp|P39003|HXT6_YEAST, sp|P39004|HXT7_YEAST, sp|P39924|HXT13_YEAST, sp|P39932|STL1_YEAST, sp|P40885|HXT9_YEAST, sp|P40886|HXT8_YEAST, sp|P42833|HXT14_YEAST, sp|P43581|HXT10_YEAST, sp|P47185|HXT16_YEAST,…	sp|O59932|GHT4_SCHPO, sp|O74849|GHT6_SCHPO, sp|O74969|GHT2_SCHPO, sp|P78831|GHT5_SCHPO, sp|P87110|ITR2_SCHPO, sp|Q10286|ITR1_SCHPO, sp|Q8TFG1|GHT7_SCHPO, sp|Q92339|GHT3_SCHPO, sp|Q9P3U6|GHT1_SCHPO, sp|Q9P3U7|GHT8_SCHPO	tr|D8QPD6|D8QPD6_SELML, tr|D8QPD7|D8QPD7_SELML, tr|D8QPD8|D8QPD8_SELML, tr|D8QPD9|D8QPD9_SELML, tr|D8QR30|D8QR30_SELML, tr|D8QR37|D8QR37_SELML, tr|D8QSC3|D8QSC3_SELML, tr|D8QXM9|D8QXM9_SELML, tr|D8R1I6|D8R1I6_SELML, tr|D8R5Z9|D8R5Z9_SELML, tr|D8R7U7|D8R7U7_SELML, tr|D8R7V2|D8R7V2_SELML, tr|D8R7V4|D8R7V4_SELML, tr|D8RD41|D8RD41_SELML, tr|D8REQ1|D8REQ1_SELML, tr|D8RF11|D8RF11_SELML, tr|D8RI92|D8RI9…	tr|A0A090MU95|A0A090MU95_STRRB	tr|A0A0V1B1R0|A0A0V1B1R0_TRISP, tr|A0A0V1B1S8|A0A0V1B1S8_TRISP, tr|A0A0V1B1W7|A0A0V1B1W7_TRISP, tr|A0A0V1B1X9|A0A0V1B1X9_TRISP, tr|A0A0V1B1Y5|A0A0V1B1Y5_TRISP, tr|A0A0V1B1Z4|A0A0V1B1Z4_TRISP, tr|A0A0V1B206|A0A0V1B206_TRISP, tr|A0A0V1B211|A0A0V1B211_TRISP, tr|A0A0V1B257|A0A0V1B257_TRISP, tr|A0A0V1B328|A0A0V1B328_TRISP, tr|A0A0V1BDS5|A0A0V1BDS5_TRISP, tr|A0A0V1BWW5|A0A0V1BWW5_TRISP	PEXSPEC000010066, PEXSPEC000010170, PEXSPEC000012683	PRIMAYER000001513, PRIMAYER000001522, PRIMAYER000007428, PRIMAYER000010669, PRIMAYER000024401, PRIMAYER000026395
OG0000027	tr|J9JKH9|J9JKH9_ACYPI, tr|J9JS64|J9JS64_ACYPI, tr|J9JSU3|J9JSU3_ACYPI, tr|J9JUP4|J9JUP4_ACYPI, tr|J9JW50|J9JW50_ACYPI, tr|J9JYI0|J9JYI0_ACYPI, tr|J9K375|J9K375_ACYPI, tr|J9K3D8|J9K3D8_ACYPI, tr|J9K5J8|J9K5J8_ACYPI, tr|J9K9Z8|J9K9Z8_ACYPI, tr|J9KAA9|J9KAA9_ACYPI, tr|X1WIK7|X1WIK7_ACYPI, tr|X1WJC7|X1WJC7_ACYPI, tr|X1XKA1|X1XKA1_ACYPI	tr|A0A7M7GV05|A0A7M7GV05_APIME, tr|A0A7M7GXP1|A0A7M7GXP1_APIME, tr|A0A7M7IFE8|A0A7M7IFE8_APIME, tr|A0A7M7IJT6|A0A7M7IJT6_APIME, tr|A0A7M7IQL3|A0A7M7IQL3_APIME, tr|A0A7M7L3G6|A0A7M7L3G6_APIME, tr|A0A7M7LRW5|A0A7M7LRW5_APIME, tr|A0A7M7MPH7|A0A7M7MPH7_APIME, tr|A0A7M7MRT1|A0A7M7MRT1_APIME, tr|A0A7M7MS65|A0A7M7MS65_APIME, tr|A0A7M7MUJ8|A0A7M7MUJ8_APIME, tr|A0A7M7MVT9|A0A7M7MVT9_APIME, tr|A0A7M7MVU2|A…	sp|O64515|OCT2_ARATH, sp|Q96290|MSSP1_ARATH, sp|Q9CAT6|OCT1_ARATH, sp|Q9LHQ6|OCT4_ARATH, sp|Q9SA36|OCT6_ARATH, sp|Q9SA38|OCT3_ARATH, sp|Q9SAK7|OCT5_ARATH	tr|A0A0H5S556|A0A0H5S556_BRUMA, tr|A0A0J9XVB1|A0A0J9XVB1_BRUMA, tr|A0A0K0J476|A0A0K0J476_BRUMA, tr|A0A1U7F124|A0A1U7F124_BRUMA, tr|A0A1U7F130|A0A1U7F130_BRUMA, tr|A0A5S6PGE8|A0A5S6PGE8_BRUMA, tr|A0A5S6PGH4|A0A5S6PGH4_BRUMA, tr|A0A5S6PU24|A0A5S6PU24_BRUMA, tr|A0A7I4KHP8|A0A7I4KHP8_BRUMA, tr|A0A7I4KKD9|A0A7I4KKD9_BRUMA	sp|Q10917|YT13_CAEEL, sp|Q7Z118|YMPB_CAEEL, sp|Q9U539|OCT1_CAEEL, tr|A0A238UKL7|A0A238UKL7_CAEEL, tr|G4S3P8|G4S3P8_CAEEL, tr|G5EBT8|G5EBT8_CAEEL, tr|G5EC34|G5EC34_CAEEL, tr|G5EDA7|G5EDA7_CAEEL, tr|G5EDU0|G5EDU0_CAEEL, tr|G5EE82|G5EE82_CAEEL, tr|G5EG75|G5EG75_CAEEL, tr|G5EGL6|G5EGL6_CAEEL, tr|G8JXY5|G8JXY5_CAEEL, tr|I2HAK9|I2HAK9_CAEEL, tr|P91993|P91993_CAEEL, tr|Q22686|Q22686_CAEEL, tr|Q23501|Q23…	sp|Q6NYN7|S22A6_DANRE, tr|A0A0R4IKJ8|A0A0R4IKJ8_DANRE, tr|A0A0R4IMT8|A0A0R4IMT8_DANRE, tr|A0A2R8Q000|A0A2R8Q000_DANRE, tr|A0A2R8Q1V7|A0A2R8Q1V7_DANRE, tr|A0A2R8Q2F6|A0A2R8Q2F6_DANRE, tr|A0A2R8Q857|A0A2R8Q857_DANRE, tr|A0A2R8QA97|A0A2R8QA97_DANRE, tr|A0A2R8QCQ4|A0A2R8QCQ4_DANRE, tr|A0A2R8QJH3|A0A2R8QJH3_DANRE, tr|A0A2R8QKH0|A0A2R8QKH0_DANRE, tr|A4IG77|A4IG77_DANRE, tr|A9JTH0|A9JTH0_DANRE, tr|E7F7N…	sp|Q95R48|OCTL_DROME, sp|Q961J5|BALAT_DROME, sp|Q9VCA2|ORCT_DROME, sp|Q9VIK2|CART_DROME, tr|A0A0B4KFK6|A0A0B4KFK6_DROME, tr|A0A0B4KHD4|A0A0B4KHD4_DROME, tr|A0A0B4KI00|A0A0B4KI00_DROME, tr|A2RVG5|A2RVG5_DROME, tr|Q4V579|Q4V579_DROME, tr|Q7K3M6|Q7K3M6_DROME, tr|Q95TW6|Q95TW6_DROME, tr|Q961R9|Q961R9_DROME, tr|Q9VCA0|Q9VCA0_DROME, tr|Q9VD40|Q9VD40_DROME, tr|Q9VEY1|Q9VEY1_DROME, tr|Q9VEY2|Q9VEY2_DROME…	sp|A6NK97|S22AK_HUMAN, sp|O15244|S22A2_HUMAN, sp|O15245|S22A1_HUMAN, sp|O75751|S22A3_HUMAN, sp|O76082|S22A5_HUMAN, sp|Q4U2R8|S22A6_HUMAN, sp|Q8IZD6|S22AF_HUMAN, sp|Q8TCC7|S22A8_HUMAN, sp|Q96S37|S22AC_HUMAN, sp|Q9H015|S22A4_HUMAN, sp|Q9Y226|S22AD_HUMAN, sp|Q9Y694|S22A7_HUMAN, tr|A0A3B3ITC0|A0A3B3ITC0_HUMAN, tr|A0A8I5KTN6|A0A8I5KTN6_HUMAN, tr|A0A8I5KUR7|A0A8I5KUR7_HUMAN, tr|A0A8I5KUV4|A0A8I5KUV4_HU…		PPA02184, PPA04937, PPA17124, PPA22618, PPA25712, PPA34046, PPA35073, PPA36697, UMM-S322-4.28-mRNA-1_gene1, UMM-S344-3.63-mRNA-1_frag_1, ppa_stranded_DN25495_c0_g2_i1, ppa_stranded_DN26518_c0_g2_i1, ppa_stranded_DN26731_c0_g1_i3, ppa_stranded_DN28282_c2_g2_i2, ppa_stranded_DN28282_c2_g2_i5, ppa_stranded_DN28853_c0_g2_i7, ppa_stranded_DN29393_c0_g1_i1, ppa_stranded_DN29823_c0_g1_i3, ppa_stranded_D…				tr|A0A090KR44|A0A090KR44_STRRB, tr|A0A090KTP8|A0A090KTP8_STRRB, tr|A0A090KU23|A0A090KU23_STRRB, tr|A0A090KXZ4|A0A090KXZ4_STRRB, tr|A0A090L5A4|A0A090L5A4_STRRB, tr|A0A090LDC5|A0A090LDC5_STRRB, tr|A0A090LJ27|A0A090LJ27_STRRB, tr|A0A090LMF0|A0A090LMF0_STRRB, tr|A0A090LN68|A0A090LN68_STRRB, tr|A0A090LPC9|A0A090LPC9_STRRB, tr|A0A090MRF4|A0A090MRF4_STRRB, tr|A0A090MWF9|A0A090MWF9_STRRB	tr|A0A0V1B0J4|A0A0V1B0J4_TRISP, tr|A0A0V1BCC7|A0A0V1BCC7_TRISP, tr|A0A0V1BH87|A0A0V1BH87_TRISP, tr|A0A0V1BJN4|A0A0V1BJN4_TRISP, tr|A0A0V1BRT1|A0A0V1BRT1_TRISP, tr|A0A0V1C1U7|A0A0V1C1U7_TRISP, tr|E5STP3|E5STP3_TRISP	PEXSPEC000001269, PEXSPEC000001430, PEXSPEC000001550, PEXSPEC000001676, PEXSPEC000001747, PEXSPEC000003217, PEXSPEC000003601, PEXSPEC000003891, PEXSPEC000004696, PEXSPEC000005455, PEXSPEC000006826, PEXSPEC000007520, PEXSPEC000008084, PEXSPEC000008946, PEXSPEC000009604, PEXSPEC000014018, PEXSPEC000015012, PEXSPEC000015064, PEXSPEC000020721	PRIMAYER000000129, PRIMAYER000000657, PRIMAYER000001682, PRIMAYER000003127, PRIMAYER000003734, PRIMAYER000003868, PRIMAYER000004376, PRIMAYER000005264, PRIMAYER000007053, PRIMAYER000007303, PRIMAYER000009970, PRIMAYER000012443, PRIMAYER000013087, PRIMAYER000013578, PRIMAYER000016664, PRIMAYER000019057
OG0000028	tr|J9JJX6|J9JJX6_ACYPI, tr|J9JP96|J9JP96_ACYPI, tr|J9JPH6|J9JPH6_ACYPI, tr|J9JQM2|J9JQM2_ACYPI, tr|J9JTG2|J9JTG2_ACYPI, tr|J9JVI1|J9JVI1_ACYPI, tr|J9JXN3|J9JXN3_ACYPI, tr|J9JZK9|J9JZK9_ACYPI, tr|J9JZU7|J9JZU7_ACYPI, tr|J9JZW8|J9JZW8_ACYPI, tr|J9K1P7|J9K1P7_ACYPI, tr|J9K468|J9K468_ACYPI, tr|J9K4Q1|J9K4Q1_ACYPI, tr|J9K4Z8|J9K4Z8_ACYPI, tr|J9K996|J9K996_ACYPI, tr|J9KB19|J9KB19_ACYPI, tr|J9KB64|J9KB6…	tr|A0A7M7GLA6|A0A7M7GLA6_APIME, tr|A0A7M7IJG5|A0A7M7IJG5_APIME, tr|A0A7M7KYX0|A0A7M7KYX0_APIME, tr|A0A7M7KYX1|A0A7M7KYX1_APIME, tr|A0A7M7KZT1|A0A7M7KZT1_APIME, tr|A0A7M7L183|A0A7M7L183_APIME, tr|A0A7M7L276|A0A7M7L276_APIME, tr|A0A7M7L283|A0A7M7L283_APIME, tr|A0A7M7L3K8|A0A7M7L3K8_APIME, tr|A0A7M7L3M4|A0A7M7L3M4_APIME, tr|A0A7M7L3Y1|A0A7M7L3Y1_APIME, tr|A0A7M7L597|A0A7M7L597_APIME, tr|A0A7M7L5N0|A…		tr|A0A1P6C721|A0A1P6C721_BRUMA	sp|Q19020|DYHC_CAEEL, sp|Q19542|DYHC2_CAEEL, tr|A0A163VTS9|A0A163VTS9_CAEEL	tr|A0A0G2L009|A0A0G2L009_DANRE, tr|A0A0R4IHI4|A0A0R4IHI4_DANRE, tr|A0A0R4IY79|A0A0R4IY79_DANRE, tr|A0A1D5NT12|A0A1D5NT12_DANRE, tr|A0A2R8Q3X2|A0A2R8Q3X2_DANRE, tr|A0A2R8Q6Y8|A0A2R8Q6Y8_DANRE, tr|A0A2R8Q8N5|A0A2R8Q8N5_DANRE, tr|A0A2R8Q9W4|A0A2R8Q9W4_DANRE, tr|A0A2R8QB87|A0A2R8QB87_DANRE, tr|A0A2R8QBQ8|A0A2R8QBQ8_DANRE, tr|A0A2R8QCS6|A0A2R8QCS6_DANRE, tr|A0A2R8QG79|A0A2R8QG79_DANRE, tr|A0A2R8QMF4|A…	sp|P37276|DYHC_DROME, tr|A0A0B4K614|A0A0B4K614_DROME, tr|A0A0B4K648|A0A0B4K648_DROME, tr|A0A0B4KHJ4|A0A0B4KHJ4_DROME, tr|A0A0B4KI48|A0A0B4KI48_DROME, tr|A0A0B4LH20|A0A0B4LH20_DROME, tr|A0A6H2EJG3|A0A6H2EJG3_DROME, tr|A1ZAD3|A1ZAD3_DROME, tr|A8Y5B7|A8Y5B7_DROME, tr|E1JJ04|E1JJ04_DROME, tr|M9PBQ0|M9PBQ0_DROME, tr|M9PBQ3|M9PBQ3_DROME, tr|M9PE73|M9PE73_DROME, tr|M9PEC8|M9PEC8_DROME, tr|M9PEN4|M9PEN4_…	sp|Q14204|DYHC1_HUMAN, sp|Q6ZR08|DYH12_HUMAN, sp|Q8IVF4|DYH10_HUMAN, sp|Q8NCM8|DYHC2_HUMAN, sp|Q8TD57|DYH3_HUMAN, sp|Q8TE73|DYH5_HUMAN, sp|Q8WXX0|DYH7_HUMAN, sp|Q96DT5|DYH11_HUMAN, sp|Q96JB1|DYH8_HUMAN, sp|Q9C0G6|DYH6_HUMAN, sp|Q9NYC9|DYH9_HUMAN, sp|Q9P225|DYH2_HUMAN, sp|Q9P2D7|DYH1_HUMAN, sp|Q9UFH2|DYH17_HUMAN, tr|A0A075B6F3|A0A075B6F3_HUMAN, tr|A0A087WV07|A0A087WV07_HUMAN, tr|A0A0J9YY17|A0A0J9Y…	tr|E4ZQV9|E4ZQV9_LEPMJ	PPA11202	sp|P36022|DYHC_YEAST	sp|O13290|DYHC_SCHPO	tr|D8QR18|D8QR18_SELML, tr|D8QR19|D8QR19_SELML, tr|D8QTX1|D8QTX1_SELML, tr|D8R7W6|D8R7W6_SELML, tr|D8REA1|D8REA1_SELML, tr|D8RG99|D8RG99_SELML, tr|D8RJQ2|D8RJQ2_SELML, tr|D8SPP7|D8SPP7_SELML, tr|D8STS7|D8STS7_SELML, tr|D8T0H5|D8T0H5_SELML, tr|D8T2G6|D8T2G6_SELML, tr|D8T3G0|D8T3G0_SELML, tr|D8T4D7|D8T4D7_SELML, tr|D8TEP4|D8TEP4_SELML	tr|A0A090LC36|A0A090LC36_STRRB, tr|A0A090LCG0|A0A090LCG0_STRRB, tr|A0A090LFP1|A0A090LFP1_STRRB	tr|A0A0V1AYF2|A0A0V1AYF2_TRISP, tr|A0A0V1AYT3|A0A0V1AYT3_TRISP, tr|A0A0V1C2E4|A0A0V1C2E4_TRISP, tr|A0A0V1C2F1|A0A0V1C2F1_TRISP, tr|A0A0V1C2H4|A0A0V1C2H4_TRISP, tr|A0A0V1C359|A0A0V1C359_TRISP	PEXSPEC000013622, PEXSPEC000019513, PEXSPEC000019814, PEXSPEC000020411	PRIMAYER000010627, PRIMAYER000017053, PRIMAYER000022917
OG0000029															tr|A0A0V0XDF5|A0A0V0XDF5_TRISP, tr|A0A0V0XDI6|A0A0V0XDI6_TRISP, tr|A0A0V0XFN2|A0A0V0XFN2_TRISP, tr|A0A0V0XI71|A0A0V0XI71_TRISP, tr|A0A0V0XUN6|A0A0V0XUN6_TRISP, tr|A0A0V0XY21|A0A0V0XY21_TRISP, tr|A0A0V0Y206|A0A0V0Y206_TRISP, tr|A0A0V0YN42|A0A0V0YN42_TRISP, tr|A0A0V0YPK2|A0A0V0YPK2_TRISP, tr|A0A0V0YQG8|A0A0V0YQG8_TRISP, tr|A0A0V0YQP3|A0A0V0YQP3_TRISP, tr|A0A0V0YQW2|A0A0V0YQW2_TRISP, tr|A0A0V0YR69|A…
OG0000030	tr|J9JK44|J9JK44_ACYPI, tr|J9JLE7|J9JLE7_ACYPI, tr|J9JT76|J9JT76_ACYPI, tr|J9JXC5|J9JXC5_ACYPI, tr|J9JY27|J9JY27_ACYPI, tr|J9JYA9|J9JYA9_ACYPI, tr|J9K682|J9K682_ACYPI, tr|J9KK05|J9KK05_ACYPI, tr|X1WTH4|X1WTH4_ACYPI, tr|X1XD48|X1XD48_ACYPI, tr|X1XK00|X1XK00_ACYPI	tr|A0A7M7GIR7|A0A7M7GIR7_APIME, tr|A0A7M7GJQ5|A0A7M7GJQ5_APIME, tr|A0A7M7GZ11|A0A7M7GZ11_APIME, tr|A0A7M7GZ30|A0A7M7GZ30_APIME, tr|A0A7M7H043|A0A7M7H043_APIME, tr|A0A7M7H4M5|A0A7M7H4M5_APIME, tr|A0A7M7H5B9|A0A7M7H5B9_APIME, tr|A0A7M7L9F5|A0A7M7L9F5_APIME, tr|A0A7M7LQ00|A0A7M7LQ00_APIME, tr|A0A7M7LTD6|A0A7M7LTD6_APIME, tr|A0A7M7MLX7|A0A7M7MLX7_APIME, tr|A0A7M7MPC9|A0A7M7MPC9_APIME, tr|A0A7M7R5Q9|A…	sp|Q8GY23|UPL1_ARATH, sp|Q8H0T4|UPL2_ARATH, sp|Q9SU29|UPL5_ARATH	tr|A0A0J9XPC1|A0A0J9XPC1_BRUMA, tr|A0A0J9XPZ4|A0A0J9XPZ4_BRUMA, tr|A0A0K0JUU3|A0A0K0JUU3_BRUMA, tr|A0A158Q1A2|A0A158Q1A2_BRUMA	sp|Q09291|HECW1_CAEEL, sp|Q9N2Z7|WWP1_CAEEL, tr|A0A061ACQ8|A0A061ACQ8_CAEEL, tr|Q9BKW4|Q9BKW4_CAEEL, tr|Q9BL11|Q9BL11_CAEEL, tr|Q9GUP2|Q9GUP2_CAEEL, tr|U4PBJ5|U4PBJ5_CAEEL, tr|U4PBK1|U4PBK1_CAEEL, tr|U4PBX5|U4PBX5_CAEEL, tr|U4PBY0|U4PBY0_CAEEL, tr|U4PES6|U4PES6_CAEEL, tr|U4PMD1|U4PMD1_CAEEL, tr|U4PRN6|U4PRN6_CAEEL, tr|W6RS03|W6RS03_CAEEL, tr|W6RTM2|W6RTM2_CAEEL, tr|W6RY72|W6RY72_CAEEL, tr|W6SBJ0|…	sp|A9JRZ0|SMUF2_DANRE, sp|F8W2M1|HACE1_DANRE, tr|A0A0R4IBD8|A0A0R4IBD8_DANRE, tr|A0A0R4IDE6|A0A0R4IDE6_DANRE, tr|A0A0R4ILS9|A0A0R4ILS9_DANRE, tr|A0A0R4ITM9|A0A0R4ITM9_DANRE, tr|A0A286Y9V7|A0A286Y9V7_DANRE, tr|A0A286Y9W2|A0A286Y9W2_DANRE, tr|A0A286YBF5|A0A286YBF5_DANRE, tr|A0A2R8Q4L4|A0A2R8Q4L4_DANRE, tr|A0A2R8Q4R9|A0A2R8Q4R9_DANRE, tr|A0A2R8Q9I7|A0A2R8Q9I7_DANRE, tr|A0A2R8QEV4|A0A2R8QEV4_DANRE, t…	sp|Q9V853|SMUF1_DROME, sp|Q9VVI3|NEDD4_DROME, sp|Q9Y0H4|SUDX_DROME, tr|A0A0B4KFU5|A0A0B4KFU5_DROME, tr|B7YZY9|B7YZY9_DROME, tr|B7Z067|B7Z067_DROME, tr|B7Z068|B7Z068_DROME, tr|D5SHR3|D5SHR3_DROME, tr|E8NHA2|E8NHA2_DROME, tr|M9MS90|M9MS90_DROME, tr|M9PFK2|M9PFK2_DROME, tr|M9PFY9|M9PFY9_DROME, tr|Q8IQR5|Q8IQR5_DROME, tr|Q9VTH1|Q9VTH1_DROME, tr|Q9VXR3|Q9VXR3_DROME, tr|Q9W0H2|Q9W0H2_DROME, tr|Q9W325|Q…	sp|O00308|WWP2_HUMAN, sp|P46934|NEDD4_HUMAN, sp|Q05086|UBE3A_HUMAN, sp|Q15034|HERC3_HUMAN, sp|Q5GLZ8|HERC4_HUMAN, sp|Q5U5R9|HECD2_HUMAN, sp|Q76N89|HECW1_HUMAN, sp|Q7Z6Z7|HUWE1_HUMAN, sp|Q8IVU3|HERC6_HUMAN, sp|Q8IYU2|HACE1_HUMAN, sp|Q96J02|ITCH_HUMAN, sp|Q96PU5|NED4L_HUMAN, sp|Q9H0M0|WWP1_HUMAN, sp|Q9HAU4|SMUF2_HUMAN, sp|Q9HCE7|SMUF1_HUMAN, sp|Q9P2P5|HECW2_HUMAN, sp|Q9UII4|HERC5_HUMAN, tr|A0A087X1…	tr|E4ZPX7|E4ZPX7_LEPMJ, tr|E5A9Q3|E5A9Q3_LEPMJ, tr|E5R4B4|E5R4B4_LEPMJ, tr|E5R4B5|E5R4B5_LEPMJ	PPA04126, isopolya.7113.1, ppa_stranded_DN25303_c0_g1_i1, ppa_stranded_DN29330_c4_g1_i1, ppa_stranded_DN30411_c1_g3_i2, ppa_stranded_DN30799_c2_g1_i4	sp|P39940|RSP5_YEAST, sp|P40985|HUL4_YEAST, sp|Q03280|TOM1_YEAST	sp|O13834|PTR1_SCHPO, sp|O14326|PUB3_SCHPO, sp|O94275|MUG30_SCHPO, sp|Q92462|PUB1_SCHPO, sp|Q9UTG2|PUB2_SCHPO	tr|D8QPE9|D8QPE9_SELML, tr|D8QTQ2|D8QTQ2_SELML, tr|D8RM88|D8RM88_SELML, tr|D8S2J4|D8S2J4_SELML, tr|D8SC62|D8SC62_SELML, tr|D8SEY7|D8SEY7_SELML, tr|D8SHX3|D8SHX3_SELML, tr|D8SL29|D8SL29_SELML, tr|D8SQ74|D8SQ74_SELML, tr|D8SUQ9|D8SUQ9_SELML, tr|D8T159|D8T159_SELML, tr|D8T3T3|D8T3T3_SELML	tr|A0A090L6H7|A0A090L6H7_STRRB, tr|A0A090L8A9|A0A090L8A9_STRRB, tr|A0A090L9B2|A0A090L9B2_STRRB, tr|A0A090LD81|A0A090LD81_STRRB	tr|A0A0V1B337|A0A0V1B337_TRISP, tr|A0A0V1B378|A0A0V1B378_TRISP, tr|A0A0V1B3G2|A0A0V1B3G2_TRISP, tr|A0A0V1BB15|A0A0V1BB15_TRISP, tr|A0A0V1BH93|A0A0V1BH93_TRISP, tr|A0A0V1BHG5|A0A0V1BHG5_TRISP, tr|A0A0V1BHG8|A0A0V1BHG8_TRISP, tr|A0A0V1BI97|A0A0V1BI97_TRISP, tr|A0A0V1BIM1|A0A0V1BIM1_TRISP, tr|A0A0V1BJ84|A0A0V1BJ84_TRISP	PEXSPEC000000781, PEXSPEC000008556, PEXSPEC000013061, PEXSPEC000013287, PEXSPEC000014417, PEXSPEC000015011	PRIMAYER000001890, PRIMAYER000002003, PRIMAYER000002827, PRIMAYER000004973, PRIMAYER000009625, PRIMAYER000012200
OG0000031	tr|C4WV73|C4WV73_ACYPI, tr|C4WWA5|C4WWA5_ACYPI, tr|J9JR24|J9JR24_ACYPI, tr|J9JRH1|J9JRH1_ACYPI, tr|J9JSH7|J9JSH7_ACYPI, tr|J9JWP9|J9JWP9_ACYPI, tr|J9K599|J9K599_ACYPI	tr|A0A7M7GQQ1|A0A7M7GQQ1_APIME, tr|A0A7M7LKM7|A0A7M7LKM7_APIME, tr|A0A7M7LQT7|A0A7M7LQT7_APIME, tr|A0A7M7R6Y5|A0A7M7R6Y5_APIME, tr|A0A7M7R842|A0A7M7R842_APIME, tr|A0A7M7R8T9|A0A7M7R8T9_APIME, tr|A0A7M7R9D8|A0A7M7R9D8_APIME	sp|A2RVM0|TIC32_ARATH, sp|O48741|PORC_ARATH, sp|P21218|PORB_ARATH, sp|Q42536|PORA_ARATH, tr|A0A1P8B0R4|A0A1P8B0R4_ARATH, tr|A0A1P8B3J5|A0A1P8B3J5_ARATH, tr|A0A1P8B3V0|A0A1P8B3V0_ARATH, tr|A0A1P8B3V5|A0A1P8B3V5_ARATH, tr|A0A1P8B6P7|A0A1P8B6P7_ARATH, tr|A0A1P8B7K9|A0A1P8B7K9_ARATH, tr|A0A1P8BGV6|A0A1P8BGV6_ARATH, tr|A0A1P8BGV7|A0A1P8BGV7_ARATH, tr|A0A1P8BGV9|A0A1P8BGV9_ARATH, tr|A0A1P8BGW1|A0A1P8BG…	tr|A0A0J9XP35|A0A0J9XP35_BRUMA, tr|A0A0J9XQQ0|A0A0J9XQQ0_BRUMA, tr|A0A0K0J508|A0A0K0J508_BRUMA, tr|A0A5S6PX59|A0A5S6PX59_BRUMA	tr|O45680|O45680_CAEEL, tr|P91013|P91013_CAEEL, tr|Q19062|Q19062_CAEEL, tr|Q95QH4|Q95QH4_CAEEL, tr|Q95QN9|Q95QN9_CAEEL, tr|Q9U1Y6|Q9U1Y6_CAEEL, tr|Q9UAW2|Q9UAW2_CAEEL, tr|Q9XU55|Q9XU55_CAEEL, tr|Q9XVS9|Q9XVS9_CAEEL, tr|U4PB98|U4PB98_CAEEL, tr|U4PLQ0|U4PLQ0_CAEEL	sp|Q803A8|WWOX_DANRE, tr|A0A0R4IH64|A0A0R4IH64_DANRE, tr|A0A0R4IWU8|A0A0R4IWU8_DANRE, tr|A0A0R4IY55|A0A0R4IY55_DANRE, tr|A0A2R8PX28|A0A2R8PX28_DANRE, tr|A0A2R8Q7Y2|A0A2R8Q7Y2_DANRE, tr|A0A2R8RJ84|A0A2R8RJ84_DANRE, tr|A2BGW2|A2BGW2_DANRE, tr|A8E7N6|A8E7N6_DANRE, tr|A8WG01|A8WG01_DANRE, tr|A9JT23|A9JT23_DANRE, tr|B8A539|B8A539_DANRE, tr|B8JIJ7|B8JIJ7_DANRE, tr|E7F2K5|E7F2K5_DANRE, tr|E9QC89|E9QC89_…	sp|Q9VLU5|WWOX_DROME, tr|A0A0B4KFB3|A0A0B4KFB3_DROME, tr|A1Z726|A1Z726_DROME, tr|A1Z729|A1Z729_DROME, tr|Q7JUS1|Q7JUS1_DROME, tr|Q7JYX2|Q7JYX2_DROME, tr|Q7K0F7|Q7K0F7_DROME, tr|Q8MZG9|Q8MZG9_DROME, tr|Q8SZ46|Q8SZ46_DROME, tr|Q8T0J5|Q8T0J5_DROME, tr|Q9VE80|Q9VE80_DROME, tr|Q9W404|Q9W404_DROME, tr|X2J7F1|X2J7F1_DROME	sp|Q6UX07|DHR13_HUMAN, sp|Q8NBN7|RDH13_HUMAN, sp|Q8TC12|RDH11_HUMAN, sp|Q96NR8|RDH12_HUMAN, sp|Q9HBH5|RDH14_HUMAN, sp|Q9NZC7|WWOX_HUMAN, tr|A0A087WZG5|A0A087WZG5_HUMAN, tr|A0A0D9SER1|A0A0D9SER1_HUMAN, tr|A0A804HJX9|A0A804HJX9_HUMAN, tr|G3V234|G3V234_HUMAN, tr|G3V2G6|G3V2G6_HUMAN, tr|G8JLA1|G8JLA1_HUMAN, tr|H0YIZ8|H0YIZ8_HUMAN, tr|H0YJ46|H0YJ46_HUMAN, tr|K7EMY5|K7EMY5_HUMAN	tr|E4ZNT0|E4ZNT0_LEPMJ, tr|E4ZPG8|E4ZPG8_LEPMJ, tr|E4ZVW3|E4ZVW3_LEPMJ, tr|E5A0F2|E5A0F2_LEPMJ, tr|E5A0P4|E5A0P4_LEPMJ, tr|E5A5G7|E5A5G7_LEPMJ	PPA04485, PPA16400, PPA24254, PPA25071, PPA33950, PPA44601, UMM-S60-22.42-mRNA-1_frag, ppa_stranded_DN12359_c0_g2_i1, ppa_stranded_DN16828_c0_g1_i1, ppa_stranded_DN18818_c0_g2_i1, ppa_stranded_DN18897_c0_g1_i1, ppa_stranded_DN22647_c0_g1_i3, ppa_stranded_DN22647_c0_g1_i5, ppa_stranded_DN26966_c0_g1_i1, ppa_stranded_DN27042_c0_g1_i3, ppa_stranded_DN27809_c1_g1_i2	sp|Q08651|ENV9_YEAST	sp|O74959|YJCD_SCHPO	tr|D8QZE8|D8QZE8_SELML, tr|D8R163|D8R163_SELML, tr|D8R2T8|D8R2T8_SELML, tr|D8R393|D8R393_SELML, tr|D8R6L2|D8R6L2_SELML, tr|D8R6L5|D8R6L5_SELML, tr|D8RL61|D8RL61_SELML, tr|D8S1D5|D8S1D5_SELML, tr|D8S2M2|D8S2M2_SELML, tr|D8S4C8|D8S4C8_SELML, tr|D8S4D1|D8S4D1_SELML, tr|D8SCC9|D8SCC9_SELML, tr|D8SDK7|D8SDK7_SELML, tr|D8SF83|D8SF83_SELML, tr|D8SF96|D8SF96_SELML, tr|D8SFA2|D8SFA2_SELML, tr|D8SGK8|D8SGK…	tr|A0A090KP76|A0A090KP76_STRRB, tr|A0A090KV76|A0A090KV76_STRRB, tr|A0A090KW48|A0A090KW48_STRRB, tr|A0A090KWS2|A0A090KWS2_STRRB, tr|A0A090KYP5|A0A090KYP5_STRRB, tr|A0A090LEA6|A0A090LEA6_STRRB, tr|A0A090LMV2|A0A090LMV2_STRRB, tr|A0A090LNG4|A0A090LNG4_STRRB, tr|A0A090LNG8|A0A090LNG8_STRRB, tr|A0A090MV38|A0A090MV38_STRRB	tr|A0A0V1BCP4|A0A0V1BCP4_TRISP, tr|A0A0V1BNS9|A0A0V1BNS9_TRISP, tr|E5S678|E5S678_TRISP	PEXSPEC000000557, PEXSPEC000000886, PEXSPEC000001333, PEXSPEC000001570, PEXSPEC000002354, PEXSPEC000003024, PEXSPEC000004107, PEXSPEC000005031, PEXSPEC000006639, PEXSPEC000007080, PEXSPEC000011289, PEXSPEC000011560, PEXSPEC000012854, PEXSPEC000014297, PEXSPEC000020456, PEXSPEC000021699, PEXSPEC000022575, PEXSPEC000025141, PEXSPEC000025522, PEXSPEC000025876, PEXSPEC000027271, PEXSPEC000028080, PEX…	PRIMAYER000000203, PRIMAYER000000443, PRIMAYER000000578, PRIMAYER000000595, PRIMAYER000000662, PRIMAYER000001278, PRIMAYER000001473, PRIMAYER000004027, PRIMAYER000004283, PRIMAYER000004657, PRIMAYER000005692, PRIMAYER000006457, PRIMAYER000006838, PRIMAYER000007252, PRIMAYER000007409, PRIMAYER000007691, PRIMAYER000012098, PRIMAYER000012887, PRIMAYER000012997, PRIMAYER000014329, PRIMAYER000017590, …
OG0000032	tr|J9JKC4|J9JKC4_ACYPI, tr|J9JKR0|J9JKR0_ACYPI, tr|J9JLB8|J9JLB8_ACYPI, tr|J9JPH5|J9JPH5_ACYPI, tr|J9JQY7|J9JQY7_ACYPI, tr|J9JRB5|J9JRB5_ACYPI, tr|J9JT75|J9JT75_ACYPI, tr|J9JTS8|J9JTS8_ACYPI, tr|J9JVA8|J9JVA8_ACYPI, tr|J9JVL2|J9JVL2_ACYPI, tr|J9JX22|J9JX22_ACYPI, tr|J9JXE5|J9JXE5_ACYPI, tr|J9JYF9|J9JYF9_ACYPI, tr|J9K0E4|J9K0E4_ACYPI, tr|J9K291|J9K291_ACYPI, tr|J9K4Q4|J9K4Q4_ACYPI, tr|J9K6H2|J9K6H…	tr|A0A7M6UEN5|A0A7M6UEN5_APIME, tr|A0A7M6UGX0|A0A7M6UGX0_APIME, tr|A0A7M6UQB3|A0A7M6UQB3_APIME, tr|A0A7M6W8M0|A0A7M6W8M0_APIME, tr|A0A7M7GPS0|A0A7M7GPS0_APIME, tr|A0A7M7GTV9|A0A7M7GTV9_APIME, tr|A0A7M7GUN3|A0A7M7GUN3_APIME, tr|A0A7M7GWU6|A0A7M7GWU6_APIME, tr|A0A7M7GZ47|A0A7M7GZ47_APIME, tr|A0A7M7IJ60|A0A7M7IJ60_APIME, tr|A0A7M7L4R6|A0A7M7L4R6_APIME, tr|A0A7M7LMV1|A0A7M7LMV1_APIME, tr|A0A7M7MSK5|A…	sp|B9DFU2|MAX1_ARATH	tr|A0A5S6PFD9|A0A5S6PFD9_BRUMA	sp|O17624|C13B1_CAEEL, sp|Q09653|C13AA_CAEEL, sp|Q27513|C13A4_CAEEL, sp|Q27514|C13A5_CAEEL, sp|Q27515|C13A6_CAEEL, sp|Q27516|C13A8_CAEEL, sp|Q27517|C13A3_CAEEL, sp|Q27518|C13A2_CAEEL, sp|Q27519|C13A7_CAEEL, sp|Q27520|C13A1_CAEEL, tr|O17806|O17806_CAEEL, tr|O17807|O17807_CAEEL, tr|Q27477|Q27477_CAEEL, tr|Q9XUT8|Q9XUT8_CAEEL	tr|A0A0R4IQY0|A0A0R4IQY0_DANRE, tr|E7EY99|E7EY99_DANRE, tr|E9QEE5|E9QEE5_DANRE, tr|E9QFL7|E9QFL7_DANRE, tr|E9QGC5|E9QGC5_DANRE, tr|F1QPC1|F1QPC1_DANRE, tr|F1R2K3|F1R2K3_DANRE, tr|F1R2L0|F1R2L0_DANRE, tr|Q1LUX9|Q1LUX9_DANRE	sp|P33270|CP6A2_DROME, sp|P82711|C6A19_DROME, sp|Q27593|CP6A8_DROME, sp|Q27594|CP6A9_DROME, sp|Q9V4I0|CP9B1_DROME, sp|Q9V4I1|CP9B2_DROME, sp|Q9V4U7|C6A14_DROME, sp|Q9V4U9|C6A13_DROME, sp|Q9V674|CP6G1_DROME, sp|Q9V675|CP6G2_DROME, sp|Q9V676|CP6T3_DROME, sp|Q9V6H1|CP9H1_DROME, sp|Q9V769|C6A22_DROME, sp|Q9V770|C6A17_DROME, sp|Q9V771|C6A23_DROME, sp|Q9V773|C6A20_DROME, sp|Q9V774|C6A21_DROME, sp|Q9V9L…	sp|P08684|CP3A4_HUMAN, sp|P20815|CP3A5_HUMAN, sp|P24462|CP3A7_HUMAN, sp|Q9HB55|CP343_HUMAN, tr|A0A087WV96|A0A087WV96_HUMAN, tr|A0A494C0W7|A0A494C0W7_HUMAN, tr|A0A499FJM4|A0A499FJM4_HUMAN, tr|E7EVM8|E7EVM8_HUMAN, tr|E9PDL8|E9PDL8_HUMAN, tr|Q7Z3N0|Q7Z3N0_HUMAN		Contig116-snapTAU.58, Contig217-snapTAU.1, Contig42-snapTAU.165, Iso_D.10113.1, Iso_D.7199.1, Iso_D.7200.1, Iso_D.7605.3, Iso_D.7606.2, PPA03198, PPA05782, PPA05909, PPA13184, PPA15107, PPA16343, PPA16811, PPA30923, PPA34790, PPA37558, PPA42069, PPA42278, PPA43646, PPA45997, ppa_stranded_DN21166_c0_g1_i1, ppa_stranded_DN24295_c0_g1_i1, ppa_stranded_DN25960_c0_g2_i1, ppa_stranded_DN48038_c0_g1_i1	sp|P21595|CP56_YEAST		tr|D8RLS2|D8RLS2_SELML, tr|D8RNA4|D8RNA4_SELML	tr|A0A090LJK8|A0A090LJK8_STRRB, tr|A0A090MZT7|A0A090MZT7_STRRB	tr|A0A0V1AU86|A0A0V1AU86_TRISP, tr|A0A0V1AVY4|A0A0V1AVY4_TRISP	PEXSPEC000001165, PEXSPEC000001779, PEXSPEC000001844, PEXSPEC000002948, PEXSPEC000003010, PEXSPEC000004906, PEXSPEC000004966, PEXSPEC000005515, PEXSPEC000005898, PEXSPEC000006514, PEXSPEC000007333, PEXSPEC000007423, PEXSPEC000008072, PEXSPEC000008231, PEXSPEC000008494, PEXSPEC000009336, PEXSPEC000012551, PEXSPEC000012752, PEXSPEC000012893, PEXSPEC000013317, PEXSPEC000015215, PEXSPEC000015766, PEX…	PRIMAYER000000108, PRIMAYER000000115, PRIMAYER000000947, PRIMAYER000001402, PRIMAYER000002521, PRIMAYER000003359, PRIMAYER000003931, PRIMAYER000004053, PRIMAYER000004468, PRIMAYER000004788, PRIMAYER000005583, PRIMAYER000006069, PRIMAYER000007949, PRIMAYER000009150, PRIMAYER000009351, PRIMAYER000012609, PRIMAYER000015227, PRIMAYER000015561, PRIMAYER000016075, PRIMAYER000016242, PRIMAYER000020793, …
OG0000033	tr|J9JJI0|J9JJI0_ACYPI, tr|J9JJU6|J9JJU6_ACYPI, tr|J9JKW5|J9JKW5_ACYPI, tr|J9JLS0|J9JLS0_ACYPI, tr|J9JM11|J9JM11_ACYPI, tr|J9JMG8|J9JMG8_ACYPI, tr|J9JS46|J9JS46_ACYPI, tr|J9JWX6|J9JWX6_ACYPI, tr|J9JYD2|J9JYD2_ACYPI, tr|J9JYY3|J9JYY3_ACYPI, tr|J9JZ29|J9JZ29_ACYPI, tr|J9JZ85|J9JZ85_ACYPI, tr|J9K1U3|J9K1U3_ACYPI, tr|J9K211|J9K211_ACYPI, tr|J9K3L8|J9K3L8_ACYPI, tr|J9K5R9|J9K5R9_ACYPI, tr|J9K5U4|J9K5U…	tr|A0A7M6USP3|A0A7M6USP3_APIME, tr|A0A7M7GY25|A0A7M7GY25_APIME, tr|A0A7M7IFC5|A0A7M7IFC5_APIME, tr|A0A7M7IQZ5|A0A7M7IQZ5_APIME, tr|A0A7M7L0N8|A0A7M7L0N8_APIME, tr|A0A7M7L3A5|A0A7M7L3A5_APIME, tr|A0A7M7LR75|A0A7M7LR75_APIME, tr|A0A7M7M5P6|A0A7M7M5P6_APIME, tr|A0A7M7ML78|A0A7M7ML78_APIME, tr|A0A7M7ML84|A0A7M7ML84_APIME, tr|A0A7M7ML93|A0A7M7ML93_APIME, tr|A0A7M7MLA1|A0A7M7MLA1_APIME, tr|A0A7M7MLB7|A…	sp|Q9C9U3|DOX2_ARATH, sp|Q9SGH6|DOX1_ARATH, tr|A0A1P8AUY0|A0A1P8AUY0_ARATH, tr|A0A1P8AV22|A0A1P8AV22_ARATH	tr|A0A0H5SD31|A0A0H5SD31_BRUMA, tr|A0A5S6PV17|A0A5S6PV17_BRUMA	sp|G5EG78|PXDN2_CAEEL, sp|P90820|HPX2_CAEEL, sp|Q1ENI8|PXDN1_CAEEL, sp|Q20616|SKPO1_CAEEL, sp|Q23490|MLT7_CAEEL, tr|G5ECK5|G5ECK5_CAEEL, tr|H2KZ53|H2KZ53_CAEEL, tr|O01892|O01892_CAEEL, tr|O17241|O17241_CAEEL, tr|P91060|P91060_CAEEL, tr|Q18647|Q18647_CAEEL, tr|Q6EZH0|Q6EZH0_CAEEL, tr|Q95QH5|Q95QH5_CAEEL	tr|A0A0G2KHM6|A0A0G2KHM6_DANRE, tr|A0A0R4IWN1|A0A0R4IWN1_DANRE, tr|A0A2R8Q587|A0A2R8Q587_DANRE, tr|A0A2R8QBP7|A0A2R8QBP7_DANRE, tr|A0A2R8QDI7|A0A2R8QDI7_DANRE, tr|F1Q944|F1Q944_DANRE, tr|F1R7W4|F1R7W4_DANRE, tr|F1R9R1|F1R9R1_DANRE	sp|Q01603|PERO_DROME, sp|Q9VEG6|PERC_DROME, sp|Q9VZZ4|PXDN_DROME, tr|A0A0B4KHM9|A0A0B4KHM9_DROME, tr|E1JIN0|E1JIN0_DROME, tr|Q9VC41|Q9VC41_DROME, tr|Q9VC42|Q9VC42_DROME, tr|Q9VCW2|Q9VCW2_DROME, tr|Q9VEJ9|Q9VEJ9_DROME, tr|Q9VEP3|Q9VEP3_DROME, tr|Q9VEP8|Q9VEP8_DROME, tr|Q9VJ80|Q9VJ80_DROME	sp|A1KZ92|PXDNL_HUMAN, sp|P05164|PERM_HUMAN, sp|P07202|PERT_HUMAN, sp|P11678|PERE_HUMAN, sp|Q92626|PXDN_HUMAN, tr|A0A0G2JNN7|A0A0G2JNN7_HUMAN, tr|A0A0G2JP53|A0A0G2JP53_HUMAN, tr|A0A0G2JR31|A0A0G2JR31_HUMAN, tr|A0A0G2JR79|A0A0G2JR79_HUMAN, tr|A0A0G2JR90|A0A0G2JR90_HUMAN, tr|A0A0G2JRX3|A0A0G2JRX3_HUMAN, tr|A0A0G2JRZ1|A0A0G2JRZ1_HUMAN, tr|A0A0G2JS21|A0A0G2JS21_HUMAN, tr|C9J511|C9J511_HUMAN, tr|E9PFM…		PPA10179, PPA14656, PPA21576, PPA23415, PPA28156, PPA34365, PPA34416, PPA35466, PPA39172, PPA39960, UMM-S10-51.59-mRNA-1_part_2, ppa_stranded_DN21756_c0_g1_i1, ppa_stranded_DN26868_c0_g1_i1, ppa_stranded_DN27168_c0_g1_i2, ppa_stranded_DN27549_c0_g1_i1, ppa_stranded_DN33073_c0_g1_i1			tr|D8QQX3|D8QQX3_SELML	tr|A0A090KPP5|A0A090KPP5_STRRB, tr|A0A090KRA7|A0A090KRA7_STRRB, tr|A0A090KRN5|A0A090KRN5_STRRB, tr|A0A090KVZ4|A0A090KVZ4_STRRB, tr|A0A090KWS4|A0A090KWS4_STRRB, tr|A0A090L4X9|A0A090L4X9_STRRB, tr|A0A090LLP9|A0A090LLP9_STRRB, tr|A0A090LLX6|A0A090LLX6_STRRB	tr|A0A0V1B4W8|A0A0V1B4W8_TRISP, tr|A0A0V1BF31|A0A0V1BF31_TRISP, tr|A0A0V1BFA6|A0A0V1BFA6_TRISP, tr|A0A0V1BFJ8|A0A0V1BFJ8_TRISP, tr|A0A0V1C1H7|A0A0V1C1H7_TRISP, tr|A0A0V1C1M1|A0A0V1C1M1_TRISP	PEXSPEC000000783, PEXSPEC000000805, PEXSPEC000001069, PEXSPEC000001150, PEXSPEC000001509, PEXSPEC000001626, PEXSPEC000004093, PEXSPEC000007744, PEXSPEC000008274, PEXSPEC000008479, PEXSPEC000008598, PEXSPEC000008990, PEXSPEC000009303, PEXSPEC000009510, PEXSPEC000013175, PEXSPEC000016119, PEXSPEC000018504, PEXSPEC000019170, PEXSPEC000019729, PEXSPEC000027440, PEXSPEC000028811	PRIMAYER000000789, PRIMAYER000001196, PRIMAYER000001241, PRIMAYER000001967, PRIMAYER000002211, PRIMAYER000002256, PRIMAYER000002376, PRIMAYER000002586, PRIMAYER000004664, PRIMAYER000006025, PRIMAYER000007791, PRIMAYER000009967, PRIMAYER000010642, PRIMAYER000012473, PRIMAYER000015683, PRIMAYER000016497, PRIMAYER000020593, PRIMAYER000021325, PRIMAYER000030042, PRIMAYER000030701
OG0000034				tr|A0A0H5SP39|A0A0H5SP39_BRUMA, tr|A0A7I4KG41|A0A7I4KG41_BRUMA	sp|P34324|BAT15_CAEEL, sp|P90846|BAT39_CAEEL, sp|Q20681|BAT38_CAEEL, sp|Q9XUM6|BAT34_CAEEL, sp|Q9XV51|BAT45_CAEEL, sp|Q9XWB9|BAT36_CAEEL, tr|A0A131MBE3|A0A131MBE3_CAEEL, tr|A0A131MBL5|A0A131MBL5_CAEEL, tr|A0A2K5ATM3|A0A2K5ATM3_CAEEL, tr|H2KY61|H2KY61_CAEEL, tr|H2KZR7|H2KZR7_CAEEL, tr|O16566|O16566_CAEEL, tr|O16567|O16567_CAEEL, tr|O17193|O17193_CAEEL, tr|O17297|O17297_CAEEL, tr|O44805|O44805_CAEE…	tr|A0A0R4IAE5|A0A0R4IAE5_DANRE				Contig21-snapTAU.106, Iso_D.14422.2, Iso_D.14425.1, PPA00624, PPA14101, PPA16668, PPA17999, PPA21750, PPA21940, PPA29122, PPA32283, PPA33313, PPA37445, ppa_stranded_DN18155_c0_g1_i1, ppa_stranded_DN23487_c1_g1_i1, ppa_stranded_DN27496_c0_g1_i1, ppa_stranded_DN35751_c0_g1_i1, ppa_stranded_DN44564_c0_g1_i1				tr|A0A090L0Z7|A0A090L0Z7_STRRB, tr|A0A090MY27|A0A090MY27_STRRB		PEXSPEC000002511, PEXSPEC000004732, PEXSPEC000004876, PEXSPEC000004954, PEXSPEC000006128, PEXSPEC000006503, PEXSPEC000007881, PEXSPEC000008560, PEXSPEC000008649, PEXSPEC000009328, PEXSPEC000009693, PEXSPEC000010484, PEXSPEC000011976, PEXSPEC000012264, PEXSPEC000012303, PEXSPEC000012504, PEXSPEC000016019, PEXSPEC000016655, PEXSPEC000017544, PEXSPEC000021428, PEXSPEC000021775, PEXSPEC000022436, PEX…	PRIMAYER000001358, PRIMAYER000001382, PRIMAYER000001765, PRIMAYER000001899, PRIMAYER000001915, PRIMAYER000002021, PRIMAYER000002028, PRIMAYER000002884, PRIMAYER000003079, PRIMAYER000003221, PRIMAYER000003393, PRIMAYER000003451, PRIMAYER000004165, PRIMAYER000004224, PRIMAYER000004242, PRIMAYER000004508, PRIMAYER000005062, PRIMAYER000005077, PRIMAYER000005288, PRIMAYER000005338, PRIMAYER000005354, …
OG0000035	tr|J9JSD1|J9JSD1_ACYPI, tr|J9JUV0|J9JUV0_ACYPI, tr|J9JWH0|J9JWH0_ACYPI, tr|J9K206|J9K206_ACYPI, tr|J9K6I2|J9K6I2_ACYPI, tr|J9K6R4|J9K6R4_ACYPI, tr|J9K8S4|J9K8S4_ACYPI, tr|J9K934|J9K934_ACYPI, tr|X1WXP9|X1WXP9_ACYPI	tr|A0A7M7G1S0|A0A7M7G1S0_APIME, tr|A0A7M7H4Q2|A0A7M7H4Q2_APIME, tr|A0A7M7IG30|A0A7M7IG30_APIME, tr|A0A7M7IGC7|A0A7M7IGC7_APIME, tr|A0A7M7LN93|A0A7M7LN93_APIME, tr|A0A7M7LTA6|A0A7M7LTA6_APIME, tr|A0A7M7MWB3|A0A7M7MWB3_APIME, tr|A0A7M7R6N9|A0A7M7R6N9_APIME		tr|A0A0J9XL00|A0A0J9XL00_BRUMA, tr|A0A0J9XWY6|A0A0J9XWY6_BRUMA, tr|A0A0K0J9A7|A0A0K0J9A7_BRUMA, tr|A0A0K0JAN5|A0A0K0JAN5_BRUMA, tr|A0A0K0JFZ6|A0A0K0JFZ6_BRUMA, tr|A0A158PY68|A0A158PY68_BRUMA, tr|A0A1P6BH51|A0A1P6BH51_BRUMA, tr|A0A1P6BTW0|A0A1P6BTW0_BRUMA, tr|A0A1P6BUK0|A0A1P6BUK0_BRUMA, tr|A0A1P6BUL2|A0A1P6BUL2_BRUMA, tr|A0A1U7F467|A0A1U7F467_BRUMA, tr|A0A5S6PDY4|A0A5S6PDY4_BRUMA, tr|A0A5S6PH71|A…	sp|O01393|UNC9_CAEEL, sp|O01634|INX12_CAEEL, sp|O61715|INX19_CAEEL, sp|O61787|INX16_CAEEL, sp|O61788|INX17_CAEEL, sp|Q03412|UNC7_CAEEL, sp|Q19746|INX3_CAEEL, sp|Q21123|INX7_CAEEL, sp|Q22549|INX10_CAEEL, sp|Q23027|INX5_CAEEL, sp|Q23157|INX11_CAEEL, sp|Q27295|EAT5_CAEEL, sp|Q9U3N4|INX6_CAEEL, tr|A0A131MB33|A0A131MB33_CAEEL, tr|A0A131MB60|A0A131MB60_CAEEL, tr|A0A131MBM6|A0A131MBM6_CAEEL, tr|A0A131MB…		sp|P27716|INX1_DROME, sp|P33085|SHAKB_DROME, sp|Q9V3W6|INX7_DROME, sp|Q9V427|INX2_DROME, sp|Q9VAS7|INX3_DROME, sp|Q9VR82|INX6_DROME, sp|Q9VRX6|INX4_DROME, sp|Q9VWL5|INX5_DROME, tr|A0A0B4LHT3|A0A0B4LHT3_DROME, tr|E1JJF3|E1JJF3_DROME, tr|M9NGR8|M9NGR8_DROME, tr|M9PEB8|M9PEB8_DROME, tr|M9PGW0|M9PGW0_DROME			PPA00507, PPA00972, PPA00973, PPA06850, PPA06862, PPA08455, PPA09281, PPA09283, PPA11138, PPA18695, PPA19018, PPA23103, PPA26630, PPA26636, PPA27261, PPA33676, PPA34998, PPA35680, PPA38304, PPA38311, PPA38651, PPA39407, PPA43022, PPA44932, UMM-S469-1.44-mRNA-1_frag1, ppa_stranded_DN18865_c0_g1_i1, ppa_stranded_DN23070_c0_g2_i1, ppa_stranded_DN24316_c0_g1_i1, ppa_stranded_DN26198_c0_g1_i2, ppa_str…				tr|A0A090KS52|A0A090KS52_STRRB, tr|A0A090KTR6|A0A090KTR6_STRRB, tr|A0A090KUD5|A0A090KUD5_STRRB, tr|A0A090KUW5|A0A090KUW5_STRRB, tr|A0A090KVI8|A0A090KVI8_STRRB, tr|A0A090KVI9|A0A090KVI9_STRRB, tr|A0A090KY21|A0A090KY21_STRRB, tr|A0A090KY27|A0A090KY27_STRRB, tr|A0A090KYI1|A0A090KYI1_STRRB, tr|A0A090L079|A0A090L079_STRRB, tr|A0A090L8V3|A0A090L8V3_STRRB, tr|A0A090L9J8|A0A090L9J8_STRRB, tr|A0A090L9P8|A…	tr|A0A0V1AQR6|A0A0V1AQR6_TRISP, tr|A0A0V1AVK6|A0A0V1AVK6_TRISP, tr|A0A0V1AXJ0|A0A0V1AXJ0_TRISP, tr|A0A0V1AXU9|A0A0V1AXU9_TRISP, tr|A0A0V1AZ11|A0A0V1AZ11_TRISP, tr|A0A0V1AZN6|A0A0V1AZN6_TRISP, tr|A0A0V1B5C2|A0A0V1B5C2_TRISP, tr|A0A0V1BBK8|A0A0V1BBK8_TRISP, tr|A0A0V1BCD9|A0A0V1BCD9_TRISP, tr|A0A0V1BKP0|A0A0V1BKP0_TRISP, tr|A0A0V1BR02|A0A0V1BR02_TRISP, tr|A0A0V1BVK0|A0A0V1BVK0_TRISP, tr|A0A0V1BWI9|A…	PEXSPEC000000227, PEXSPEC000000467, PEXSPEC000002266, PEXSPEC000002466, PEXSPEC000003036, PEXSPEC000003196, PEXSPEC000003258, PEXSPEC000003270, PEXSPEC000003423, PEXSPEC000003945, PEXSPEC000006864, PEXSPEC000008425, PEXSPEC000008723, PEXSPEC000010040, PEXSPEC000010082, PEXSPEC000012848, PEXSPEC000014473, PEXSPEC000015006, PEXSPEC000015939, PEXSPEC000017884, PEXSPEC000018474, PEXSPEC000019393, PEX…	PRIMAYER000000071, PRIMAYER000000082, PRIMAYER000000569, PRIMAYER000000939, PRIMAYER000000986, PRIMAYER000001269, PRIMAYER000001709, PRIMAYER000001925, PRIMAYER000002025, PRIMAYER000002126, PRIMAYER000002213, PRIMAYER000002302, PRIMAYER000002392, PRIMAYER000003339, PRIMAYER000006821, PRIMAYER000008744, PRIMAYER000009695, PRIMAYER000011757, PRIMAYER000012267, PRIMAYER000014062, PRIMAYER000015675, …
OG0000036								sp|A0A1W2PQL4|ZN722_HUMAN, sp|A6NK75|ZNF98_HUMAN, sp|A6NN14|ZN729_HUMAN, sp|A6NNF4|ZN726_HUMAN, sp|A6NP11|ZN716_HUMAN, sp|A8MTY0|ZN724_HUMAN, sp|A8MUV8|ZN727_HUMAN, sp|A8MXY4|ZNF99_HUMAN, sp|B4DX44|ZN736_HUMAN, sp|B4DXR9|ZN732_HUMAN, sp|O14628|ZN195_HUMAN, sp|O43345|ZN208_HUMAN, sp|O75346|ZN253_HUMAN, sp|O75373|ZN737_HUMAN, sp|O75437|ZN254_HUMAN, sp|O95780|ZN682_HUMAN, sp|P0CB33|ZN735_HUMAN, sp|P…
OG0000037	tr|J9JXM4|J9JXM4_ACYPI, tr|J9K7J1|J9K7J1_ACYPI, tr|X1WJD3|X1WJD3_ACYPI	tr|A0A7M7GX13|A0A7M7GX13_APIME, tr|A0A7M7ILG0|A0A7M7ILG0_APIME	sp|O80725|AB4B_ARATH, sp|Q8LPK2|AB2B_ARATH, sp|Q9C7F2|AB14B_ARATH, sp|Q9C7F8|AB13B_ARATH, sp|Q9FHF1|AB7B_ARATH, sp|Q9FWX7|AB11B_ARATH, sp|Q9FWX8|AB12B_ARATH, sp|Q9LHD1|AB15B_ARATH, sp|Q9LHK4|AB8B_ARATH, sp|Q9LJX0|AB19B_ARATH, sp|Q9LSJ2|AB22B_ARATH, sp|Q9LSJ5|AB18B_ARATH, sp|Q9LSJ6|AB17B_ARATH, sp|Q9LSJ8|AB16B_ARATH, sp|Q9M0M2|AB9B_ARATH, sp|Q9M1Q9|AB21B_ARATH, sp|Q9SGY1|AB10B_ARATH, sp|Q9SYI2|AB3…	tr|A0A0K0JAN3|A0A0K0JAN3_BRUMA, tr|A0A5S6PI62|A0A5S6PI62_BRUMA	sp|P34712|PGP1_CAEEL, sp|P34713|PGP3_CAEEL, tr|A0A0K3AQN5|A0A0K3AQN5_CAEEL, tr|A0A0K3AU66|A0A0K3AU66_CAEEL, tr|A0A0K3AWK1|A0A0K3AWK1_CAEEL, tr|B6VQ78|B6VQ78_CAEEL, tr|D3KFS6|D3KFS6_CAEEL, tr|G1K0X0|G1K0X0_CAEEL, tr|G5EDF9|G5EDF9_CAEEL, tr|G5EG03|G5EG03_CAEEL, tr|G5EG58|G5EG58_CAEEL, tr|G5EG61|G5EG61_CAEEL, tr|Q17645|Q17645_CAEEL, tr|Q19015|Q19015_CAEEL, tr|Q19733|Q19733_CAEEL, tr|Q19734|Q19734_CA…	tr|A0A0R4IVE7|A0A0R4IVE7_DANRE, tr|A0A2R8QDG3|A0A2R8QDG3_DANRE, tr|E7EZD3|E7EZD3_DANRE, tr|E7F1E3|E7F1E3_DANRE, tr|F1QSX6|F1QSX6_DANRE, tr|F1R7A8|F1R7A8_DANRE, tr|F6NLY2|F6NLY2_DANRE	sp|Q00449|MDR49_DROME, sp|Q00748|MDR65_DROME, tr|E1JH49|E1JH49_DROME, tr|M9PEB5|M9PEB5_DROME, tr|Q5BI62|Q5BI62_DROME, tr|Q9VRW2|Q9VRW2_DROME	sp|O95342|ABCBB_HUMAN, sp|P08183|MDR1_HUMAN, sp|P21439|MDR3_HUMAN, sp|Q2M3G0|ABCB5_HUMAN, tr|E7EWT8|E7EWT8_HUMAN	tr|E4ZI74|E4ZI74_LEPMJ, tr|E4ZJD2|E4ZJD2_LEPMJ, tr|E4ZJD4|E4ZJD4_LEPMJ, tr|E4ZTJ7|E4ZTJ7_LEPMJ, tr|E5A5N7|E5A5N7_LEPMJ, tr|E5A6I5|E5A6I5_LEPMJ, tr|E5A6M6|E5A6M6_LEPMJ, tr|E5A7Y7|E5A7Y7_LEPMJ, tr|E5ADL0|E5ADL0_LEPMJ, tr|E5AF87|E5AF87_LEPMJ	Contig12-snapTAU.140, Contig33-snapTAU.189, Iso_D.10526.1, Iso_D.9987.1, PPA08573, PPA09633, PPA15485, PPA17188, PPA24272, PPA25211, PPA28099, PPA35341, PPA39160, PPA39907, PPA40371, PPA41932, PPA42723, PPA42788, PPA43426, ppa_stranded_DN29144_c0_g2_i1, ppa_stranded_DN29549_c0_g1_i4, ppa_stranded_DN30924_c0_g1_i1, ppa_stranded_DN31043_c6_g2_i1, ppa_stranded_DN31043_c6_g2_i2, ppa_stranded_DN31379_…	sp|P12866|STE6_YEAST	sp|P36619|PMD1_SCHPO, sp|P78966|MAM1_SCHPO	tr|D8QN66|D8QN66_SELML, tr|D8QP53|D8QP53_SELML, tr|D8QQP9|D8QQP9_SELML, tr|D8QVC0|D8QVC0_SELML, tr|D8R3R8|D8R3R8_SELML, tr|D8R468|D8R468_SELML, tr|D8R712|D8R712_SELML, tr|D8R881|D8R881_SELML, tr|D8R9G1|D8R9G1_SELML, tr|D8R9V2|D8R9V2_SELML, tr|D8REZ9|D8REZ9_SELML, tr|D8RF00|D8RF00_SELML, tr|D8RQL9|D8RQL9_SELML, tr|D8RR38|D8RR38_SELML, tr|D8RX11|D8RX11_SELML, tr|D8S081|D8S081_SELML, tr|D8S3C1|D8S3C…	tr|A0A090KQV1|A0A090KQV1_STRRB, tr|A0A090KTC3|A0A090KTC3_STRRB, tr|A0A090KZQ3|A0A090KZQ3_STRRB, tr|A0A090L5M9|A0A090L5M9_STRRB, tr|A0A090LI25|A0A090LI25_STRRB, tr|A0A090LKQ8|A0A090LKQ8_STRRB, tr|A0A090LQ77|A0A090LQ77_STRRB, tr|A0A090MNB2|A0A090MNB2_STRRB		PEXSPEC000000705, PEXSPEC000001083, PEXSPEC000001096, PEXSPEC000001288, PEXSPEC000001307, PEXSPEC000001527, PEXSPEC000001706, PEXSPEC000001746, PEXSPEC000001925, PEXSPEC000002068, PEXSPEC000002231, PEXSPEC000002946, PEXSPEC000003338, PEXSPEC000003407, PEXSPEC000003417, PEXSPEC000003442, PEXSPEC000003614, PEXSPEC000003765, PEXSPEC000003783, PEXSPEC000005146, PEXSPEC000007842, PEXSPEC000009208, PEX…	PRIMAYER000000156, PRIMAYER000000852, PRIMAYER000001084, PRIMAYER000001193, PRIMAYER000001291, PRIMAYER000001475, PRIMAYER000001492, PRIMAYER000002416, PRIMAYER000002849, PRIMAYER000002987, PRIMAYER000003297, PRIMAYER000003344, PRIMAYER000004956, PRIMAYER000005489, PRIMAYER000008566, PRIMAYER000008893, PRIMAYER000010043, PRIMAYER000010108, PRIMAYER000010294, PRIMAYER000010427, PRIMAYER000010517, …
OG0000038	tr|J9JLW2|J9JLW2_ACYPI, tr|J9JRG2|J9JRG2_ACYPI, tr|J9JYL5|J9JYL5_ACYPI, tr|J9K227|J9K227_ACYPI, tr|J9K5K5|J9K5K5_ACYPI, tr|J9L4F9|J9L4F9_ACYPI, tr|J9LDJ7|J9LDJ7_ACYPI, tr|J9LH02|J9LH02_ACYPI, tr|J9LXN8|J9LXN8_ACYPI, tr|J9M3K2|J9M3K2_ACYPI, tr|J9M835|J9M835_ACYPI, tr|X1WJC6|X1WJC6_ACYPI, tr|X1XTU1|X1XTU1_ACYPI	tr|A0A7M7G1G5|A0A7M7G1G5_APIME, tr|A0A7M7G2D7|A0A7M7G2D7_APIME, tr|A0A7M7GPS8|A0A7M7GPS8_APIME, tr|A0A7M7GRA7|A0A7M7GRA7_APIME, tr|A0A7M7H168|A0A7M7H168_APIME, tr|A0A7M7H1H3|A0A7M7H1H3_APIME, tr|A0A7M7H5U4|A0A7M7H5U4_APIME, tr|A0A7M7LK64|A0A7M7LK64_APIME, tr|A0A7M7LN64|A0A7M7LN64_APIME, tr|A0A7M7LSW9|A0A7M7LSW9_APIME, tr|A0A7M7MM72|A0A7M7MM72_APIME, tr|A0A7M7MMH8|A0A7M7MMH8_APIME, tr|A0A7M7R727|A…		tr|A0A0J9XSL8|A0A0J9XSL8_BRUMA, tr|A0A0J9XZ61|A0A0J9XZ61_BRUMA, tr|A0A5S6PEL3|A0A5S6PEL3_BRUMA, tr|A0A5S6PID2|A0A5S6PID2_BRUMA, tr|A0A5S6PL87|A0A5S6PL87_BRUMA, tr|A0A7I4KGD3|A0A7I4KGD3_BRUMA, tr|A0A7I4KI99|A0A7I4KI99_BRUMA	sp|G5EGC9|PES1_CAEEL, sp|P34683|LIN31_CAEEL, sp|P91278|FOXF_CAEEL, sp|Q10924|FKH6_CAEEL, sp|Q17381|PHA4_CAEEL, sp|Q18694|UN130_CAEEL, sp|Q22510|FKH02_CAEEL, tr|O17593|O17593_CAEEL	sp|A1L1S5|FOXF1_DANRE, sp|F1QDF8|FXJ1A_DANRE, sp|F1R8Z9|FXJ1B_DANRE, sp|Q07342|FOXA2_DANRE, sp|Q9DE24|FXC1B_DANRE, sp|Q9DE25|FXC1A_DANRE, sp|Q9I9E1|FOXH1_DANRE, tr|A0A0R4IHN9|A0A0R4IHN9_DANRE, tr|A0A2R8Q958|A0A2R8Q958_DANRE, tr|A0A2R8QA57|A0A2R8QA57_DANRE, tr|A0A2R8QK25|A0A2R8QK25_DANRE, tr|A0A2R8RV90|A0A2R8RV90_DANRE, tr|A2CE80|A2CE80_DANRE, tr|A4IGC7|A4IGC7_DANRE, tr|B0R0B2|B0R0B2_DANRE, tr|B0U…	sp|P14734|FKH_DROME, sp|P32027|CROC_DROME, sp|P32028|FD4_DROME, sp|P32029|FD5_DROME, sp|P32030|SLP1_DROME, sp|P32031|SLP2_DROME, sp|Q02360|FD2_DROME, sp|Q02361|FD3_DROME, sp|Q9VS05|FOXF_DROME, tr|A0A0B4KHC0|A0A0B4KHC0_DROME, tr|A0A0B4LHW8|A0A0B4LHW8_DROME, tr|A0A126GV17|A0A126GV17_DROME, tr|D3PFH7|D3PFH7_DROME, tr|E1JJ07|E1JJ07_DROME, tr|M9PC64|M9PC64_DROME, tr|M9PF47|M9PF47_DROME, tr|M9PI07|M9PI…	sp|A0A1W2PRP0|FOXL3_HUMAN, sp|A8MTJ6|FOXI3_HUMAN, sp|O00358|FOXE1_HUMAN, sp|O43638|FOXS1_HUMAN, sp|O60548|FOXD2_HUMAN, sp|O75593|FOXH1_HUMAN, sp|P55316|FOXG1_HUMAN, sp|P55317|FOXA1_HUMAN, sp|P55318|FOXA3_HUMAN, sp|P58012|FOXL2_HUMAN, sp|P85037|FOXK1_HUMAN, sp|Q01167|FOXK2_HUMAN, sp|Q12946|FOXF1_HUMAN, sp|Q12947|FOXF2_HUMAN, sp|Q12948|FOXC1_HUMAN, sp|Q12950|FOXD4_HUMAN, sp|Q12951|FOXI1_HUMAN, sp|Q…	tr|E4ZJT3|E4ZJT3_LEPMJ, tr|E5AAA2|E5AAA2_LEPMJ, tr|E5AAW7|E5AAW7_LEPMJ, tr|E5ADJ0|E5ADJ0_LEPMJ	Contig86-snapTAU.54, PPA14054, PPA14055, PPA26046, PPA35608, PPA38872, PPA39541, ppa_stranded_DN24289_c0_g1_i1	sp|P25364|HCM1_YEAST, sp|P40466|FKH1_YEAST, sp|P41813|FKH2_YEAST	sp|O13606|MEI4_SCHPO, sp|O14270|FHL1_SCHPO, sp|O43058|SEP1_SCHPO, sp|O60129|FKH2_SCHPO		tr|A0A090KUH6|A0A090KUH6_STRRB, tr|A0A090L4G0|A0A090L4G0_STRRB, tr|A0A090LF55|A0A090LF55_STRRB, tr|A0A090LP94|A0A090LP94_STRRB, tr|A0A090LRE1|A0A090LRE1_STRRB, tr|A0A090MP44|A0A090MP44_STRRB, tr|A0A090MRA3|A0A090MRA3_STRRB, tr|A0A090N068|A0A090N068_STRRB	tr|A0A0V1AVV0|A0A0V1AVV0_TRISP, tr|A0A0V1BBT4|A0A0V1BBT4_TRISP, tr|A0A0V1BEB2|A0A0V1BEB2_TRISP, tr|A0A0V1BH42|A0A0V1BH42_TRISP, tr|A0A0V1BI51|A0A0V1BI51_TRISP, tr|A0A0V1BSN9|A0A0V1BSN9_TRISP, tr|A0A0V1BZG6|A0A0V1BZG6_TRISP, tr|E5SQP8|E5SQP8_TRISP	PEXSPEC000001845, PEXSPEC000002243, PEXSPEC000004677, PEXSPEC000006420, PEXSPEC000013988, PEXSPEC000016088, PEXSPEC000018630	PRIMAYER000000319, PRIMAYER000000382, PRIMAYER000001994, PRIMAYER000003272, PRIMAYER000007538, PRIMAYER000013085, PRIMAYER000014829, PRIMAYER000015531
OG0000039	tr|C4WY76|C4WY76_ACYPI, tr|J9JLC4|J9JLC4_ACYPI, tr|J9JQJ2|J9JQJ2_ACYPI, tr|J9JWK5|J9JWK5_ACYPI, tr|J9KBC6|J9KBC6_ACYPI, tr|J9KCX9|J9KCX9_ACYPI, tr|J9KCY6|J9KCY6_ACYPI, tr|J9KD41|J9KD41_ACYPI, tr|J9KE04|J9KE04_ACYPI, tr|J9KEI1|J9KEI1_ACYPI, tr|J9KER6|J9KER6_ACYPI, tr|J9KEZ5|J9KEZ5_ACYPI, tr|J9KEZ8|J9KEZ8_ACYPI, tr|J9KG77|J9KG77_ACYPI, tr|J9KGM0|J9KGM0_ACYPI, tr|J9KI81|J9KI81_ACYPI, tr|J9KID4|J9KID…	tr|A0A7M7GDM7|A0A7M7GDM7_APIME
OG0000040	tr|J9JS55|J9JS55_ACYPI, tr|J9JXJ7|J9JXJ7_ACYPI, tr|J9K8G6|J9K8G6_ACYPI, tr|X1X9W0|X1X9W0_ACYPI	tr|A0A7M7GAB2|A0A7M7GAB2_APIME, tr|A0A7M7LQS9|A0A7M7LQS9_APIME, tr|A0A7M7MG60|A0A7M7MG60_APIME, tr|A0A7M7MS91|A0A7M7MS91_APIME, tr|A0A7M7MSI6|A0A7M7MSI6_APIME, tr|A0A7M7MSI9|A0A7M7MSI9_APIME, tr|A0A7M7MSN9|A0A7M7MSN9_APIME, tr|A0A7M7MT93|A0A7M7MT93_APIME, tr|A0A7M7MV48|A0A7M7MV48_APIME, tr|A0A7M7MX11|A0A7M7MX11_APIME, tr|A0A7M7MYI6|A0A7M7MYI6_APIME, tr|A0A7M7R7M5|A0A7M7R7M5_APIME, tr|A0A7M7SRC9|A…	tr|A0A1P8APH4|A0A1P8APH4_ARATH	tr|A0A0H5SPI7|A0A0H5SPI7_BRUMA, tr|A0A5S6PKV7|A0A5S6PKV7_BRUMA, tr|A0A5S6PKV8|A0A5S6PKV8_BRUMA, tr|A0A5S6PL64|A0A5S6PL64_BRUMA, tr|A0A5S6PL82|A0A5S6PL82_BRUMA, tr|A0A5S6PPU0|A0A5S6PPU0_BRUMA, tr|A0A5S6PPX2|A0A5S6PPX2_BRUMA, tr|A0A5S6PRH9|A0A5S6PRH9_BRUMA, tr|A0A7I4KHN7|A0A7I4KHN7_BRUMA, tr|A0A7I4NM05|A0A7I4NM05_BRUMA, tr|A0A7I4NM89|A0A7I4NM89_BRUMA	sp|K8FE10|SYT2_CAEEL, sp|P34693|SYT1_CAEEL, sp|P41885|RBF1_CAEEL, tr|A0A0K3AST7|A0A0K3AST7_CAEEL, tr|A0A0K3AV38|A0A0K3AV38_CAEEL, tr|A0A0K3AY30|A0A0K3AY30_CAEEL, tr|A0A0S4XQZ9|A0A0S4XQZ9_CAEEL, tr|G4RXP2|G4RXP2_CAEEL, tr|O16700|O16700_CAEEL, tr|P91493|P91493_CAEEL, tr|Q95QH7|Q95QH7_CAEEL, tr|Q965S5|Q965S5_CAEEL, tr|Q9TZL3|Q9TZL3_CAEEL	tr|A0A140LH42|A0A140LH42_DANRE, tr|A0A2R8PX16|A0A2R8PX16_DANRE, tr|A0A2R8Q021|A0A2R8Q021_DANRE, tr|A0A2R8Q0W7|A0A2R8Q0W7_DANRE, tr|A0A2R8Q128|A0A2R8Q128_DANRE, tr|A0A2R8Q170|A0A2R8Q170_DANRE, tr|A0A2R8Q594|A0A2R8Q594_DANRE, tr|A0A2R8Q5J7|A0A2R8Q5J7_DANRE, tr|A0A2R8Q6Y0|A0A2R8Q6Y0_DANRE, tr|A0A2R8Q942|A0A2R8Q942_DANRE, tr|A0A2R8QHU9|A0A2R8QHU9_DANRE, tr|A0A2R8QIX8|A0A2R8QIX8_DANRE, tr|A0A2R8QNF5|A…	sp|P21521|SY65_DROME, tr|C0HDP4|C0HDP4_DROME, tr|H9XVN2|H9XVN2_DROME, tr|M9PJH7|M9PJH7_DROME, tr|Q59DP7|Q59DP7_DROME, tr|Q6AWM2|Q6AWM2_DROME, tr|Q6NNV2|Q6NNV2_DROME, tr|Q9I7M6|Q9I7M6_DROME, tr|Q9U6P7|Q9U6P7_DROME, tr|Q9V4C4|Q9V4C4_DROME, tr|Q9VUJ3|Q9VUJ3_DROME, tr|Q9VUJ6|Q9VUJ6_DROME, tr|Q9VYE1|Q9VYE1_DROME, tr|Q9W2R9|Q9W2R9_DROME, tr|X2J4C1|X2J4C1_DROME, tr|X2J979|X2J979_DROME	sp|O00445|SYT5_HUMAN, sp|O43581|SYT7_HUMAN, sp|P21579|SYT1_HUMAN, sp|Q14183|DOC2A_HUMAN, sp|Q14184|DOC2B_HUMAN, sp|Q5T7P8|SYT6_HUMAN, sp|Q6XYQ8|SYT10_HUMAN, sp|Q86SS6|SYT9_HUMAN, sp|Q8N9I0|SYT2_HUMAN, sp|Q8NBV8|SYT8_HUMAN, sp|Q9BQG1|SYT3_HUMAN, sp|Q9BSW7|SYT17_HUMAN, sp|Q9BT88|SYT11_HUMAN, sp|Q9H2B2|SYT4_HUMAN, sp|Q9Y2J0|RP3A_HUMAN, tr|A0A0G2JKH4|A0A0G2JKH4_HUMAN, tr|A0A286YEX2|A0A286YEX2_HUMAN, …	tr|E4ZJ00|E4ZJ00_LEPMJ	PPA00672, PPA00880, PPA07979, PPA08248, PPA28934, PPA29187, PPA39192, ppa_stranded_DN12397_c0_g1_i1	sp|P48231|TCB2_YEAST, sp|Q03640|TCB3_YEAST, sp|Q12466|TCB1_YEAST	sp|O14065|YC31_SCHPO, sp|Q9UT00|YKH3_SCHPO		tr|A0A090KRH2|A0A090KRH2_STRRB, tr|A0A090L988|A0A090L988_STRRB, tr|A0A090LEF9|A0A090LEF9_STRRB, tr|A0A090LHI8|A0A090LHI8_STRRB, tr|A0A090LHP3|A0A090LHP3_STRRB	tr|A0A0V1APQ2|A0A0V1APQ2_TRISP, tr|A0A0V1ATB5|A0A0V1ATB5_TRISP, tr|A0A0V1AYJ3|A0A0V1AYJ3_TRISP, tr|A0A0V1AYQ4|A0A0V1AYQ4_TRISP, tr|A0A0V1B6L5|A0A0V1B6L5_TRISP, tr|A0A0V1B6R8|A0A0V1B6R8_TRISP, tr|A0A0V1BA28|A0A0V1BA28_TRISP, tr|A0A0V1BAJ7|A0A0V1BAJ7_TRISP, tr|A0A0V1BFA8|A0A0V1BFA8_TRISP, tr|A0A0V1BIQ2|A0A0V1BIQ2_TRISP, tr|A0A0V1BL69|A0A0V1BL69_TRISP, tr|A0A0V1BLI5|A0A0V1BLI5_TRISP, tr|A0A0V1BLX3|A…	PEXSPEC000000545, PEXSPEC000000791, PEXSPEC000003231, PEXSPEC000003787, PEXSPEC000005844, PEXSPEC000006761, PEXSPEC000010069, PEXSPEC000019662, PEXSPEC000030331, PEXSPEC000030837	PRIMAYER000000383, PRIMAYER000000494, PRIMAYER000000502, PRIMAYER000001493, PRIMAYER000002251, PRIMAYER000004592, PRIMAYER000008141, PRIMAYER000015255
OG0000041	tr|C4WYE3|C4WYE3_ACYPI, tr|J9JJV4|J9JJV4_ACYPI, tr|J9JN44|J9JN44_ACYPI, tr|J9JN57|J9JN57_ACYPI, tr|J9JN99|J9JN99_ACYPI, tr|J9JTQ9|J9JTQ9_ACYPI, tr|J9KIR1|J9KIR1_ACYPI, tr|J9L0N9|J9L0N9_ACYPI, tr|J9L7J3|J9L7J3_ACYPI, tr|J9LS95|J9LS95_ACYPI, tr|J9LS98|J9LS98_ACYPI, tr|X1WIT6|X1WIT6_ACYPI, tr|X1WKG3|X1WKG3_ACYPI, tr|X1WL40|X1WL40_ACYPI, tr|X1WNA6|X1WNA6_ACYPI	tr|A0A7M7G1L4|A0A7M7G1L4_APIME, tr|A0A7M7GQY4|A0A7M7GQY4_APIME, tr|A0A7M7IM78|A0A7M7IM78_APIME, tr|A0A7M7IWL7|A0A7M7IWL7_APIME, tr|A0A7M7L3C5|A0A7M7L3C5_APIME, tr|A0A7M7L6Y2|A0A7M7L6Y2_APIME, tr|A0A7M7M5N6|A0A7M7M5N6_APIME, tr|A0A7M7MU58|A0A7M7MU58_APIME, tr|A0A7M7MWR1|A0A7M7MWR1_APIME, tr|A0A7M7R752|A0A7M7R752_APIME, tr|A0A7M7R8N0|A0A7M7R8N0_APIME, tr|A0A7M7SRS8|A0A7M7SRS8_APIME, tr|A0A7M7SS26|A…	sp|Q8LBL1|KCO1_ARATH, sp|Q9FL25|KCO2_ARATH, sp|Q9FWX6|KCO4_ARATH, sp|Q9S6Z8|KCO5_ARATH, sp|Q9SVV6|KCO6_ARATH, sp|Q9XFR0|KCO3_ARATH	tr|A0A0H5SBP3|A0A0H5SBP3_BRUMA, tr|A0A158PYN7|A0A158PYN7_BRUMA, tr|A0A5S6PDP5|A0A5S6PDP5_BRUMA, tr|A0A5S6PDS0|A0A5S6PDS0_BRUMA, tr|A0A5S6PEN8|A0A5S6PEN8_BRUMA, tr|A0A5S6PF18|A0A5S6PF18_BRUMA, tr|A0A5S6PRP3|A0A5S6PRP3_BRUMA, tr|A0A5S6PRZ0|A0A5S6PRZ0_BRUMA	sp|O17185|SUP9_CAEEL, sp|P34410|TWK7_CAEEL, tr|B0M0M8|B0M0M8_CAEEL, tr|B2FDA9|B2FDA9_CAEEL, tr|G5ECW6|G5ECW6_CAEEL, tr|H2L2J8|H2L2J8_CAEEL, tr|H2L2J9|H2L2J9_CAEEL, tr|I2HAD1|I2HAD1_CAEEL, tr|I2HAD2|I2HAD2_CAEEL, tr|I2HAD3|I2HAD3_CAEEL, tr|K8ESB6|K8ESB6_CAEEL, tr|K8F7Q8|K8F7Q8_CAEEL, tr|Q21729|Q21729_CAEEL, tr|Q22940|Q22940_CAEEL, tr|Q23386|Q23386_CAEEL, tr|Q5FC72|Q5FC72_CAEEL, tr|Q7YWY7|Q7YWY7_CA…	tr|A0A0R4IF04|A0A0R4IF04_DANRE, tr|A0A0R4IHS3|A0A0R4IHS3_DANRE, tr|A0A0R4IJI6|A0A0R4IJI6_DANRE, tr|A0A0R4ISF0|A0A0R4ISF0_DANRE, tr|A0A140LFQ8|A0A140LFQ8_DANRE, tr|A0A1D5NST9|A0A1D5NST9_DANRE, tr|A0A286Y8D0|A0A286Y8D0_DANRE, tr|A0A2R8PYU3|A0A2R8PYU3_DANRE, tr|A0A2R8QBX7|A0A2R8QBX7_DANRE, tr|A0A2R8QJP1|A0A2R8QJP1_DANRE, tr|A3QJX1|A3QJX1_DANRE, tr|A5PLK0|A5PLK0_DANRE, tr|B8A573|B8A573_DANRE, tr|C3VP…	tr|A0A0B4KFZ5|A0A0B4KFZ5_DROME, tr|A0A6H2EDG1|A0A6H2EDG1_DROME, tr|B7Z0W7|B7Z0W7_DROME, tr|Q7JZM1|Q7JZM1_DROME, tr|Q7KMM5|Q7KMM5_DROME, tr|Q9VE68|Q9VE68_DROME, tr|Q9VFS9|Q9VFS9_DROME, tr|Q9VHE0|Q9VHE0_DROME, tr|Q9VYY5|Q9VYY5_DROME, tr|Q9W2L7|Q9W2L7_DROME, tr|Q9W2L9|Q9W2L9_DROME, tr|R9PY17|R9PY17_DROME	sp|O00180|KCNK1_HUMAN, sp|O14649|KCNK3_HUMAN, sp|O95279|KCNK5_HUMAN, sp|P57789|KCNKA_HUMAN, sp|Q96T54|KCNKH_HUMAN, sp|Q96T55|KCNKG_HUMAN, sp|Q9H427|KCNKF_HUMAN, sp|Q9NPC2|KCNK9_HUMAN, sp|Q9NYG8|KCNK4_HUMAN, sp|Q9Y257|KCNK6_HUMAN, tr|A0A3B3ITR0|A0A3B3ITR0_HUMAN, tr|A0A3B3IU12|A0A3B3IU12_HUMAN, tr|D6RC57|D6RC57_HUMAN, tr|F5GZ20|F5GZ20_HUMAN, tr|G3V5Y5|G3V5Y5_HUMAN, tr|Q5T5E6|Q5T5E6_HUMAN	tr|E4ZT72|E4ZT72_LEPMJ, tr|E5A6L3|E5A6L3_LEPMJ	PPA06288, PPA06308, PPA18266, PPA20590, PPA28163, PPA28968, PPA36088, PPA38130, PPA43569, ppa_stranded_DN28215_c1_g1_i2, ppa_stranded_DN32784_c0_g1_i1	sp|P40310|TOK1_YEAST		tr|D8RPT8|D8RPT8_SELML, tr|D8RPY3|D8RPY3_SELML, tr|D8RPY4|D8RPY4_SELML, tr|D8RZP3|D8RZP3_SELML, tr|D8RZT1|D8RZT1_SELML, tr|D8S907|D8S907_SELML, tr|D8SHL9|D8SHL9_SELML, tr|D8SYG5|D8SYG5_SELML, tr|D8T5X1|D8T5X1_SELML	tr|A0A090L3J3|A0A090L3J3_STRRB, tr|A0A090L6B8|A0A090L6B8_STRRB, tr|A0A090L6J6|A0A090L6J6_STRRB, tr|A0A090LAU6|A0A090LAU6_STRRB, tr|A0A090LBT8|A0A090LBT8_STRRB, tr|A0A090LD79|A0A090LD79_STRRB, tr|A0A090LMZ5|A0A090LMZ5_STRRB, tr|A0A090LNB5|A0A090LNB5_STRRB, tr|A0A090LP60|A0A090LP60_STRRB, tr|A0A090MQB4|A0A090MQB4_STRRB, tr|A0A090N0Q7|A0A090N0Q7_STRRB	tr|A0A0V1ARP9|A0A0V1ARP9_TRISP, tr|A0A0V1AT74|A0A0V1AT74_TRISP, tr|A0A0V1AUU3|A0A0V1AUU3_TRISP, tr|A0A0V1AV06|A0A0V1AV06_TRISP, tr|A0A0V1BBY6|A0A0V1BBY6_TRISP, tr|A0A0V1BCI2|A0A0V1BCI2_TRISP, tr|A0A0V1BE34|A0A0V1BE34_TRISP, tr|A0A0V1BE61|A0A0V1BE61_TRISP, tr|A0A0V1BQB0|A0A0V1BQB0_TRISP, tr|A0A0V1BR95|A0A0V1BR95_TRISP, tr|A0A0V1BRL5|A0A0V1BRL5_TRISP, tr|A0A0V1BWR3|A0A0V1BWR3_TRISP, tr|A0A0V1BXM6|A…	PEXSPEC000002342, PEXSPEC000004186, PEXSPEC000004440, PEXSPEC000004626, PEXSPEC000006453, PEXSPEC000007882, PEXSPEC000010177, PEXSPEC000010633, PEXSPEC000014917, PEXSPEC000015775, PEXSPEC000019587, PEXSPEC000019604, PEXSPEC000024152, PEXSPEC000028798	PRIMAYER000000059, PRIMAYER000000597, PRIMAYER000002637, PRIMAYER000004959, PRIMAYER000007348, PRIMAYER000009092, PRIMAYER000010946, PRIMAYER000018069, PRIMAYER000018434, PRIMAYER000021800, PRIMAYER000022128, PRIMAYER000025418, PRIMAYER000027801
OG0000042						tr|A0A0G2KD34|A0A0G2KD34_DANRE, tr|A0A0G2KD44|A0A0G2KD44_DANRE, tr|A0A0G2KFJ8|A0A0G2KFJ8_DANRE, tr|A0A0G2KFZ0|A0A0G2KFZ0_DANRE, tr|A0A0G2KJ33|A0A0G2KJ33_DANRE, tr|A0A0G2KK90|A0A0G2KK90_DANRE, tr|A0A0G2KLM8|A0A0G2KLM8_DANRE, tr|A0A0G2KLU1|A0A0G2KLU1_DANRE, tr|A0A0G2KN93|A0A0G2KN93_DANRE, tr|A0A0G2KNL0|A0A0G2KNL0_DANRE, tr|A0A0G2KPH2|A0A0G2KPH2_DANRE, tr|A0A0G2KQN2|A0A0G2KQN2_DANRE, tr|A0A0G2KT52|A…											PRIMAYER000026013
OG0000043	tr|X1WJ01|X1WJ01_ACYPI, tr|X1XPM3|X1XPM3_ACYPI, tr|X1XQ40|X1XQ40_ACYPI	tr|A0A7M7GNP9|A0A7M7GNP9_APIME, tr|A0A7M7GSZ2|A0A7M7GSZ2_APIME, tr|A0A7M7H3Z2|A0A7M7H3Z2_APIME, tr|A0A7M7IE26|A0A7M7IE26_APIME, tr|A0A7M7IER3|A0A7M7IER3_APIME, tr|A0A7M7IFD2|A0A7M7IFD2_APIME, tr|A0A7M7IFT0|A0A7M7IFT0_APIME, tr|A0A7M7IHZ3|A0A7M7IHZ3_APIME, tr|A0A7M7IQM2|A0A7M7IQM2_APIME, tr|A0A7M7L3Y5|A0A7M7L3Y5_APIME, tr|A0A7M7M0P0|A0A7M7M0P0_APIME, tr|A0A7M7MN52|A0A7M7MN52_APIME, tr|A0A7M7MN66|A…	sp|P57792|ALA12_ARATH, sp|P98204|ALA1_ARATH, sp|P98205|ALA2_ARATH, sp|Q9LI83|ALA10_ARATH, sp|Q9LK90|ALA8_ARATH, sp|Q9LNQ4|ALA4_ARATH, sp|Q9LVK9|ALA7_ARATH, sp|Q9SAF5|ALA11_ARATH, sp|Q9SGG3|ALA5_ARATH, sp|Q9SLK6|ALA6_ARATH, sp|Q9SX33|ALA9_ARATH, sp|Q9XIE6|ALA3_ARATH, tr|A0A1I9LQR1|A0A1I9LQR1_ARATH, tr|A0A1I9LQR2|A0A1I9LQR2_ARATH, tr|A0A1I9LT85|A0A1I9LT85_ARATH, tr|A0A1I9LT86|A0A1I9LT86_ARATH, tr|A…	tr|A0A0K0JP87|A0A0K0JP87_BRUMA, tr|A0A5S6PN58|A0A5S6PN58_BRUMA, tr|A0A5S6PNB7|A0A5S6PNB7_BRUMA, tr|A0A5S6PT24|A0A5S6PT24_BRUMA	sp|Q9U280|TAT1_CAEEL, tr|O18182|O18182_CAEEL, tr|Q7JPE3|Q7JPE3_CAEEL, tr|Q7YXV5|Q7YXV5_CAEEL, tr|Q9TXV2|Q9TXV2_CAEEL, tr|U4PBI0|U4PBI0_CAEEL, tr|U4PBV8|U4PBV8_CAEEL, tr|U4PEQ6|U4PEQ6_CAEEL, tr|U4PRL1|U4PRL1_CAEEL	tr|A0A0G2LAJ5|A0A0G2LAJ5_DANRE, tr|A0A0R4IB43|A0A0R4IB43_DANRE, tr|A0A0R4IEB1|A0A0R4IEB1_DANRE, tr|A0A286Y8A8|A0A286Y8A8_DANRE, tr|A0A286Y9U6|A0A286Y9U6_DANRE, tr|A0A2R8PW01|A0A2R8PW01_DANRE, tr|A0A2R8PXZ8|A0A2R8PXZ8_DANRE, tr|A0A2R8Q8E4|A0A2R8Q8E4_DANRE, tr|A0A2R8Q8V0|A0A2R8Q8V0_DANRE, tr|A0A2R8QCZ0|A0A2R8QCZ0_DANRE, tr|A0A2R8QEZ8|A0A2R8QEZ8_DANRE, tr|A0A2R8QFP5|A0A2R8QFP5_DANRE, tr|A0A2R8QFY2|A…	tr|A0A0B4JD16|A0A0B4JD16_DROME, tr|A0A0B4K638|A0A0B4K638_DROME, tr|A0A0B4K669|A0A0B4K669_DROME, tr|A0A0B4K756|A0A0B4K756_DROME, tr|A0A0B4K7Y0|A0A0B4K7Y0_DROME, tr|A0A0B4LH21|A0A0B4LH21_DROME, tr|A0A0B4LH22|A0A0B4LH22_DROME, tr|A0A0B4LH79|A0A0B4LH79_DROME, tr|A1Z9C8|A1Z9C8_DROME, tr|B7YZF5|B7YZF5_DROME, tr|B7YZF6|B7YZF6_DROME, tr|B7YZF7|B7YZF7_DROME, tr|B7YZF8|B7YZF8_DROME, tr|B7YZF9|B7YZF9_DROME,…	sp|O43520|AT8B1_HUMAN, sp|O60312|AT10A_HUMAN, sp|O94823|AT10B_HUMAN, sp|P98196|AT11A_HUMAN, sp|P98198|AT8B2_HUMAN, sp|Q8NB49|AT11C_HUMAN, sp|Q8TF62|AT8B4_HUMAN, sp|Q9NTI2|AT8A2_HUMAN, sp|Q9P241|AT10D_HUMAN, sp|Q9Y2G3|AT11B_HUMAN, sp|Q9Y2Q0|AT8A1_HUMAN, tr|A0A067XG54|A0A067XG54_HUMAN, tr|A0A2R8YDI5|A0A2R8YDI5_HUMAN, tr|A0A5K1VW70|A0A5K1VW70_HUMAN, tr|A0A804HI09|A0A804HI09_HUMAN, tr|A0A804HIW2|A0A8…	tr|E4ZNL8|E4ZNL8_LEPMJ, tr|E4ZZE7|E4ZZE7_LEPMJ, tr|E5A1F6|E5A1F6_LEPMJ	PPA05383, PPA35766, PPA37588, ppa_stranded_DN30859_c0_g1_i4, ppa_stranded_DN31206_c0_g1_i5, ppa_stranded_DN31477_c0_g1_i1	sp|P32660|ATC5_YEAST, sp|P39524|ATC3_YEAST, sp|Q12674|ATC8_YEAST, sp|Q12675|ATC4_YEAST	sp|O36028|ATCZ_SCHPO, sp|O94296|YOOC_SCHPO, sp|Q09891|ATCX_SCHPO, sp|Q9UT43|YFRD_SCHPO	tr|D8QMQ3|D8QMQ3_SELML, tr|D8QQG9|D8QQG9_SELML, tr|D8QTJ4|D8QTJ4_SELML, tr|D8R7H0|D8R7H0_SELML, tr|D8R8G6|D8R8G6_SELML, tr|D8RG22|D8RG22_SELML, tr|D8RKR6|D8RKR6_SELML, tr|D8RVE0|D8RVE0_SELML, tr|D8S239|D8S239_SELML, tr|D8SBS1|D8SBS1_SELML, tr|D8SCM4|D8SCM4_SELML, tr|D8SGG8|D8SGG8_SELML, tr|D8SGU6|D8SGU6_SELML, tr|D8SPH7|D8SPH7_SELML, tr|D8T7J4|D8T7J4_SELML, tr|D8TF22|D8TF22_SELML	tr|A0A090KWD6|A0A090KWD6_STRRB, tr|A0A090MNW2|A0A090MNW2_STRRB, tr|A0A090MYW1|A0A090MYW1_STRRB	tr|A0A0V1BFZ9|A0A0V1BFZ9_TRISP, tr|A0A0V1BG57|A0A0V1BG57_TRISP, tr|A0A0V1BHK9|A0A0V1BHK9_TRISP, tr|A0A0V1BHM2|A0A0V1BHM2_TRISP, tr|A0A0V1BZM2|A0A0V1BZM2_TRISP	PEXSPEC000000287, PEXSPEC000001136, PEXSPEC000004371, PEXSPEC000004802, PEXSPEC000006171, PEXSPEC000006801, PEXSPEC000008696, PEXSPEC000012999	PRIMAYER000000134, PRIMAYER000001000, PRIMAYER000002394, PRIMAYER000007846, PRIMAYER000014081, PRIMAYER000017265, PRIMAYER000021179
OG0000044	tr|J9JSK8|J9JSK8_ACYPI, tr|X1WJA8|X1WJA8_ACYPI, tr|X1WXB8|X1WXB8_ACYPI	tr|A0A7M7GA92|A0A7M7GA92_APIME, tr|A0A7M7GEQ7|A0A7M7GEQ7_APIME, tr|A0A7M7GX48|A0A7M7GX48_APIME, tr|A0A7M7GZL3|A0A7M7GZL3_APIME, tr|A0A7M7MN76|A0A7M7MN76_APIME, tr|A0A7M7MWP0|A0A7M7MWP0_APIME	sp|Q39032|PLCD1_ARATH, sp|Q39033|PLCD2_ARATH, sp|Q56W08|PLCD3_ARATH, sp|Q8GV43|PLCD6_ARATH, sp|Q944C1|PLCD4_ARATH, sp|Q944C2|PLCD5_ARATH, sp|Q9LY51|PLCD7_ARATH, tr|A0A1P8BHA9|A0A1P8BHA9_ARATH, tr|F4IX90|F4IX90_ARATH	tr|A0A1P6BQL0|A0A1P6BQL0_BRUMA, tr|A0A1P6BQM6|A0A1P6BQM6_BRUMA	sp|G5EBH0|PLCB_CAEEL, tr|A0A0K3ARQ7|A0A0K3ARQ7_CAEEL, tr|A0A0K3ARR2|A0A0K3ARR2_CAEEL, tr|A0A0K3ARR7|A0A0K3ARR7_CAEEL, tr|A0A0K3ARS4|A0A0K3ARS4_CAEEL, tr|A0A0K3AS71|A0A0K3AS71_CAEEL, tr|A0A0K3AS74|A0A0K3AS74_CAEEL, tr|A0A0K3AS80|A0A0K3AS80_CAEEL, tr|A0A0K3AS85|A0A0K3AS85_CAEEL, tr|A0A0K3AS90|A0A0K3AS90_CAEEL, tr|A0A0K3AUL3|A0A0K3AUL3_CAEEL, tr|A0A0K3AUL7|A0A0K3AUL7_CAEEL, tr|A0A0K3AUM3|A0A0K3AUM3_…	sp|A5D6R3|PLD3A_DANRE, tr|A0A0A0MPT6|A0A0A0MPT6_DANRE, tr|A0A0G2KNE7|A0A0G2KNE7_DANRE, tr|A0A0R4IGD7|A0A0R4IGD7_DANRE, tr|A0A0R4IS51|A0A0R4IS51_DANRE, tr|A0A0R4IVA6|A0A0R4IVA6_DANRE, tr|A0A2R8Q1Z0|A0A2R8Q1Z0_DANRE, tr|A0A2R8Q8L9|A0A2R8Q8L9_DANRE, tr|A0A2R8QEH0|A0A2R8QEH0_DANRE, tr|A0A2R8QFW0|A0A2R8QFW0_DANRE, tr|A0A2R8QJ42|A0A2R8QJ42_DANRE, tr|A0A2R8QLB0|A0A2R8QLB0_DANRE, tr|A0A2R8QSM3|A0A2R8QSM3…	sp|P13217|PIPA_DROME, sp|P25455|PIP1_DROME, tr|E1JJD5|E1JJD5_DROME, tr|X2JCI4|X2JCI4_DROME	sp|P51178|PLCD1_HUMAN, sp|Q00722|PLCB2_HUMAN, sp|Q01970|PLCB3_HUMAN, sp|Q15111|PLCL1_HUMAN, sp|Q15147|PLCB4_HUMAN, sp|Q86YW0|PLCZ1_HUMAN, sp|Q8N3E9|PLCD3_HUMAN, sp|Q9BRC7|PLCD4_HUMAN, sp|Q9NQ66|PLCB1_HUMAN, sp|Q9UPR0|PLCL2_HUMAN, tr|A0A087WT80|A0A087WT80_HUMAN, tr|A0A087WW73|A0A087WW73_HUMAN, tr|A0A0A0MT40|A0A0A0MT40_HUMAN, tr|A0A0D9SF51|A0A0D9SF51_HUMAN, tr|A0A0D9SG17|A0A0D9SG17_HUMAN, tr|A0A0D9…	tr|E4ZW47|E4ZW47_LEPMJ, tr|E4ZYQ2|E4ZYQ2_LEPMJ, tr|E5A599|E5A599_LEPMJ	Contig0-snapTAU.795, Contig0-snapTAU.796, Contig0-snapTAU.797, Contig0-snapTAU.798, PPA01399, PPA14698, PPA26639, PS312_c11627_g1_i2, ppa_stranded_DN21866_c0_g1_i1, ppa_stranded_DN30629_c0_g2_i1	sp|P32383|PLC1_YEAST	sp|P40977|PLC1_SCHPO	tr|D8QNU3|D8QNU3_SELML, tr|D8S698|D8S698_SELML, tr|D8SJ83|D8SJ83_SELML, tr|D8ST03|D8ST03_SELML	tr|A0A090KZY4|A0A090KZY4_STRRB, tr|A0A090L0P0|A0A090L0P0_STRRB, tr|A0A090LCT3|A0A090LCT3_STRRB, tr|A0A090LQN9|A0A090LQN9_STRRB, tr|A0A090LRP2|A0A090LRP2_STRRB	tr|A0A0V1BQJ8|A0A0V1BQJ8_TRISP, tr|A0A0V1BQW7|A0A0V1BQW7_TRISP, tr|A0A0V1BQY8|A0A0V1BQY8_TRISP, tr|A0A0V1BS22|A0A0V1BS22_TRISP, tr|A0A0V1C218|A0A0V1C218_TRISP, tr|A0A0V1C258|A0A0V1C258_TRISP, tr|A0A0V1C2A9|A0A0V1C2A9_TRISP, tr|A0A0V1C2D8|A0A0V1C2D8_TRISP, tr|A0A0V1C2H5|A0A0V1C2H5_TRISP, tr|A0A0V1C2Q3|A0A0V1C2Q3_TRISP, tr|A0A0V1C2R4|A0A0V1C2R4_TRISP	PEXSPEC000000639, PEXSPEC000002222, PEXSPEC000012867, PEXSPEC000013168, PEXSPEC000015518, PEXSPEC000029728	PRIMAYER000000189, PRIMAYER000003725, PRIMAYER000004548, PRIMAYER000015368
OG0000045	tr|J9JLL0|J9JLL0_ACYPI, tr|J9JSC4|J9JSC4_ACYPI, tr|J9JWC6|J9JWC6_ACYPI, tr|J9JZX7|J9JZX7_ACYPI, tr|J9K2I2|J9K2I2_ACYPI, tr|J9K5M8|J9K5M8_ACYPI, tr|J9K7F5|J9K7F5_ACYPI, tr|X1WJJ3|X1WJJ3_ACYPI, tr|X1WKV4|X1WKV4_ACYPI, tr|X1WYJ3|X1WYJ3_ACYPI, tr|X1WZX3|X1WZX3_ACYPI, tr|X1XP17|X1XP17_ACYPI	tr|A0A7M7GK75|A0A7M7GK75_APIME, tr|A0A7M7GT90|A0A7M7GT90_APIME, tr|A0A7M7GX71|A0A7M7GX71_APIME, tr|A0A7M7H0C3|A0A7M7H0C3_APIME, tr|A0A7M7H4V7|A0A7M7H4V7_APIME, tr|A0A7M7IES6|A0A7M7IES6_APIME, tr|A0A7M7IET2|A0A7M7IET2_APIME, tr|A0A7M7IF72|A0A7M7IF72_APIME, tr|A0A7M7IFB8|A0A7M7IFB8_APIME, tr|A0A7M7IFV0|A0A7M7IFV0_APIME, tr|A0A7M7IHI1|A0A7M7IHI1_APIME, tr|A0A7M7IIR7|A0A7M7IIR7_APIME, tr|A0A7M7IK09|A…	sp|Q7XJL2|GLR31_ARATH, sp|Q84W41|GLR36_ARATH, sp|Q8GXJ4|GLR34_ARATH, sp|Q93YT1|GLR32_ARATH, sp|Q9C8E7|GLR33_ARATH, sp|Q9SDQ4|GLR37_ARATH, sp|Q9SW97|GLR35_ARATH, tr|A0A1I9LP22|A0A1I9LP22_ARATH, tr|A0A1I9LP23|A0A1I9LP23_ARATH, tr|A0A1P8AP10|A0A1P8AP10_ARATH, tr|A0A1P8AP36|A0A1P8AP36_ARATH, tr|A0A1P8AT56|A0A1P8AT56_ARATH, tr|A0A1P8AYR0|A0A1P8AYR0_ARATH, tr|A0A1P8AYW8|A0A1P8AYW8_ARATH, tr|A0A1P8B880|…	tr|A0A0K0J2U4|A0A0K0J2U4_BRUMA, tr|A0A5S6PFQ9|A0A5S6PFQ9_BRUMA	sp|P34299|GLR1_CAEEL, sp|Q10914|GLR2_CAEEL, sp|Q21415|GLR3_CAEEL, tr|A0A1T5HUM0|A0A1T5HUM0_CAEEL, tr|H2KY73|H2KY73_CAEEL, tr|O01623|O01623_CAEEL, tr|Q17697|Q17697_CAEEL, tr|Q18591|Q18591_CAEEL, tr|Q8MXV7|Q8MXV7_CAEEL, tr|Q8MXV8|Q8MXV8_CAEEL	sp|A0A2R8QF68|GRIK2_DANRE, tr|A0A0R4IG83|A0A0R4IG83_DANRE, tr|A0A0R4IHH6|A0A0R4IHH6_DANRE, tr|A0A0R4ING5|A0A0R4ING5_DANRE, tr|A0A140LG34|A0A140LG34_DANRE, tr|A0A140LH73|A0A140LH73_DANRE, tr|A0A286Y9Q6|A0A286Y9Q6_DANRE, tr|A0A286YAM5|A0A286YAM5_DANRE, tr|A0A286YAY2|A0A286YAY2_DANRE, tr|A0A2R8Q1L9|A0A2R8Q1L9_DANRE, tr|A0A2R8QDR4|A0A2R8QDR4_DANRE, tr|A0A2R8QEE1|A0A2R8QEE1_DANRE, tr|A0A2R8QQ88|A0A2R8…	sp|E9NA96|IR25A_DROME, sp|Q03445|GLR1_DROME, tr|A0A023GQ97|A0A023GQ97_DROME, tr|A0A0B4KHJ0|A0A0B4KHJ0_DROME, tr|A0A0S0WIE7|A0A0S0WIE7_DROME, tr|M9PC56|M9PC56_DROME, tr|M9PHV5|M9PHV5_DROME, tr|Q0E8N6|Q0E8N6_DROME, tr|Q0KI38|Q0KI38_DROME, tr|Q0KI42|Q0KI42_DROME, tr|Q0KIF2|Q0KIF2_DROME, tr|Q8IM95|Q8IM95_DROME, tr|Q9TVI0|Q9TVI0_DROME, tr|Q9V4A0|Q9V4A0_DROME, tr|Q9V4E9|Q9V4E9_DROME, tr|Q9VDH2|Q9VDH2_D…	sp|P39086|GRIK1_HUMAN, sp|P42261|GRIA1_HUMAN, sp|P42262|GRIA2_HUMAN, sp|P42263|GRIA3_HUMAN, sp|P48058|GRIA4_HUMAN, sp|Q13002|GRIK2_HUMAN, sp|Q13003|GRIK3_HUMAN, sp|Q16099|GRIK4_HUMAN, sp|Q16478|GRIK5_HUMAN, tr|A0A087WYJ6|A0A087WYJ6_HUMAN, tr|A0A0A0MRL4|A0A0A0MRL4_HUMAN, tr|A0A804HHV9|A0A804HHV9_HUMAN, tr|A0A804HI04|A0A804HI04_HUMAN, tr|A0A804HIH6|A0A804HIH6_HUMAN, tr|A0A804HKP5|A0A804HKP5_HUMAN, …		PPA02442, PPA08181, PPA14229, PPA18774, ppa_stranded_DN19730_c0_g1_i4, ppa_stranded_DN22964_c0_g1_i1, ppa_stranded_DN29210_c0_g3_i1			tr|D8QYE9|D8QYE9_SELML, tr|D8RFT5|D8RFT5_SELML, tr|D8RU20|D8RU20_SELML, tr|D8SP89|D8SP89_SELML	tr|A0A090KQF8|A0A090KQF8_STRRB, tr|A0A090KUS5|A0A090KUS5_STRRB, tr|A0A090KV86|A0A090KV86_STRRB, tr|A0A090LDA0|A0A090LDA0_STRRB, tr|A0A090MXX4|A0A090MXX4_STRRB	tr|A0A0V1B2M8|A0A0V1B2M8_TRISP, tr|A0A0V1B2M9|A0A0V1B2M9_TRISP, tr|A0A0V1BDL3|A0A0V1BDL3_TRISP, tr|A0A0V1BM37|A0A0V1BM37_TRISP, tr|A0A0V1BMZ2|A0A0V1BMZ2_TRISP, tr|A0A0V1BU78|A0A0V1BU78_TRISP, tr|A0A0V1C0W2|A0A0V1C0W2_TRISP	PEXSPEC000000245, PEXSPEC000000906, PEXSPEC000001564, PEXSPEC000001646, PEXSPEC000002024, PEXSPEC000004036, PEXSPEC000004052, PEXSPEC000005392	PRIMAYER000000174, PRIMAYER000000957, PRIMAYER000001954, PRIMAYER000002205, PRIMAYER000002569, PRIMAYER000004396, PRIMAYER000008216, PRIMAYER000026155
OG0000046	tr|J9JJ48|J9JJ48_ACYPI, tr|J9JLB0|J9JLB0_ACYPI, tr|J9JP44|J9JP44_ACYPI, tr|J9JSA7|J9JSA7_ACYPI, tr|J9JWJ8|J9JWJ8_ACYPI, tr|J9K4X5|J9K4X5_ACYPI, tr|J9K8M4|J9K8M4_ACYPI, tr|J9K965|J9K965_ACYPI, tr|J9KBB8|J9KBB8_ACYPI, tr|J9KGG3|J9KGG3_ACYPI, tr|J9KGH5|J9KGH5_ACYPI, tr|J9KHR7|J9KHR7_ACYPI, tr|J9KHY4|J9KHY4_ACYPI, tr|J9KJ81|J9KJ81_ACYPI, tr|J9KKZ1|J9KKZ1_ACYPI, tr|J9KM80|J9KM80_ACYPI, tr|J9KSF8|J9KSF…									ppa_stranded_DN44710_c0_g1_i1						PEXSPEC000030564
OG0000047	tr|J9KB08|J9KB08_ACYPI, tr|X1XAF6|X1XAF6_ACYPI	tr|A0A7M7R743|A0A7M7R743_APIME	sp|O65390|APA1_ARATH, sp|Q8VYL3|APA2_ARATH, sp|Q9XEC4|APA3_ARATH, tr|A0A1P8AV08|A0A1P8AV08_ARATH, tr|A0A1P8AVA7|A0A1P8AVA7_ARATH, tr|A0A1P8AVE7|A0A1P8AVE7_ARATH, tr|A0A1P8AVH3|A0A1P8AVH3_ARATH, tr|F4JGD2|F4JGD2_ARATH, tr|F4JKD9|F4JKD9_ARATH, tr|Q1PFF2|Q1PFF2_ARATH, tr|Q9LQA9|Q9LQA9_ARATH	tr|A0A0K0JSJ6|A0A0K0JSJ6_BRUMA, tr|A0A5S6PKJ1|A0A5S6PKJ1_BRUMA, tr|A0A5S6PWH1|A0A5S6PWH1_BRUMA, tr|A0A5S6PWL8|A0A5S6PWL8_BRUMA, tr|Q8MY59|Q8MY59_BRUMA	sp|G5EEI4|ASP1_CAEEL, sp|O01530|ASP6_CAEEL, sp|P55956|ASP3_CAEEL, sp|Q18020|HRG7_CAEEL, sp|Q21966|ASP4_CAEEL, sp|Q8MYN5|ASP17_CAEEL, tr|G5EC01|G5EC01_CAEEL, tr|O01531|O01531_CAEEL, tr|O01532|O01532_CAEEL, tr|O16338|O16338_CAEEL, tr|O16339|O16339_CAEEL, tr|O45072|O45072_CAEEL, tr|Q22972|Q22972_CAEEL, tr|Q7JKL9|Q7JKL9_CAEEL, tr|Q86NE0|Q86NE0_CAEEL, tr|Q8MYN6|Q8MYN6_CAEEL, tr|Q8MYN7|Q8MYN7_CAEEL, tr…	tr|A0A0R4IA33|A0A0R4IA33_DANRE, tr|A0A0R4INF8|A0A0R4INF8_DANRE, tr|F1QDA2|F1QDA2_DANRE, tr|F8W366|F8W366_DANRE, tr|Q1L9E4|Q1L9E4_DANRE, tr|Q6XQJ0|Q6XQJ0_DANRE, tr|Q8AWD9|Q8AWD9_DANRE	tr|A1Z9Q9|A1Z9Q9_DROME, tr|Q7K485|Q7K485_DROME, tr|Q9VEK3|Q9VEK3_DROME, tr|Q9VEK4|Q9VEK4_DROME, tr|Q9VEK5|Q9VEK5_DROME, tr|Q9VKP6|Q9VKP6_DROME, tr|Q9VKP7|Q9VKP7_DROME, tr|Q9VLK3|Q9VLK3_DROME, tr|Q9VQ11|Q9VQ11_DROME, tr|Q9VQ12|Q9VQ12_DROME, tr|Q9VQ13|Q9VQ13_DROME, tr|Q9VQ14|Q9VQ14_DROME, tr|Q9W5G3|Q9W5G3_DROME	sp|O96009|NAPSA_HUMAN, sp|P00797|RENI_HUMAN, sp|P07339|CATD_HUMAN, sp|P0DJD7|PEPA4_HUMAN, sp|P0DJD8|PEPA3_HUMAN, sp|P0DJD9|PEPA5_HUMAN, sp|P14091|CATE_HUMAN, sp|P20142|PEPC_HUMAN, tr|A0A0B4J2A8|A0A0B4J2A8_HUMAN, tr|A0A1B0GU03|A0A1B0GU03_HUMAN, tr|A0A1B0GU92|A0A1B0GU92_HUMAN, tr|A0A1B0GUZ2|A0A1B0GUZ2_HUMAN, tr|A0A1B0GV23|A0A1B0GV23_HUMAN, tr|A0A1B0GVD5|A0A1B0GVD5_HUMAN, tr|A0A1B0GVP3|A0A1B0GVP3_HU…	tr|E4ZY52|E4ZY52_LEPMJ, tr|E5A0D4|E5A0D4_LEPMJ, tr|E5AFF5|E5AFF5_LEPMJ	Contig45-snapTAU.2, Iso_D.178.1, Iso_D.179.2, PPA03629, PPA03659, PPA04426, PPA05842, PPA15541, PPA16443, PPA16839, PPA22235, PPA23573, PPA25826, PPA25827, PPA40229, PPA40605, PPA41076, PPA41096, PPA41370, PPA41598, PPA42988, UMM-S2844-3.9-mRNA-1_frag, ppa_stranded_DN18367_c1_g1_i1, ppa_stranded_DN26302_c0_g1_i1, ppa_stranded_DN26302_c0_g1_i2, ppa_stranded_DN30966_c0_g3_i1	sp|P07267|CARP_YEAST, sp|P12630|BAR1_YEAST, sp|P32329|YPS1_YEAST, sp|P40583|YPS6_YEAST, sp|P53057|YPS5_YEAST, sp|P53379|MKC7_YEAST, sp|Q12303|YPS3_YEAST, sp|Q3E740|YG258_YEAST	sp|O59774|YPS1_SCHPO, sp|P32834|SXA1_SCHPO	tr|D8QS25|D8QS25_SELML, tr|D8QZM8|D8QZM8_SELML, tr|D8QZN0|D8QZN0_SELML, tr|D8QZN2|D8QZN2_SELML, tr|D8RIS1|D8RIS1_SELML, tr|D8T8Z0|D8T8Z0_SELML	tr|A0A090L0X3|A0A090L0X3_STRRB, tr|A0A090L2L6|A0A090L2L6_STRRB, tr|A0A090L483|A0A090L483_STRRB, tr|A0A090L8Q6|A0A090L8Q6_STRRB, tr|A0A090LHQ7|A0A090LHQ7_STRRB, tr|A0A090LJ40|A0A090LJ40_STRRB, tr|A0A090LKE9|A0A090LKE9_STRRB, tr|A0A090LKP1|A0A090LKP1_STRRB, tr|A0A090LPB4|A0A090LPB4_STRRB, tr|A0A090LRS0|A0A090LRS0_STRRB, tr|A0A090N090|A0A090N090_STRRB, tr|D2DS69|D2DS69_STRRB	tr|A0A0V1AWH7|A0A0V1AWH7_TRISP, tr|A0A0V1B087|A0A0V1B087_TRISP, tr|A0A0V1BJC3|A0A0V1BJC3_TRISP	PEXSPEC000000810, PEXSPEC000001003, PEXSPEC000001583, PEXSPEC000001936, PEXSPEC000002090, PEXSPEC000002743, PEXSPEC000003287, PEXSPEC000003301, PEXSPEC000003980, PEXSPEC000004713, PEXSPEC000008070, PEXSPEC000009859, PEXSPEC000012684, PEXSPEC000012875, PEXSPEC000015931, PEXSPEC000018147, PEXSPEC000021116, PEXSPEC000021730, PEXSPEC000028588, PEXSPEC000029438, PEXSPEC000031302, PEXSPEC000034262	PRIMAYER000000260, PRIMAYER000000308, PRIMAYER000000710, PRIMAYER000001116, PRIMAYER000001840, PRIMAYER000003419, PRIMAYER000003445, PRIMAYER000004067, PRIMAYER000006343, PRIMAYER000007647, PRIMAYER000007799, PRIMAYER000010671, PRIMAYER000011287, PRIMAYER000011691, PRIMAYER000014444, PRIMAYER000019052, PRIMAYER000020737, PRIMAYER000021500, PRIMAYER000022067, PRIMAYER000030168, PRIMAYER000031983, …
OG0000048	tr|J9JIX9|J9JIX9_ACYPI, tr|J9JLU4|J9JLU4_ACYPI, tr|J9JRK3|J9JRK3_ACYPI, tr|J9JU03|J9JU03_ACYPI, tr|J9JWI7|J9JWI7_ACYPI, tr|J9JXF5|J9JXF5_ACYPI, tr|J9K0H6|J9K0H6_ACYPI, tr|X1WIJ9|X1WIJ9_ACYPI, tr|X1WKH3|X1WKH3_ACYPI	tr|A0A7M7GK57|A0A7M7GK57_APIME, tr|A0A7M7GLZ7|A0A7M7GLZ7_APIME, tr|A0A7M7GNK4|A0A7M7GNK4_APIME, tr|A0A7M7GQ07|A0A7M7GQ07_APIME, tr|A0A7M7GTS9|A0A7M7GTS9_APIME, tr|A0A7M7GWH4|A0A7M7GWH4_APIME, tr|A0A7M7H381|A0A7M7H381_APIME, tr|A0A7M7IJC8|A0A7M7IJC8_APIME, tr|A0A7M7IK79|A0A7M7IK79_APIME, tr|A0A7M7IUD2|A0A7M7IUD2_APIME, tr|A0A7M7LKI2|A0A7M7LKI2_APIME, tr|A0A7M7LLU1|A0A7M7LLU1_APIME, tr|A0A7M7LQE1|A…	sp|O04289|SUT32_ARATH, sp|O04722|SUT21_ARATH, sp|P92946|SUT22_ARATH, sp|Q8GYH8|SUT42_ARATH, sp|Q94LW6|SUT35_ARATH, sp|Q9FEP7|SUT13_ARATH, sp|Q9FY46|SUT41_ARATH, sp|Q9LW86|SUT34_ARATH, sp|Q9MAX3|SUT12_ARATH, sp|Q9SAY1|SUT11_ARATH, sp|Q9SV13|SUT31_ARATH, sp|Q9SXS2|SUT33_ARATH, tr|A0A1I9LNF9|A0A1I9LNF9_ARATH, tr|A0A1I9LSZ5|A0A1I9LSZ5_ARATH, tr|A0A1P8AM96|A0A1P8AM96_ARATH, tr|A0A1P8APQ2|A0A1P8APQ2_AR…	tr|A0A0K0JCQ3|A0A0K0JCQ3_BRUMA, tr|A0A5S6PUV7|A0A5S6PUV7_BRUMA, tr|A0A5S6PV11|A0A5S6PV11_BRUMA, tr|A0A5S6PXS7|A0A5S6PXS7_BRUMA	sp|Q94225|SULP3_CAEEL, tr|F5GUB2|F5GUB2_CAEEL, tr|G5EC30|G5EC30_CAEEL, tr|G5EDS5|G5EDS5_CAEEL, tr|G5EE27|G5EE27_CAEEL, tr|G5EEA7|G5EEA7_CAEEL, tr|G5EFB2|G5EFB2_CAEEL, tr|G5EFX9|G5EFX9_CAEEL, tr|G5EGG6|G5EGG6_CAEEL, tr|O17951|O17951_CAEEL	tr|A0A0R4IDN4|A0A0R4IDN4_DANRE, tr|A0A2R8PVM0|A0A2R8PVM0_DANRE, tr|A0A2R8QAU0|A0A2R8QAU0_DANRE, tr|A0A2R8RL03|A0A2R8RL03_DANRE, tr|A0A2R8RSH7|A0A2R8RSH7_DANRE, tr|A9C3T3|A9C3T3_DANRE, tr|B0V3V8|B0V3V8_DANRE, tr|B6DUH7|B6DUH7_DANRE, tr|B6DUH8|B6DUH8_DANRE, tr|E7F9I7|E7F9I7_DANRE, tr|E7F9R9|E7F9R9_DANRE, tr|E7FF67|E7FF67_DANRE, tr|F1Q908|F1Q908_DANRE, tr|F1QFG1|F1QFG1_DANRE, tr|F1QGE0|F1QGE0_DANRE,…	tr|A0A0B4KI30|A0A0B4KI30_DROME, tr|M9PC87|M9PC87_DROME, tr|Q7K155|Q7K155_DROME, tr|Q7K4I4|Q7K4I4_DROME, tr|Q8SYW1|Q8SYW1_DROME, tr|Q9I7H4|Q9I7H4_DROME, tr|Q9VA55|Q9VA55_DROME, tr|Q9VAC2|Q9VAC2_DROME, tr|Q9VC29|Q9VC29_DROME, tr|Q9VF45|Q9VF45_DROME, tr|Q9VF65|Q9VF65_DROME, tr|Q9VVM6|Q9VVM6_DROME	sp|O43511|S26A4_HUMAN, sp|P40879|S26A3_HUMAN, sp|P50443|S26A2_HUMAN, sp|P58743|S26A5_HUMAN, sp|Q7LBE3|S26A9_HUMAN, sp|Q86WA9|S2611_HUMAN, sp|Q8NG04|S2610_HUMAN, sp|Q9BXS9|S26A6_HUMAN, sp|Q9H2B4|S26A1_HUMAN, tr|A0A0C4DFT5|A0A0C4DFT5_HUMAN, tr|A0A2R8Y4W7|A0A2R8Y4W7_HUMAN, tr|C9JAN6|C9JAN6_HUMAN, tr|E9PCM2|E9PCM2_HUMAN, tr|F8WD50|F8WD50_HUMAN, tr|F8WDL4|F8WDL4_HUMAN, tr|H7BZJ6|H7BZJ6_HUMAN, tr|I3L0N…	tr|E4ZQS6|E4ZQS6_LEPMJ, tr|E4ZRE0|E4ZRE0_LEPMJ, tr|E4ZXH1|E4ZXH1_LEPMJ, tr|E5A1R7|E5A1R7_LEPMJ, tr|E5A6R8|E5A6R8_LEPMJ	Iso_D.14135.12, Iso_D.15218.2, PPA12550, PPA20184, PPA29644, PPA33970, PPA36372, ppa_stranded_DN25830_c1_g2_i1, ppa_stranded_DN29493_c0_g1_i1	sp|P38359|SUL1_YEAST, sp|P53394|SULX_YEAST, sp|Q12325|SUL2_YEAST	sp|O59782|SULH3_SCHPO, sp|O74377|SULH1_SCHPO, sp|Q9URY8|SULH2_SCHPO	tr|D8RBP1|D8RBP1_SELML, tr|D8RD26|D8RD26_SELML, tr|D8RSN3|D8RSN3_SELML, tr|D8RXY7|D8RXY7_SELML, tr|D8SC46|D8SC46_SELML, tr|D8T175|D8T175_SELML, tr|D8T281|D8T281_SELML, tr|D8T866|D8T866_SELML	tr|A0A090KXV9|A0A090KXV9_STRRB, tr|A0A090L157|A0A090L157_STRRB, tr|A0A090L1G0|A0A090L1G0_STRRB, tr|A0A090L951|A0A090L951_STRRB, tr|A0A090LCU6|A0A090LCU6_STRRB, tr|A0A090LKT5|A0A090LKT5_STRRB, tr|A0A090LMS3|A0A090LMS3_STRRB, tr|A0A090LNI2|A0A090LNI2_STRRB, tr|A0A090MXF2|A0A090MXF2_STRRB	tr|A0A0V1AT75|A0A0V1AT75_TRISP, tr|A0A0V1BI93|A0A0V1BI93_TRISP, tr|A0A0V1BJZ0|A0A0V1BJZ0_TRISP, tr|A0A0V1BKR7|A0A0V1BKR7_TRISP, tr|E5S5Y6|E5S5Y6_TRISP	PEXSPEC000001045, PEXSPEC000001749, PEXSPEC000002929, PEXSPEC000006193, PEXSPEC000008090, PEXSPEC000008862, PEXSPEC000010639, PEXSPEC000015278, PEXSPEC000015501, PEXSPEC000017013	PRIMAYER000000223, PRIMAYER000000993, PRIMAYER000001052, PRIMAYER000001905, PRIMAYER000002036, PRIMAYER000002938, PRIMAYER000003011, PRIMAYER000003908, PRIMAYER000004456, PRIMAYER000005968, PRIMAYER000007679, PRIMAYER000011295, PRIMAYER000015161, PRIMAYER000016277, PRIMAYER000021843
OG0000049	tr|J9JJD2|J9JJD2_ACYPI, tr|J9JWS3|J9JWS3_ACYPI, tr|J9JYL0|J9JYL0_ACYPI, tr|J9JZ43|J9JZ43_ACYPI, tr|J9JZF2|J9JZF2_ACYPI, tr|J9K212|J9K212_ACYPI, tr|J9K3D4|J9K3D4_ACYPI, tr|J9K4M9|J9K4M9_ACYPI, tr|J9K6R6|J9K6R6_ACYPI, tr|X1WIP4|X1WIP4_ACYPI, tr|X1WM40|X1WM40_ACYPI, tr|X1WSM8|X1WSM8_ACYPI, tr|X1XG42|X1XG42_ACYPI, tr|X1XGZ2|X1XGZ2_ACYPI	tr|A0A7M7GYM3|A0A7M7GYM3_APIME, tr|A0A7M7LN88|A0A7M7LN88_APIME, tr|A0A7M7R854|A0A7M7R854_APIME, tr|A0A7M7R8Q1|A0A7M7R8Q1_APIME, tr|A0A7M7R9R9|A0A7M7R9R9_APIME		tr|A0A0H5S2T6|A0A0H5S2T6_BRUMA, tr|A0A0H5S8H5|A0A0H5S8H5_BRUMA, tr|A0A0K0J7K9|A0A0K0J7K9_BRUMA, tr|A0A0K0JLV4|A0A0K0JLV4_BRUMA, tr|A0A5S6PQC1|A0A5S6PQC1_BRUMA, tr|A0A5S6PRK9|A0A5S6PRK9_BRUMA	sp|G5ED84|KLHL8_CAEEL, tr|A0A0K3ASX2|A0A0K3ASX2_CAEEL, tr|A0A0K3AY66|A0A0K3AY66_CAEEL, tr|G5EGS4|G5EGS4_CAEEL, tr|O18147|O18147_CAEEL, tr|O61795|O61795_CAEEL, tr|Q8WQC4|Q8WQC4_CAEEL	sp|E7F6F9|KLHL3_DANRE, sp|Q1ECZ2|KEP1A_DANRE, sp|Q3ZB90|KBTBC_DANRE, sp|Q5RGB8|KLH26_DANRE, sp|Q5U374|KLH12_DANRE, sp|Q6DEL7|KLH15_DANRE, tr|A0A0G2KCH4|A0A0G2KCH4_DANRE, tr|A0A0G2KGJ0|A0A0G2KGJ0_DANRE, tr|A0A0H2UJ99|A0A0H2UJ99_DANRE, tr|A0A0R4IB95|A0A0R4IB95_DANRE, tr|A0A0R4ICR0|A0A0R4ICR0_DANRE, tr|A0A140LGN1|A0A140LGN1_DANRE, tr|A0A140LH84|A0A140LH84_DANRE, tr|A0A2R8PYH0|A0A2R8PYH0_DANRE, tr|A0…	sp|Q04652|KELC_DROME, sp|Q9VUU5|KLHDB_DROME, tr|A0A0B4JD92|A0A0B4JD92_DROME, tr|A0A0B4KEU3|A0A0B4KEU3_DROME, tr|A1ZBE3|A1ZBE3_DROME, tr|M9PFL3|M9PFL3_DROME, tr|Q7K0L2|Q7K0L2_DROME, tr|Q7K2Q6|Q7K2Q6_DROME, tr|Q86BQ6|Q86BQ6_DROME, tr|Q9VGE5|Q9VGE5_DROME, tr|Q9VGE6|Q9VGE6_DROME, tr|Q9VK21|Q9VK21_DROME, tr|Q9VRA7|Q9VRA7_DROME, tr|X2JD28|X2JD28_DROME, tr|X2JE93|X2JE93_DROME	sp|O94889|KLH18_HUMAN, sp|O95198|KLHL2_HUMAN, sp|Q3ZCT8|KBTBC_HUMAN, sp|Q53G59|KLH12_HUMAN, sp|Q53HC5|KLH26_HUMAN, sp|Q6TDP4|KLH17_HUMAN, sp|Q6TFL4|KLH24_HUMAN, sp|Q8N239|KLH34_HUMAN, sp|Q96CT2|KLH29_HUMAN, sp|Q96M94|KLH15_HUMAN, sp|Q96PQ7|KLHL5_HUMAN, sp|Q9C0H6|KLHL4_HUMAN, sp|Q9H0H3|KLH25_HUMAN, sp|Q9NR64|KLHL1_HUMAN, sp|Q9NXS3|KLH28_HUMAN, sp|Q9P2G9|KLHL8_HUMAN, sp|Q9UH77|KLHL3_HUMAN, sp|Q9Y2M…		PPA00662, PPA26160, PPA39175, PPA45011, ppa_stranded_DN30734_c0_g1_i1, ppa_stranded_DN31026_c1_g2_i3				tr|A0A090L7X4|A0A090L7X4_STRRB	tr|A0A0V1AV44|A0A0V1AV44_TRISP, tr|A0A0V1AV89|A0A0V1AV89_TRISP, tr|A0A0V1AWT3|A0A0V1AWT3_TRISP, tr|A0A0V1BNL0|A0A0V1BNL0_TRISP, tr|A0A0V1BP88|A0A0V1BP88_TRISP, tr|A0A0V1BPG1|A0A0V1BPG1_TRISP, tr|A0A0V1BQ29|A0A0V1BQ29_TRISP, tr|A0A0V1BQ78|A0A0V1BQ78_TRISP, tr|A0A0V1BQH3|A0A0V1BQH3_TRISP, tr|A0A0V1BWB3|A0A0V1BWB3_TRISP, tr|A0A0V1BWV2|A0A0V1BWV2_TRISP, tr|E5S770|E5S770_TRISP	PEXSPEC000002474, PEXSPEC000002669, PEXSPEC000004469, PEXSPEC000005267, PEXSPEC000005312, PEXSPEC000007515, PEXSPEC000011881, PEXSPEC000013067, PEXSPEC000017762, PEXSPEC000019250, PEXSPEC000019719, PEXSPEC000022298, PEXSPEC000022990, PEXSPEC000024232, PEXSPEC000027411	PRIMAYER000003165, PRIMAYER000003296, PRIMAYER000004005, PRIMAYER000004431, PRIMAYER000004991, PRIMAYER000005131, PRIMAYER000013088, PRIMAYER000019667, PRIMAYER000020331, PRIMAYER000020597, PRIMAYER000021821, PRIMAYER000025787
OG0000050	tr|J9JJ38|J9JJ38_ACYPI, tr|J9JQ68|J9JQ68_ACYPI, tr|J9JXU2|J9JXU2_ACYPI, tr|J9JZR2|J9JZR2_ACYPI, tr|J9KM01|J9KM01_ACYPI, tr|X1WJL7|X1WJL7_ACYPI, tr|X1XHT0|X1XHT0_ACYPI	tr|A0A7M7GL44|A0A7M7GL44_APIME, tr|A0A7M7KY28|A0A7M7KY28_APIME, tr|A0A7M7MUM7|A0A7M7MUM7_APIME, tr|A0A7M7R379|A0A7M7R379_APIME		tr|A0A1P6BTY9|A0A1P6BTY9_BRUMA, tr|A0A1P6BU08|A0A1P6BU08_BRUMA, tr|A0A7I4KGM3|A0A7I4KGM3_BRUMA	sp|Q10656|EGL15_CAEEL, tr|A0A0K3ASS4|A0A0K3ASS4_CAEEL, tr|A0A0K3ATB0|A0A0K3ATB0_CAEEL, tr|A0A0K3ATB5|A0A0K3ATB5_CAEEL, tr|A0A0K3AVM0|A0A0K3AVM0_CAEEL, tr|A0A0K3AYK2|A0A0K3AYK2_CAEEL, tr|A0A0K3AYL0|A0A0K3AYL0_CAEEL, tr|F3NWW5|F3NWW5_CAEEL, tr|H2KZN3|H2KZN3_CAEEL, tr|H2KZN4|H2KZN4_CAEEL, tr|O76385|O76385_CAEEL, tr|Q95ZK1|Q95ZK1_CAEEL	sp|O73792|TIE1_DANRE, sp|Q8JG38|FGFR2_DANRE, sp|Q90413|FGFR4_DANRE, sp|Q90Z00|FGR1A_DANRE, sp|Q9I8X3|FGFR3_DANRE, tr|A0A286Y9G6|A0A286Y9G6_DANRE, tr|A0A2R8QCP1|A0A2R8QCP1_DANRE, tr|A0A2R8QE31|A0A2R8QE31_DANRE, tr|A0A2R8QM35|A0A2R8QM35_DANRE, tr|A4JYI8|A4JYI8_DANRE, tr|A8E7C6|A8E7C6_DANRE, tr|B3DGT9|B3DGT9_DANRE, tr|B7ZVT9|B7ZVT9_DANRE, tr|F1Q5T3|F1Q5T3_DANRE, tr|F1QPA0|F1QPA0_DANRE, tr|F1QWQ8|F1Q…	sp|P18475|TORSO_DROME, sp|P83097|WSCK_DROME, sp|Q07407|FGFR1_DROME, sp|Q09147|FGFR2_DROME, sp|Q9VBW3|CAD96_DROME, tr|Q7KT06|Q7KT06_DROME	sp|P07949|RET_HUMAN, sp|P11362|FGFR1_HUMAN, sp|P21802|FGFR2_HUMAN, sp|P22455|FGFR4_HUMAN, sp|P22607|FGFR3_HUMAN, sp|Q6J9G0|STYK1_HUMAN, tr|A0A087WWB1|A0A087WWB1_HUMAN, tr|A0A0A0MR25|A0A0A0MR25_HUMAN, tr|A0A0S2Z3T4|A0A0S2Z3T4_HUMAN, tr|A0A1W2PQT9|A0A1W2PQT9_HUMAN, tr|A0A3B3ISD1|A0A3B3ISD1_HUMAN, tr|A0A5S6RJB7|A0A5S6RJB7_HUMAN, tr|A0A6I8PRY1|A0A6I8PRY1_HUMAN, tr|A0A6I8PTV4|A0A6I8PTV4_HUMAN, tr|A0A7…		PPA03243, PPA18201, PPA27097, PPA31479, PPA36382, PPA37277, PPA39829, PPA40878, PPA43416, ppa_stranded_DN15200_c0_g1_i1, ppa_stranded_DN18732_c0_g2_i1, ppa_stranded_DN19099_c0_g1_i1, ppa_stranded_DN20574_c0_g1_i1, ppa_stranded_DN21609_c0_g1_i1, ppa_stranded_DN21609_c0_g3_i2, ppa_stranded_DN23590_c0_g1_i1, ppa_stranded_DN26077_c0_g1_i2, ppa_stranded_DN27139_c0_g1_i2, ppa_stranded_DN2747_c0_g1_i1, …				tr|A0A090KU43|A0A090KU43_STRRB, tr|A0A090L0J8|A0A090L0J8_STRRB, tr|A0A090LRU8|A0A090LRU8_STRRB, tr|A0A090LT51|A0A090LT51_STRRB, tr|A0A090N097|A0A090N097_STRRB	tr|A0A0V1BA95|A0A0V1BA95_TRISP, tr|A0A0V1BAG0|A0A0V1BAG0_TRISP, tr|A0A0V1BAR0|A0A0V1BAR0_TRISP, tr|A0A0V1BPN2|A0A0V1BPN2_TRISP, tr|A0A0V1BQN7|A0A0V1BQN7_TRISP, tr|A0A0V1BRT9|A0A0V1BRT9_TRISP, tr|A0A0V1C0M3|A0A0V1C0M3_TRISP	PEXSPEC000000383, PEXSPEC000000503, PEXSPEC000000628, PEXSPEC000001119, PEXSPEC000001324, PEXSPEC000001468, PEXSPEC000001929, PEXSPEC000003190, PEXSPEC000003641, PEXSPEC000003785, PEXSPEC000004487, PEXSPEC000004776, PEXSPEC000005472, PEXSPEC000007498, PEXSPEC000009839, PEXSPEC000009843, PEXSPEC000011708, PEXSPEC000017147, PEXSPEC000019700, PEXSPEC000020711, PEXSPEC000021408, PEXSPEC000024812, PEX…	PRIMAYER000000536, PRIMAYER000001108, PRIMAYER000001198, PRIMAYER000001908, PRIMAYER000002291, PRIMAYER000002515, PRIMAYER000003608, PRIMAYER000003881, PRIMAYER000004143, PRIMAYER000004339, PRIMAYER000004821, PRIMAYER000004858, PRIMAYER000005350, PRIMAYER000006191, PRIMAYER000007446, PRIMAYER000008047, PRIMAYER000008195, PRIMAYER000014430, PRIMAYER000015710, PRIMAYER000019167, PRIMAYER000019839, …
OG0000051	tr|J9JVC1|J9JVC1_ACYPI, tr|J9JXD9|J9JXD9_ACYPI, tr|J9K089|J9K089_ACYPI, tr|J9K924|J9K924_ACYPI	tr|A0A7M7GPL5|A0A7M7GPL5_APIME, tr|A0A7M7GQ42|A0A7M7GQ42_APIME, tr|A0A7M7GX84|A0A7M7GX84_APIME, tr|A0A7M7ILG7|A0A7M7ILG7_APIME, tr|A0A7M7M4M8|A0A7M7M4M8_APIME, tr|A0A7M7MN98|A0A7M7MN98_APIME, tr|A0A7M7R523|A0A7M7R523_APIME, tr|A0A7M7R9T8|A0A7M7R9T8_APIME, tr|A0A7M7TFD6|A0A7M7TFD6_APIME, tr|A0A7M7TFR6|A0A7M7TFR6_APIME	sp|P18064|GPA1_ARATH	tr|A0A0H5S6D9|A0A0H5S6D9_BRUMA, tr|A0A0H5SBA3|A0A0H5SBA3_BRUMA, tr|A0A0K0J8T3|A0A0K0J8T3_BRUMA, tr|A0A0K0JII1|A0A0K0JII1_BRUMA, tr|A0A5S6PI42|A0A5S6PI42_BRUMA, tr|A0A5S6PJ51|A0A5S6PJ51_BRUMA, tr|A0A5S6PKE1|A0A5S6PKE1_BRUMA, tr|A0A5S6PQ56|A0A5S6PQ56_BRUMA	sp|O76584|GPA11_CAEEL, sp|P22454|GPA2_CAEEL, sp|P28051|GPA1_CAEEL, sp|P28052|GPA3_CAEEL, sp|P51875|GNAO_CAEEL, sp|P91907|GPA15_CAEEL, sp|Q18434|GPA17_CAEEL, sp|Q19572|GPA12_CAEEL, sp|Q20907|GPA8_CAEEL, sp|Q20910|GPA9_CAEEL, sp|Q21917|GPA7_CAEEL, sp|Q93743|GPA6_CAEEL, sp|Q9BIG2|GPA14_CAEEL, sp|Q9BIG4|GPA10_CAEEL, sp|Q9BIG5|GPA4_CAEEL, sp|Q9N2V6|GPA16_CAEEL, tr|B2D6M7|B2D6M7_CAEEL, tr|G5EGU1|G5EGU1…	tr|A0A0G2LAU9|A0A0G2LAU9_DANRE, tr|A0A0R4IEQ0|A0A0R4IEQ0_DANRE, tr|A0A2R8Q3R6|A0A2R8Q3R6_DANRE, tr|A0A2R8QCW0|A0A2R8QCW0_DANRE, tr|A0A2R8RHQ9|A0A2R8RHQ9_DANRE, tr|A0A2R8RNG4|A0A2R8RNG4_DANRE, tr|A9JTC8|A9JTC8_DANRE, tr|B0S554|B0S554_DANRE, tr|B3DI16|B3DI16_DANRE, tr|B8JL39|B8JL39_DANRE, tr|B8JL40|B8JL40_DANRE, tr|B8JLJ7|B8JLJ7_DANRE, tr|F1QHJ3|F1QHJ3_DANRE, tr|F1QJL5|F1QJL5_DANRE, tr|F1QXX8|F1QXX…	sp|P16378|GNAO_DROME, sp|P20353|GNAI_DROME, sp|P23625|GNAQ_DROME, sp|P25157|GNAL_DROME, sp|Q05337|GNAF_DROME, tr|A0A0B4JD15|A0A0B4JD15_DROME, tr|D5AEN0|D5AEN0_DROME, tr|M9PDM5|M9PDM5_DROME, tr|Q0E9A7|Q0E9A7_DROME, tr|Q8MQV5|Q8MQV5_DROME	sp|A8MTJ3|GNAT3_HUMAN, sp|O95837|GNA14_HUMAN, sp|P04899|GNAI2_HUMAN, sp|P08754|GNAI3_HUMAN, sp|P09471|GNAO_HUMAN, sp|P11488|GNAT1_HUMAN, sp|P19086|GNAZ_HUMAN, sp|P19087|GNAT2_HUMAN, sp|P29992|GNA11_HUMAN, sp|P30679|GNA15_HUMAN, sp|P50148|GNAQ_HUMAN, sp|P63096|GNAI1_HUMAN, sp|Q03113|GNA12_HUMAN, sp|Q14344|GNA13_HUMAN, tr|A0A1W2PP38|A0A1W2PP38_HUMAN, tr|A0A1W2PQ24|A0A1W2PQ24_HUMAN, tr|A0A3B3ITM0|A0…	tr|E4ZYZ5|E4ZYZ5_LEPMJ, tr|E5A4Q3|E5A4Q3_LEPMJ, tr|E5A5Z9|E5A5Z9_LEPMJ, tr|E5A9N4|E5A9N4_LEPMJ	PPA02068, PPA02978, PPA09317, PPA09867, PPA14189, PPA24407, PPA34064, PPA36017, PPA37703, PPA38885, PPA41574, PPA42233, ppa_stranded_DN25754_c0_g3_i1, ppa_stranded_DN25783_c0_g1_i1, ppa_stranded_DN25783_c1_g1_i2, ppa_stranded_DN25884_c0_g1_i2, ppa_stranded_DN30334_c2_g3_i1	sp|P08539|GPA1_YEAST, sp|P10823|GPA2_YEAST	sp|P27584|GPA1_SCHPO, sp|Q04665|GPA2_SCHPO	tr|D8QR00|D8QR00_SELML, tr|D8R7Y3|D8R7Y3_SELML	tr|A0A090KVK7|A0A090KVK7_STRRB, tr|A0A090KWL8|A0A090KWL8_STRRB, tr|A0A090L2Z6|A0A090L2Z6_STRRB, tr|A0A090LBM0|A0A090LBM0_STRRB, tr|A0A090LGP2|A0A090LGP2_STRRB, tr|A0A090LGW2|A0A090LGW2_STRRB, tr|A0A090LSH4|A0A090LSH4_STRRB, tr|A0A090LU28|A0A090LU28_STRRB, tr|A0A090MQE0|A0A090MQE0_STRRB, tr|A0A090MWS5|A0A090MWS5_STRRB, tr|A0A090MXE5|A0A090MXE5_STRRB	tr|A0A0V1AZ94|A0A0V1AZ94_TRISP, tr|A0A0V1B0R3|A0A0V1B0R3_TRISP, tr|A0A0V1BN31|A0A0V1BN31_TRISP, tr|E5S7X8|E5S7X8_TRISP, tr|E5SUB9|E5SUB9_TRISP	PEXSPEC000000132, PEXSPEC000002861, PEXSPEC000002870, PEXSPEC000005197, PEXSPEC000010453, PEXSPEC000010545, PEXSPEC000016433, PEXSPEC000017003, PEXSPEC000017064, PEXSPEC000017596, PEXSPEC000019078, PEXSPEC000020732, PEXSPEC000021767, PEXSPEC000023611, PEXSPEC000024289, PEXSPEC000024725, PEXSPEC000024991, PEXSPEC000025639	PRIMAYER000000055, PRIMAYER000001511, PRIMAYER000003054, PRIMAYER000004088, PRIMAYER000004175, PRIMAYER000004491, PRIMAYER000008769, PRIMAYER000013179, PRIMAYER000014186, PRIMAYER000016127, PRIMAYER000018715, PRIMAYER000019358, PRIMAYER000019745, PRIMAYER000019919, PRIMAYER000025879
OG0000052	tr|J9JJY7|J9JJY7_ACYPI, tr|J9JL44|J9JL44_ACYPI, tr|J9JMZ6|J9JMZ6_ACYPI, tr|J9JWD2|J9JWD2_ACYPI, tr|J9JWP2|J9JWP2_ACYPI, tr|J9K309|J9K309_ACYPI, tr|J9K546|J9K546_ACYPI, tr|J9K785|J9K785_ACYPI, tr|J9K878|J9K878_ACYPI, tr|X1WV06|X1WV06_ACYPI	tr|A0A7M6UCT9|A0A7M6UCT9_APIME, tr|A0A7M6ULL9|A0A7M6ULL9_APIME, tr|A0A7M6URI6|A0A7M6URI6_APIME, tr|A0A7M6UVC2|A0A7M6UVC2_APIME	sp|O65719|HSP7C_ARATH, sp|P22953|HS701_ARATH, sp|P22954|HS702_ARATH, sp|Q39043|BIP2_ARATH, sp|Q8GUM2|HSP7I_ARATH, sp|Q8H1B3|BIP3_ARATH, sp|Q9C7X7|HSP7N_ARATH, sp|Q9LDZ0|HSP7J_ARATH, sp|Q9LHA8|HS704_ARATH, sp|Q9LKR3|BIP1_ARATH, sp|Q9LTX9|HSP7G_ARATH, sp|Q9S9N1|HSP7E_ARATH, sp|Q9STW6|HSP7F_ARATH, tr|A0A1P8BF32|A0A1P8BF32_ARATH, tr|B3H683|B3H683_ARATH, tr|F4K007|F4K007_ARATH, tr|F4KCE5|F4KCE5_ARATH	sp|P27541|HSP70_BRUMA, tr|A0A0I9N5E9|A0A0I9N5E9_BRUMA	sp|P09446|HSP1_CAEEL, sp|P11141|HSP6_CAEEL, sp|P20163|BIBH_CAEEL, sp|P27420|HSP7C_CAEEL, tr|G5ECU5|G5ECU5_CAEEL, tr|O45246|O45246_CAEEL	sp|Q90473|HSP7C_DANRE, tr|A0A0R4IMF8|A0A0R4IMF8_DANRE, tr|A0A2R8Q860|A0A2R8Q860_DANRE, tr|A0A2R8QEN9|A0A2R8QEN9_DANRE, tr|A5PMG2|A5PMG2_DANRE, tr|B0S610|B0S610_DANRE, tr|B0UXR9|B0UXR9_DANRE, tr|B0UXS6|B0UXS6_DANRE, tr|F1QFC0|F1QFC0_DANRE, tr|F1R9V3|F1R9V3_DANRE, tr|Q6NYR4|Q6NYR4_DANRE, tr|Q6P3L3|Q6P3L3_DANRE, tr|Q6PGX4|Q6PGX4_DANRE, tr|Q6PH56|Q6PH56_DANRE	sp|O97125|HSP68_DROME, sp|P02825|HSP71_DROME, sp|P11146|HSP7B_DROME, sp|P11147|HSP7D_DROME, sp|P29843|HSP7A_DROME, sp|P29844|BIP_DROME, sp|P29845|HSP7E_DROME, sp|P82910|HSP70_DROME, sp|Q8INI8|HSP72_DROME, sp|Q9BIR7|HSP75_DROME, sp|Q9BIS2|HSP73_DROME, sp|Q9VG58|HSP74_DROME, tr|A0A0B4LFD2|A0A0B4LFD2_DROME, tr|C7LA75|C7LA75_DROME, tr|F3YDH0|F3YDH0_DROME, tr|Q8I0E9|Q8I0E9_DROME	sp|P0DMV8|HS71A_HUMAN, sp|P0DMV9|HS71B_HUMAN, sp|P11021|BIP_HUMAN, sp|P11142|HSP7C_HUMAN, sp|P17066|HSP76_HUMAN, sp|P34931|HS71L_HUMAN, sp|P38646|GRP75_HUMAN, sp|P48741|HSP77_HUMAN, sp|P54652|HSP72_HUMAN, tr|A0A0G2JIW1|A0A0G2JIW1_HUMAN, tr|A0A7I2V2G2|A0A7I2V2G2_HUMAN, tr|A0A7I2V2S7|A0A7I2V2S7_HUMAN, tr|A0A7I2V3F7|A0A7I2V3F7_HUMAN, tr|A0A7I2YQB2|A0A7I2YQB2_HUMAN, tr|A0A7P0TAI0|A0A7P0TAI0_HUMAN, tr…	tr|E4ZIC5|E4ZIC5_LEPMJ, tr|E4ZV75|E4ZV75_LEPMJ, tr|E4ZXX2|E4ZXX2_LEPMJ, tr|E5AEZ0|E5AEZ0_LEPMJ	Contig22-snapTAU.159, Contig24-snap.65, PPA05104, PPA05202, PPA17100, PPA28089, PPA28092, PPA34314, PPA34564, PPA38507, PPA38744, PPA44972, isopolya.1471.1, ppa_stranded_DN29401_c0_g1_i1	sp|P09435|HSP73_YEAST, sp|P0CS90|HSP77_YEAST, sp|P10591|HSP71_YEAST, sp|P10592|HSP72_YEAST, sp|P11484|SSB1_YEAST, sp|P16474|BIP_YEAST, sp|P22202|HSP74_YEAST, sp|P39987|HSP7E_YEAST, sp|P40150|SSB2_YEAST, sp|Q05931|HSP7Q_YEAST	sp|O59855|HSP72_SCHPO, sp|P22774|HSP7M_SCHPO, sp|P36604|BIP_SCHPO, sp|Q10265|HSP71_SCHPO, sp|Q10284|SSB1_SCHPO	tr|D8R398|D8R398_SELML, tr|D8R6D5|D8R6D5_SELML, tr|D8RBE2|D8RBE2_SELML, tr|D8RF84|D8RF84_SELML, tr|D8RLA8|D8RLA8_SELML, tr|D8RLB2|D8RLB2_SELML, tr|D8RV35|D8RV35_SELML, tr|D8RYR3|D8RYR3_SELML, tr|D8RYS9|D8RYS9_SELML, tr|D8S2Q0|D8S2Q0_SELML, tr|D8S2Q1|D8S2Q1_SELML, tr|D8S4L9|D8S4L9_SELML, tr|D8SDD9|D8SDD9_SELML, tr|D8SIJ6|D8SIJ6_SELML, tr|D8SUY5|D8SUY5_SELML, tr|D8SUZ7|D8SUZ7_SELML, tr|D8T059|D8T05…	tr|A0A090L0R1|A0A090L0R1_STRRB, tr|A0A090L1F1|A0A090L1F1_STRRB, tr|A0A090L3Q5|A0A090L3Q5_STRRB, tr|A0A090L7L7|A0A090L7L7_STRRB, tr|A0A090N0D1|A0A090N0D1_STRRB	tr|A0A0V1B851|A0A0V1B851_TRISP, tr|A0A0V1B880|A0A0V1B880_TRISP, tr|A0A0V1B8R1|A0A0V1B8R1_TRISP, tr|A0A0V1BML4|A0A0V1BML4_TRISP, tr|A0A0V1BNH0|A0A0V1BNH0_TRISP, tr|A0A0V1BNJ5|A0A0V1BNJ5_TRISP, tr|A0A0V1BNV3|A0A0V1BNV3_TRISP	PEXSPEC000000513, PEXSPEC000000661, PEXSPEC000002020, PEXSPEC000002450, PEXSPEC000002560, PEXSPEC000007304, PEXSPEC000011475, PEXSPEC000021879, PEXSPEC000022055, PEXSPEC000022550	PRIMAYER000000315, PRIMAYER000001165, PRIMAYER000001449, PRIMAYER000001934, PRIMAYER000002112, PRIMAYER000002419, PRIMAYER000004471, PRIMAYER000005577, PRIMAYER000006430, PRIMAYER000006726, PRIMAYER000007814, PRIMAYER000009120, PRIMAYER000013230, PRIMAYER000014174, PRIMAYER000015656, PRIMAYER000022083, PRIMAYER000022494, PRIMAYER000024603, PRIMAYER000030406
OG0000053	tr|J9JNM9|J9JNM9_ACYPI, tr|J9JRB2|J9JRB2_ACYPI, tr|J9JSX9|J9JSX9_ACYPI, tr|J9JWW0|J9JWW0_ACYPI, tr|J9JXC1|J9JXC1_ACYPI, tr|J9JYQ2|J9JYQ2_ACYPI, tr|J9JZD3|J9JZD3_ACYPI, tr|J9K2M6|J9K2M6_ACYPI, tr|J9K404|J9K404_ACYPI, tr|J9K443|J9K443_ACYPI, tr|J9K4C5|J9K4C5_ACYPI, tr|J9K4G9|J9K4G9_ACYPI, tr|J9K5S2|J9K5S2_ACYPI, tr|J9K8S0|J9K8S0_ACYPI, tr|J9K9D4|J9K9D4_ACYPI, tr|J9KA79|J9KA79_ACYPI, tr|J9M761|J9M76…	tr|A0A7M7GXQ1|A0A7M7GXQ1_APIME, tr|A0A7M7GZQ6|A0A7M7GZQ6_APIME, tr|A0A7M7H4T4|A0A7M7H4T4_APIME, tr|A0A7M7IK34|A0A7M7IK34_APIME, tr|A0A7M7IRD7|A0A7M7IRD7_APIME, tr|A0A7M7L010|A0A7M7L010_APIME, tr|A0A7M7L385|A0A7M7L385_APIME, tr|A0A7M7L3J2|A0A7M7L3J2_APIME, tr|A0A7M7LPJ7|A0A7M7LPJ7_APIME, tr|A0A7M7LSW0|A0A7M7LSW0_APIME, tr|A0A7M7M5M1|A0A7M7M5M1_APIME, tr|A0A7M7MQJ8|A0A7M7MQJ8_APIME, tr|A0A7M7MU75|A…	sp|O80946|AB1G_ARATH, sp|Q7XA72|AB21G_ARATH, sp|Q84TH5|AB25G_ARATH, sp|Q8RWI9|AB15G_ARATH, sp|Q8RXN0|AB11G_ARATH, sp|Q93YS4|AB22G_ARATH, sp|Q9C6W5|AB14G_ARATH, sp|Q9C8J8|AB13G_ARATH, sp|Q9C8K2|AB12G_ARATH, sp|Q9FLX5|AB8G_ARATH, sp|Q9FNB5|AB6G_ARATH, sp|Q9FT51|AB27G_ARATH, sp|Q9LFG8|AB20G_ARATH, sp|Q9LK50|AB26G_ARATH, sp|Q9M2V5|AB18G_ARATH, sp|Q9M2V6|AB17G_ARATH, sp|Q9M2V7|AB16G_ARATH, sp|Q9M3D6|A…	tr|A0A7I4KFG8|A0A7I4KFG8_BRUMA	sp|Q09466|WHT3_CAEEL, sp|Q11180|WHT1_CAEEL, tr|A0A131MAX2|A0A131MAX2_CAEEL, tr|A0A131MBH6|A0A131MBH6_CAEEL, tr|A0A131MCE2|A0A131MCE2_CAEEL, tr|A0A9R9|A0A9R9_CAEEL, tr|H2L028|H2L028_CAEEL, tr|O16574|O16574_CAEEL, tr|P90746|P90746_CAEEL, tr|Q19585|Q19585_CAEEL, tr|Q22802|Q22802_CAEEL, tr|Q9U2D0|Q9U2D0_CAEEL	tr|A0A0J9YJL0|A0A0J9YJL0_DANRE, tr|A0A0R4IGG8|A0A0R4IGG8_DANRE, tr|A0A0R4IJR4|A0A0R4IJR4_DANRE, tr|A0A0R4IUY7|A0A0R4IUY7_DANRE, tr|A2BFT1|A2BFT1_DANRE, tr|B3DG12|B3DG12_DANRE, tr|B8JI18|B8JI18_DANRE, tr|B8JIM9|B8JIM9_DANRE, tr|F1QCP3|F1QCP3_DANRE, tr|F1QIU0|F1QIU0_DANRE, tr|F1QJ06|F1QJ06_DANRE, tr|F1RDP4|F1RDP4_DANRE, tr|Q2Q444|Q2Q444_DANRE	sp|P10090|WHITE_DROME, sp|P45843|SCRT_DROME, tr|A2RVF0|A2RVF0_DROME, tr|M9NEQ1|M9NEQ1_DROME, tr|M9PBX3|M9PBX3_DROME, tr|Q0E8U2|Q0E8U2_DROME, tr|Q7KU30|Q7KU30_DROME, tr|Q8IPV3|Q8IPV3_DROME, tr|Q8IQ01|Q8IQ01_DROME, tr|Q8MRL3|Q8MRL3_DROME, tr|Q8T9E6|Q8T9E6_DROME, tr|Q9VL61|Q9VL61_DROME, tr|Q9VPJ7|Q9VPJ7_DROME, tr|Q9VPJ9|Q9VPJ9_DROME, tr|Q9VQF1|Q9VQF1_DROME, tr|Q9VQY4|Q9VQY4_DROME, tr|Q9VTL3|Q9VTL3_D…	sp|P45844|ABCG1_HUMAN, sp|Q9H172|ABCG4_HUMAN, sp|Q9H221|ABCG8_HUMAN, sp|Q9H222|ABCG5_HUMAN, sp|Q9UNQ0|ABCG2_HUMAN, tr|A0A2R8Y6M1|A0A2R8Y6M1_HUMAN, tr|C9JKD9|C9JKD9_HUMAN, tr|E9PGV9|E9PGV9_HUMAN	tr|E4ZUJ7|E4ZUJ7_LEPMJ, tr|E5ABC7|E5ABC7_LEPMJ, tr|E5ACP2|E5ACP2_LEPMJ	PPA38594, ppa_stranded_DN21105_c0_g1_i1, ppa_stranded_DN23521_c0_g1_i1, ppa_stranded_DN27510_c0_g1_i1, ppa_stranded_DN29992_c1_g3_i2	sp|P25371|ADP1_YEAST, sp|Q08234|YO075_YEAST		tr|D8QYN0|D8QYN0_SELML, tr|D8R4G7|D8R4G7_SELML, tr|D8R908|D8R908_SELML, tr|D8RCT8|D8RCT8_SELML, tr|D8RCY5|D8RCY5_SELML, tr|D8RG54|D8RG54_SELML, tr|D8RGW5|D8RGW5_SELML, tr|D8RHS6|D8RHS6_SELML, tr|D8RK98|D8RK98_SELML, tr|D8RSS6|D8RSS6_SELML, tr|D8S4Y7|D8S4Y7_SELML, tr|D8S5H7|D8S5H7_SELML, tr|D8S926|D8S926_SELML, tr|D8S928|D8S928_SELML, tr|D8S930|D8S930_SELML, tr|D8S936|D8S936_SELML, tr|D8S938|D8S93…	tr|A0A090L4A0|A0A090L4A0_STRRB, tr|A0A090LDT5|A0A090LDT5_STRRB, tr|A0A090LV57|A0A090LV57_STRRB, tr|A0A090MVX9|A0A090MVX9_STRRB, tr|A0A090MY60|A0A090MY60_STRRB		PEXSPEC000003057, PEXSPEC000006483, PEXSPEC000007068, PEXSPEC000010893, PEXSPEC000022161	PRIMAYER000003098, PRIMAYER000003311, PRIMAYER000003959, PRIMAYER000004226, PRIMAYER000018974, PRIMAYER000020247
OG0000054	tr|J9JYB3|J9JYB3_ACYPI, tr|J9KKB9|J9KKB9_ACYPI, tr|J9KXL5|J9KXL5_ACYPI, tr|J9LLQ2|J9LLQ2_ACYPI, tr|X1XK83|X1XK83_ACYPI	sp|C9D7C2|CAC1A_APIME, tr|A0A0B5ELL3|A0A0B5ELL3_APIME, tr|A0A7M7GK94|A0A7M7GK94_APIME, tr|A0A7M7IIW4|A0A7M7IIW4_APIME, tr|A0A7M7KYP6|A0A7M7KYP6_APIME, tr|A0A7M7KYS0|A0A7M7KYS0_APIME, tr|A0A7M7KYS3|A0A7M7KYS3_APIME, tr|A0A7M7KYT1|A0A7M7KYT1_APIME, tr|A0A7M7KYT2|A0A7M7KYT2_APIME, tr|A0A7M7KYU7|A0A7M7KYU7_APIME, tr|A0A7M7KYU9|A0A7M7KYU9_APIME, tr|A0A7M7KZP5|A0A7M7KZP5_APIME, tr|A0A7M7L166|A0A7M7L166…		tr|A0A5S6PIM2|A0A5S6PIM2_BRUMA, tr|A0A5S6PIS0|A0A5S6PIS0_BRUMA, tr|A0A7I4KD41|A0A7I4KD41_BRUMA	tr|A0A1N7SYT0|A0A1N7SYT0_CAEEL, tr|A0A1N7SYT1|A0A1N7SYT1_CAEEL, tr|A0A1N7SYT8|A0A1N7SYT8_CAEEL, tr|A0A1N7SYU0|A0A1N7SYU0_CAEEL, tr|A0A1N7SYU4|A0A1N7SYU4_CAEEL, tr|A0A1N7SYU6|A0A1N7SYU6_CAEEL, tr|A0A1N7SYV5|A0A1N7SYV5_CAEEL, tr|A0A1N7SYV7|A0A1N7SYV7_CAEEL, tr|A0A3B1DR32|A0A3B1DR32_CAEEL, tr|A0A3B1E4Z9|A0A3B1E4Z9_CAEEL, tr|A0A3B1E663|A0A3B1E663_CAEEL, tr|A0A3B1E695|A0A3B1E695_CAEEL, tr|G5EFB0|G5EFB…	tr|A0A0J9YIY1|A0A0J9YIY1_DANRE, tr|A0A0R4I9E2|A0A0R4I9E2_DANRE, tr|A0A0R4IFN9|A0A0R4IFN9_DANRE, tr|A0A0R4IK24|A0A0R4IK24_DANRE, tr|A0A0R4INP7|A0A0R4INP7_DANRE, tr|A0A0R4IQX8|A0A0R4IQX8_DANRE, tr|A0A140LFX5|A0A140LFX5_DANRE, tr|A0A2R8Q2C7|A0A2R8Q2C7_DANRE, tr|A0A2R8Q8V1|A0A2R8Q8V1_DANRE, tr|A0A2R8QFQ1|A0A2R8QFQ1_DANRE, tr|A0A2R8QID9|A0A2R8QID9_DANRE, tr|A0A2R8RU84|A0A2R8RU84_DANRE, tr|A2BHF3|A2BHF…	sp|P91645|CAC1A_DROME, sp|Q24270|CAC1D_DROME, tr|A0A4D6K1U1|A0A4D6K1U1_DROME, tr|A0A4D6K2Y1|A0A4D6K2Y1_DROME, tr|A0A4D6K2Y3|A0A4D6K2Y3_DROME, tr|M9NDV1|M9NDV1_DROME, tr|M9NEE2|M9NEE2_DROME, tr|M9NF25|M9NF25_DROME, tr|M9NGZ9|M9NGZ9_DROME, tr|M9PBC0|M9PBC0_DROME, tr|M9PD04|M9PD04_DROME, tr|M9PD78|M9PD78_DROME, tr|M9PDI1|M9PDI1_DROME, tr|M9PDI5|M9PDI5_DROME, tr|M9PFZ4|M9PFZ4_DROME, tr|M9PHD4|M9PHD4_…	sp|O00555|CAC1A_HUMAN, sp|O60840|CAC1F_HUMAN, sp|Q00975|CAC1B_HUMAN, sp|Q01668|CAC1D_HUMAN, sp|Q13698|CAC1S_HUMAN, sp|Q13936|CAC1C_HUMAN, sp|Q15878|CAC1E_HUMAN, tr|A0A087WW63|A0A087WW63_HUMAN, tr|A0A0A0MR67|A0A0A0MR67_HUMAN, tr|A0A0A0MSA1|A0A0A0MSA1_HUMAN, tr|A0A1B0GTI4|A0A1B0GTI4_HUMAN, tr|A0A1B0GTN0|A0A1B0GTN0_HUMAN, tr|A0A1B0GTN7|A0A1B0GTN7_HUMAN, tr|A0A1B0GTW2|A0A1B0GTW2_HUMAN, tr|A0A1B0GU74|…		PPA02140, PPA28744				tr|A0A090L3K6|A0A090L3K6_STRRB, tr|A0A090MQP3|A0A090MQP3_STRRB	tr|A0A0V1BDZ5|A0A0V1BDZ5_TRISP, tr|A0A0V1BE50|A0A0V1BE50_TRISP, tr|A0A0V1BE71|A0A0V1BE71_TRISP, tr|A0A0V1BEA9|A0A0V1BEA9_TRISP, tr|A0A0V1BEI0|A0A0V1BEI0_TRISP, tr|A0A0V1BF83|A0A0V1BF83_TRISP, tr|A0A0V1BFA4|A0A0V1BFA4_TRISP, tr|A0A0V1BG75|A0A0V1BG75_TRISP, tr|A0A0V1BJM3|A0A0V1BJM3_TRISP, tr|A0A0V1BK08|A0A0V1BK08_TRISP, tr|A0A0V1BKK8|A0A0V1BKK8_TRISP	PEXSPEC000000461, PEXSPEC000001182	PRIMAYER000000258, PRIMAYER000000264
OG0000055	tr|J9JRD6|J9JRD6_ACYPI, tr|J9JSJ1|J9JSJ1_ACYPI, tr|J9K6Y9|J9K6Y9_ACYPI, tr|J9LB14|J9LB14_ACYPI, tr|J9M565|J9M565_ACYPI, tr|X1X3J9|X1X3J9_ACYPI	tr|A0A7M6UF78|A0A7M6UF78_APIME, tr|A0A7M7FZH9|A0A7M7FZH9_APIME, tr|A0A7M7GM20|A0A7M7GM20_APIME, tr|A0A7M7GNM7|A0A7M7GNM7_APIME, tr|A0A7M7GS95|A0A7M7GS95_APIME, tr|A0A7M7GUV7|A0A7M7GUV7_APIME, tr|A0A7M7IEY7|A0A7M7IEY7_APIME, tr|A0A7M7IFK0|A0A7M7IFK0_APIME, tr|A0A7M7IG42|A0A7M7IG42_APIME, tr|A0A7M7IM32|A0A7M7IM32_APIME, tr|A0A7M7INE5|A0A7M7INE5_APIME, tr|A0A7M7LLU2|A0A7M7LLU2_APIME, tr|A0A7M7LRA0|A…		tr|A0A0H5S3Z1|A0A0H5S3Z1_BRUMA, tr|A0A0H5S452|A0A0H5S452_BRUMA, tr|A0A5S6PQ81|A0A5S6PQ81_BRUMA, tr|A0A5S6PRB8|A0A5S6PRB8_BRUMA, tr|A0A5S6PTA3|A0A5S6PTA3_BRUMA, tr|A0A5S6PTL7|A0A5S6PTL7_BRUMA, tr|A0A7I4KJS7|A0A7I4KJS7_BRUMA, tr|A0A7I4KME7|A0A7I4KME7_BRUMA	sp|G5EBM5|SNF5_CAEEL, sp|G5EBN9|SNF3_CAEEL, sp|O76689|SNF6_CAEEL, sp|Q03614|NTDO_CAEEL, tr|G5EF43|G5EF43_CAEEL, tr|Q9N3C7|Q9N3C7_CAEEL, tr|Q9XUG5|Q9XUG5_CAEEL	tr|A0A0G2KCU6|A0A0G2KCU6_DANRE, tr|A0A140LG64|A0A140LG64_DANRE, tr|A0A2R8Q8E9|A0A2R8Q8E9_DANRE, tr|A0A2R8QKW4|A0A2R8QKW4_DANRE, tr|A0A2R8QPW7|A0A2R8QPW7_DANRE, tr|A0A2R8RP73|A0A2R8RP73_DANRE, tr|A2BIG0|A2BIG0_DANRE, tr|A5D8R6|A5D8R6_DANRE, tr|B0S5N6|B0S5N6_DANRE, tr|B0V3R4|B0V3R4_DANRE, tr|B3DJ31|B3DJ31_DANRE, tr|E7EXM3|E7EXM3_DANRE, tr|E9QDS8|E9QDS8_DANRE, tr|F1Q5E6|F1Q5E6_DANRE, tr|F1QB29|F1QB2…	sp|P51905|SC6A4_DROME, sp|Q7K4Y6|DAT_DROME, sp|Q9VR07|INE_DROME, sp|Q9W4C5|NAAT1_DROME, tr|A0A0B4KEX2|A0A0B4KEX2_DROME, tr|A0A0B4LHJ6|A0A0B4LHJ6_DROME, tr|A0A6M3Q7U3|A0A6M3Q7U3_DROME, tr|A1Z8V9|A1Z8V9_DROME, tr|A1Z8W0|A1Z8W0_DROME, tr|E1JHT2|E1JHT2_DROME, tr|Q59DZ2|Q59DZ2_DROME, tr|Q7K330|Q7K330_DROME, tr|Q8IMC1|Q8IMC1_DROME, tr|Q8IPH3|Q8IPH3_DROME, tr|Q9V4E7|Q9V4E7_DROME, tr|Q9VJR4|Q9VJR4_DROME,…	sp|P23975|SC6A2_HUMAN, sp|P30531|SC6A1_HUMAN, sp|P31641|SC6A6_HUMAN, sp|P31645|SC6A4_HUMAN, sp|P48029|SC6A8_HUMAN, sp|P48065|S6A12_HUMAN, sp|P48066|S6A11_HUMAN, sp|P48067|SC6A9_HUMAN, sp|Q01959|SC6A3_HUMAN, sp|Q99884|SC6A7_HUMAN, sp|Q9NSD5|S6A13_HUMAN, sp|Q9UN76|S6A14_HUMAN, sp|Q9Y345|SC6A5_HUMAN, tr|A0A087WY96|A0A087WY96_HUMAN, tr|A0A087WYN0|A0A087WYN0_HUMAN, tr|A0A2R8Y4I3|A0A2R8Y4I3_HUMAN, tr|A…	tr|E4ZVC5|E4ZVC5_LEPMJ	PPA02241, PPA02816, PPA09932, PPA10261, PPA35597, PPA39962, UMM-S435-2.111-mRNA-1_frag_3, ppa_stranded_DN25029_c0_g1_i2, ppa_stranded_DN29515_c0_g1_i3				tr|A0A090KWL2|A0A090KWL2_STRRB, tr|A0A090L5L3|A0A090L5L3_STRRB, tr|A0A090LD52|A0A090LD52_STRRB, tr|A0A090LEB5|A0A090LEB5_STRRB, tr|A0A090LM57|A0A090LM57_STRRB, tr|A0A090LP01|A0A090LP01_STRRB, tr|A0A090MX99|A0A090MX99_STRRB, tr|A0A090MXT8|A0A090MXT8_STRRB	tr|A0A0V1APV1|A0A0V1APV1_TRISP, tr|A0A0V1APW8|A0A0V1APW8_TRISP, tr|A0A0V1APZ3|A0A0V1APZ3_TRISP, tr|A0A0V1BB52|A0A0V1BB52_TRISP, tr|A0A0V1BEY2|A0A0V1BEY2_TRISP, tr|A0A0V1BF54|A0A0V1BF54_TRISP, tr|A0A0V1BFW3|A0A0V1BFW3_TRISP, tr|A0A0V1BGN5|A0A0V1BGN5_TRISP, tr|A0A0V1BP67|A0A0V1BP67_TRISP, tr|A0A0V1BQ62|A0A0V1BQ62_TRISP, tr|A0A0V1BVN3|A0A0V1BVN3_TRISP, tr|A0A0V1BVN7|A0A0V1BVN7_TRISP, tr|A0A0V1BXZ3|A…	PEXSPEC000001181, PEXSPEC000001470, PEXSPEC000001837, PEXSPEC000001873, PEXSPEC000002212, PEXSPEC000004935, PEXSPEC000006447, PEXSPEC000008843, PEXSPEC000012691, PEXSPEC000020939, PEXSPEC000021823	PRIMAYER000002046, PRIMAYER000002314, PRIMAYER000002596, PRIMAYER000002710, PRIMAYER000003306, PRIMAYER000004137, PRIMAYER000006117, PRIMAYER000009974, PRIMAYER000015138, PRIMAYER000015542, PRIMAYER000018910, PRIMAYER000020591
OG0000056	tr|J9JYF8|J9JYF8_ACYPI	tr|A0A7M7H002|A0A7M7H002_APIME, tr|A0A7M7H565|A0A7M7H565_APIME, tr|A0A7M7LPZ1|A0A7M7LPZ1_APIME, tr|A0A7M7MR71|A0A7M7MR71_APIME, tr|A0A7M7MR99|A0A7M7MR99_APIME, tr|A0A7M7MRD7|A0A7M7MRD7_APIME, tr|A0A7M7MRH9|A0A7M7MRH9_APIME, tr|A0A7M7MW35|A0A7M7MW35_APIME, tr|A0A7M7MW49|A0A7M7MW49_APIME, tr|A0A7M7MW90|A0A7M7MW90_APIME, tr|A0A7M7MWA7|A0A7M7MWA7_APIME, tr|A0A7M7MWD5|A0A7M7MWD5_APIME, tr|A0A7M7MWK6|A…	sp|Q3E954|BOR6_ARATH, sp|Q8VYR7|BOR1_ARATH, sp|Q93Z13|BOR3_ARATH, sp|Q9M1P7|BOR2_ARATH, sp|Q9SSG5|BOR5_ARATH, sp|Q9SUU1|BOR7_ARATH, sp|Q9XI23|BOR4_ARATH, tr|A0A178V4U7|A0A178V4U7_ARATH, tr|A0A1P8ATR0|A0A1P8ATR0_ARATH, tr|A0A1P8ATS7|A0A1P8ATS7_ARATH, tr|A0A1P8ATS9|A0A1P8ATS9_ARATH, tr|A0A1P8AU05|A0A1P8AU05_ARATH, tr|A0A1P8AU17|A0A1P8AU17_ARATH, tr|A8MS82|A8MS82_ARATH	tr|A0A0I9N7P2|A0A0I9N7P2_BRUMA, tr|A0A7I4KIN1|A0A7I4KIN1_BRUMA, tr|A0A7I4KL70|A0A7I4KL70_BRUMA	tr|A0A3B1E4W4|A0A3B1E4W4_CAEEL, tr|A0A3B1E616|A0A3B1E616_CAEEL, tr|B3WFV9|B3WFV9_CAEEL, tr|G5EBE4|G5EBE4_CAEEL, tr|G5EC65|G5EC65_CAEEL, tr|G5EDF4|G5EDF4_CAEEL, tr|G5EGB9|G5EGB9_CAEEL, tr|H2L0C4|H2L0C4_CAEEL, tr|Q3Y415|Q3Y415_CAEEL, tr|Q45EK3|Q45EK3_CAEEL, tr|Q58G79|Q58G79_CAEEL, tr|Q58QG8|Q58QG8_CAEEL, tr|Q8MQ15|Q8MQ15_CAEEL	tr|A0A0G2KM71|A0A0G2KM71_DANRE, tr|A0A0R4IFX9|A0A0R4IFX9_DANRE, tr|A0A0R4IJZ4|A0A0R4IJZ4_DANRE, tr|A0A0R4IUF3|A0A0R4IUF3_DANRE, tr|A0A0R4IUL4|A0A0R4IUL4_DANRE, tr|A0A0R4IV83|A0A0R4IV83_DANRE, tr|A0A0R4IZS1|A0A0R4IZS1_DANRE, tr|A0A286Y8B4|A0A286Y8B4_DANRE, tr|A0A286YA89|A0A286YA89_DANRE, tr|A0A2R8PYB9|A0A2R8PYB9_DANRE, tr|A0A2R8Q9J0|A0A2R8Q9J0_DANRE, tr|A0A2R8QD45|A0A2R8QD45_DANRE, tr|A0A2R8QJJ4|A…	tr|M9PB59|M9PB59_DROME, tr|M9PB60|M9PB60_DROME, tr|M9PC92|M9PC92_DROME, tr|M9PC95|M9PC95_DROME, tr|M9PCF0|M9PCF0_DROME, tr|M9PCT2|M9PCT2_DROME, tr|M9PEQ4|M9PEQ4_DROME, tr|M9PF01|M9PF01_DROME, tr|Q7KUD6|Q7KUD6_DROME, tr|Q7KUD7|Q7KUD7_DROME, tr|Q86PD2|Q86PD2_DROME, tr|Q8IPI3|Q8IPI3_DROME, tr|Q8IQD4|Q8IQD4_DROME, tr|Q8IQD5|Q8IQD5_DROME, tr|Q8IQD6|Q8IQD6_DROME, tr|Q9VM31|Q9VM31_DROME, tr|Q9VM32|Q9VM3…	sp|P02730|B3AT_HUMAN, sp|P04920|B3A2_HUMAN, sp|P48751|B3A3_HUMAN, sp|Q2Y0W8|S4A8_HUMAN, sp|Q6U841|S4A10_HUMAN, sp|Q8NBS3|S4A11_HUMAN, sp|Q96Q91|B3A4_HUMAN, sp|Q9BY07|S4A5_HUMAN, sp|Q9Y6M7|S4A7_HUMAN, sp|Q9Y6R1|S4A4_HUMAN, tr|A0A0A0MS98|A0A0A0MS98_HUMAN, tr|A0A0A0MST8|A0A0A0MST8_HUMAN, tr|A0A1B0GUV9|A0A1B0GUV9_HUMAN, tr|A0A1B0GVY3|A0A1B0GVY3_HUMAN, tr|A0A2R8Y4A6|A0A2R8Y4A6_HUMAN, tr|A0A2R8Y7S1|A0A…	tr|E5AAC6|E5AAC6_LEPMJ	PPA05387, PPA07439, PPA08754, PPA16847, PPA19380, ppa_stranded_DN8887_c0_g1_i1	sp|P53838|BOR1_YEAST	sp|Q9HGM6|YHW5_SCHPO	tr|D8QUK8|D8QUK8_SELML, tr|D8RBP8|D8RBP8_SELML, tr|D8RXY0|D8RXY0_SELML, tr|D8T1C1|D8T1C1_SELML	tr|A0A090KUU0|A0A090KUU0_STRRB, tr|A0A090LF15|A0A090LF15_STRRB, tr|A0A090MZ12|A0A090MZ12_STRRB, tr|A0A090N0Q2|A0A090N0Q2_STRRB, tr|A0A090N107|A0A090N107_STRRB	tr|A0A0V1AXS4|A0A0V1AXS4_TRISP, tr|A0A0V1B202|A0A0V1B202_TRISP, tr|A0A0V1B297|A0A0V1B297_TRISP, tr|A0A0V1B6E0|A0A0V1B6E0_TRISP, tr|A0A0V1B941|A0A0V1B941_TRISP, tr|A0A0V1BJ15|A0A0V1BJ15_TRISP, tr|A0A0V1BJ74|A0A0V1BJ74_TRISP, tr|A0A0V1BJ92|A0A0V1BJ92_TRISP, tr|A0A0V1BK66|A0A0V1BK66_TRISP, tr|A0A0V1BNM8|A0A0V1BNM8_TRISP	PEXSPEC000000924, PEXSPEC000000934, PEXSPEC000006718, PEXSPEC000009810, PEXSPEC000012056, PEXSPEC000013205, PEXSPEC000020323, PEXSPEC000023179, PEXSPEC000027874, PEXSPEC000030098, PEXSPEC000031858, PEXSPEC000034258	PRIMAYER000001719, PRIMAYER000004344, PRIMAYER000005116, PRIMAYER000005729, PRIMAYER000013655, PRIMAYER000018521
OG0000057	tr|J9JVQ8|J9JVQ8_ACYPI, tr|J9JXR1|J9JXR1_ACYPI, tr|J9K4Z6|J9K4Z6_ACYPI	tr|A0A7M7GTD3|A0A7M7GTD3_APIME, tr|A0A7M7R3M8|A0A7M7R3M8_APIME, tr|A0A7M7R470|A0A7M7R470_APIME, tr|A0A7M7RBE0|A0A7M7RBE0_APIME	sp|O82733|PP17_ARATH, sp|O82734|PP18_ARATH, sp|P30366|PP11_ARATH, sp|P48482|PP12_ARATH, sp|P48483|PP13_ARATH, sp|P48484|PP14_ARATH, sp|P48485|PP15_ARATH, sp|P48486|PP16_ARATH, sp|Q9M9W3|PP19_ARATH, tr|A0A1I9LPD2|A0A1I9LPD2_ARATH, tr|A0A1P8BC75|A0A1P8BC75_ARATH	tr|A0A0H5S6M0|A0A0H5S6M0_BRUMA, tr|A0A0J9XZA1|A0A0J9XZA1_BRUMA, tr|A0A0J9XZY4|A0A0J9XZY4_BRUMA, tr|A0A1P6BJH5|A0A1P6BJH5_BRUMA, tr|A0A1U7F477|A0A1U7F477_BRUMA, tr|A0A5S6P8V2|A0A5S6P8V2_BRUMA, tr|A0A5S6PCG8|A0A5S6PCG8_BRUMA, tr|A0A5S6PD67|A0A5S6PD67_BRUMA, tr|A0A5S6PFC4|A0A5S6PFC4_BRUMA, tr|A0A5S6PGQ7|A0A5S6PGQ7_BRUMA, tr|A0A5S6PGS5|A0A5S6PGS5_BRUMA, tr|A0A5S6PH65|A0A5S6PH65_BRUMA, tr|A0A5S6PVA3|A…	sp|O02658|GLC7C_CAEEL, sp|P48727|GLC7B_CAEEL, sp|P91420|GLC7D_CAEEL, sp|Q27497|GLC7A_CAEEL, tr|G5EC18|G5EC18_CAEEL, tr|G5ECL6|G5ECL6_CAEEL, tr|K8FE09|K8FE09_CAEEL, tr|O16334|O16334_CAEEL, tr|P91569|P91569_CAEEL, tr|Q27475|Q27475_CAEEL, tr|Q27495|Q27495_CAEEL, tr|Q27501|Q27501_CAEEL, tr|Q4R171|Q4R171_CAEEL, tr|Q9U3L7|Q9U3L7_CAEEL, tr|Q9U3P4|Q9U3P4_CAEEL, tr|Q9XVD6|Q9XVD6_CAEEL	tr|A0A0R4IA80|A0A0R4IA80_DANRE, tr|A0A0R4ITA1|A0A0R4ITA1_DANRE, tr|A0A0R4IW89|A0A0R4IW89_DANRE, tr|A0A0R4IZT6|A0A0R4IZT6_DANRE, tr|F1QI59|F1QI59_DANRE, tr|Q6NSN6|Q6NSN6_DANRE, tr|Q7ZVR3|Q7ZVR3_DANRE	sp|P11612|PPY_DROME, sp|P12982|PP12_DROME, sp|P48461|PP11_DROME, sp|P48462|PP1B_DROME, sp|Q05547|PP13_DROME, tr|A0A0B4KHS9|A0A0B4KHS9_DROME, tr|A0A0B4LFR7|A0A0B4LFR7_DROME, tr|A0A4D6K293|A0A4D6K293_DROME, tr|A8QI94|A8QI94_DROME, tr|H5V895|H5V895_DROME, tr|Q5LJN2|Q5LJN2_DROME, tr|Q7KVM5|Q7KVM5_DROME, tr|Q8T0U6|Q8T0U6_DROME, tr|Q9VQL9|Q9VQL9_DROME, tr|Q9W2A5|Q9W2A5_DROME	sp|P36873|PP1G_HUMAN, sp|P62136|PP1A_HUMAN, sp|P62140|PP1B_HUMAN, tr|A0A7I2V4F7|A0A7I2V4F7_HUMAN, tr|E7ETD8|E7ETD8_HUMAN, tr|E9PMD7|E9PMD7_HUMAN, tr|F8VR82|F8VR82_HUMAN, tr|F8VYE8|F8VYE8_HUMAN, tr|F8W0W8|F8W0W8_HUMAN	tr|E4ZT59|E4ZT59_LEPMJ, tr|E4ZUZ1|E4ZUZ1_LEPMJ	Iso_D.13000.2, PPA03908, PPA03909, PPA06575, PPA12103, PPA15452, PPA17238, PPA22054, PPA24761, PPA25475, PPA31494, PPA39253, PPA40042, PPA43223, UMM-S13-33.16-mRNA-1_C34D4.2, ppa_stranded_DN18461_c0_g1_i1, ppa_stranded_DN24557_c0_g2_i3, ppa_stranded_DN30435_c3_g3_i2, ppa_stranded_DN30464_c0_g1_i2, ppa_stranded_DN35855_c0_g1_i1	sp|P26570|PPZ1_YEAST, sp|P32598|PP12_YEAST, sp|P32945|PPQ1_YEAST, sp|P33329|PPZ2_YEAST	sp|P13681|PP11_SCHPO, sp|P23880|PP12_SCHPO, sp|P78968|PPZ_SCHPO	tr|D8R3C8|D8R3C8_SELML, tr|D8R577|D8R577_SELML, tr|D8S3S9|D8S3S9_SELML, tr|D8SI14|D8SI14_SELML, tr|D8SVX0|D8SVX0_SELML, tr|D8T291|D8T291_SELML	tr|A0A090KUH3|A0A090KUH3_STRRB, tr|A0A090L0L7|A0A090L0L7_STRRB, tr|A0A090L332|A0A090L332_STRRB, tr|A0A090L3E8|A0A090L3E8_STRRB, tr|A0A090L4T0|A0A090L4T0_STRRB, tr|A0A090L4T4|A0A090L4T4_STRRB, tr|A0A090L6S0|A0A090L6S0_STRRB, tr|A0A090LB72|A0A090LB72_STRRB, tr|A0A090LBW1|A0A090LBW1_STRRB, tr|A0A090LGS6|A0A090LGS6_STRRB, tr|A0A090LH11|A0A090LH11_STRRB, tr|A0A090MY71|A0A090MY71_STRRB, tr|A0A090MZE1|A…	tr|A0A0V1AVI3|A0A0V1AVI3_TRISP, tr|A0A0V1BK59|A0A0V1BK59_TRISP, tr|A0A0V1BMZ8|A0A0V1BMZ8_TRISP, tr|A0A0V1BNB8|A0A0V1BNB8_TRISP, tr|A0A0V1BNS8|A0A0V1BNS8_TRISP, tr|A0A0V1BW49|A0A0V1BW49_TRISP, tr|A0A0V1C1S6|A0A0V1C1S6_TRISP, tr|E5S0V1|E5S0V1_TRISP	PEXSPEC000000378, PEXSPEC000001047, PEXSPEC000001474, PEXSPEC000003454, PEXSPEC000004032, PEXSPEC000005060, PEXSPEC000006734, PEXSPEC000007620, PEXSPEC000008588, PEXSPEC000009835, PEXSPEC000009900, PEXSPEC000014023, PEXSPEC000014185, PEXSPEC000014544, PEXSPEC000014871, PEXSPEC000019285, PEXSPEC000019574, PEXSPEC000020033, PEXSPEC000023724, PEXSPEC000031573	PRIMAYER000000102, PRIMAYER000000397, PRIMAYER000001207, PRIMAYER000002452, PRIMAYER000002671, PRIMAYER000003762, PRIMAYER000004250, PRIMAYER000004503, PRIMAYER000006970, PRIMAYER000010687, PRIMAYER000013709, PRIMAYER000014153, PRIMAYER000016102, PRIMAYER000016366, PRIMAYER000019580, PRIMAYER000019832, PRIMAYER000020867
OG0000058	tr|C4WUR5|C4WUR5_ACYPI, tr|C4WVT2|C4WVT2_ACYPI, tr|J9JPE1|J9JPE1_ACYPI, tr|J9K8S7|J9K8S7_ACYPI, tr|J9K9A4|J9K9A4_ACYPI, tr|X1XC39|X1XC39_ACYPI, tr|X1XMW8|X1XMW8_ACYPI	tr|A0A7M7L0F8|A0A7M7L0F8_APIME, tr|A0A7M7LMH0|A0A7M7LMH0_APIME, tr|B6VCW8|B6VCW8_APIME, tr|C3VMN1|C3VMN1_APIME		tr|A0A0H5S7P0|A0A0H5S7P0_BRUMA, tr|A0A5S6PQ26|A0A5S6PQ26_BRUMA	sp|O16115|GST2_CAEEL, sp|O16116|GST3_CAEEL, sp|P10299|GSTP1_CAEEL, sp|P91252|GST6_CAEEL, sp|P91253|GST7_CAEEL, sp|P91254|GST8_CAEEL, sp|Q09596|GST5_CAEEL, sp|Q09607|GST36_CAEEL, sp|Q21355|GST4_CAEEL, sp|Q21743|GST9_CAEEL, tr|G3MTX8|G3MTX8_CAEEL, tr|G5EC71|G5EC71_CAEEL, tr|H2L0Q5|H2L0Q5_CAEEL, tr|O16198|O16198_CAEEL, tr|O44576|O44576_CAEEL, tr|O45387|O45387_CAEEL, tr|O45451|O45451_CAEEL, tr|O61750…	tr|A0A2R8QDF0|A0A2R8QDF0_DANRE, tr|B8JIS5|B8JIS5_DANRE, tr|B8JIS8|B8JIS8_DANRE, tr|F1QN63|F1QN63_DANRE, tr|F1R4Z8|F1R4Z8_DANRE, tr|Q50LC6|Q50LC6_DANRE, tr|Q9DDU5|Q9DDU5_DANRE	sp|P41043|GSTS1_DROME, tr|A0A0B4KFT5|A0A0B4KFT5_DROME, tr|A4UZL5|A4UZL5_DROME	sp|O15217|GSTA4_HUMAN, sp|O60760|HPGDS_HUMAN, sp|P08263|GSTA1_HUMAN, sp|P09210|GSTA2_HUMAN, sp|P09211|GSTP1_HUMAN, sp|P21266|GSTM3_HUMAN, sp|Q16772|GSTA3_HUMAN, sp|Q7RTV2|GSTA5_HUMAN, tr|A0A087X243|A0A087X243_HUMAN, tr|A0A087X2E9|A0A087X2E9_HUMAN, tr|A8MX94|A8MX94_HUMAN, tr|Q5JW84|Q5JW84_HUMAN, tr|Q5JW85|Q5JW85_HUMAN, tr|Q5JW88|Q5JW88_HUMAN		Contig12-snapTAU.420, PPA01141, PPA01683, PPA02288, PPA04701, PPA05672, PPA08014, PPA09811, PPA09813, PPA15503, PPA21519, PPA26083, PPA27201, PPA28279, PPA30653, PPA40342, PPA40476, PPA40608, PPA40675, PPA40683, PPA42414, PPA42430, UMM-S2838-35.56-mRNA-1_UTR_reannotated, isopolya.5328.2, ppa_stranded_DN18829_c0_g1_i1, ppa_stranded_DN20096_c0_g1_i1, ppa_stranded_DN21065_c0_g1_i1, ppa_stranded_DN26…				tr|A0A090LD38|A0A090LD38_STRRB, tr|A0A090LIE5|A0A090LIE5_STRRB, tr|A0A090LMX7|A0A090LMX7_STRRB		PEXSPEC000000505, PEXSPEC000000733, PEXSPEC000001051, PEXSPEC000001179, PEXSPEC000001283, PEXSPEC000001308, PEXSPEC000004782, PEXSPEC000005011, PEXSPEC000005032, PEXSPEC000005179, PEXSPEC000006609, PEXSPEC000006651, PEXSPEC000009718, PEXSPEC000010592, PEXSPEC000012215, PEXSPEC000013432, PEXSPEC000014884, PEXSPEC000015055, PEXSPEC000016173, PEXSPEC000017367, PEXSPEC000018016, PEXSPEC000018234, PEX…	PRIMAYER000000135, PRIMAYER000000139, PRIMAYER000000144, PRIMAYER000000961, PRIMAYER000001599, PRIMAYER000001981, PRIMAYER000002539, PRIMAYER000002749, PRIMAYER000002831, PRIMAYER000003580, PRIMAYER000004528, PRIMAYER000006696, PRIMAYER000007689, PRIMAYER000007800, PRIMAYER000007830, PRIMAYER000008057, PRIMAYER000008773, PRIMAYER000008905, PRIMAYER000009752, PRIMAYER000011409, PRIMAYER000011782, …
OG0000059				tr|A0A0J9XZV4|A0A0J9XZV4_BRUMA, tr|A0A0K0JIN3|A0A0K0JIN3_BRUMA, tr|A0A1P6C6P4|A0A1P6C6P4_BRUMA, tr|A0A1P6C9K8|A0A1P6C9K8_BRUMA, tr|A0A5S6PRE5|A0A5S6PRE5_BRUMA, tr|A0A7I4KHJ7|A0A7I4KHJ7_BRUMA, tr|A0A7I4NLS2|A0A7I4NLS2_BRUMA, tr|A0A7I4NM83|A0A7I4NM83_BRUMA	sp|O01635|ASIC1_CAEEL, sp|P24585|DEG1_CAEEL, sp|P24612|MEC4_CAEEL, sp|P34886|MEC10_CAEEL, sp|Q09274|UN105_CAEEL, sp|Q19038|DEL1_CAEEL, sp|Q21974|UNC8_CAEEL, sp|Q22851|ASIC2_CAEEL, tr|A0A3B1DQL6|A0A3B1DQL6_CAEEL, tr|A0A3B1E9Z7|A0A3B1E9Z7_CAEEL, tr|A0A4V0IJ47|A0A4V0IJ47_CAEEL, tr|A0A4V0IKC5|A0A4V0IKC5_CAEEL, tr|A0A4V0ILJ5|A0A4V0ILJ5_CAEEL, tr|A0A4V0ILZ4|A0A4V0ILZ4_CAEEL, tr|A0A4V0IN98|A0A4V0IN98_CA…	sp|Q708S3|ASI4B_DANRE, sp|Q708S4|ASI4A_DANRE, sp|Q708S5|ASIC2_DANRE, sp|Q708S6|ASI1C_DANRE, sp|Q708S7|ASI1A_DANRE, sp|Q708S8|ASI1B_DANRE, tr|A0A0A0MPW8|A0A0A0MPW8_DANRE, tr|A0A0R4ID46|A0A0R4ID46_DANRE, tr|A0A0R4IDR4|A0A0R4IDR4_DANRE, tr|A0A0R4ILG1|A0A0R4ILG1_DANRE, tr|F1QRF3|F1QRF3_DANRE, tr|K7DY90|K7DY90_DANRE	tr|Q9VJI4|Q9VJI4_DROME	sp|P37088|SCNNA_HUMAN, sp|P51168|SCNNB_HUMAN, sp|P51170|SCNNG_HUMAN, sp|P51172|SCNND_HUMAN, sp|P78348|ASIC1_HUMAN, sp|Q16515|ASIC2_HUMAN, sp|Q96FT7|ASIC4_HUMAN, sp|Q9NY37|ASIC5_HUMAN, sp|Q9UHC3|ASIC3_HUMAN, tr|A0A087WZI2|A0A087WZI2_HUMAN, tr|A0A0G2JLG4|A0A0G2JLG4_HUMAN, tr|A0A8I5KPF5|A0A8I5KPF5_HUMAN, tr|C5HTZ1|C5HTZ1_HUMAN, tr|C9JDY8|C9JDY8_HUMAN, tr|F5GXE6|F5GXE6_HUMAN, tr|F5H5F8|F5H5F8_HUMAN, …		Iso_D.13571.1, PPA00157, PPA01885, PPA02218, PPA03672, PPA03673, PPA03676, PPA06722, PPA07767, PPA09284, PPA10323, PPA16618, PPA22865, PPA22913, PPA22932, PPA33795, PPA34051, PPA34052, PPA36053, PPA36969, PPA38581, PPA39404, PPA40424, ppa_stranded_DN19835_c0_g1_i1, ppa_stranded_DN25998_c0_g1_i2, ppa_stranded_DN27671_c0_g1_i2, ppa_stranded_DN28413_c0_g1_i3, ppa_stranded_DN28875_c0_g1_i1				tr|A0A090KR26|A0A090KR26_STRRB, tr|A0A090KRT5|A0A090KRT5_STRRB, tr|A0A090L2H5|A0A090L2H5_STRRB, tr|A0A090L4K1|A0A090L4K1_STRRB, tr|A0A090L706|A0A090L706_STRRB, tr|A0A090LII7|A0A090LII7_STRRB, tr|A0A090LSG5|A0A090LSG5_STRRB, tr|A0A090LT58|A0A090LT58_STRRB, tr|A0A090MYB2|A0A090MYB2_STRRB, tr|A0A090MZ02|A0A090MZ02_STRRB, tr|A0A090MZE0|A0A090MZE0_STRRB, tr|A0A090N0X2|A0A090N0X2_STRRB	tr|A0A0V1B2K5|A0A0V1B2K5_TRISP, tr|A0A0V1BKF8|A0A0V1BKF8_TRISP, tr|A0A0V1BKZ0|A0A0V1BKZ0_TRISP, tr|A0A0V1BKZ2|A0A0V1BKZ2_TRISP, tr|A0A0V1BLI2|A0A0V1BLI2_TRISP	PEXSPEC000000674, PEXSPEC000000876, PEXSPEC000001312, PEXSPEC000001342, PEXSPEC000001448, PEXSPEC000001748, PEXSPEC000002170, PEXSPEC000002203, PEXSPEC000002642, PEXSPEC000002832, PEXSPEC000002883, PEXSPEC000003529, PEXSPEC000003967, PEXSPEC000004251, PEXSPEC000007404, PEXSPEC000008121, PEXSPEC000008570, PEXSPEC000008607, PEXSPEC000011703, PEXSPEC000014558, PEXSPEC000015246, PEXSPEC000016070, PEX…	PRIMAYER000000193, PRIMAYER000000292, PRIMAYER000000410, PRIMAYER000001013, PRIMAYER000001611, PRIMAYER000001745, PRIMAYER000002170, PRIMAYER000003009, PRIMAYER000003017, PRIMAYER000003578, PRIMAYER000003732, PRIMAYER000005384, PRIMAYER000005649, PRIMAYER000006808, PRIMAYER000007175, PRIMAYER000008037, PRIMAYER000009463, PRIMAYER000011244, PRIMAYER000012864, PRIMAYER000015546, PRIMAYER000021456, …
OG0000060	tr|J9JNA7|J9JNA7_ACYPI, tr|J9JR74|J9JR74_ACYPI, tr|J9JVR7|J9JVR7_ACYPI, tr|J9KXB7|J9KXB7_ACYPI, tr|J9LBC5|J9LBC5_ACYPI, tr|J9LVV3|J9LVV3_ACYPI, tr|X1WJN3|X1WJN3_ACYPI, tr|X1WPA2|X1WPA2_ACYPI, tr|X1XPU1|X1XPU1_ACYPI	tr|A0A7M6UC03|A0A7M6UC03_APIME, tr|A0A7M7GJM7|A0A7M7GJM7_APIME, tr|A0A7M7GKC5|A0A7M7GKC5_APIME, tr|A0A7M7GKW0|A0A7M7GKW0_APIME, tr|A0A7M7GKY1|A0A7M7GKY1_APIME, tr|A0A7M7GN08|A0A7M7GN08_APIME, tr|A0A7M7GP74|A0A7M7GP74_APIME, tr|A0A7M7GSN7|A0A7M7GSN7_APIME, tr|A0A7M7IQE3|A0A7M7IQE3_APIME, tr|A0A7M7L047|A0A7M7L047_APIME, tr|A0A7M7L056|A0A7M7L056_APIME, tr|A0A7M7L069|A0A7M7L069_APIME, tr|A0A7M7L081|A…				tr|A0A0R4IHP4|A0A0R4IHP4_DANRE, tr|A0A0R4IPD4|A0A0R4IPD4_DANRE, tr|A0A2R8Q6S7|A0A2R8Q6S7_DANRE, tr|A0A2R8QL08|A0A2R8QL08_DANRE, tr|F1Q4W9|F1Q4W9_DANRE, tr|F1Q9T8|F1Q9T8_DANRE, tr|F1QGY4|F1QGY4_DANRE, tr|F1QYL6|F1QYL6_DANRE, tr|F1R170|F1R170_DANRE, tr|Q53CM6|Q53CM6_DANRE	sp|Q9VS29|DSCL_DROME, tr|A0A0B4K6Q9|A0A0B4K6Q9_DROME, tr|A0A0B4K6R4|A0A0B4K6R4_DROME, tr|A0A0B4K6R8|A0A0B4K6R8_DROME, tr|A0A0B4K6S2|A0A0B4K6S2_DROME, tr|A0A0B4K6Y9|A0A0B4K6Y9_DROME, tr|A0A0B4K6Z3|A0A0B4K6Z3_DROME, tr|A0A0B4K6Z6|A0A0B4K6Z6_DROME, tr|A0A0B4K6Z8|A0A0B4K6Z8_DROME, tr|A0A0B4K7H7|A0A0B4K7H7_DROME, tr|A0A0B4K7H9|A0A0B4K7H9_DROME, tr|A0A0B4K7I3|A0A0B4K7I3_DROME, tr|A0A0B4K7I5|A0A0B4K7I5_…	sp|O60469|DSCAM_HUMAN, sp|Q8TD84|DSCL1_HUMAN, tr|A0A087WUI7|A0A087WUI7_HUMAN, tr|A0A384DVL8|A0A384DVL8_HUMAN, tr|Q8WY19|Q8WY19_HUMAN
OG0000061	tr|J9JX83|J9JX83_ACYPI, tr|J9JYH1|J9JYH1_ACYPI, tr|J9K1T0|J9K1T0_ACYPI, tr|J9K6M5|J9K6M5_ACYPI	tr|A0A7M7GKW3|A0A7M7GKW3_APIME, tr|A0A7M7GXF1|A0A7M7GXF1_APIME, tr|A0A7M7IJY0|A0A7M7IJY0_APIME, tr|A0A7M7LP86|A0A7M7LP86_APIME, tr|A0A7M7R7A6|A0A7M7R7A6_APIME	sp|O82656|PTP1_ARATH, tr|F4IA41|F4IA41_ARATH	tr|A0A0H5S396|A0A0H5S396_BRUMA, tr|A0A0H5S832|A0A0H5S832_BRUMA, tr|A0A0H5SJU6|A0A0H5SJU6_BRUMA, tr|A0A0J9XR48|A0A0J9XR48_BRUMA, tr|A0A0K0IM23|A0A0K0IM23_BRUMA, tr|A0A0K0J591|A0A0K0J591_BRUMA, tr|A0A0K0JRV8|A0A0K0JRV8_BRUMA, tr|A0A0K0JYA5|A0A0K0JYA5_BRUMA, tr|A0A5S6PA41|A0A5S6PA41_BRUMA, tr|A0A5S6PA51|A0A5S6PA51_BRUMA, tr|A0A5S6PH72|A0A5S6PH72_BRUMA, tr|A0A5S6PLW9|A0A5S6PLW9_BRUMA, tr|A0A5S6PQP2|A…	tr|G8JZG5|G8JZG5_CAEEL, tr|H2KZ95|H2KZ95_CAEEL, tr|I2HAD7|I2HAD7_CAEEL, tr|O01435|O01435_CAEEL, tr|O01555|O01555_CAEEL, tr|O01556|O01556_CAEEL, tr|O44448|O44448_CAEEL, tr|O44901|O44901_CAEEL, tr|O45085|O45085_CAEEL, tr|P91498|P91498_CAEEL, tr|P91568|P91568_CAEEL, tr|Q18415|Q18415_CAEEL, tr|Q20108|Q20108_CAEEL, tr|Q21297|Q21297_CAEEL, tr|Q22668|Q22668_CAEEL, tr|Q22852|Q22852_CAEEL, tr|Q7YZG5|Q7YZG…	tr|B0UYE7|B0UYE7_DANRE, tr|E7F716|E7F716_DANRE, tr|F1Q8I4|F1Q8I4_DANRE, tr|F1QDL0|F1QDL0_DANRE, tr|F1QGX6|F1QGX6_DANRE, tr|F1QTI4|F1QTI4_DANRE, tr|Q803R3|Q803R3_DANRE, tr|X1WF45|X1WF45_DANRE, tr|X1WFV4|X1WFV4_DANRE	sp|Q9W0G1|PTP61_DROME, tr|A1ZAB3|A1ZAB3_DROME, tr|M9MS42|M9MS42_DROME, tr|Q0KI81|Q0KI81_DROME, tr|Q59E68|Q59E68_DROME, tr|Q8IRH4|Q8IRH4_DROME, tr|Q8IRM6|Q8IRM6_DROME, tr|Q8IRM7|Q8IRM7_DROME, tr|Q9W323|Q9W323_DROME, tr|Q9W324|Q9W324_DROME	sp|P17706|PTN2_HUMAN, sp|P18031|PTN1_HUMAN, sp|P43378|PTN9_HUMAN, sp|Q99952|PTN18_HUMAN, tr|A0A2R8YD79|A0A2R8YD79_HUMAN, tr|B4DSN5|B4DSN5_HUMAN, tr|D3DUJ3|D3DUJ3_HUMAN, tr|E7EMB8|E7EMB8_HUMAN, tr|F8WBM9|F8WBM9_HUMAN, tr|K7EIE9|K7EIE9_HUMAN, tr|K7EIY0|K7EIY0_HUMAN, tr|K7ELS9|K7ELS9_HUMAN, tr|K7ENP9|K7ENP9_HUMAN, tr|K7EQG9|K7EQG9_HUMAN, tr|K7ER87|K7ER87_HUMAN, tr|K7ERU1|K7ERU1_HUMAN	tr|E5A3T9|E5A3T9_LEPMJ, tr|E5A836|E5A836_LEPMJ	Contig13-snapTAU.412, Iso_D.7272.3, PPA00941, PPA01805, PPA02179, PPA09377, PPA09686, PPA09749, PPA10273, PPA33825, PPA36685, PPA37545, PPA44303, UMM-S479-0.70-mRNA-1_frag, ppa_stranded_DN21960_c0_g1_i1, ppa_stranded_DN21980_c0_g1_i1, ppa_stranded_DN31242_c1_g3_i1, ppa_stranded_DN31651_c3_g13_i1	sp|P25044|PTP1_YEAST, sp|P29461|PTP2_YEAST	sp|P27574|PYP1_SCHPO, sp|P32586|PYP2_SCHPO, sp|P32587|PYP3_SCHPO	tr|D8R6S8|D8R6S8_SELML, tr|D8S460|D8S460_SELML	tr|A0A090KXH3|A0A090KXH3_STRRB, tr|A0A090L3R4|A0A090L3R4_STRRB, tr|A0A090L4C8|A0A090L4C8_STRRB, tr|A0A090L6I3|A0A090L6I3_STRRB, tr|A0A090L743|A0A090L743_STRRB, tr|A0A090L8V1|A0A090L8V1_STRRB, tr|A0A090LHL5|A0A090LHL5_STRRB, tr|A0A090LHW9|A0A090LHW9_STRRB, tr|A0A090LJR8|A0A090LJR8_STRRB, tr|A0A090MU04|A0A090MU04_STRRB, tr|A0A090MXM5|A0A090MXM5_STRRB, tr|A0A090MYB9|A0A090MYB9_STRRB, tr|A0A090MYF7|A…	tr|A0A0V1ATT4|A0A0V1ATT4_TRISP, tr|A0A0V1BUK9|A0A0V1BUK9_TRISP, tr|A0A0V1BVG5|A0A0V1BVG5_TRISP, tr|A0A0V1BZK2|A0A0V1BZK2_TRISP	PEXSPEC000000428, PEXSPEC000001141, PEXSPEC000002146, PEXSPEC000002317, PEXSPEC000002371, PEXSPEC000003602, PEXSPEC000004740, PEXSPEC000007527, PEXSPEC000007676, PEXSPEC000008170, PEXSPEC000010475, PEXSPEC000014710, PEXSPEC000016482, PEXSPEC000016926, PEXSPEC000017661, PEXSPEC000025726, PEXSPEC000026333	PRIMAYER000001400, PRIMAYER000002498, PRIMAYER000004110, PRIMAYER000004197, PRIMAYER000005587, PRIMAYER000005857, PRIMAYER000005894, PRIMAYER000006747, PRIMAYER000006799, PRIMAYER000007966, PRIMAYER000008650, PRIMAYER000009148, PRIMAYER000009179, PRIMAYER000009731, PRIMAYER000009775, PRIMAYER000010123, PRIMAYER000010392, PRIMAYER000010708, PRIMAYER000011292, PRIMAYER000011597, PRIMAYER000011628, …
OG0000062	tr|C4WS00|C4WS00_ACYPI, tr|C4WT15|C4WT15_ACYPI, tr|J9JT88|J9JT88_ACYPI, tr|J9JU01|J9JU01_ACYPI, tr|J9JUI7|J9JUI7_ACYPI, tr|J9K7B9|J9K7B9_ACYPI, tr|J9KB41|J9KB41_ACYPI, tr|J9M533|J9M533_ACYPI, tr|J9M534|J9M534_ACYPI, tr|X1WX61|X1WX61_ACYPI	tr|A0A7M6UEA8|A0A7M6UEA8_APIME, tr|A0A7M7FYF8|A0A7M7FYF8_APIME, tr|A0A7M7FZ48|A0A7M7FZ48_APIME, tr|A0A7M7GB23|A0A7M7GB23_APIME, tr|A0A7M7GBN2|A0A7M7GBN2_APIME, tr|A0A7M7GZ77|A0A7M7GZ77_APIME, tr|A0A7M7L0W3|A0A7M7L0W3_APIME, tr|A0A7M7L2W9|A0A7M7L2W9_APIME, tr|A0A7M7L5F3|A0A7M7L5F3_APIME, tr|A0A7M7M518|A0A7M7M518_APIME, tr|A0A7M7MGG2|A0A7M7MGG2_APIME, tr|A0A7M7R6E3|A0A7M7R6E3_APIME, tr|A0A7M7R6M6|A…	sp|O49605|CP21A_ARATH, sp|P34790|CP18C_ARATH, sp|Q38867|CP19C_ARATH, sp|Q38900|CP19A_ARATH, sp|Q42406|CP18D_ARATH, sp|Q8L8W5|CP21B_ARATH, sp|Q8LDP4|CP19D_ARATH, sp|Q9ASS6|PNSL5_ARATH, sp|Q9C566|CYP40_ARATH, sp|Q9SKQ0|CP19B_ARATH, sp|Q9SP02|CP20A_ARATH, sp|Q9ZVJ4|CYP22_ARATH, tr|A0A1P8B5U2|A0A1P8B5U2_ARATH	tr|A0A0J9XUF2|A0A0J9XUF2_BRUMA, tr|A0A0K0JRV2|A0A0K0JRV2_BRUMA, tr|A0A7I4KA23|A0A7I4KA23_BRUMA, tr|A0A7I4KCJ4|A0A7I4KCJ4_BRUMA, tr|A0A7I4KKU4|A0A7I4KKU4_BRUMA, tr|A0A7I4KLG1|A0A7I4KLG1_BRUMA	sp|P52009|CYP1_CAEEL, sp|P52010|CYP2_CAEEL, sp|P52011|CYP3_CAEEL, sp|P52013|CYP5_CAEEL, sp|P52014|CYP6_CAEEL, sp|P52015|CYP7_CAEEL, sp|P52018|CYP11_CAEEL, tr|D3NQB1|D3NQB1_CAEEL, tr|Q9U2S6|Q9U2S6_CAEEL	tr|A0A0R4IBK2|A0A0R4IBK2_DANRE, tr|A0A0R4IYM5|A0A0R4IYM5_DANRE, tr|A0A2R8QTQ3|A0A2R8QTQ3_DANRE, tr|B0V156|B0V156_DANRE, tr|B7ZCQ4|B7ZCQ4_DANRE, tr|B7ZCQ5|B7ZCQ5_DANRE, tr|B8JKN6|B8JKN6_DANRE, tr|B8JKN7|B8JKN7_DANRE, tr|F1QLH1|F1QLH1_DANRE, tr|F6NLI6|F6NLI6_DANRE, tr|H9GXB9|H9GXB9_DANRE, tr|Q6IQL7|Q6IQL7_DANRE, tr|Q6PC53|Q6PC53_DANRE, tr|Q6TLD7|Q6TLD7_DANRE, tr|Q7ZVQ9|Q7ZVQ9_DANRE	sp|P15425|CYPR_DROME, sp|P25007|PPIA_DROME, sp|Q9V3G3|PPIE_DROME, tr|Q4V5H1|Q4V5H1_DROME, tr|Q7K2I4|Q7K2I4_DROME, tr|Q9VT21|Q9VT21_DROME, tr|Q9W227|Q9W227_DROME	sp|A0A075B759|PAL4E_HUMAN, sp|A0A075B767|PAL4H_HUMAN, sp|A0A0B4J2A2|PAL4C_HUMAN, sp|F5H284|PAL4D_HUMAN, sp|O43447|PPIH_HUMAN, sp|P0DN26|PAL4F_HUMAN, sp|P0DN37|PAL4G_HUMAN, sp|P23284|PPIB_HUMAN, sp|P30405|PPIF_HUMAN, sp|P45877|PPIC_HUMAN, sp|P62937|PPIA_HUMAN, sp|Q08752|PPID_HUMAN, sp|Q9UNP9|PPIE_HUMAN, sp|Q9Y536|PAL4A_HUMAN, tr|A0A0H2UH34|A0A0H2UH34_HUMAN, tr|A0A7I2V4V1|A0A7I2V4V1_HUMAN, tr|A0A7I…	tr|E4ZHT6|E4ZHT6_LEPMJ, tr|E4ZIY5|E4ZIY5_LEPMJ, tr|E4ZPD9|E4ZPD9_LEPMJ, tr|E4ZWY7|E4ZWY7_LEPMJ, tr|E5A4H2|E5A4H2_LEPMJ, tr|E5A619|E5A619_LEPMJ, tr|E5ADC7|E5ADC7_LEPMJ	Contig7-snapTAU.453, PPA09166, PPA18479, isopolya.3417.1, isopolya.3423.1, ppa_stranded_DN22988_c0_g1_i1, ppa_stranded_DN23062_c0_g1_i1, ppa_stranded_DN43938_c0_g1_i1	sp|P14832|CYPH_YEAST, sp|P23285|CYPB_YEAST, sp|P25719|CYPC_YEAST, sp|P35176|CYPD_YEAST, sp|P47103|CYP7_YEAST, sp|P53691|PPID_YEAST	sp|O74729|PPIH_SCHPO, sp|O94273|PPIB_SCHPO, sp|P18253|CYPH_SCHPO, sp|Q11004|PPID_SCHPO	tr|D8QMY7|D8QMY7_SELML, tr|D8QPU3|D8QPU3_SELML, tr|D8QXE2|D8QXE2_SELML, tr|D8RFW9|D8RFW9_SELML, tr|D8RG67|D8RG67_SELML, tr|D8S966|D8S966_SELML, tr|D8SF73|D8SF73_SELML, tr|D8SKN3|D8SKN3_SELML, tr|D8SPC2|D8SPC2_SELML, tr|D8SPL6|D8SPL6_SELML, tr|D8SU63|D8SU63_SELML, tr|D8SYM2|D8SYM2_SELML, tr|D8T396|D8T396_SELML	tr|A0A090L0I0|A0A090L0I0_STRRB, tr|A0A090L8K4|A0A090L8K4_STRRB, tr|A0A090LEW7|A0A090LEW7_STRRB, tr|A0A090LI10|A0A090LI10_STRRB, tr|A0A090LMJ0|A0A090LMJ0_STRRB, tr|A0A090MZ79|A0A090MZ79_STRRB	tr|A0A0V1AV88|A0A0V1AV88_TRISP, tr|A0A0V1B6F0|A0A0V1B6F0_TRISP, tr|A0A0V1BF22|A0A0V1BF22_TRISP, tr|A0A0V1BF69|A0A0V1BF69_TRISP, tr|E5SH15|E5SH15_TRISP, tr|E5SWH7|E5SWH7_TRISP	PEXSPEC000000286, PEXSPEC000001081, PEXSPEC000003994, PEXSPEC000004250, PEXSPEC000004352, PEXSPEC000013734, PEXSPEC000014527, PEXSPEC000017897, PEXSPEC000024074, PEXSPEC000025547, PEXSPEC000025970	PRIMAYER000000090, PRIMAYER000000110, PRIMAYER000001678, PRIMAYER000004800, PRIMAYER000008478, PRIMAYER000012374, PRIMAYER000014040, PRIMAYER000017102
OG0000063	tr|J9JKL7|J9JKL7_ACYPI, tr|J9JQ94|J9JQ94_ACYPI, tr|J9K0M1|J9K0M1_ACYPI, tr|J9K2C6|J9K2C6_ACYPI, tr|J9K743|J9K743_ACYPI, tr|X1WLZ6|X1WLZ6_ACYPI, tr|X1WSL9|X1WSL9_ACYPI	tr|A0A7M7GK55|A0A7M7GK55_APIME, tr|A0A7M7H0A0|A0A7M7H0A0_APIME, tr|A0A7M7LRK3|A0A7M7LRK3_APIME, tr|A0A7M7MQW5|A0A7M7MQW5_APIME, tr|A0A7M7R5F8|A0A7M7R5F8_APIME, tr|A0A7M7SR60|A0A7M7SR60_APIME, tr|A0A7M7TF41|A0A7M7TF41_APIME	sp|Q67ZU1|LIP2_ARATH, sp|Q71DJ5|LIP1_ARATH, tr|A0A1P8BB65|A0A1P8BB65_ARATH, tr|A0A1P8BB68|A0A1P8BB68_ARATH, tr|A0A1P8BB72|A0A1P8BB72_ARATH, tr|A0A1P8BB89|A0A1P8BB89_ARATH	tr|A0A0K0JIK9|A0A0K0JIK9_BRUMA, tr|A0A5S6PUL3|A0A5S6PUL3_BRUMA, tr|A0A5S6PUX8|A0A5S6PUX8_BRUMA	sp|O16956|LIPL3_CAEEL, sp|O61866|LIPL5_CAEEL, sp|Q93789|LIPL1_CAEEL, sp|Q94252|LIPL4_CAEEL, tr|E2S7J2|E2S7J2_CAEEL, tr|O17766|O17766_CAEEL, tr|Q20449|Q20449_CAEEL, tr|Q9U276|Q9U276_CAEEL	tr|A8WGN9|A8WGN9_DANRE	sp|O46107|LIP1_DROME, sp|O46108|LIP3_DROME, tr|M9MRM3|M9MRM3_DROME, tr|M9NFE4|M9NFE4_DROME, tr|M9PCU5|M9PCU5_DROME, tr|Q0KI77|Q0KI77_DROME, tr|Q4V6L4|Q4V6L4_DROME, tr|Q8IMS3|Q8IMS3_DROME, tr|Q9V9N3|Q9V9N3_DROME, tr|Q9VBK6|Q9VBK6_DROME, tr|Q9VG46|Q9VG46_DROME, tr|Q9VG47|Q9VG47_DROME, tr|Q9VG48|Q9VG48_DROME, tr|Q9VG50|Q9VG50_DROME, tr|Q9VKS5|Q9VKS5_DROME, tr|Q9VKT2|Q9VKT2_DROME, tr|Q9VKT7|Q9VKT7_DR…	sp|P07098|LIPG_HUMAN, sp|P38571|LICH_HUMAN, sp|Q5VXI9|LIPN_HUMAN, sp|Q5VXJ0|LIPK_HUMAN, sp|Q5VYY2|LIPM_HUMAN, sp|Q5W064|LIPJ_HUMAN, tr|A0A0A0MT32|A0A0A0MT32_HUMAN, tr|H0YDS3|H0YDS3_HUMAN, tr|Q5T073|Q5T073_HUMAN, tr|Q5T770|Q5T770_HUMAN	tr|E5ACD1|E5ACD1_LEPMJ	PPA03378, PPA05483, PPA06092, PPA06346, PPA13031, PPA14232, PPA16683, PPA26094, PPA29607, PPA34675, PPA34787, PPA35075, PPA35843, PPA36824, PPA40971, PPA41614, ppa_stranded_DN20458_c0_g1_i2, ppa_stranded_DN21912_c0_g2_i1, ppa_stranded_DN24017_c0_g1_i1, ppa_stranded_DN24327_c0_g3_i3, ppa_stranded_DN29594_c0_g2_i2, ppa_stranded_DN31160_c0_g3_i4	sp|P34163|TGL1_YEAST	sp|O60095|TGCE3_SCHPO, sp|O74430|TGCE1_SCHPO, sp|P78898|TGCE2_SCHPO	tr|D8R6D4|D8R6D4_SELML, tr|D8RCK8|D8RCK8_SELML, tr|D8RF38|D8RF38_SELML, tr|D8S2T1|D8S2T1_SELML, tr|D8S4M0|D8S4M0_SELML, tr|D8S6T8|D8S6T8_SELML, tr|D8S8F2|D8S8F2_SELML, tr|D8SDA1|D8SDA1_SELML, tr|D8SZ15|D8SZ15_SELML, tr|D8T519|D8T519_SELML, tr|D8T7A3|D8T7A3_SELML	tr|A0A090KWX6|A0A090KWX6_STRRB, tr|A0A090L0C9|A0A090L0C9_STRRB, tr|A0A090L4W6|A0A090L4W6_STRRB, tr|A0A090LKV6|A0A090LKV6_STRRB	tr|A0A0V1AWC1|A0A0V1AWC1_TRISP, tr|A0A0V1B0R7|A0A0V1B0R7_TRISP, tr|A0A0V1B0R8|A0A0V1B0R8_TRISP, tr|E5SAV1|E5SAV1_TRISP	PEXSPEC000000346, PEXSPEC000000397, PEXSPEC000000439, PEXSPEC000000867, PEXSPEC000001503, PEXSPEC000001879, PEXSPEC000002396, PEXSPEC000002557, PEXSPEC000004391, PEXSPEC000006208, PEXSPEC000006502, PEXSPEC000007748, PEXSPEC000010152, PEXSPEC000010360, PEXSPEC000013674, PEXSPEC000015381, PEXSPEC000016099, PEXSPEC000016189, PEXSPEC000017984, PEXSPEC000018060, PEXSPEC000019693, PEXSPEC000019718, PEX…	PRIMAYER000000207, PRIMAYER000001079, PRIMAYER000001195, PRIMAYER000001960, PRIMAYER000002229, PRIMAYER000002280, PRIMAYER000002285, PRIMAYER000002614, PRIMAYER000002921, PRIMAYER000004529, PRIMAYER000004936, PRIMAYER000005031, PRIMAYER000005454, PRIMAYER000007551, PRIMAYER000007852, PRIMAYER000007961, PRIMAYER000010796, PRIMAYER000011003, PRIMAYER000011494, PRIMAYER000012007, PRIMAYER000012731, …
OG0000064	tr|J9JLQ8|J9JLQ8_ACYPI, tr|J9K233|J9K233_ACYPI, tr|J9K2E8|J9K2E8_ACYPI, tr|J9K9B5|J9K9B5_ACYPI, tr|X1WJ06|X1WJ06_ACYPI, tr|X1XGA0|X1XGA0_ACYPI	tr|A0A7M7GTM2|A0A7M7GTM2_APIME, tr|A0A7M7LN18|A0A7M7LN18_APIME, tr|A0A7M7MWW8|A0A7M7MWW8_APIME, tr|A0A7M7MWZ2|A0A7M7MWZ2_APIME, tr|A0A7M7MXX6|A0A7M7MXX6_APIME, tr|A0A7M7R6V4|A0A7M7R6V4_APIME	sp|Q1PEH6|AB3A_ARATH, sp|Q84K47|AB2A_ARATH, sp|Q84M24|AB1A_ARATH, sp|Q8LPK0|AB8A_ARATH, sp|Q9FKF2|AB11A_ARATH, sp|Q9FLT4|AB10A_ARATH, sp|Q9FLT5|AB9A_ARATH, sp|Q9FLT8|AB12A_ARATH, sp|Q9STT5|AB7A_ARATH, sp|Q9STT6|AB6A_ARATH, sp|Q9STT7|AB5A_ARATH, sp|Q9STT8|AB4A_ARATH, tr|A0A1I9LMY5|A0A1I9LMY5_ARATH, tr|A0A1I9LRE1|A0A1I9LRE1_ARATH, tr|A0A1I9LRE2|A0A1I9LRE2_ARATH, tr|A0A1I9LRN8|A0A1I9LRN8_ARATH, tr|A…	tr|A0A1U7F3Y1|A0A1U7F3Y1_BRUMA	sp|P34358|CED7_CAEEL, tr|C0P274|C0P274_CAEEL, tr|Q1RS86|Q1RS86_CAEEL, tr|Q9TXV8|Q9TXV8_CAEEL, tr|Q9XW49|Q9XW49_CAEEL, tr|X5LXB2|X5LXB2_CAEEL	tr|A0A0R4ISK5|A0A0R4ISK5_DANRE, tr|A0A0R4IUM5|A0A0R4IUM5_DANRE, tr|A0A2R8PVE9|A0A2R8PVE9_DANRE, tr|A0A2R8Q955|A0A2R8Q955_DANRE, tr|A0A2R8RHQ3|A0A2R8RHQ3_DANRE, tr|A2BI69|A2BI69_DANRE, tr|B5DDZ5|B5DDZ5_DANRE, tr|B8A446|B8A446_DANRE, tr|E7F2Y6|E7F2Y6_DANRE, tr|E9QD15|E9QD15_DANRE, tr|F1QEL5|F1QEL5_DANRE, tr|F1QLU8|F1QLU8_DANRE, tr|F1QVE1|F1QVE1_DANRE, tr|F1R045|F1R045_DANRE, tr|F8W2X9|F8W2X9_DANRE	tr|A1ZBS3|A1ZBS3_DROME, tr|M9PFD0|M9PFD0_DROME, tr|M9PHQ1|M9PHQ1_DROME, tr|Q86B52|Q86B52_DROME, tr|Q9VDR4|Q9VDR4_DROME, tr|Q9VRG3|Q9VRG3_DROME, tr|Q9VRG4|Q9VRG4_DROME, tr|Q9VRG5|Q9VRG5_DROME, tr|Q9VVJ9|Q9VVJ9_DROME, tr|Q9VVK6|Q9VVK6_DROME	sp|O95477|ABCA1_HUMAN, sp|P78363|ABCA4_HUMAN, sp|Q86UK0|ABCAC_HUMAN, sp|Q8IZY2|ABCA7_HUMAN, sp|Q8WWZ7|ABCA5_HUMAN, sp|Q99758|ABCA3_HUMAN, sp|Q9BZC7|ABCA2_HUMAN, tr|A0A087WX86|A0A087WX86_HUMAN, tr|A0A087WXK5|A0A087WXK5_HUMAN, tr|A0A3B3IRV8|A0A3B3IRV8_HUMAN, tr|A0A6E1ZGS3|A0A6E1ZGS3_HUMAN, tr|A0A7I2V5U0|A0A7I2V5U0_HUMAN, tr|E9PGB2|E9PGB2_HUMAN, tr|H0Y3H2|H0Y3H2_HUMAN, tr|H0Y8C9|H0Y8C9_HUMAN, tr|H0Y…	tr|M1ZIM8|M1ZIM8_LEPMJ	PPA01242, PPA01967, PPA04003, PPA20763, PPA23013, PPA40642, UMM-S2838-33.13-mRNA-1_remaining, ppa_stranded_DN26758_c0_g2_i1			tr|D8QTE9|D8QTE9_SELML, tr|D8RFW1|D8RFW1_SELML, tr|D8RFW2|D8RFW2_SELML, tr|D8RFW6|D8RFW6_SELML, tr|D8RT28|D8RT28_SELML, tr|D8SBX0|D8SBX0_SELML, tr|D8SPB5|D8SPB5_SELML, tr|D8SPB6|D8SPB6_SELML, tr|D8SPB9|D8SPB9_SELML, tr|D8SQA6|D8SQA6_SELML, tr|D8SQH2|D8SQH2_SELML, tr|D8SUM8|D8SUM8_SELML, tr|D8SW25|D8SW25_SELML, tr|D8TB72|D8TB72_SELML, tr|D8TB78|D8TB78_SELML	tr|A0A090L449|A0A090L449_STRRB, tr|A0A090L4L7|A0A090L4L7_STRRB, tr|A0A090L8Z1|A0A090L8Z1_STRRB, tr|A0A090LK41|A0A090LK41_STRRB, tr|A0A090LLY3|A0A090LLY3_STRRB	tr|A0A0V1AYP4|A0A0V1AYP4_TRISP, tr|A0A0V1BXB3|A0A0V1BXB3_TRISP, tr|A0A0V1BY53|A0A0V1BY53_TRISP	PEXSPEC000001219, PEXSPEC000001559, PEXSPEC000001720, PEXSPEC000002645, PEXSPEC000003415, PEXSPEC000003799, PEXSPEC000004428, PEXSPEC000005416, PEXSPEC000005668, PEXSPEC000005921, PEXSPEC000006064, PEXSPEC000006173, PEXSPEC000007712, PEXSPEC000008619, PEXSPEC000014080, PEXSPEC000014434, PEXSPEC000014762, PEXSPEC000015927, PEXSPEC000016650, PEXSPEC000017445, PEXSPEC000018982, PEXSPEC000020559, PEX…	PRIMAYER000000701, PRIMAYER000000806, PRIMAYER000001445, PRIMAYER000002279, PRIMAYER000002320, PRIMAYER000002810, PRIMAYER000005014, PRIMAYER000005810, PRIMAYER000006608, PRIMAYER000006790, PRIMAYER000008765, PRIMAYER000009878, PRIMAYER000010483, PRIMAYER000010680, PRIMAYER000012037, PRIMAYER000013999, PRIMAYER000015143, PRIMAYER000016417, PRIMAYER000017307, PRIMAYER000020098, PRIMAYER000020297, …
OG0000065	tr|J9K0W8|J9K0W8_ACYPI, tr|J9K8E9|J9K8E9_ACYPI, tr|X1X0Y2|X1X0Y2_ACYPI	tr|A0A7M7FZI7|A0A7M7FZI7_APIME, tr|A0A7M7GT18|A0A7M7GT18_APIME, tr|A0A7M7GXI0|A0A7M7GXI0_APIME, tr|A0A7M7GXQ7|A0A7M7GXQ7_APIME, tr|A0A7M7GZE5|A0A7M7GZE5_APIME, tr|A0A7M7H257|A0A7M7H257_APIME, tr|A0A7M7ILE8|A0A7M7ILE8_APIME, tr|A0A7M7LRE8|A0A7M7LRE8_APIME, tr|A0A7M7MMR3|A0A7M7MMR3_APIME, tr|A0A7M7R8D9|A0A7M7R8D9_APIME, tr|A0A7M7RCE5|A0A7M7RCE5_APIME, tr|A0A7M7RCV8|A0A7M7RCV8_APIME	sp|O22588|TIP32_ARATH, sp|O82316|TIP41_ARATH, sp|O82598|TIP13_ARATH, sp|P25818|TIP11_ARATH, sp|P26587|TIP31_ARATH, sp|P30302|PIP23_ARATH, sp|P43286|PIP21_ARATH, sp|P43287|PIP22_ARATH, sp|P61837|PIP11_ARATH, sp|P93004|PIP27_ARATH, sp|Q06611|PIP12_ARATH, sp|Q08733|PIP13_ARATH, sp|Q39196|PIP14_ARATH, sp|Q41951|TIP21_ARATH, sp|Q41963|TIP12_ARATH, sp|Q41975|TIP22_ARATH, sp|Q8LAA6|PIP15_ARATH, sp|Q8LAI…		tr|D5MCS1|D5MCS1_CAEEL, tr|G5EEK0|G5EEK0_CAEEL, tr|H2FLH4|H2FLH4_CAEEL, tr|Q18352|Q18352_CAEEL, tr|Q18469|Q18469_CAEEL	tr|A0A0G2L4D1|A0A0G2L4D1_DANRE, tr|A0A2R8Q5A8|A0A2R8Q5A8_DANRE, tr|A0A2R8QLW2|A0A2R8QLW2_DANRE, tr|A0A2R8QP87|A0A2R8QP87_DANRE, tr|D3TI82|D3TI82_DANRE, tr|D3U0R1|D3U0R1_DANRE, tr|F1QQB8|F1QQB8_DANRE, tr|Q4ZJI3|Q4ZJI3_DANRE, tr|Q66I64|Q66I64_DANRE, tr|Q6AZD2|Q6AZD2_DANRE, tr|Q6DEI6|Q6DEI6_DANRE, tr|Q6NZ72|Q6NZ72_DANRE	sp|Q9V5Z7|AQP_DROME, tr|A0A0B4KET4|A0A0B4KET4_DROME, tr|A0A0B4KFD6|A0A0B4KFD6_DROME, tr|A0A0B4KFN8|A0A0B4KFN8_DROME, tr|A0A0B4KFZ1|A0A0B4KFZ1_DROME, tr|A0A0B4LG55|A0A0B4LG55_DROME, tr|A0A0C4DHF9|A0A0C4DHF9_DROME, tr|A1Z8L8|A1Z8L8_DROME, tr|D1Z394|D1Z394_DROME, tr|D3DMU9|D3DMU9_DROME, tr|F3YDC9|F3YDC9_DROME, tr|J7K3P9|J7K3P9_DROME, tr|Q6NR72|Q6NR72_DROME, tr|Q8MLR2|Q8MLR2_DROME, tr|Q95TS2|Q95TS2_D…	sp|O94778|AQP8_HUMAN, sp|P29972|AQP1_HUMAN, sp|P30301|MIP_HUMAN, sp|P41181|AQP2_HUMAN, sp|P55064|AQP5_HUMAN, sp|P55087|AQP4_HUMAN, sp|Q13520|AQP6_HUMAN, tr|A0A0C4DGL6|A0A0C4DGL6_HUMAN, tr|A0A494C115|A0A494C115_HUMAN, tr|A0A494C1U4|A0A494C1U4_HUMAN, tr|A0A5F9ZHR4|A0A5F9ZHR4_HUMAN, tr|F8VPL3|F8VPL3_HUMAN, tr|F8VW87|F8VW87_HUMAN, tr|F8W0S2|F8W0S2_HUMAN, tr|J3KRM4|J3KRM4_HUMAN, tr|K7N7A8|K7N7A8_HUMAN…	tr|E4ZLY7|E4ZLY7_LEPMJ, tr|E4ZTZ2|E4ZTZ2_LEPMJ, tr|E5A234|E5A234_LEPMJ, tr|E5AAU0|E5AAU0_LEPMJ, tr|E5R584|E5R584_LEPMJ	PPA03058, PPA14015, PPA14016, PPA43858	sp|P0CD90|AQY2_YEAST, sp|P0CD91|AQY1_YEAST, sp|P0CD98|YLL53_YEAST		tr|D8QSE4|D8QSE4_SELML, tr|D8QSE5|D8QSE5_SELML, tr|D8QV90|D8QV90_SELML, tr|D8QX09|D8QX09_SELML, tr|D8QXS6|D8QXS6_SELML, tr|D8QZ04|D8QZ04_SELML, tr|D8R4Y1|D8R4Y1_SELML, tr|D8R9A8|D8R9A8_SELML, tr|D8RF53|D8RF53_SELML, tr|D8RFR7|D8RFR7_SELML, tr|D8RKL8|D8RKL8_SELML, tr|D8RPN8|D8RPN8_SELML, tr|D8RQI8|D8RQI8_SELML, tr|D8RS08|D8RS08_SELML, tr|D8RUJ6|D8RUJ6_SELML, tr|D8RZ96|D8RZ96_SELML, tr|D8S0B4|D8S0B…	tr|A0A090MWI1|A0A090MWI1_STRRB		PEXSPEC000006384, PEXSPEC000007140, PEXSPEC000013055, PEXSPEC000018178, PEXSPEC000019679, PEXSPEC000022124, PEXSPEC000022442	PRIMAYER000001764, PRIMAYER000003517, PRIMAYER000015771
OG0000066	tr|J9JJL0|J9JJL0_ACYPI, tr|J9JNH3|J9JNH3_ACYPI, tr|J9JPQ2|J9JPQ2_ACYPI, tr|J9JUU5|J9JUU5_ACYPI, tr|J9JX80|J9JX80_ACYPI, tr|J9K2C0|J9K2C0_ACYPI, tr|J9K3Z6|J9K3Z6_ACYPI, tr|J9K796|J9K796_ACYPI, tr|X1WIV4|X1WIV4_ACYPI, tr|X1WJF9|X1WJF9_ACYPI, tr|X1WKH6|X1WKH6_ACYPI, tr|X1X4V3|X1X4V3_ACYPI, tr|X1XJS8|X1XJS8_ACYPI	tr|A0A7M7H184|A0A7M7H184_APIME, tr|A0A7M7MQR2|A0A7M7MQR2_APIME, tr|A0A7M7MQS4|A0A7M7MQS4_APIME, tr|A0A7M7MQT2|A0A7M7MQT2_APIME, tr|A0A7M7MQU6|A0A7M7MQU6_APIME, tr|A0A7M7MQX2|A0A7M7MQX2_APIME, tr|A0A7M7MQX9|A0A7M7MQX9_APIME, tr|A0A7M7MQY8|A0A7M7MQY8_APIME, tr|A0A7M7MR02|A0A7M7MR02_APIME, tr|A0A7M7MRC2|A0A7M7MRC2_APIME, tr|A0A7M7SPQ2|A0A7M7SPQ2_APIME	sp|O48706|SPZ3_ARATH, sp|Q9M1T7|SPZ4_ARATH, sp|Q9S7T8|SPZX_ARATH, sp|Q9SIR9|SPZ10_ARATH	tr|A0A0J9XMW6|A0A0J9XMW6_BRUMA, tr|A0A0K0IRY3|A0A0K0IRY3_BRUMA, tr|A0A0K0JWF5|A0A0K0JWF5_BRUMA, tr|A0A158PXG5|A0A158PXG5_BRUMA, tr|A0A1I9G7B3|A0A1I9G7B3_BRUMA, tr|A0A1P6CEQ5|A0A1P6CEQ5_BRUMA, tr|A0A5S6P8U4|A0A5S6P8U4_BRUMA, tr|A0A5S6PG29|A0A5S6PG29_BRUMA	tr|A9Z1L1|A9Z1L1_CAEEL, tr|G5EBT3|G5EBT3_CAEEL, tr|G5ECY2|G5ECY2_CAEEL, tr|G5EE40|G5EE40_CAEEL, tr|G5EFH4|G5EFH4_CAEEL, tr|O17365|O17365_CAEEL, tr|Q19651|Q19651_CAEEL, tr|Q6QUQ5|Q6QUQ5_CAEEL, tr|Q6QUQ6|Q6QUQ6_CAEEL	tr|B3DJI9|B3DJI9_DANRE, tr|E7EXC4|E7EXC4_DANRE, tr|F1QHG3|F1QHG3_DANRE, tr|F1R7D6|F1R7D6_DANRE, tr|F1R9A9|F1R9A9_DANRE, tr|F8W475|F8W475_DANRE, tr|Q5RIK7|Q5RIK7_DANRE, tr|Q6DG30|Q6DG30_DANRE, tr|Q7T309|Q7T309_DANRE, tr|Q8AYE3|Q8AYE3_DANRE, tr|X1WDY3|X1WDY3_DANRE	sp|Q7YTY6|SP42D_DROME, tr|A0A0B4K6Q4|A0A0B4K6Q4_DROME, tr|A1Z6R4|A1Z6R4_DROME, tr|Q7JV69|Q7JV69_DROME, tr|Q7JWX3|Q7JWX3_DROME, tr|Q7K8Y3|Q7K8Y3_DROME, tr|Q7K8Y5|Q7K8Y5_DROME, tr|Q7KA66|Q7KA66_DROME, tr|Q8MM39|Q8MM39_DROME, tr|Q8MM49|Q8MM49_DROME, tr|Q8MPN5|Q8MPN5_DROME, tr|Q8MPN6|Q8MPN6_DROME, tr|Q8MPN7|Q8MPN7_DROME, tr|Q8MPN8|Q8MPN8_DROME, tr|Q8SZF4|Q8SZF4_DROME, tr|Q9VII7|Q9VII7_DROME, tr|Q9VLQ…	sp|A8MTL9|HMSD_HUMAN, sp|P01008|ANT3_HUMAN, sp|P29508|SPB3_HUMAN, sp|P30740|ILEU_HUMAN, sp|P35237|SPB6_HUMAN, sp|P48594|SPB4_HUMAN, sp|P48595|SPB10_HUMAN, sp|P50452|SPB8_HUMAN, sp|P50453|SPB9_HUMAN, sp|Q96P63|SPB12_HUMAN, sp|Q99574|NEUS_HUMAN, tr|A0A024QZX5|A0A024QZX5_HUMAN, tr|A0A087WTX6|A0A087WTX6_HUMAN, tr|A0A087X1N8|A0A087X1N8_HUMAN, tr|A0A1B0GU38|A0A1B0GU38_HUMAN, tr|A0A2R8Y6A7|A0A2R8Y6A7_HU…		PPA04478, PPA16507, PPA19052, PPA25995, PPA27361, PPA34156, PPA34962, PPA36547, PPA36550, PPA37857, UMM-S469-1.44-mRNA-1_frag2, ppa_stranded_DN31193_c0_g1_i11			tr|D8RS41|D8RS41_SELML, tr|D8SJF8|D8SJF8_SELML	tr|A0A090L499|A0A090L499_STRRB, tr|A0A090L4K3|A0A090L4K3_STRRB, tr|A0A090LF66|A0A090LF66_STRRB, tr|A0A090LNZ9|A0A090LNZ9_STRRB, tr|A0A090LSB9|A0A090LSB9_STRRB	tr|A0A0V1BM68|A0A0V1BM68_TRISP, tr|A0A0V1BZ35|A0A0V1BZ35_TRISP, tr|A0A0V1C073|A0A0V1C073_TRISP, tr|Q9NH65|Q9NH65_TRISP	PEXSPEC000002529, PEXSPEC000002845, PEXSPEC000003084, PEXSPEC000003255, PEXSPEC000005028, PEXSPEC000005117, PEXSPEC000006108, PEXSPEC000006220, PEXSPEC000007148, PEXSPEC000007408, PEXSPEC000007958, PEXSPEC000009842, PEXSPEC000016308, PEXSPEC000016841, PEXSPEC000021868, PEXSPEC000026087, PEXSPEC000033413, PEXSPEC000034877	PRIMAYER000000190, PRIMAYER000000230, PRIMAYER000000507, PRIMAYER000001008, PRIMAYER000002117, PRIMAYER000005015, PRIMAYER000006163, PRIMAYER000006279, PRIMAYER000006634, PRIMAYER000010360, PRIMAYER000012195, PRIMAYER000013036, PRIMAYER000014411, PRIMAYER000017034, PRIMAYER000017101, PRIMAYER000018288, PRIMAYER000018596, PRIMAYER000019367, PRIMAYER000022266, PRIMAYER000022367, PRIMAYER000024040, …
OG0000067	tr|J9JM87|J9JM87_ACYPI, tr|J9JXJ1|J9JXJ1_ACYPI, tr|J9K623|J9K623_ACYPI, tr|J9K7H5|J9K7H5_ACYPI, tr|J9K7T8|J9K7T8_ACYPI	sp|Q5BLY5|ACPH1_APIME, tr|A0A7M7FZB3|A0A7M7FZB3_APIME, tr|A0A7M7G121|A0A7M7G121_APIME, tr|A0A7M7G2H3|A0A7M7G2H3_APIME, tr|A0A7M7GUP2|A0A7M7GUP2_APIME, tr|A0A7M7GWS9|A0A7M7GWS9_APIME, tr|A0A7M7H3H4|A0A7M7H3H4_APIME, tr|A0A7M7IHL1|A0A7M7IHL1_APIME, tr|A0A7M7IJB9|A0A7M7IJB9_APIME, tr|A0A7M7LNI3|A0A7M7LNI3_APIME, tr|A0A7M7LRQ4|A0A7M7LRQ4_APIME, tr|A0A7M7R9J7|A0A7M7R9J7_APIME		tr|A0A0K0JQU1|A0A0K0JQU1_BRUMA, tr|A0A1P6BU92|A0A1P6BU92_BRUMA, tr|A0A1P6BU95|A0A1P6BU95_BRUMA, tr|A0A1P6BUA9|A0A1P6BUA9_BRUMA, tr|A0A5S6PE96|A0A5S6PE96_BRUMA, tr|A0A5S6PPX1|A0A5S6PPX1_BRUMA, tr|A0A5S6PQ60|A0A5S6PQ60_BRUMA, tr|A0A5S6PQB4|A0A5S6PQB4_BRUMA, tr|A0A5S6PQE1|A0A5S6PQE1_BRUMA	sp|Q09448|PHO10_CAEEL, sp|Q09451|PHO11_CAEEL, sp|Q09549|PPAX_CAEEL, sp|Q10944|PHO5_CAEEL, sp|Q19076|PHO1_CAEEL, sp|Q23534|ACP1_CAEEL, tr|E7EM29|E7EM29_CAEEL, tr|E7EM30|E7EM30_CAEEL, tr|O17373|O17373_CAEEL, tr|P90949|P90949_CAEEL, tr|Q19175|Q19175_CAEEL, tr|Q19461|Q19461_CAEEL, tr|Q20662|Q20662_CAEEL, tr|Q22525|Q22525_CAEEL, tr|Q22630|Q22630_CAEEL, tr|Q9BL40|Q9BL40_CAEEL	tr|A0A1D5NT07|A0A1D5NT07_DANRE	tr|B7Z080|B7Z080_DROME, tr|B7Z082|B7Z082_DROME, tr|M9PCZ1|M9PCZ1_DROME, tr|Q8I0P9|Q8I0P9_DROME, tr|Q9VAD0|Q9VAD0_DROME, tr|Q9VD68|Q9VD68_DROME, tr|Q9VW00|Q9VW00_DROME, tr|Q9VW01|Q9VW01_DROME, tr|X2JBA7|X2JBA7_DROME	sp|P11117|PPAL_HUMAN, sp|P15309|PPAP_HUMAN, sp|Q9BZG2|PPAT_HUMAN, tr|A0A5F9ZH40|A0A5F9ZH40_HUMAN, tr|A0A5F9ZH82|A0A5F9ZH82_HUMAN, tr|A0A5F9ZHR7|A0A5F9ZHR7_HUMAN, tr|A0A5F9ZI20|A0A5F9ZI20_HUMAN, tr|B7Z6U3|B7Z6U3_HUMAN, tr|B7Z7D2|B7Z7D2_HUMAN, tr|E9PFE6|E9PFE6_HUMAN, tr|E9PHY0|E9PHY0_HUMAN, tr|E9PQY3|E9PQY3_HUMAN, tr|H0Y8T3|H0Y8T3_HUMAN	tr|E5ABL7|E5ABL7_LEPMJ	Contig5-snapTAU.276, Contig56-snapTAU.123, Iso_D.2974.1, PPA01303, PPA04650, PPA10812, PPA19816, PPA21641, PPA26551, PPA31591, ppa_stranded_DN23027_c0_g1_i1, ppa_stranded_DN24012_c0_g2_i1, ppa_stranded_DN25860_c0_g1_i1, ppa_stranded_DN25931_c0_g1_i1, ppa_stranded_DN26811_c1_g1_i1, ppa_stranded_DN31303_c3_g14_i2, ppa_stranded_DN8640_c0_g1_i1		sp|Q9USS6|PPA4_SCHPO		tr|A0A090KTN0|A0A090KTN0_STRRB, tr|A0A090KTN1|A0A090KTN1_STRRB, tr|A0A090KTY3|A0A090KTY3_STRRB, tr|A0A090KYC5|A0A090KYC5_STRRB, tr|A0A090KZZ8|A0A090KZZ8_STRRB, tr|A0A090L8C9|A0A090L8C9_STRRB, tr|A0A090LC22|A0A090LC22_STRRB, tr|A0A090LJW3|A0A090LJW3_STRRB, tr|A0A090LMN6|A0A090LMN6_STRRB, tr|A0A090LP43|A0A090LP43_STRRB, tr|A0A090MWG5|A0A090MWG5_STRRB, tr|A0A090MWU3|A0A090MWU3_STRRB	tr|A0A0V1AWQ4|A0A0V1AWQ4_TRISP, tr|A0A0V1B3C1|A0A0V1B3C1_TRISP, tr|A0A0V1B3N3|A0A0V1B3N3_TRISP, tr|A0A0V1B8B2|A0A0V1B8B2_TRISP, tr|A0A0V1B8E1|A0A0V1B8E1_TRISP, tr|A0A0V1B8G7|A0A0V1B8G7_TRISP, tr|A0A0V1B8X9|A0A0V1B8X9_TRISP, tr|A0A0V1BB75|A0A0V1BB75_TRISP, tr|A0A0V1BDI0|A0A0V1BDI0_TRISP, tr|A0A0V1BDK6|A0A0V1BDK6_TRISP, tr|A0A0V1BDV1|A0A0V1BDV1_TRISP, tr|A0A0V1BEN4|A0A0V1BEN4_TRISP, tr|A0A0V1BQ33|A…	PEXSPEC000000489, PEXSPEC000001338, PEXSPEC000001504, PEXSPEC000001776, PEXSPEC000003248, PEXSPEC000003881, PEXSPEC000004544, PEXSPEC000007727, PEXSPEC000009344, PEXSPEC000010030, PEXSPEC000012723, PEXSPEC000014444, PEXSPEC000014778, PEXSPEC000015028, PEXSPEC000015203, PEXSPEC000016296, PEXSPEC000016447, PEXSPEC000017425, PEXSPEC000019065, PEXSPEC000022385, PEXSPEC000025537, PEXSPEC000028543, PEX…	PRIMAYER000000935, PRIMAYER000001061, PRIMAYER000001558, PRIMAYER000001897, PRIMAYER000002100, PRIMAYER000002510, PRIMAYER000002764, PRIMAYER000002848, PRIMAYER000004311, PRIMAYER000005668, PRIMAYER000007392, PRIMAYER000009771, PRIMAYER000013182, PRIMAYER000013338, PRIMAYER000013757, PRIMAYER000015332, PRIMAYER000015914, PRIMAYER000015939, PRIMAYER000017455, PRIMAYER000018899, PRIMAYER000019065, …
OG0000068	tr|J9KAH7|J9KAH7_ACYPI	tr|A0A7M7FYH1|A0A7M7FYH1_APIME, tr|A0A7M7FYQ7|A0A7M7FYQ7_APIME, tr|A0A7M7G737|A0A7M7G737_APIME, tr|A0A7M7GIR4|A0A7M7GIR4_APIME, tr|A0A7M7L0R4|A0A7M7L0R4_APIME, tr|A0A7M7LI93|A0A7M7LI93_APIME, tr|A0A7M7LSK0|A0A7M7LSK0_APIME, tr|A0A7M7R5L1|A0A7M7R5L1_APIME		tr|A0A0H5SQC3|A0A0H5SQC3_BRUMA, tr|A0A0J9Y9Q0|A0A0J9Y9Q0_BRUMA, tr|A0A0K0JDW5|A0A0K0JDW5_BRUMA, tr|A0A0K0JDW6|A0A0K0JDW6_BRUMA, tr|A0A0K0JY14|A0A0K0JY14_BRUMA, tr|A0A0K0JZE7|A0A0K0JZE7_BRUMA, tr|A0A1P6BTH6|A0A1P6BTH6_BRUMA, tr|A0A1P6BU67|A0A1P6BU67_BRUMA, tr|A0A1P6C8F6|A0A1P6C8F6_BRUMA, tr|A0A1P6CGT9|A0A1P6CGT9_BRUMA, tr|A0A1S0QI95|A0A1S0QI95_BRUMA, tr|A0A5S6P7P6|A0A5S6P7P6_BRUMA	sp|P02513|HSP17_CAEEL, sp|P06581|HSP16_CAEEL, sp|P06582|HSP12_CAEEL, sp|P34328|HSP10_CAEEL, sp|P34696|HSP11_CAEEL, sp|Q20363|SIP1_CAEEL, tr|G5EE36|G5EE36_CAEEL, tr|G5EE65|G5EE65_CAEEL, tr|N1NV13|N1NV13_CAEEL, tr|O01263|O01263_CAEEL, tr|Q19227|Q19227_CAEEL, tr|Q19228|Q19228_CAEEL, tr|Q20164|Q20164_CAEEL, tr|Q20660|Q20660_CAEEL, tr|Q7JP52|Q7JP52_CAEEL, tr|V6CLQ2|V6CLQ2_CAEEL	tr|A0A0R4IG31|A0A0R4IG31_DANRE, tr|A0A0R4IY19|A0A0R4IY19_DANRE, tr|A0A140LGF7|A0A140LGF7_DANRE, tr|A5PMM3|A5PMM3_DANRE, tr|F1QZY5|F1QZY5_DANRE, tr|F1R2H6|F1R2H6_DANRE, tr|Q566R8|Q566R8_DANRE, tr|Q6DG35|Q6DG35_DANRE, tr|Q8UUZ6|Q8UUZ6_DANRE, tr|Q9PUR2|Q9PUR2_DANRE	sp|P02515|HSP22_DROME, sp|P02516|HSP23_DROME, sp|P02517|HSP26_DROME, sp|P02518|HSP27_DROME, sp|P05812|HSP6A_DROME, sp|P22979|HSP6C_DROME, sp|P82147|L2EFL_DROME, tr|A0A0B4KEY5|A0A0B4KEY5_DROME, tr|M9NE68|M9NE68_DROME, tr|Q9VL41|Q9VL41_DROME, tr|Q9VSA9|Q9VSA9_DROME, tr|Q9VSX2|Q9VSX2_DROME, tr|X2JC82|X2JC82_DROME, tr|X2JGG6|X2JGG6_DROME	sp|P02489|CRYAA_HUMAN, sp|P02511|CRYAB_HUMAN, sp|Q12988|HSPB3_HUMAN, sp|Q16082|HSPB2_HUMAN, sp|Q9BQS6|HSPB9_HUMAN, tr|A0A024R3B9|A0A024R3B9_HUMAN, tr|A0A096LPJ9|A0A096LPJ9_HUMAN, tr|A0A8C8KJZ9|A0A8C8KJZ9_HUMAN, tr|A8KAH6|A8KAH6_HUMAN, tr|E7EWH7|E7EWH7_HUMAN, tr|E9PJL7|E9PJL7_HUMAN, tr|E9PN16|E9PN16_HUMAN, tr|E9PNH7|E9PNH7_HUMAN, tr|E9PRA8|E9PRA8_HUMAN, tr|E9PS12|E9PS12_HUMAN		PPA01483, PPA03244, PPA10161, PPA10193, PPA12242, PPA12243, PPA20079, PPA25788, PPA29684, PPA36643, PPA38769, PPA38772, PPA38773, PPA38777, PPA38778, PPA40019, PPA41336, PPA41657, PPA44975				tr|A0A090KXX0|A0A090KXX0_STRRB, tr|A0A090KXY2|A0A090KXY2_STRRB, tr|A0A090L0N5|A0A090L0N5_STRRB, tr|A0A090L1T5|A0A090L1T5_STRRB, tr|A0A090L2I3|A0A090L2I3_STRRB, tr|A0A090L4H2|A0A090L4H2_STRRB, tr|A0A090L7B1|A0A090L7B1_STRRB, tr|A0A090L7F4|A0A090L7F4_STRRB, tr|A0A090L984|A0A090L984_STRRB, tr|A0A090LBN6|A0A090LBN6_STRRB, tr|A0A090LEJ8|A0A090LEJ8_STRRB, tr|A0A090LFP5|A0A090LFP5_STRRB, tr|A0A090LI16|A…	tr|A0A0V1BG72|A0A0V1BG72_TRISP, tr|E5RZQ6|E5RZQ6_TRISP, tr|Q000T3|Q000T3_TRISP	PEXSPEC000000424, PEXSPEC000000600, PEXSPEC000003042, PEXSPEC000005529, PEXSPEC000010411, PEXSPEC000011549, PEXSPEC000012336, PEXSPEC000016318, PEXSPEC000017294, PEXSPEC000017617, PEXSPEC000022431, PEXSPEC000022557, PEXSPEC000023201, PEXSPEC000024572, PEXSPEC000026228	PRIMAYER000000131, PRIMAYER000000158, PRIMAYER000000238, PRIMAYER000000459, PRIMAYER000000514, PRIMAYER000000550, PRIMAYER000002594, PRIMAYER000002880, PRIMAYER000002902, PRIMAYER000004563, PRIMAYER000005496, PRIMAYER000006006, PRIMAYER000010011, PRIMAYER000011054, PRIMAYER000013191, PRIMAYER000013696, PRIMAYER000015902, PRIMAYER000021320, PRIMAYER000021709, PRIMAYER000021732, PRIMAYER000022450, …
OG0000069	tr|J9JNA9|J9JNA9_ACYPI, tr|J9JPH7|J9JPH7_ACYPI, tr|J9JS77|J9JS77_ACYPI, tr|J9JW18|J9JW18_ACYPI, tr|J9JXR0|J9JXR0_ACYPI, tr|J9JY08|J9JY08_ACYPI, tr|J9JY36|J9JY36_ACYPI, tr|J9JYN9|J9JYN9_ACYPI, tr|J9K2L0|J9K2L0_ACYPI, tr|J9K370|J9K370_ACYPI, tr|J9K5I1|J9K5I1_ACYPI, tr|J9KA38|J9KA38_ACYPI, tr|J9KBD6|J9KBD6_ACYPI, tr|J9KCR1|J9KCR1_ACYPI, tr|J9KD36|J9KD36_ACYPI, tr|J9KET5|J9KET5_ACYPI, tr|J9KFE1|J9KFE…
OG0000070	tr|J9JLU8|J9JLU8_ACYPI, tr|J9K558|J9K558_ACYPI, tr|J9K5Y7|J9K5Y7_ACYPI	tr|A0A7M7FZS7|A0A7M7FZS7_APIME, tr|A0A7M7IFT4|A0A7M7IFT4_APIME, tr|A0A7M7IG90|A0A7M7IG90_APIME, tr|A0A7M7II20|A0A7M7II20_APIME, tr|A0A7M7LIF8|A0A7M7LIF8_APIME, tr|A0A7M7M0T9|A0A7M7M0T9_APIME, tr|A0A7M7MMP7|A0A7M7MMP7_APIME, tr|A0A7M7R597|A0A7M7R597_APIME	sp|P0C5B6|4CLL4_ARATH, sp|Q3E6Y4|4CLL3_ARATH, sp|Q42524|4CL1_ARATH, sp|Q84P21|4CLL5_ARATH, sp|Q84P23|4CLL9_ARATH, sp|Q84P24|4CLL6_ARATH, sp|Q84P25|4CLL2_ARATH, sp|Q84P26|4CLL8_ARATH, sp|Q9LQ12|4CLL1_ARATH, sp|Q9LU36|4CL4_ARATH, sp|Q9M0X9|4CLL7_ARATH, sp|Q9S725|4CL2_ARATH, sp|Q9S777|4CL3_ARATH, sp|Q9SMT7|4CLLA_ARATH, tr|A0A1I9LQ95|A0A1I9LQ95_ARATH, tr|A0A1I9LQ96|A0A1I9LQ96_ARATH, tr|A0A1I9LQ97|A0A…	tr|A0A0H5S548|A0A0H5S548_BRUMA, tr|A0A5S6PIK6|A0A5S6PIK6_BRUMA	sp|Q17577|ACS7_CAEEL, tr|O02171|O02171_CAEEL, tr|O02200|O02200_CAEEL, tr|O45873|O45873_CAEEL, tr|Q18176|Q18176_CAEEL, tr|Q19339|Q19339_CAEEL, tr|Q23404|Q23404_CAEEL		tr|Q9VCC6|Q9VCC6_DROME, tr|Q9VXZ8|Q9VXZ8_DROME		tr|E4ZG01|E4ZG01_LEPMJ, tr|E4ZGG4|E4ZGG4_LEPMJ, tr|E4ZNF4|E4ZNF4_LEPMJ, tr|E4ZX20|E4ZX20_LEPMJ, tr|E5A526|E5A526_LEPMJ, tr|E5ACT4|E5ACT4_LEPMJ, tr|E5ACV5|E5ACV5_LEPMJ, tr|E5AD00|E5AD00_LEPMJ, tr|E5R4V4|E5R4V4_LEPMJ	Contig45-snapTAU.42, Iso_D.9801.1, PPA05769, PPA09879, PPA13800, PPA13818, PPA14919, PPA14920, PPA19638, PPA40632, PPA40900, PPA43683, UMM-S245-17.78-mRNA-1_acs_1, ppa_stranded_DN26506_c0_g1_i1, ppa_stranded_DN29231_c0_g2_i1, ppa_stranded_DN39038_c0_g1_i1, ppa_stranded_DN44321_c0_g1_i1, ppa_stranded_DN44425_c0_g1_i1	sp|P38137|FAT2_YEAST	sp|O74976|FAT2_SCHPO	tr|D8R5S4|D8R5S4_SELML, tr|D8R5S8|D8R5S8_SELML, tr|D8RGA2|D8RGA2_SELML, tr|D8RIL8|D8RIL8_SELML, tr|D8RPI3|D8RPI3_SELML, tr|D8RPI4|D8RPI4_SELML, tr|D8S6A2|D8S6A2_SELML, tr|D8S6I0|D8S6I0_SELML, tr|D8S6U1|D8S6U1_SELML, tr|D8S7J8|D8S7J8_SELML, tr|D8SEY8|D8SEY8_SELML, tr|D8SFZ7|D8SFZ7_SELML, tr|D8SG02|D8SG02_SELML, tr|D8SHX4|D8SHX4_SELML, tr|D8SM90|D8SM90_SELML, tr|D8SND9|D8SND9_SELML, tr|D8SP41|D8SP4…	tr|A0A090KRB9|A0A090KRB9_STRRB, tr|A0A090KT39|A0A090KT39_STRRB, tr|A0A090L651|A0A090L651_STRRB, tr|A0A090LRT0|A0A090LRT0_STRRB	tr|A0A0V1BC77|A0A0V1BC77_TRISP, tr|A0A0V1BCB2|A0A0V1BCB2_TRISP	PEXSPEC000000225, PEXSPEC000000251, PEXSPEC000000313, PEXSPEC000000715, PEXSPEC000001070, PEXSPEC000001714, PEXSPEC000001899, PEXSPEC000002792, PEXSPEC000002793, PEXSPEC000002865, PEXSPEC000003195, PEXSPEC000004388, PEXSPEC000006209, PEXSPEC000008773, PEXSPEC000012580, PEXSPEC000015126, PEXSPEC000022767, PEXSPEC000032630, PEXSPEC000034241, PEXSPEC000034541, PEXSPEC000035592	PRIMAYER000000647, PRIMAYER000001524, PRIMAYER000002187, PRIMAYER000002476, PRIMAYER000002542, PRIMAYER000003151, PRIMAYER000003325, PRIMAYER000003962, PRIMAYER000004423, PRIMAYER000004705, PRIMAYER000004988, PRIMAYER000005121, PRIMAYER000006089, PRIMAYER000006819, PRIMAYER000008529, PRIMAYER000009423, PRIMAYER000010624, PRIMAYER000011533, PRIMAYER000012100, PRIMAYER000012381, PRIMAYER000013951, …
OG0000071				tr|A0A0K0JC22|A0A0K0JC22_BRUMA	tr|O16778|O16778_CAEEL, tr|O18076|O18076_CAEEL, tr|Q20665|Q20665_CAEEL, tr|Q9TZ75|Q9TZ75_CAEEL, tr|Q9XUL7|Q9XUL7_CAEEL	tr|A0A140LFS0|A0A140LFS0_DANRE, tr|A0A2R8RT51|A0A2R8RT51_DANRE, tr|A8E4S9|A8E4S9_DANRE, tr|A9JRA9|A9JRA9_DANRE, tr|B0S6P2|B0S6P2_DANRE, tr|B3DFJ9|B3DFJ9_DANRE, tr|B3DIG2|B3DIG2_DANRE, tr|B8A5M2|B8A5M2_DANRE, tr|E7FAQ3|E7FAQ3_DANRE, tr|F1Q7Y9|F1Q7Y9_DANRE, tr|Q5RG08|Q5RG08_DANRE, tr|Q5RG14|Q5RG14_DANRE, tr|Q5RG15|Q5RG15_DANRE, tr|Q5RG16|Q5RG16_DANRE	tr|Q7JWF7|Q7JWF7_DROME	sp|P06734|FCER2_HUMAN, sp|Q9BYZ8|REG4_HUMAN, tr|E9PNV6|E9PNV6_HUMAN, tr|K3W4U1|K3W4U1_HUMAN, tr|M0R1R5|M0R1R5_HUMAN		Iso_D.12105.1, Iso_D.12119.1, Iso_D.12122.1, PPA04072, PPA04810, PPA05209, PPA10028, PPA10030, PPA13155, PPA22219, PPA22544, PPA37173, PPA37386, PPA38315, PPA38321, PPA39563, PPA41784, PPA43371, PPA43391, PPA44465, ppa_stranded_DN16836_c0_g1_i1, ppa_stranded_DN20517_c0_g1_i1, ppa_stranded_DN23107_c0_g2_i4, ppa_stranded_DN23280_c0_g1_i1, ppa_stranded_DN24215_c0_g2_i1, ppa_stranded_DN27752_c1_g1_i5…				tr|A0A090KZN6|A0A090KZN6_STRRB		PEXSPEC000000285, PEXSPEC000000627, PEXSPEC000000636, PEXSPEC000000663, PEXSPEC000000772, PEXSPEC000000830, PEXSPEC000000901, PEXSPEC000000919, PEXSPEC000001086, PEXSPEC000001729, PEXSPEC000002352, PEXSPEC000003700, PEXSPEC000003854, PEXSPEC000004579, PEXSPEC000004623, PEXSPEC000004734, PEXSPEC000005105, PEXSPEC000005401, PEXSPEC000005635, PEXSPEC000007772, PEXSPEC000008113, PEXSPEC000008667, PEX…	PRIMAYER000000140, PRIMAYER000000206, PRIMAYER000000379, PRIMAYER000000623, PRIMAYER000000627, PRIMAYER000000821, PRIMAYER000000823, PRIMAYER000000901, PRIMAYER000001500, PRIMAYER000001917, PRIMAYER000002183, PRIMAYER000002249, PRIMAYER000002750, PRIMAYER000002780, PRIMAYER000002909, PRIMAYER000003086, PRIMAYER000003094, PRIMAYER000003979, PRIMAYER000004322, PRIMAYER000004611, PRIMAYER000005098, …
OG0000072	tr|C4WW67|C4WW67_ACYPI, tr|J9JP19|J9JP19_ACYPI, tr|J9JTH4|J9JTH4_ACYPI, tr|J9JXP3|J9JXP3_ACYPI, tr|J9JY47|J9JY47_ACYPI, tr|J9JYN1|J9JYN1_ACYPI, tr|J9K5Q7|J9K5Q7_ACYPI, tr|J9K658|J9K658_ACYPI, tr|J9K842|J9K842_ACYPI, tr|J9K911|J9K911_ACYPI, tr|J9K9A6|J9K9A6_ACYPI	tr|A0A7M6URT9|A0A7M6URT9_APIME, tr|A0A7M7G936|A0A7M7G936_APIME, tr|A0A7M7GRL5|A0A7M7GRL5_APIME, tr|A0A7M7GSE3|A0A7M7GSE3_APIME, tr|A0A7M7IEQ2|A0A7M7IEQ2_APIME, tr|A0A7M7IJ36|A0A7M7IJ36_APIME, tr|A0A7M7INH1|A0A7M7INH1_APIME, tr|A0A7M7L5X4|A0A7M7L5X4_APIME, tr|A0A7M7LRG4|A0A7M7LRG4_APIME, tr|A0A7M7R6C5|A0A7M7R6C5_APIME, tr|A0A7M7R7B1|A0A7M7R7B1_APIME, tr|A0A7M7TG23|A0A7M7TG23_APIME	sp|F4I114|Y1960_ARATH, sp|P24100|CDKA1_ARATH, sp|P25859|CKB11_ARATH, sp|Q2V419|CKB12_ARATH, sp|Q8LF80|CKB21_ARATH, sp|Q8LG64|CKB22_ARATH, sp|Q8W4P1|CDKC2_ARATH, sp|Q9LFT8|CDKC1_ARATH, tr|A0A1P8ASY9|A0A1P8ASY9_ARATH, tr|A0A1P8ASZ3|A0A1P8ASZ3_ARATH, tr|A0A1P8B0A0|A0A1P8B0A0_ARATH, tr|A0A1P8BGH2|A0A1P8BGH2_ARATH, tr|F4I854|F4I854_ARATH, tr|F4IA09|F4IA09_ARATH, tr|F4KGG0|F4KGG0_ARATH, tr|Q9C9I9|Q9C9I…	tr|A0A0H5S284|A0A0H5S284_BRUMA, tr|A0A0J9XQY1|A0A0J9XQY1_BRUMA, tr|A0A0J9XY57|A0A0J9XY57_BRUMA, tr|A0A0K0IM79|A0A0K0IM79_BRUMA, tr|A0A0K0JJI5|A0A0K0JJI5_BRUMA, tr|A0A0K0JYM5|A0A0K0JYM5_BRUMA, tr|A0A1U7F1X6|A0A1U7F1X6_BRUMA	sp|G5ECH7|CDK5_CAEEL, sp|O61847|CDK2_CAEEL, sp|P34556|CDK1_CAEEL, sp|P46551|CDK12_CAEEL, sp|Q9TVL3|CDK9_CAEEL, tr|A0A1T5HUJ2|A0A1T5HUJ2_CAEEL	sp|A8WIP6|CDK20_DANRE, sp|Q7SXE8|CDK9_DANRE, tr|A8WIP7|A8WIP7_DANRE, tr|B2GQ42|B2GQ42_DANRE, tr|E7F092|E7F092_DANRE, tr|E7F5L4|E7F5L4_DANRE, tr|F1R6Y1|F1R6Y1_DANRE, tr|F1RDQ7|F1RDQ7_DANRE, tr|I3IT74|I3IT74_DANRE, tr|Q7T3L7|Q7T3L7_DANRE, tr|Q7ZWB1|Q7ZWB1_DANRE, tr|Q9DE44|Q9DE44_DANRE	sp|P23572|CDK1_DROME, sp|P23573|CDK2_DROME, sp|P48609|CDK5_DROME, sp|Q9VP22|CDK12_DROME, tr|E1JIR3|E1JIR3_DROME, tr|M9PG50|M9PG50_DROME, tr|O17432|O17432_DROME, tr|Q7K306|Q7K306_DROME	sp|P06493|CDK1_HUMAN, sp|P24941|CDK2_HUMAN, sp|P50750|CDK9_HUMAN, sp|Q00526|CDK3_HUMAN, sp|Q00535|CDK5_HUMAN, sp|Q14004|CDK13_HUMAN, sp|Q8IZL9|CDK20_HUMAN, sp|Q9NYV4|CDK12_HUMAN, tr|A0A024QZP7|A0A024QZP7_HUMAN, tr|A0A2R8Y4Z0|A0A2R8Y4Z0_HUMAN, tr|A0A2R8Y644|A0A2R8Y644_HUMAN, tr|A0A2R8Y7W5|A0A2R8Y7W5_HUMAN, tr|A0A2R8Y7Y0|A0A2R8Y7Y0_HUMAN, tr|A0A2R8YCQ1|A0A2R8YCQ1_HUMAN, tr|A0A2R8YD28|A0A2R8YD28_HUM…	tr|E4ZUM3|E4ZUM3_LEPMJ, tr|E5A5V7|E5A5V7_LEPMJ, tr|E5A977|E5A977_LEPMJ, tr|E5ABU8|E5ABU8_LEPMJ	PPA02559, PPA17205, ppa_stranded_DN23218_c1_g1_i1, ppa_stranded_DN26391_c0_g1_i4, ppa_stranded_DN27420_c0_g1_i1, ppa_stranded_DN27420_c0_g1_i2	sp|P00546|CDK1_YEAST, sp|P17157|PHO85_YEAST, sp|P23293|BUR1_YEAST, sp|Q03957|CTK1_YEAST	sp|O14098|CTK1_SCHPO, sp|O74456|PEF1_SCHPO, sp|P04551|CDK1_SCHPO, sp|Q96WV9|CDK9_SCHPO	tr|D8QPS1|D8QPS1_SELML, tr|D8QYU8|D8QYU8_SELML, tr|D8R4Z7|D8R4Z7_SELML, tr|D8RAA9|D8RAA9_SELML, tr|D8S407|D8S407_SELML, tr|D8S7I5|D8S7I5_SELML, tr|D8T9S2|D8T9S2_SELML	tr|A0A090L7F0|A0A090L7F0_STRRB, tr|A0A090LAC6|A0A090LAC6_STRRB, tr|A0A090LC66|A0A090LC66_STRRB, tr|A0A090LDF5|A0A090LDF5_STRRB, tr|A0A090LDG2|A0A090LDG2_STRRB, tr|A0A090LDN2|A0A090LDN2_STRRB, tr|A0A090LH56|A0A090LH56_STRRB, tr|A0A090LHW0|A0A090LHW0_STRRB, tr|A0A090LLW7|A0A090LLW7_STRRB	tr|A0A0V1A9V3|A0A0V1A9V3_TRISP, tr|A0A0V1B5U2|A0A0V1B5U2_TRISP, tr|A0A0V1BA46|A0A0V1BA46_TRISP, tr|A0A0V1BET7|A0A0V1BET7_TRISP, tr|A0A0V1BEY0|A0A0V1BEY0_TRISP, tr|A0A0V1BF12|A0A0V1BF12_TRISP, tr|A0A0V1BFA7|A0A0V1BFA7_TRISP, tr|A0A0V1BI08|A0A0V1BI08_TRISP, tr|A0A0V1BI14|A0A0V1BI14_TRISP, tr|A0A0V1BI71|A0A0V1BI71_TRISP, tr|A0A0V1BI90|A0A0V1BI90_TRISP, tr|A0A0V1BIC1|A0A0V1BIC1_TRISP	PEXSPEC000001130, PEXSPEC000003257, PEXSPEC000003737, PEXSPEC000005679, PEXSPEC000009642, PEXSPEC000030204	PRIMAYER000000983, PRIMAYER000001986, PRIMAYER000003832, PRIMAYER000004990, PRIMAYER000005824, PRIMAYER000015712, PRIMAYER000016594
OG0000073	tr|J9JL26|J9JL26_ACYPI, tr|J9K1P5|J9K1P5_ACYPI, tr|J9K8C2|J9K8C2_ACYPI, tr|X1WIR8|X1WIR8_ACYPI, tr|X1WJA4|X1WJA4_ACYPI	tr|A0A7M7GVP9|A0A7M7GVP9_APIME, tr|A0A7M7GW21|A0A7M7GW21_APIME, tr|A0A7M7GXI3|A0A7M7GXI3_APIME, tr|A0A7M7GXX9|A0A7M7GXX9_APIME, tr|A0A7M7H0E4|A0A7M7H0E4_APIME, tr|A0A7M7H0U5|A0A7M7H0U5_APIME, tr|A0A7M7ILB6|A0A7M7ILB6_APIME, tr|A0A7M7L3X1|A0A7M7L3X1_APIME, tr|A0A7M7LP77|A0A7M7LP77_APIME, tr|A0A7M7LRV0|A0A7M7LRV0_APIME, tr|A0A7M7MNE9|A0A7M7MNE9_APIME, tr|A0A7M7MNK3|A0A7M7MNK3_APIME, tr|A0A7M7MNR1|A…		tr|A0A7I4KMU8|A0A7I4KMU8_BRUMA, tr|A0A7I4KNH7|A0A7I4KNH7_BRUMA, tr|A0A7I4NN77|A0A7I4NN77_BRUMA	tr|Q25AR8|Q25AR8_CAEEL, tr|Q8I4C9|Q8I4C9_CAEEL, tr|Q9U277|Q9U277_CAEEL, tr|Q9U334|Q9U334_CAEEL	sp|A2BGU8|SEPT3_DANRE, sp|A4FUM1|SEP8B_DANRE, sp|Q642H3|SEP8A_DANRE, tr|A0A0G2KQA6|A0A0G2KQA6_DANRE, tr|A0A0R4IG10|A0A0R4IG10_DANRE, tr|A0A0R4IN26|A0A0R4IN26_DANRE, tr|A0A0R4IPQ7|A0A0R4IPQ7_DANRE, tr|A0A0R4IPW8|A0A0R4IPW8_DANRE, tr|A0A0R4IWY5|A0A0R4IWY5_DANRE, tr|A0A0R4IXC2|A0A0R4IXC2_DANRE, tr|A0A286YA64|A0A286YA64_DANRE, tr|A0A2R8Q8Y9|A0A2R8Q8Y9_DANRE, tr|A0A2R8QHK6|A0A2R8QHK6_DANRE, tr|A0JMF4|…	sp|P40797|PNUT_DROME, sp|P42207|SEPT1_DROME, sp|P54359|SEPT2_DROME, tr|A0A0B4KGJ1|A0A0B4KGJ1_DROME, tr|Q0KHR7|Q0KHR7_DROME, tr|Q7KLG8|Q7KLG8_DROME, tr|Q7KUX3|Q7KUX3_DROME	sp|C0HM01|RBRP_HUMAN, sp|O43236|SEPT4_HUMAN, sp|Q14141|SEPT6_HUMAN, sp|Q15019|SEPT2_HUMAN, sp|Q16181|SEPT7_HUMAN, sp|Q6ZU15|SEP14_HUMAN, sp|Q8IYM1|SEP12_HUMAN, sp|Q8WYJ6|SEPT1_HUMAN, sp|Q92599|SEPT8_HUMAN, sp|Q99719|SEPT5_HUMAN, sp|Q9NVA2|SEP11_HUMAN, sp|Q9P0V9|SEP10_HUMAN, sp|Q9UH03|SEPT3_HUMAN, sp|Q9UHD8|SEPT9_HUMAN, tr|A0A087X142|A0A087X142_HUMAN, tr|A0A0U1RRH9|A0A0U1RRH9_HUMAN, tr|A0A2R8Y4H2|…	tr|E4ZTF0|E4ZTF0_LEPMJ, tr|E4ZTM8|E4ZTM8_LEPMJ, tr|E5A677|E5A677_LEPMJ, tr|E5A957|E5A957_LEPMJ, tr|E5AD79|E5AD79_LEPMJ, tr|E5R4L7|E5R4L7_LEPMJ	Iso_D.13779.3, PPA37033	sp|P25342|CDC10_YEAST, sp|P32457|CDC3_YEAST, sp|P32458|CDC11_YEAST, sp|P32468|CDC12_YEAST, sp|P41901|SPR3_YEAST, sp|Q04921|SPR28_YEAST, sp|Q07657|SHS1_YEAST	sp|O36023|SPN1_SCHPO, sp|O60165|SPN7_SCHPO, sp|P48008|SPN3_SCHPO, sp|P48009|SPN4_SCHPO, sp|P48010|SPN5_SCHPO, sp|Q09116|SPN2_SCHPO, sp|Q09883|SPN6_SCHPO		tr|A0A090L6F5|A0A090L6F5_STRRB, tr|A0A090L7C9|A0A090L7C9_STRRB, tr|A0A090LFC8|A0A090LFC8_STRRB	tr|A0A0V1B1W3|A0A0V1B1W3_TRISP, tr|A0A0V1BZ27|A0A0V1BZ27_TRISP	PEXSPEC000013032, PEXSPEC000013870, PEXSPEC000022915	PRIMAYER000017762, PRIMAYER000019967
OG0000074	tr|J9JPS4|J9JPS4_ACYPI, tr|J9JRE4|J9JRE4_ACYPI, tr|J9JZ73|J9JZ73_ACYPI, tr|J9K176|J9K176_ACYPI, tr|J9K523|J9K523_ACYPI, tr|X1WTQ7|X1WTQ7_ACYPI	tr|A0A7M7GSE1|A0A7M7GSE1_APIME, tr|A0A7M7IJS6|A0A7M7IJS6_APIME, tr|A0A7M7LPX0|A0A7M7LPX0_APIME, tr|A0A7M7M0E6|A0A7M7M0E6_APIME, tr|A0A7M7MQT9|A0A7M7MQT9_APIME, tr|A0A7M7MQY2|A0A7M7MQY2_APIME, tr|A0A7M7MVF6|A0A7M7MVF6_APIME, tr|A0A7M7R5I8|A0A7M7R5I8_APIME, tr|A0A7M7R7T6|A0A7M7R7T6_APIME, tr|A0A7M7TF57|A0A7M7TF57_APIME, tr|A0A7M7TFI7|A0A7M7TFI7_APIME	sp|F4IIS5|KN5A_ARATH, sp|F4J1U4|KN12E_ARATH, sp|F4J8L3|KN7K_ARATH, sp|F4K3X8|KN7L_ARATH, sp|P82266|KN5C_ARATH, sp|Q0WQJ7|KN5B_ARATH, sp|Q27IK6|KN12D_ARATH, sp|Q8L7Y8|KN12B_ARATH, sp|Q8LNZ2|KN7B_ARATH, sp|Q8W5R6|KN7C_ARATH, sp|Q9LDN0|KN12A_ARATH, sp|Q9LZU5|KN5D_ARATH, sp|Q9S7P3|KN7N_ARATH, tr|A0A1P8AY44|A0A1P8AY44_ARATH, tr|A0A1P8BGR0|A0A1P8BGR0_ARATH, tr|A0A1P8BGS8|A0A1P8BGS8_ARATH, tr|A0A1P8BGT7…	tr|A0A0H5S9H6|A0A0H5S9H6_BRUMA, tr|A0A0I9N456|A0A0I9N456_BRUMA, tr|A0A0J9Y6I4|A0A0J9Y6I4_BRUMA	sp|P46873|OSM3_CAEEL, sp|Q965T6|KLP20_CAEEL, tr|G5EBX0|G5EBX0_CAEEL, tr|G5ECF4|G5ECF4_CAEEL, tr|G5EGL7|G5EGL7_CAEEL, tr|O45935|O45935_CAEEL, tr|Q19633|Q19633_CAEEL	sp|F1QN54|KIF3B_DANRE, tr|A0A0J9YJF3|A0A0J9YJF3_DANRE, tr|A0A2R8QGI2|A0A2R8QGI2_DANRE, tr|E7F2U4|E7F2U4_DANRE, tr|E7F4J1|E7F4J1_DANRE, tr|E9QB71|E9QB71_DANRE, tr|F1QK82|F1QK82_DANRE, tr|F1QV34|F1QV34_DANRE, tr|F1QW58|F1QW58_DANRE, tr|F1QWH5|F1QWH5_DANRE, tr|F1QWH7|F1QWH7_DANRE, tr|F1R0G3|F1R0G3_DANRE, tr|F1R7B6|F1R7B6_DANRE	sp|P46863|KL61_DROME, sp|P46867|KLP68_DROME, sp|Q9V877|SUB_DROME, tr|A0A0B4LFQ8|A0A0B4LFQ8_DROME, tr|A0A0B4LGW1|A0A0B4LGW1_DROME, tr|A0A126GUN4|A0A126GUN4_DROME, tr|A0A126GUN8|A0A126GUN8_DROME, tr|A1ZAV4|A1ZAV4_DROME, tr|D2NUG1|D2NUG1_DROME, tr|M9PF68|M9PF68_DROME, tr|Q9V4A1|Q9V4A1_DROME, tr|Q9VRK9|Q9VRK9_DROME, tr|Q9XZ29|Q9XZ29_DROME	sp|O14782|KIF3C_HUMAN, sp|O15066|KIF3B_HUMAN, sp|P52732|KIF11_HUMAN, sp|Q02224|CENPE_HUMAN, sp|Q96FN5|KIF12_HUMAN, sp|Q9P2E2|KIF17_HUMAN, sp|Q9Y496|KIF3A_HUMAN, tr|A0A087X011|A0A087X011_HUMAN, tr|A0A0A0MRS8|A0A0A0MRS8_HUMAN, tr|A0A1W2PNV5|A0A1W2PNV5_HUMAN, tr|A0A1W2PP63|A0A1W2PP63_HUMAN, tr|A0A1W2PPS5|A0A1W2PPS5_HUMAN, tr|A0A2R8Y6R2|A0A2R8Y6R2_HUMAN, tr|A0A5F9ZH24|A0A5F9ZH24_HUMAN, tr|A0A7I2V3A9|…	tr|E4ZFU6|E4ZFU6_LEPMJ, tr|E4ZUG6|E4ZUG6_LEPMJ	PPA07423, PPA09160, PPA25521, ppa_stranded_DN23870_c0_g1_i1, ppa_stranded_DN31577_c7_g2_i6, ppa_stranded_DN31699_c4_g13_i1	sp|P27895|CIN8_YEAST, sp|P28742|KIP1_YEAST, sp|P28743|KIP2_YEAST	sp|P24339|CUT7_SCHPO, sp|Q1MTQ1|TEA2_SCHPO	tr|D8QNF5|D8QNF5_SELML, tr|D8QRP5|D8QRP5_SELML, tr|D8QRQ9|D8QRQ9_SELML, tr|D8R6D0|D8R6D0_SELML, tr|D8RAA0|D8RAA0_SELML, tr|D8RDN2|D8RDN2_SELML, tr|D8RQG1|D8RQG1_SELML, tr|D8S0R9|D8S0R9_SELML, tr|D8S4M3|D8S4M3_SELML, tr|D8S915|D8S915_SELML, tr|D8SC38|D8SC38_SELML, tr|D8SD37|D8SD37_SELML, tr|D8SFP3|D8SFP3_SELML, tr|D8STQ0|D8STQ0_SELML, tr|D8SVD8|D8SVD8_SELML, tr|D8SYH2|D8SYH2_SELML, tr|D8T0S3|D8T0S…	tr|A0A090KR13|A0A090KR13_STRRB, tr|A0A090KTU4|A0A090KTU4_STRRB, tr|A0A090KZY9|A0A090KZY9_STRRB, tr|A0A090L571|A0A090L571_STRRB, tr|A0A090LEX3|A0A090LEX3_STRRB, tr|A0A090LKM8|A0A090LKM8_STRRB, tr|A0A090MWJ8|A0A090MWJ8_STRRB	tr|A0A0V1BDM0|A0A0V1BDM0_TRISP, tr|A0A0V1BE63|A0A0V1BE63_TRISP, tr|A0A0V1BEB7|A0A0V1BEB7_TRISP, tr|A0A0V1BEC7|A0A0V1BEC7_TRISP, tr|A0A0V1BFH6|A0A0V1BFH6_TRISP, tr|E5S1E3|E5S1E3_TRISP, tr|E5SBV5|E5SBV5_TRISP	PEXSPEC000000089, PEXSPEC000006813, PEXSPEC000007136, PEXSPEC000014403, PEXSPEC000015225, PEXSPEC000020577	PRIMAYER000000449, PRIMAYER000000474, PRIMAYER000004960, PRIMAYER000005911, PRIMAYER000017750, PRIMAYER000018490, PRIMAYER000018524, PRIMAYER000024103
OG0000075	tr|J9M6T3|J9M6T3_ACYPI					tr|A0A0G2KI00|A0A0G2KI00_DANRE, tr|A0A0G2KQY5|A0A0G2KQY5_DANRE, tr|A0A0H2UJM6|A0A0H2UJM6_DANRE, tr|A0A0J9YJ70|A0A0J9YJ70_DANRE, tr|A0A0J9YJ91|A0A0J9YJ91_DANRE, tr|A0A0J9YJB3|A0A0J9YJB3_DANRE, tr|A0A0J9YJD2|A0A0J9YJD2_DANRE, tr|A0A0N4STR8|A0A0N4STR8_DANRE, tr|A0A0N4STV8|A0A0N4STV8_DANRE, tr|A0A0R4I9S0|A0A0R4I9S0_DANRE, tr|A0A0R4I9Z5|A0A0R4I9Z5_DANRE, tr|A0A0R4IAA0|A0A0R4IAA0_DANRE, tr|A0A0R4IB55|A…	tr|Q9VM37|Q9VM37_DROME	tr|K7EQC1|K7EQC1_HUMAN		Iso_D.11474.2						PEXSPEC000019131	PRIMAYER000006327
OG0000076															tr|A0A0V0YQM0|A0A0V0YQM0_TRISP, tr|A0A0V0YUN1|A0A0V0YUN1_TRISP, tr|A0A0V0YW08|A0A0V0YW08_TRISP, tr|A0A0V0YZ41|A0A0V0YZ41_TRISP, tr|A0A0V0YZU0|A0A0V0YZU0_TRISP, tr|A0A0V0Z093|A0A0V0Z093_TRISP, tr|A0A0V0Z234|A0A0V0Z234_TRISP, tr|A0A0V0Z3V4|A0A0V0Z3V4_TRISP, tr|A0A0V0Z3W4|A0A0V0Z3W4_TRISP, tr|A0A0V1AHD4|A0A0V1AHD4_TRISP, tr|A0A0V1AIP2|A0A0V1AIP2_TRISP, tr|A0A0V1AIS8|A0A0V1AIS8_TRISP, tr|A0A0V1AJ97|A…
OG0000077	tr|J9JJ26|J9JJ26_ACYPI, tr|J9JJV1|J9JJV1_ACYPI, tr|J9JJZ7|J9JJZ7_ACYPI, tr|J9JKH6|J9JKH6_ACYPI, tr|J9JLB7|J9JLB7_ACYPI, tr|J9JM93|J9JM93_ACYPI, tr|J9JPR9|J9JPR9_ACYPI, tr|J9JQ47|J9JQ47_ACYPI, tr|J9JQK3|J9JQK3_ACYPI, tr|J9JSD3|J9JSD3_ACYPI, tr|J9JSG5|J9JSG5_ACYPI, tr|J9JSM3|J9JSM3_ACYPI, tr|J9JV18|J9JV18_ACYPI, tr|J9JVB2|J9JVB2_ACYPI, tr|J9JVR5|J9JVR5_ACYPI, tr|J9JWF0|J9JWF0_ACYPI, tr|J9JWH7|J9JWH…	tr|A0A7M7FYR3|A0A7M7FYR3_APIME, tr|A0A7M7GAR3|A0A7M7GAR3_APIME, tr|A0A7M7GC96|A0A7M7GC96_APIME, tr|A0A7M7GJ80|A0A7M7GJ80_APIME, tr|A0A7M7GSU0|A0A7M7GSU0_APIME, tr|A0A7M7GVH0|A0A7M7GVH0_APIME, tr|A0A7M7GZR5|A0A7M7GZR5_APIME, tr|A0A7M7IG61|A0A7M7IG61_APIME, tr|A0A7M7IHY5|A0A7M7IHY5_APIME, tr|A0A7M7IL97|A0A7M7IL97_APIME, tr|A0A7M7INF4|A0A7M7INF4_APIME, tr|A0A7M7L3X9|A0A7M7L3X9_APIME, tr|A0A7M7LRS0|A…	sp|Q9S746|HTH_ARATH, sp|Q9SSM2|MDLL_ARATH, tr|A0A1P8APH9|A0A1P8APH9_ARATH, tr|A0A1P8B9V5|A0A1P8B9V5_ARATH, tr|A0A1P8BHC1|A0A1P8BHC1_ARATH, tr|F4IF15|F4IF15_ARATH, tr|F4KEQ5|F4KEQ5_ARATH, tr|F4KEQ8|F4KEQ8_ARATH, tr|Q66GI5|Q66GI5_ARATH, tr|Q93ZK1|Q93ZK1_ARATH, tr|Q94KD2|Q94KD2_ARATH, tr|Q9XI68|Q9XI68_ARATH, tr|Q9XI69|Q9XI69_ARATH	tr|A0A0H5SAV1|A0A0H5SAV1_BRUMA, tr|A0A5S6PHR0|A0A5S6PHR0_BRUMA	tr|Q18429|Q18429_CAEEL	tr|A0A2R8QDT4|A0A2R8QDT4_DANRE, tr|E7EY13|E7EY13_DANRE	sp|P18173|DHGL_DROME, sp|Q9VY01|EO_DROME, tr|A0A2U8U0K3|A0A2U8U0K3_DROME, tr|Q8MQY9|Q8MQY9_DROME, tr|Q8SXY8|Q8SXY8_DROME, tr|Q9VBG8|Q9VBG8_DROME, tr|Q9VY00|Q9VY00_DROME, tr|Q9VY02|Q9VY02_DROME, tr|Q9VY04|Q9VY04_DROME, tr|Q9VY05|Q9VY05_DROME, tr|Q9VY06|Q9VY06_DROME, tr|Q9VY08|Q9VY08_DROME, tr|Q9VY09|Q9VY09_DROME, tr|Q9VY10|Q9VY10_DROME, tr|Q9VY11|Q9VY11_DROME	sp|Q8NE62|CHDH_HUMAN, tr|C9J7D8|C9J7D8_HUMAN, tr|C9JYW4|C9JYW4_HUMAN	tr|E4ZGZ9|E4ZGZ9_LEPMJ, tr|E4ZHP2|E4ZHP2_LEPMJ, tr|E4ZI25|E4ZI25_LEPMJ, tr|E4ZIN7|E4ZIN7_LEPMJ, tr|E4ZIY9|E4ZIY9_LEPMJ, tr|E4ZJW7|E4ZJW7_LEPMJ, tr|E4ZRE5|E4ZRE5_LEPMJ, tr|E4ZS94|E4ZS94_LEPMJ, tr|E4ZSD6|E4ZSD6_LEPMJ, tr|E4ZXZ1|E4ZXZ1_LEPMJ, tr|E4ZXZ2|E4ZXZ2_LEPMJ, tr|E4ZYD7|E4ZYD7_LEPMJ, tr|E4ZYJ3|E4ZYJ3_LEPMJ, tr|E5A277|E5A277_LEPMJ, tr|E5A296|E5A296_LEPMJ, tr|E5A2F8|E5A2F8_LEPMJ, tr|E5A9Q6|E5A9Q…	ppa_stranded_DN27994_c1_g1_i4			tr|D8QPE5|D8QPE5_SELML, tr|D8QWB9|D8QWB9_SELML, tr|D8QXG3|D8QXG3_SELML, tr|D8R077|D8R077_SELML, tr|D8R0I7|D8R0I7_SELML, tr|D8R5Q6|D8R5Q6_SELML, tr|D8R6N4|D8R6N4_SELML, tr|D8RD51|D8RD51_SELML, tr|D8RG04|D8RG04_SELML, tr|D8RG05|D8RG05_SELML, tr|D8RR25|D8RR25_SELML, tr|D8RSK4|D8RSK4_SELML, tr|D8RWZ8|D8RWZ8_SELML, tr|D8S4A8|D8S4A8_SELML, tr|D8S8X7|D8S8X7_SELML, tr|D8SAJ9|D8SAJ9_SELML, tr|D8SE20|D8SE2…	tr|A0A090KT31|A0A090KT31_STRRB	tr|A0A0V1C2P7|A0A0V1C2P7_TRISP	PEXSPEC000009229	PRIMAYER000008137
OG0000078	tr|J9JW90|J9JW90_ACYPI, tr|J9JY81|J9JY81_ACYPI, tr|J9K9N6|J9K9N6_ACYPI, tr|J9LUB4|J9LUB4_ACYPI	tr|A0A7M7GRG8|A0A7M7GRG8_APIME, tr|A0A7M7IF71|A0A7M7IF71_APIME, tr|A0A7M7IJX9|A0A7M7IJX9_APIME, tr|A0A7M7LSF7|A0A7M7LSF7_APIME, tr|A0A7M7M4A1|A0A7M7M4A1_APIME, tr|A0A7M7MKZ5|A0A7M7MKZ5_APIME, tr|A0A7M7ML38|A0A7M7ML38_APIME, tr|A0A7M7R6W9|A0A7M7R6W9_APIME	sp|Q84JU4|IBR5_ARATH, sp|Q9C5S1|MKP1_ARATH, sp|Q9M8K7|DUS1B_ARATH, sp|Q9ZR37|DUS1_ARATH, tr|A0A1I9LQM6|A0A1I9LQM6_ARATH, tr|A0A1I9LQM7|A0A1I9LQM7_ARATH, tr|A0A1I9LQM8|A0A1I9LQM8_ARATH	tr|A0A0H5S2E0|A0A0H5S2E0_BRUMA, tr|A0A0K0JY26|A0A0K0JY26_BRUMA, tr|A0A1U7F3S9|A0A1U7F3S9_BRUMA, tr|A0A5S6PDL1|A0A5S6PDL1_BRUMA, tr|A0A5S6PFZ2|A0A5S6PFZ2_BRUMA, tr|A0A5S6PG51|A0A5S6PG51_BRUMA	sp|Q10038|VHP1_CAEEL, sp|V6CIV8|DUSL_CAEEL, tr|A0A2C9C2Y5|A0A2C9C2Y5_CAEEL, tr|A0A2C9C318|A0A2C9C318_CAEEL, tr|A0A2C9C380|A0A2C9C380_CAEEL, tr|A0A2C9C3G0|A0A2C9C3G0_CAEEL, tr|Q19388|Q19388_CAEEL, tr|Q93592|Q93592_CAEEL, tr|Q95XK5|Q95XK5_CAEEL, tr|Q9TY00|Q9TY00_CAEEL, tr|Q9XVE7|Q9XVE7_CAEEL	sp|Q1LWL2|DS22A_DANRE, sp|Q566R7|DS22B_DANRE, tr|A0A0R4I9C9|A0A0R4I9C9_DANRE, tr|A0A0R4IE73|A0A0R4IE73_DANRE, tr|A0A0R4IS50|A0A0R4IS50_DANRE, tr|A0A140LFT0|A0A140LFT0_DANRE, tr|A0A2R8QFV7|A0A2R8QFV7_DANRE, tr|A0A2R8QPP3|A0A2R8QPP3_DANRE, tr|B0S6R2|B0S6R2_DANRE, tr|B8JLI8|B8JLI8_DANRE, tr|E9QHS4|E9QHS4_DANRE, tr|F1Q669|F1Q669_DANRE, tr|F1Q8I2|F1Q8I2_DANRE, tr|F1QCJ9|F1QCJ9_DANRE, tr|F1QE47|F1QE47_…	sp|Q9VVW5|DUSK3_DROME, tr|A0A0B4LHX7|A0A0B4LHX7_DROME, tr|M9PFW0|M9PFW0_DROME, tr|M9PG13|M9PG13_DROME, tr|M9PI51|M9PI51_DROME, tr|Q8IQK0|Q8IQK0_DROME, tr|Q8IQK1|Q8IQK1_DROME, tr|Q9NGL1|Q9NGL1_DROME, tr|Q9VAB0|Q9VAB0_DROME, tr|Q9VHV8|Q9VHV8_DROME, tr|Q9VU80|Q9VU80_DROME	sp|O95147|DUS14_HUMAN, sp|P28562|DUS1_HUMAN, sp|Q05923|DUS2_HUMAN, sp|Q13115|DUS4_HUMAN, sp|Q13202|DUS8_HUMAN, sp|Q16690|DUS5_HUMAN, sp|Q16828|DUS6_HUMAN, sp|Q16829|DUS7_HUMAN, sp|Q4G0W2|DUS28_HUMAN, sp|Q8NEJ0|DUS18_HUMAN, sp|Q8WTR2|DUS19_HUMAN, sp|Q8WUJ0|STYX_HUMAN, sp|Q99956|DUS9_HUMAN, sp|Q9BY84|DUS16_HUMAN, sp|Q9H596|DUS21_HUMAN, sp|Q9NRW4|DUS22_HUMAN, sp|Q9Y6W6|DUS10_HUMAN, tr|F2Z2P2|F2Z2P2_…	tr|E4ZRJ9|E4ZRJ9_LEPMJ, tr|E5AAJ5|E5AAJ5_LEPMJ	Iso_D.12889.3, PPA03189, PPA03923, PPA07358, PPA34843, PPA43221, ppa_stranded_DN29868_c2_g3_i3	sp|P38148|PPS1_YEAST, sp|P38590|MSG5_YEAST, sp|P40479|SDP1_YEAST	sp|O13453|PMP1_SCHPO	tr|D8QQ09|D8QQ09_SELML, tr|D8QYM1|D8QYM1_SELML, tr|D8R123|D8R123_SELML, tr|D8R916|D8R916_SELML, tr|D8RC28|D8RC28_SELML, tr|D8REX4|D8REX4_SELML, tr|D8RQX2|D8RQX2_SELML, tr|D8RYD2|D8RYD2_SELML, tr|D8S188|D8S188_SELML, tr|D8S7F7|D8S7F7_SELML, tr|D8SCL1|D8SCL1_SELML, tr|D8SGT4|D8SGT4_SELML, tr|D8SKG5|D8SKG5_SELML, tr|D8SZJ9|D8SZJ9_SELML, tr|D8T0S8|D8T0S8_SELML, tr|D8T3H0|D8T3H0_SELML	tr|A0A090KQ85|A0A090KQ85_STRRB, tr|A0A090L710|A0A090L710_STRRB, tr|A0A090LBQ6|A0A090LBQ6_STRRB, tr|A0A090LFT5|A0A090LFT5_STRRB, tr|A0A090LNS5|A0A090LNS5_STRRB, tr|A0A090MWM9|A0A090MWM9_STRRB	tr|A0A0V1B5Q5|A0A0V1B5Q5_TRISP, tr|A0A0V1B5W7|A0A0V1B5W7_TRISP, tr|A0A0V1B620|A0A0V1B620_TRISP, tr|A0A0V1BQR3|A0A0V1BQR3_TRISP, tr|A0A0V1BU15|A0A0V1BU15_TRISP, tr|A0A0V1BUB6|A0A0V1BUB6_TRISP	PEXSPEC000000657, PEXSPEC000000888, PEXSPEC000003206, PEXSPEC000003659, PEXSPEC000014630, PEXSPEC000017333, PEXSPEC000020961	PRIMAYER000000451, PRIMAYER000003066, PRIMAYER000004093, PRIMAYER000004267, PRIMAYER000009855, PRIMAYER000019333, PRIMAYER000024573
OG0000079	tr|J9JMD5|J9JMD5_ACYPI, tr|X1XCQ4|X1XCQ4_ACYPI	tr|A0A7M7GIV6|A0A7M7GIV6_APIME, tr|A0A7M7GIX6|A0A7M7GIX6_APIME, tr|A0A7M7GJU4|A0A7M7GJU4_APIME, tr|A0A7M7GK97|A0A7M7GK97_APIME, tr|A0A7M7GKB9|A0A7M7GKB9_APIME, tr|A0A7M7GM65|A0A7M7GM65_APIME, tr|A0A7M7GNN3|A0A7M7GNN3_APIME, tr|A0A7M7GNQ6|A0A7M7GNQ6_APIME, tr|A0A7M7IIF4|A0A7M7IIF4_APIME, tr|A0A7M7IJ07|A0A7M7IJ07_APIME, tr|A0A7M7IJH9|A0A7M7IJH9_APIME, tr|A0A7M7IKZ7|A0A7M7IKZ7_APIME, tr|A0A7M7IQB1|A…	sp|Q8GZ26|BRN2L_ARATH, sp|Q8LFS6|BRN1L_ARATH, tr|A0A178WA59|A0A178WA59_ARATH, tr|F4I0X0|F4I0X0_ARATH	tr|A0A0I9N7L4|A0A0I9N7L4_BRUMA, tr|A0A0I9R2N6|A0A0I9R2N6_BRUMA, tr|A0A1I9G245|A0A1I9G245_BRUMA, tr|A0A1I9G272|A0A1I9G272_BRUMA	tr|A0A0K3AR37|A0A0K3AR37_CAEEL, tr|A0A0K3AR42|A0A0K3AR42_CAEEL, tr|A0A0K3AR68|A0A0K3AR68_CAEEL, tr|A0A0K3ARP1|A0A0K3ARP1_CAEEL, tr|A0A0K3ARP5|A0A0K3ARP5_CAEEL, tr|A0A0K3ARQ0|A0A0K3ARQ0_CAEEL, tr|A0A0K3ATM0|A0A0K3ATM0_CAEEL, tr|A0A0K3AU13|A0A0K3AU13_CAEEL, tr|A0A0K3AU17|A0A0K3AU17_CAEEL, tr|A0A0K3AUP0|A0A0K3AUP0_CAEEL, tr|A0A0K3AUP5|A0A0K3AUP5_CAEEL, tr|A0A0K3AUQ1|A0A0K3AUQ1_CAEEL, tr|A0A0K3AWH2|A…	sp|Q6DGV1|CELF4_DANRE, sp|Q6P0B1|CELF2_DANRE, sp|Q9IBD0|CELF1_DANRE, sp|Q9IBD1|CELF3_DANRE, tr|A0A0R4ID04|A0A0R4ID04_DANRE, tr|A0A2R8Q5I8|A0A2R8Q5I8_DANRE, tr|A0A2R8Q9G6|A0A2R8Q9G6_DANRE, tr|A0A2R8QEI9|A0A2R8QEI9_DANRE, tr|A0A2R8QHS0|A0A2R8QHS0_DANRE, tr|A0A2R8QQU5|A0A2R8QQU5_DANRE, tr|A0A2R8RRN0|A0A2R8RRN0_DANRE, tr|B3DJA7|B3DJA7_DANRE, tr|E7F293|E7F293_DANRE, tr|E9QEH4|E9QEH4_DANRE, tr|F1Q719|F…	tr|A0A6M3Q6L8|A0A6M3Q6L8_DROME, tr|A0A6M3Q7V1|A0A6M3Q7V1_DROME, tr|C1C3H9|C1C3H9_DROME, tr|M9MRT4|M9MRT4_DROME, tr|M9MRT9|M9MRT9_DROME, tr|M9MRU5|M9MRU5_DROME, tr|M9MRV0|M9MRV0_DROME, tr|M9MRZ0|M9MRZ0_DROME, tr|M9MRZ5|M9MRZ5_DROME, tr|M9MS33|M9MS33_DROME, tr|M9MS36|M9MS36_DROME, tr|M9MS39|M9MS39_DROME, tr|M9MSL1|M9MSL1_DROME, tr|M9MSL2|M9MSL2_DROME, tr|M9NCT8|M9NCT8_DROME, tr|M9NF06|M9NF06_DROME,…	sp|O95319|CELF2_HUMAN, sp|Q5SZQ8|CELF3_HUMAN, sp|Q8N6W0|CELF5_HUMAN, sp|Q92879|CELF1_HUMAN, sp|Q96J87|CELF6_HUMAN, sp|Q9BZC1|CELF4_HUMAN, tr|A0A0A0MTT3|A0A0A0MTT3_HUMAN, tr|A0A0C4DGR1|A0A0C4DGR1_HUMAN, tr|A0A0J9YX66|A0A0J9YX66_HUMAN, tr|A0A0J9YXJ0|A0A0J9YXJ0_HUMAN, tr|A0A1B0GU44|A0A1B0GU44_HUMAN, tr|A0A1B0GUN8|A0A1B0GUN8_HUMAN, tr|B4DHA8|B4DHA8_HUMAN, tr|E9PC62|E9PC62_HUMAN, tr|G5EA30|G5EA30_HUMA…		PPA23307, PPA31525			tr|D8RW01|D8RW01_SELML, tr|D8SVK7|D8SVK7_SELML	tr|A0A090KWZ3|A0A090KWZ3_STRRB, tr|A0A090L405|A0A090L405_STRRB	tr|A0A0V1BA58|A0A0V1BA58_TRISP, tr|A0A0V1BAE8|A0A0V1BAE8_TRISP	PEXSPEC000000903, PEXSPEC000006582	PRIMAYER000000485, PRIMAYER000000835, PRIMAYER000007305
OG0000080	tr|J9JRW6|J9JRW6_ACYPI, tr|J9JXE0|J9JXE0_ACYPI, tr|J9K3B2|J9K3B2_ACYPI, tr|J9K8E8|J9K8E8_ACYPI, tr|J9K9F7|J9K9F7_ACYPI, tr|J9KD44|J9KD44_ACYPI, tr|J9KEZ0|J9KEZ0_ACYPI, tr|X1XEJ9|X1XEJ9_ACYPI, tr|X1XQQ9|X1XQQ9_ACYPI	tr|A0A7M7H0J9|A0A7M7H0J9_APIME, tr|A0A7M7H231|A0A7M7H231_APIME, tr|A0A7M7IFK5|A0A7M7IFK5_APIME, tr|A0A7M7IHF8|A0A7M7IHF8_APIME, tr|A0A7M7L4L2|A0A7M7L4L2_APIME, tr|A0A7M7LPF2|A0A7M7LPF2_APIME, tr|A0A7M7R5Q7|A0A7M7R5Q7_APIME	tr|A0A178UWL0|A0A178UWL0_ARATH, tr|A0A1P8B5Q4|A0A1P8B5Q4_ARATH, tr|F4J6P6|F4J6P6_ARATH, tr|F4JTP6|F4JTP6_ARATH, tr|Q8L862|Q8L862_ARATH, tr|Q9M1E5|Q9M1E5_ARATH	tr|A0A0K0J1N5|A0A0K0J1N5_BRUMA, tr|A0A0K0J781|A0A0K0J781_BRUMA, tr|A0A0K0JA04|A0A0K0JA04_BRUMA, tr|A0A0K0JL85|A0A0K0JL85_BRUMA, tr|A0A5S6PHY5|A0A5S6PHY5_BRUMA, tr|A0A5S6PIA6|A0A5S6PIA6_BRUMA	sp|O45435|BST13_CAEEL, sp|P34319|BEST5_CAEEL, sp|P34577|BST18_CAEEL, sp|P34672|BST24_CAEEL, sp|Q17528|BEST1_CAEEL, sp|Q17529|BEST2_CAEEL, sp|Q17851|BEST6_CAEEL, sp|Q21973|BST15_CAEEL, sp|Q22566|BST17_CAEEL, sp|Q23369|BST22_CAEEL, sp|Q94175|BEST9_CAEEL, tr|A0A061AJF0|A0A061AJF0_CAEEL, tr|A0A061AL29|A0A061AL29_CAEEL, tr|A5JYR2|A5JYR2_CAEEL, tr|A7UQ07|A7UQ07_CAEEL, tr|G3MTX5|G3MTX5_CAEEL, tr|J7SEZ5|…	tr|A0A2R8Q9T0|A0A2R8Q9T0_DANRE, tr|A0A2R8QM32|A0A2R8QM32_DANRE, tr|B8A664|B8A664_DANRE, tr|E9QIB2|E9QIB2_DANRE, tr|F1QF18|F1QF18_DANRE, tr|F8W2M9|F8W2M9_DANRE	tr|A0A0B4K651|A0A0B4K651_DROME, tr|A0A0B4KGQ2|A0A0B4KGQ2_DROME, tr|B7Z0U6|B7Z0U6_DROME, tr|Q8SX92|Q8SX92_DROME, tr|Q9V3J6|Q9V3J6_DROME, tr|Q9VUM6|Q9VUM6_DROME, tr|Q9VUM7|Q9VUM7_DROME, tr|Q9W091|Q9W091_DROME	sp|A6NGE4|DC8L1_HUMAN, sp|O76090|BEST1_HUMAN, sp|P0C7V8|DC8L2_HUMAN, sp|Q5TAQ9|DCAF8_HUMAN, sp|Q8N1M1|BEST3_HUMAN, sp|Q8NFU0|BEST4_HUMAN, sp|Q8NFU1|BEST2_HUMAN, tr|A0A0C4DGE9|A0A0C4DGE9_HUMAN, tr|B7Z1N8|B7Z1N8_HUMAN, tr|J3QRI4|J3QRI4_HUMAN, tr|V9GY98|V9GY98_HUMAN, tr|V9GYZ9|V9GYZ9_HUMAN, tr|V9GZ39|V9GZ39_HUMAN		Iso_D.11569.1, PPA00279, PPA07257, PPA17225, PPA19356, PPA22823, PPA24214, PPA28314, PPA38689, ppa_stranded_DN21130_c0_g2_i2, ppa_stranded_DN22804_c0_g1_i2, ppa_stranded_DN25819_c0_g2_i2, ppa_stranded_DN29320_c0_g2_i3, ppa_stranded_DN29630_c0_g1_i2, ppa_stranded_DN31226_c0_g1_i5			tr|D8R0H0|D8R0H0_SELML, tr|D8RGS8|D8RGS8_SELML, tr|D8S5E2|D8S5E2_SELML, tr|D8T1S5|D8T1S5_SELML	tr|A0A090KX57|A0A090KX57_STRRB, tr|A0A090LMR2|A0A090LMR2_STRRB, tr|A0A090LNH1|A0A090LNH1_STRRB, tr|A0A090LQ33|A0A090LQ33_STRRB, tr|A0A090LTJ2|A0A090LTJ2_STRRB, tr|A0A090LUZ5|A0A090LUZ5_STRRB	tr|A0A0V1BQ26|A0A0V1BQ26_TRISP, tr|A0A0V1BQ68|A0A0V1BQ68_TRISP, tr|A0A0V1BQQ8|A0A0V1BQQ8_TRISP, tr|A0A0V1BS54|A0A0V1BS54_TRISP, tr|A0A0V1BT33|A0A0V1BT33_TRISP, tr|A0A0V1BY57|A0A0V1BY57_TRISP	PEXSPEC000000306, PEXSPEC000000614, PEXSPEC000000632, PEXSPEC000000687, PEXSPEC000000688, PEXSPEC000002107, PEXSPEC000003941, PEXSPEC000003978, PEXSPEC000004163, PEXSPEC000006159, PEXSPEC000006434, PEXSPEC000006765, PEXSPEC000006802, PEXSPEC000006914, PEXSPEC000007073, PEXSPEC000007920, PEXSPEC000009409, PEXSPEC000009674, PEXSPEC000009942, PEXSPEC000012826, PEXSPEC000022037	PRIMAYER000000180, PRIMAYER000000360, PRIMAYER000000675, PRIMAYER000000715, PRIMAYER000001221, PRIMAYER000001618, PRIMAYER000001819, PRIMAYER000001853, PRIMAYER000003132, PRIMAYER000004201, PRIMAYER000005921, PRIMAYER000006646, PRIMAYER000006675, PRIMAYER000009987, PRIMAYER000010690, PRIMAYER000014289, PRIMAYER000015331, PRIMAYER000015810, PRIMAYER000018835, PRIMAYER000018906, PRIMAYER000026568
OG0000081	tr|J9JP99|J9JP99_ACYPI, tr|J9JTW7|J9JTW7_ACYPI, tr|J9K4M8|J9K4M8_ACYPI, tr|X1WIQ2|X1WIQ2_ACYPI	tr|A0A7M7GSK0|A0A7M7GSK0_APIME, tr|A0A7M7GV74|A0A7M7GV74_APIME, tr|A0A7M7GW41|A0A7M7GW41_APIME, tr|A0A7M7GWH9|A0A7M7GWH9_APIME, tr|A0A7M7GWT8|A0A7M7GWT8_APIME, tr|A0A7M7GYM0|A0A7M7GYM0_APIME, tr|A0A7M7GZN8|A0A7M7GZN8_APIME, tr|A0A7M7H121|A0A7M7H121_APIME, tr|A0A7M7H1N8|A0A7M7H1N8_APIME, tr|A0A7M7H3L9|A0A7M7H3L9_APIME, tr|A0A7M7IH67|A0A7M7IH67_APIME, tr|A0A7M7IT32|A0A7M7IT32_APIME, tr|A0A7M7M4P8|A…		tr|A0A0H5S4Q5|A0A0H5S4Q5_BRUMA	sp|O18696|PDE1_CAEEL, sp|Q22000|PDE4_CAEEL, sp|Q8I0P7|PDE3_CAEEL, sp|Q9N2V9|PDE6_CAEEL, tr|B5BM35|B5BM35_CAEEL, tr|G8JYF6|G8JYF6_CAEEL, tr|Q2V4U0|Q2V4U0_CAEEL, tr|S6FCW6|S6FCW6_CAEEL, tr|U4PBF4|U4PBF4_CAEEL, tr|U4PBS8|U4PBS8_CAEEL, tr|U4PEM9|U4PEM9_CAEEL, tr|U4PM84|U4PM84_CAEEL, tr|U4PRI1|U4PRI1_CAEEL, tr|V6CIW4|V6CIW4_CAEEL	tr|A0A0R4IE93|A0A0R4IE93_DANRE, tr|A0A0R4IEP8|A0A0R4IEP8_DANRE, tr|A0A0R4IIZ3|A0A0R4IIZ3_DANRE, tr|A0A0R4IMH2|A0A0R4IMH2_DANRE, tr|A0A1D5NSM7|A0A1D5NSM7_DANRE, tr|A0A286YAM0|A0A286YAM0_DANRE, tr|A0A2R8Q3W2|A0A2R8Q3W2_DANRE, tr|A0A2R8QDA8|A0A2R8QDA8_DANRE, tr|A0A2R8QFE7|A0A2R8QFE7_DANRE, tr|A0A2R8QM15|A0A2R8QM15_DANRE, tr|A0A2R8QML5|A0A2R8QML5_DANRE, tr|A0A2R8RXK7|A0A2R8RXK7_DANRE, tr|E7EXV9|E7EXV…	sp|B7YZV4|PDE1_DROME, sp|P12252|PDE4B_DROME, sp|Q6NNF2|PDE8_DROME, sp|Q8IRU4|PDE4E_DROME, sp|Q9I7S6|PDE9A_DROME, sp|Q9W4S9|PDE4C_DROME, sp|Q9W4T4|PDE4A_DROME, tr|B7YZV1|B7YZV1_DROME, tr|B7YZV2|B7YZV2_DROME, tr|B7YZV3|B7YZV3_DROME, tr|E1JGU6|E1JGU6_DROME, tr|E2QD73|E2QD73_DROME, tr|H8F4P8|H8F4P8_DROME, tr|M9NF02|M9NF02_DROME, tr|M9PDA0|M9PDA0_DROME, tr|M9PDN2|M9PDN2_DROME, tr|Q8MLR1|Q8MLR1_DROME, …	sp|O60658|PDE8A_HUMAN, sp|O76083|PDE9A_HUMAN, sp|O95263|PDE8B_HUMAN, sp|P27815|PDE4A_HUMAN, sp|P54750|PDE1A_HUMAN, sp|Q01064|PDE1B_HUMAN, sp|Q07343|PDE4B_HUMAN, sp|Q08493|PDE4C_HUMAN, sp|Q08499|PDE4D_HUMAN, sp|Q13370|PDE3B_HUMAN, sp|Q13946|PDE7A_HUMAN, sp|Q14123|PDE1C_HUMAN, sp|Q14432|PDE3A_HUMAN, sp|Q9NP56|PDE7B_HUMAN, tr|A0A0A0MS69|A0A0A0MS69_HUMAN, tr|A0A1B0GW84|A0A1B0GW84_HUMAN, tr|A0A2R8Y4E6…	tr|E4ZUG8|E4ZUG8_LEPMJ	PPA02836, PPA17037, PPA22325, PPA24410	sp|P06776|PDE2_YEAST		tr|D8T0K1|D8T0K1_SELML, tr|D8TER4|D8TER4_SELML	tr|A0A090KWL9|A0A090KWL9_STRRB, tr|A0A090L4W1|A0A090L4W1_STRRB, tr|A0A090LDV4|A0A090LDV4_STRRB, tr|A0A090LLU9|A0A090LLU9_STRRB	tr|A0A0V1ATV9|A0A0V1ATV9_TRISP, tr|A0A0V1ATW7|A0A0V1ATW7_TRISP, tr|A0A0V1AZJ6|A0A0V1AZJ6_TRISP, tr|A0A0V1AZN2|A0A0V1AZN2_TRISP, tr|A0A0V1BCK6|A0A0V1BCK6_TRISP, tr|A0A0V1BKS3|A0A0V1BKS3_TRISP, tr|A0A0V1BKX8|A0A0V1BKX8_TRISP, tr|A0A0V1BXP5|A0A0V1BXP5_TRISP	PEXSPEC000002247, PEXSPEC000002331, PEXSPEC000002454, PEXSPEC000002866, PEXSPEC000003819, PEXSPEC000006400	PRIMAYER000001670, PRIMAYER000002705, PRIMAYER000005138, PRIMAYER000009635, PRIMAYER000016673
OG0000082	tr|J9JJR3|J9JJR3_ACYPI, tr|J9JK15|J9JK15_ACYPI, tr|J9JPI5|J9JPI5_ACYPI, tr|J9JYD0|J9JYD0_ACYPI, tr|J9K210|J9K210_ACYPI, tr|J9K292|J9K292_ACYPI, tr|J9K3G8|J9K3G8_ACYPI, tr|J9K3Q1|J9K3Q1_ACYPI, tr|X1X4Q1|X1X4Q1_ACYPI	tr|A0A7M7FYJ1|A0A7M7FYJ1_APIME, tr|A0A7M7GNW8|A0A7M7GNW8_APIME, tr|A0A7M7GPI0|A0A7M7GPI0_APIME, tr|A0A7M7GQA9|A0A7M7GQA9_APIME, tr|A0A7M7GR29|A0A7M7GR29_APIME, tr|A0A7M7IKD6|A0A7M7IKD6_APIME, tr|A0A7M7L0U7|A0A7M7L0U7_APIME, tr|A0A7M7L1P9|A0A7M7L1P9_APIME, tr|A0A7M7LIB9|A0A7M7LIB9_APIME, tr|A0A7M7LQ54|A0A7M7LQ54_APIME, tr|A0A7M7LTJ6|A0A7M7LTJ6_APIME, tr|A0A7M7M113|A0A7M7M113_APIME, tr|A0A7M7MG02|A…		tr|A0A0H5S6V6|A0A0H5S6V6_BRUMA, tr|A0A0K0JRY6|A0A0K0JRY6_BRUMA, tr|A0A1P6BKA7|A0A1P6BKA7_BRUMA, tr|A0A1P6C128|A0A1P6C128_BRUMA, tr|A0A1P6C141|A0A1P6C141_BRUMA, tr|A0A5S6PJF8|A0A5S6PJF8_BRUMA, tr|A0A5S6PJK4|A0A5S6PJK4_BRUMA, tr|A0A7I4KMW2|A0A7I4KMW2_BRUMA	sp|G5EC36|LIM7_CAEEL, sp|G5EE86|TTX3_CAEEL, sp|G5EEA1|LIM4_CAEEL, sp|P09088|MEC3_CAEEL, sp|P20154|LIN11_CAEEL, sp|P20271|HM14_CAEEL, sp|Q21192|LIM6_CAEEL, tr|A0A2C9C378|A0A2C9C378_CAEEL	sp|P52889|LHX5_DANRE, sp|P53405|ISL1_DANRE, sp|P53406|ISL2A_DANRE, sp|P53407|ISL2B_DANRE, sp|Q1LWV4|LHX9_DANRE, sp|Q90421|LHX3_DANRE, sp|Q90476|LHX1_DANRE, tr|A0A0R4ICT4|A0A0R4ICT4_DANRE, tr|A0A0R4IWT9|A0A0R4IWT9_DANRE, tr|A0A2R8QQY9|A0A2R8QQY9_DANRE, tr|A0A2U3TWB7|A0A2U3TWB7_DANRE, tr|A5PMV8|A5PMV8_DANRE, tr|B0R107|B0R107_DANRE, tr|B0S5S7|B0S5S7_DANRE, tr|E7F0K1|E7F0K1_DANRE, tr|E7F5U5|E7F5U5_DA…	sp|P29673|APTE_DROME, sp|Q8IRC7|AWH_DROME, tr|E1JGX9|E1JGX9_DROME, tr|E1JGY0|E1JGY0_DROME, tr|M9NCY1|M9NCY1_DROME, tr|M9PCA3|M9PCA3_DROME, tr|M9PD53|M9PD53_DROME, tr|M9PE75|M9PE75_DROME, tr|M9PEI5|M9PEI5_DROME, tr|M9PJE4|M9PJE4_DROME, tr|Q9V472|Q9V472_DROME, tr|Q9VJ00|Q9VJ00_DROME, tr|Q9VJ02|Q9VJ02_DROME, tr|Q9VJ37|Q9VJ37_DROME, tr|Q9VTW3|Q9VTW3_DROME, tr|Q9VTW5|Q9VTW5_DROME, tr|Q9Y0Z9|Q9Y0Z9_DRO…	sp|O60663|LMX1B_HUMAN, sp|P48742|LHX1_HUMAN, sp|P50458|LHX2_HUMAN, sp|P61371|ISL1_HUMAN, sp|Q68G74|LHX8_HUMAN, sp|Q8TE12|LMX1A_HUMAN, sp|Q969G2|LHX4_HUMAN, sp|Q96A47|ISL2_HUMAN, sp|Q9H2C1|LHX5_HUMAN, sp|Q9NQ69|LHX9_HUMAN, sp|Q9UBR4|LHX3_HUMAN, sp|Q9UPM6|LHX6_HUMAN, tr|D6RBJ1|D6RBJ1_HUMAN, tr|F1T0D7|F1T0D7_HUMAN, tr|H0YL54|H0YL54_HUMAN, tr|H0YM35|H0YM35_HUMAN, tr|H0YMH3|H0YMH3_HUMAN, tr|H0YMY8|H0Y…	tr|E5A4Y1|E5A4Y1_LEPMJ	PPA07038, PPA08807, PPA21551, PPA21651, PPA30930, ppa_stranded_DN24465_c0_g3_i2, ppa_stranded_DN28782_c0_g1_i4		sp|P40923|YOX1_SCHPO		tr|A0A090KU74|A0A090KU74_STRRB, tr|A0A090KUA6|A0A090KUA6_STRRB, tr|A0A090KV51|A0A090KV51_STRRB, tr|A0A090LFF2|A0A090LFF2_STRRB, tr|A0A090LHP5|A0A090LHP5_STRRB, tr|A0A090MV05|A0A090MV05_STRRB, tr|A0A090MXS8|A0A090MXS8_STRRB, tr|A0A090MYN7|A0A090MYN7_STRRB	tr|A0A0V1AMV8|A0A0V1AMV8_TRISP, tr|A0A0V1AY58|A0A0V1AY58_TRISP, tr|A0A0V1B4S7|A0A0V1B4S7_TRISP, tr|A0A0V1B4T0|A0A0V1B4T0_TRISP, tr|A0A0V1BAA3|A0A0V1BAA3_TRISP, tr|A0A0V1BGN3|A0A0V1BGN3_TRISP	PEXSPEC000002401, PEXSPEC000003422, PEXSPEC000004723, PEXSPEC000017392, PEXSPEC000021095, PEXSPEC000021895, PEXSPEC000023514, PEXSPEC000023665	PRIMAYER000001943, PRIMAYER000004585, PRIMAYER000006754, PRIMAYER000007715, PRIMAYER000008980, PRIMAYER000009576, PRIMAYER000015976
OG0000083	tr|J9JPD5|J9JPD5_ACYPI, tr|J9KAH3|J9KAH3_ACYPI, tr|X1WIG7|X1WIG7_ACYPI	tr|A0A7M7GP90|A0A7M7GP90_APIME, tr|A0A7M7GSX8|A0A7M7GSX8_APIME, tr|A0A7M7IGI8|A0A7M7IGI8_APIME, tr|A0A7M7KYZ1|A0A7M7KYZ1_APIME, tr|A0A7M7KZ10|A0A7M7KZ10_APIME, tr|A0A7M7KZV7|A0A7M7KZV7_APIME, tr|A0A7M7L1H3|A0A7M7L1H3_APIME, tr|A0A7M7L4V6|A0A7M7L4V6_APIME, tr|A0A7M7L5A6|A0A7M7L5A6_APIME, tr|A0A7M7LMS0|A0A7M7LMS0_APIME, tr|A0A7M7MK61|A0A7M7MK61_APIME, tr|A0A7M7R7G5|A0A7M7R7G5_APIME	sp|O22824|FH2_ARATH, sp|P0C5K2|FH15A_ARATH, sp|P0C5K3|FH15B_ARATH, sp|P0C5K4|FH21A_ARATH, sp|P0C5K5|FH21B_ARATH, sp|Q8GX37|FH9_ARATH, sp|Q9C6S1|FH14_ARATH, sp|Q9C7S1|FH12_ARATH, sp|Q9FF14|FH19_ARATH, sp|Q9FF15|FH16_ARATH, sp|Q9FLQ7|FH20_ARATH, sp|Q9LH02|FH17_ARATH, sp|Q9LVN1|FH13_ARATH, sp|Q9MA60|FH11_ARATH, sp|Q9SE97|FH1_ARATH, sp|Q9SK28|FH18_ARATH, sp|Q9SRR2|FH10_ARATH, tr|A0A1I9LNY7|A0A1I9LNY7…	tr|A0A5S6P987|A0A5S6P987_BRUMA, tr|A0A5S6P989|A0A5S6P989_BRUMA, tr|A0A5S6P994|A0A5S6P994_BRUMA, tr|A0A5S6P9A1|A0A5S6P9A1_BRUMA, tr|A0A5S6P9A8|A0A5S6P9A8_BRUMA, tr|A0A5S6PSZ3|A0A5S6PSZ3_BRUMA, tr|A0A5S6PT14|A0A5S6PT14_BRUMA, tr|A0A7I4KHC7|A0A7I4KHC7_BRUMA, tr|A0A7I4NLS8|A0A7I4NLS8_BRUMA	tr|A0A0K3ASL6|A0A0K3ASL6_CAEEL, tr|A0A0K3AXY1|A0A0K3AXY1_CAEEL, tr|A0A7R9SVK3|A0A7R9SVK3_CAEEL, tr|D6VPA1|D6VPA1_CAEEL, tr|H2KYI3|H2KYI3_CAEEL, tr|Q7JP75|Q7JP75_CAEEL, tr|Q9BL72|Q9BL72_CAEEL	sp|Q6NXC0|FMNL3_DANRE, tr|A0A0G2KJ05|A0A0G2KJ05_DANRE, tr|A0A0R4IER9|A0A0R4IER9_DANRE, tr|A0A286Y857|A0A286Y857_DANRE, tr|A0A2R8Q7Y7|A0A2R8Q7Y7_DANRE, tr|A0A2R8QDH2|A0A2R8QDH2_DANRE, tr|A0A2R8QIB1|A0A2R8QIB1_DANRE, tr|A0A2R8QKQ8|A0A2R8QKQ8_DANRE, tr|A0A2R8QRD9|A0A2R8QRD9_DANRE, tr|A0A2R8RUR1|A0A2R8RUR1_DANRE, tr|A0A2R8RUZ1|A0A2R8RUZ1_DANRE, tr|A0A2R8RYU9|A0A2R8RYU9_DANRE, tr|B3DJI0|B3DJI0_DANRE, …	sp|P48608|DIA_DROME, sp|Q9VUC6|FRL_DROME, tr|D1Z399|D1Z399_DROME, tr|M9MSM5|M9MSM5_DROME, tr|M9NCZ5|M9NCZ5_DROME, tr|M9PDV1|M9PDV1_DROME, tr|Q7YZA4|Q7YZA4_DROME, tr|Q8IRY0|Q8IRY0_DROME	sp|O60610|DIAP1_HUMAN, sp|O60879|DIAP2_HUMAN, sp|O95466|FMNL1_HUMAN, sp|Q86T65|DAAM2_HUMAN, sp|Q8IVF7|FMNL3_HUMAN, sp|Q96PY5|FMNL2_HUMAN, sp|Q9NSV4|DIAP3_HUMAN, sp|Q9Y4D1|DAAM1_HUMAN, tr|A0A0J9YYF7|A0A0J9YYF7_HUMAN, tr|A0A2R8Y5N1|A0A2R8Y5N1_HUMAN, tr|C9IZY8|C9IZY8_HUMAN, tr|F8W1F5|F8W1F5_HUMAN, tr|H7C2W8|H7C2W8_HUMAN, tr|K7EJE6|K7EJE6_HUMAN, tr|K7EK60|K7EK60_HUMAN, tr|K7EMY8|K7EMY8_HUMAN, tr|K7ER…	tr|E5A0B8|E5A0B8_LEPMJ	PPA02927, PPA14536, PPA18277, ppa_stranded_DN28904_c1_g1_i5	sp|P40450|BNR1_YEAST, sp|P41832|BNI1_YEAST	sp|O94532|FOR3_SCHPO, sp|Q10059|CDC12_SCHPO, sp|Q10719|FUS1_SCHPO	tr|D8QPM1|D8QPM1_SELML, tr|D8QPM4|D8QPM4_SELML, tr|D8QPN4|D8QPN4_SELML, tr|D8QS90|D8QS90_SELML, tr|D8R1F5|D8R1F5_SELML, tr|D8SKU3|D8SKU3_SELML, tr|D8SKV3|D8SKV3_SELML	tr|A0A090L7Z6|A0A090L7Z6_STRRB, tr|A0A090LC28|A0A090LC28_STRRB, tr|A0A090LI36|A0A090LI36_STRRB, tr|A0A090LKV3|A0A090LKV3_STRRB	tr|A0A0V1B7M0|A0A0V1B7M0_TRISP, tr|A0A0V1BXD3|A0A0V1BXD3_TRISP, tr|A0A0V1BXG4|A0A0V1BXG4_TRISP, tr|A0A0V1BY55|A0A0V1BY55_TRISP, tr|A0A0V1BY67|A0A0V1BY67_TRISP, tr|A0A0V1BYB9|A0A0V1BYB9_TRISP, tr|A0A0V1BYE1|A0A0V1BYE1_TRISP	PEXSPEC000002810, PEXSPEC000007763, PEXSPEC000008413, PEXSPEC000009871, PEXSPEC000019858	PRIMAYER000000919, PRIMAYER000001011, PRIMAYER000001089, PRIMAYER000002094, PRIMAYER000005821, PRIMAYER000012601
OG0000084	tr|C4WUY7|C4WUY7_ACYPI, tr|J9KAR0|J9KAR0_ACYPI	tr|A0A7M7KZ02|A0A7M7KZ02_APIME, tr|A0A7M7RAC0|A0A7M7RAC0_APIME, tr|A0A7M7SRR9|A0A7M7SRR9_APIME	sp|O82330|SOT10_ARATH, sp|P52839|SOT12_ARATH, sp|Q8GZ53|SOT14_ARATH, sp|Q8L5A7|SOT15_ARATH, sp|Q8RUC1|SOT4_ARATH, sp|Q8RV79|SOT11_ARATH, sp|Q9C9C9|SOT18_ARATH, sp|Q9C9D0|SOT16_ARATH, sp|Q9FG94|SOT1_ARATH, sp|Q9FX55|SOT9_ARATH, sp|Q9FX56|SOT8_ARATH, sp|Q9FZ80|SOT17_ARATH, sp|Q9FZ91|SOT7_ARATH, sp|Q9M1V1|SOT6_ARATH, sp|Q9M1V2|SOT5_ARATH, sp|Q9SD25|SOT2_ARATH, sp|Q9STQ6|SOT3_ARATH, sp|Q9ZPQ5|SOT13_A…	tr|A0A5S6PUZ6|A0A5S6PUZ6_BRUMA	sp|Q9U2Z2|SSU1_CAEEL	sp|F1QYJ6|ST6B1_DANRE, sp|Q6PH37|ST1S1_DANRE, sp|Q7T2V2|ST1S3_DANRE, sp|Q7ZUS4|ST2S2_DANRE, tr|A0A0R4ICJ4|A0A0R4ICJ4_DANRE, tr|A0A0R4IT32|A0A0R4IT32_DANRE, tr|A0A2R8QKN1|A0A2R8QKN1_DANRE, tr|A0A2R8RN27|A0A2R8RN27_DANRE, tr|A4FUP0|A4FUP0_DANRE, tr|B0R136|B0R136_DANRE, tr|B0R137|B0R137_DANRE, tr|B0R138|B0R138_DANRE, tr|B0UXT7|B0UXT7_DANRE, tr|E7F734|E7F734_DANRE, tr|E9QHT8|E9QHT8_DANRE, tr|F1QBS7|F…	tr|A1Z9J8|A1Z9J8_DROME, tr|Q9VHH0|Q9VHH0_DROME, tr|Q9W1L8|Q9W1L8_DROME	sp|O00204|ST2B1_HUMAN, sp|O00338|ST1C2_HUMAN, sp|O43704|ST1B1_HUMAN, sp|O75897|ST1C4_HUMAN, sp|P0DMM9|ST1A3_HUMAN, sp|P0DMN0|ST1A4_HUMAN, sp|P49888|ST1E1_HUMAN, sp|P50225|ST1A1_HUMAN, sp|P50226|ST1A2_HUMAN, sp|Q06520|ST2A1_HUMAN, sp|Q6IMI4|ST6B1_HUMAN, sp|Q6IMI6|ST1C3_HUMAN, sp|Q9BR01|ST4A1_HUMAN, tr|A0A0A6YYL2|A0A0A6YYL2_HUMAN, tr|A0A0C4DG03|A0A0C4DG03_HUMAN, tr|A0A7I2V2T5|A0A7I2V2T5_HUMAN, tr|A…		PPA00693, PPA06620, PPA12547, PPA16538, PPA20882, PPA22156, PPA22912, PPA41942, seq5				tr|A0A090L1B8|A0A090L1B8_STRRB, tr|A0A090L4R9|A0A090L4R9_STRRB, tr|A0A090LJ86|A0A090LJ86_STRRB, tr|A0A090LJU8|A0A090LJU8_STRRB, tr|A0A090LK44|A0A090LK44_STRRB, tr|A0A090LPG1|A0A090LPG1_STRRB, tr|A0A090LR52|A0A090LR52_STRRB	tr|A0A0V1B144|A0A0V1B144_TRISP	PEXSPEC000001717, PEXSPEC000001836, PEXSPEC000002304, PEXSPEC000003504, PEXSPEC000005111, PEXSPEC000005823, PEXSPEC000006679, PEXSPEC000008987, PEXSPEC000009034, PEXSPEC000009454, PEXSPEC000009595, PEXSPEC000009632, PEXSPEC000013923, PEXSPEC000024771, PEXSPEC000030452, PEXSPEC000031629	PRIMAYER000000534, PRIMAYER000000979, PRIMAYER000001274, PRIMAYER000001385, PRIMAYER000002396, PRIMAYER000002441, PRIMAYER000002459, PRIMAYER000002501, PRIMAYER000002619, PRIMAYER000003495, PRIMAYER000010109, PRIMAYER000010309, PRIMAYER000013540, PRIMAYER000014404, PRIMAYER000018945, PRIMAYER000021050, PRIMAYER000021427, PRIMAYER000024216, PRIMAYER000025425, PRIMAYER000026621, PRIMAYER000029101, …
OG0000085	tr|J9JLB9|J9JLB9_ACYPI, tr|J9JN47|J9JN47_ACYPI, tr|J9JN83|J9JN83_ACYPI, tr|J9JQW1|J9JQW1_ACYPI, tr|J9JSM4|J9JSM4_ACYPI, tr|J9JTG7|J9JTG7_ACYPI, tr|J9JUR6|J9JUR6_ACYPI, tr|J9JUW0|J9JUW0_ACYPI, tr|J9JWZ1|J9JWZ1_ACYPI, tr|J9JXS6|J9JXS6_ACYPI, tr|J9K0H2|J9K0H2_ACYPI, tr|J9K1L7|J9K1L7_ACYPI, tr|J9K312|J9K312_ACYPI, tr|J9K4G7|J9K4G7_ACYPI, tr|J9K5D8|J9K5D8_ACYPI, tr|J9K7D4|J9K7D4_ACYPI, tr|J9K7F6|J9K7F…	tr|A0A7M6UQ04|A0A7M6UQ04_APIME, tr|A0A7M7FXZ3|A0A7M7FXZ3_APIME, tr|A0A7M7GZ98|A0A7M7GZ98_APIME, tr|A0A7M7L9B2|A0A7M7L9B2_APIME, tr|A0A7M7MS18|A0A7M7MS18_APIME, tr|A0A7M7MS86|A0A7M7MS86_APIME, tr|A0A7M7MSC1|A0A7M7MSC1_APIME, tr|D9MWM7|D9MWM7_APIME, tr|D9MWM8|D9MWM8_APIME, tr|D9MX50|D9MX50_APIME, tr|D9MX52|D9MX52_APIME	sp|B9TSP7|FACR6_ARATH, sp|Q08891|FACR2_ARATH, sp|Q0WRB0|FACR5_ARATH, sp|Q1PEI6|FACR8_ARATH, sp|Q39152|FACR1_ARATH, sp|Q93ZB9|FACR3_ARATH, sp|Q9FMQ9|FACR7_ARATH, sp|Q9LXN3|FACR4_ARATH, tr|A0A1I9LMU0|A0A1I9LMU0_ARATH, tr|A0A1I9LRC0|A0A1I9LRC0_ARATH, tr|A0A1I9LRC1|A0A1I9LRC1_ARATH, tr|A0A1I9LRL6|A0A1I9LRL6_ARATH, tr|A0A1P8B726|A0A1P8B726_ARATH, tr|A0A1P8BDD4|A0A1P8BDD4_ARATH, tr|A0A1P8BF09|A0A1P8BF0…	tr|A0A0K0JQW4|A0A0K0JQW4_BRUMA	tr|Q9TZL9|Q9TZL9_CAEEL	tr|A0A0R4ICF6|A0A0R4ICF6_DANRE, tr|A2CET8|A2CET8_DANRE, tr|A2CET9|A2CET9_DANRE, tr|F1QSU9|F1QSU9_DANRE, tr|F1R6R6|F1R6R6_DANRE, tr|F1R7H9|F1R7H9_DANRE, tr|Q1L8Q4|Q1L8Q4_DANRE	sp|A1ZAI3|FACR2_DROME, sp|A1ZAI5|FACR1_DROME, sp|Q8MS59|WAT_DROME, sp|Q960W6|FACR3_DROME, tr|A0A0B4LFD0|A0A0B4LFD0_DROME, tr|A8JNC9|A8JNC9_DROME, tr|E1JH83|E1JH83_DROME, tr|E2QCY5|E2QCY5_DROME, tr|Q0E8W1|Q0E8W1_DROME, tr|Q7K3T3|Q7K3T3_DROME, tr|Q8MMC6|Q8MMC6_DROME, tr|Q95T70|Q95T70_DROME, tr|Q9VCF6|Q9VCF6_DROME, tr|Q9VDS1|Q9VDS1_DROME, tr|Q9VES5|Q9VES5_DROME, tr|Q9VES6|Q9VES6_DROME, tr|Q9VES7|Q9V…	sp|Q8WVX9|FACR1_HUMAN, sp|Q96K12|FACR2_HUMAN, tr|A0A8I5KQJ4|A0A8I5KQJ4_HUMAN, tr|A0A8I5KS86|A0A8I5KS86_HUMAN, tr|A0A8I5KXF4|A0A8I5KXF4_HUMAN, tr|E9PNW8|E9PNW8_HUMAN, tr|E9PPB8|E9PPB8_HUMAN, tr|F8VPF2|F8VPF2_HUMAN, tr|H0YHP1|H0YHP1_HUMAN, tr|H0YIE0|H0YIE0_HUMAN		Contig0-snapTAU.780, Contig28-snapTAU.269, Contig28-snapTAU.271, Contig52-snapTAU.118, Contig52-snapTAU.119, PPA00980, PPA19652, PPA27923, PPA34782, PPA40983, PPA41828, ppa_stranded_DN28339_c2_g4_i2, ppa_stranded_DN28339_c2_g6_i1, ppa_stranded_DN29322_c0_g1_i1			tr|D8QQX1|D8QQX1_SELML, tr|D8QWG5|D8QWG5_SELML, tr|D8R812|D8R812_SELML, tr|D8RU98|D8RU98_SELML	tr|A0A090KW62|A0A090KW62_STRRB		PEXSPEC000001278, PEXSPEC000003098, PEXSPEC000004129, PEXSPEC000005083, PEXSPEC000005315, PEXSPEC000006812, PEXSPEC000008828, PEXSPEC000014468, PEXSPEC000018331, PEXSPEC000022722, PEXSPEC000027712, PEXSPEC000029787	PRIMAYER000000413, PRIMAYER000000704, PRIMAYER000001262, PRIMAYER000001422, PRIMAYER000001565, PRIMAYER000004551, PRIMAYER000006113, PRIMAYER000007078, PRIMAYER000007646, PRIMAYER000010388, PRIMAYER000016030, PRIMAYER000032341
OG0000086	tr|J9JLX4|J9JLX4_ACYPI, tr|J9JQ55|J9JQ55_ACYPI, tr|J9K0P1|J9K0P1_ACYPI, tr|J9K8M2|J9K8M2_ACYPI, tr|J9KIG7|J9KIG7_ACYPI, tr|J9KYZ2|J9KYZ2_ACYPI, tr|X1X229|X1X229_ACYPI, tr|X1XTD4|X1XTD4_ACYPI	tr|A0A7M7FYE7|A0A7M7FYE7_APIME, tr|A0A7M7FZF4|A0A7M7FZF4_APIME, tr|A0A7M7G9Z1|A0A7M7G9Z1_APIME, tr|A0A7M7IFT9|A0A7M7IFT9_APIME, tr|A0A7M7LMB5|A0A7M7LMB5_APIME, tr|A0A7M7LNV3|A0A7M7LNV3_APIME, tr|A0A7M7MMD0|A0A7M7MMD0_APIME, tr|A0A7M7MQF0|A0A7M7MQF0_APIME, tr|A0A7M7R5J4|A0A7M7R5J4_APIME		tr|A0A0I9N4W9|A0A0I9N4W9_BRUMA, tr|A0A5S6PF58|A0A5S6PF58_BRUMA, tr|A0A5S6PIX4|A0A5S6PIX4_BRUMA, tr|A0A5S6PIX6|A0A5S6PIX6_BRUMA, tr|A0A7I4KHT8|A0A7I4KHT8_BRUMA, tr|A0A7I4KJ21|A0A7I4KJ21_BRUMA	sp|Q10462|CAH5_CAEEL, sp|Q18932|CAH2_CAEEL, sp|Q20781|CAH1_CAEEL, sp|Q27504|CAH3_CAEEL, tr|A0A131MB23|A0A131MB23_CAEEL, tr|O02637|O02637_CAEEL, tr|Q21614|Q21614_CAEEL, tr|Q8WQD8|Q8WQD8_CAEEL	sp|Q92051|CAHZ_DANRE, tr|A0A0J9YJ49|A0A0J9YJ49_DANRE, tr|A0A0R4IDH9|A0A0R4IDH9_DANRE, tr|A0A0R4IFK1|A0A0R4IFK1_DANRE, tr|A0A0R4IHP7|A0A0R4IHP7_DANRE, tr|A0A0R4IXD2|A0A0R4IXD2_DANRE, tr|A0A2R8PW84|A0A2R8PW84_DANRE, tr|A0A2R8Q1G2|A0A2R8Q1G2_DANRE, tr|A0A2R8Q9J2|A0A2R8Q9J2_DANRE, tr|A0A2R8RPE8|A0A2R8RPE8_DANRE, tr|A8KB74|A8KB74_DANRE, tr|A8KC11|A8KC11_DANRE, tr|B0V1F9|B0V1F9_DANRE, tr|E7EYF2|E7EYF2_…	tr|A0A0B4LHX0|A0A0B4LHX0_DROME, tr|A0A0B4LHX8|A0A0B4LHX8_DROME, tr|C8VV79|C8VV79_DROME, tr|M9PF87|M9PF87_DROME, tr|Q4V4S9|Q4V4S9_DROME, tr|Q8IMV4|Q8IMV4_DROME, tr|Q9V396|Q9V396_DROME, tr|Q9V9Y6|Q9V9Y6_DROME, tr|Q9V9Y7|Q9V9Y7_DROME, tr|Q9V9Y8|Q9V9Y8_DROME, tr|Q9VB76|Q9VB76_DROME, tr|Q9VH26|Q9VH26_DROME, tr|Q9VTU8|Q9VTU8_DROME, tr|Q9W316|Q9W316_DROME, tr|Q9W3C8|Q9W3C8_DROME, tr|Q9W3P7|Q9W3P7_DROME	sp|O43570|CAH12_HUMAN, sp|O75493|CAH11_HUMAN, sp|P00915|CAH1_HUMAN, sp|P00918|CAH2_HUMAN, sp|P07451|CAH3_HUMAN, sp|P22748|CAH4_HUMAN, sp|P35218|CAH5A_HUMAN, sp|P35219|CAH8_HUMAN, sp|P43166|CAH7_HUMAN, sp|Q16790|CAH9_HUMAN, sp|Q8N1Q1|CAH13_HUMAN, sp|Q9NS85|CAH10_HUMAN, sp|Q9ULX7|CAH14_HUMAN, sp|Q9Y2D0|CAH5B_HUMAN, tr|A0A3B3IRX9|A0A3B3IRX9_HUMAN, tr|B3KUB4|B3KUB4_HUMAN, tr|E5RFE7|E5RFE7_HUMAN, tr|E…		PPA06468, PPA12113, PPA16120, PPA17436, PPA17437, ppa_stranded_DN25780_c0_g1_i1			tr|D8SY70|D8SY70_SELML	tr|A0A090KUC2|A0A090KUC2_STRRB, tr|A0A090KZN9|A0A090KZN9_STRRB, tr|A0A090L375|A0A090L375_STRRB, tr|A0A090LCS7|A0A090LCS7_STRRB	tr|A0A0V1AZ53|A0A0V1AZ53_TRISP, tr|A0A0V1AZ78|A0A0V1AZ78_TRISP, tr|A0A0V1B1V1|A0A0V1B1V1_TRISP, tr|A0A0V1B3B2|A0A0V1B3B2_TRISP, tr|A0A0V1BC16|A0A0V1BC16_TRISP, tr|A0A0V1BCN8|A0A0V1BCN8_TRISP, tr|A0A0V1BTM4|A0A0V1BTM4_TRISP, tr|A0A0V1BUE9|A0A0V1BUE9_TRISP, tr|A0A0V1BUK6|A0A0V1BUK6_TRISP, tr|A0A0V1BUN3|A0A0V1BUN3_TRISP	PEXSPEC000000433, PEXSPEC000006325, PEXSPEC000011857, PEXSPEC000012830, PEXSPEC000014781, PEXSPEC000015037, PEXSPEC000015286, PEXSPEC000024312	PRIMAYER000000733, PRIMAYER000001058, PRIMAYER000004105, PRIMAYER000005855, PRIMAYER000007888, PRIMAYER000009509, PRIMAYER000011385, PRIMAYER000013937
OG0000087	tr|J9JIP5|J9JIP5_ACYPI, tr|J9JLD6|J9JLD6_ACYPI, tr|J9JRI2|J9JRI2_ACYPI, tr|J9K1U5|J9K1U5_ACYPI, tr|J9K7N1|J9K7N1_ACYPI, tr|X1WSI9|X1WSI9_ACYPI	sp|C9WMM5|VCP_APIME, tr|A0A7M7M5C7|A0A7M7M5C7_APIME	sp|O04084|SCP31_ARATH, sp|O23364|SCP30_ARATH, sp|O82229|SCP23_ARATH, sp|P32826|SCP49_ARATH, sp|Q0WPR4|SCP34_ARATH, sp|Q0WRX3|SCP40_ARATH, sp|Q1PF08|SCP22_ARATH, sp|Q4PSY2|SCP32_ARATH, sp|Q56WF8|SCP48_ARATH, sp|Q84W27|SCP43_ARATH, sp|Q84WF0|SCP37_ARATH, sp|Q8L7B2|SCP20_ARATH, sp|Q8L9Y0|SCP25_ARATH, sp|Q8S8K6|SCP28_ARATH, sp|Q8VY01|SCP46_ARATH, sp|Q93Y09|SCP45_ARATH, sp|Q949Q7|SCP29_ARATH, sp|Q9FFB…	tr|A0A0J9XPA0|A0A0J9XPA0_BRUMA, tr|A0A0K0JCP1|A0A0K0JCP1_BRUMA	sp|P52714|CTS32_CAEEL, sp|P52715|CTS12_CAEEL, sp|P52716|CTS31_CAEEL, sp|P52717|CTS11_CAEEL, sp|Q09991|CTS41_CAEEL, tr|K8ESM2|K8ESM2_CAEEL, tr|O76725|O76725_CAEEL	tr|A0A0R4ILY1|A0A0R4ILY1_DANRE, tr|F1QYP6|F1QYP6_DANRE, tr|Q7ZU43|Q7ZU43_DANRE	tr|Q9VDT5|Q9VDT5_DROME	sp|P10619|PPGB_HUMAN, sp|Q9H3G5|CPVL_HUMAN, tr|A0A7I2V2E2|A0A7I2V2E2_HUMAN, tr|A0A7I2V3B2|A0A7I2V3B2_HUMAN, tr|A0A7I2V3M2|A0A7I2V3M2_HUMAN, tr|A0A7I2V4D1|A0A7I2V4D1_HUMAN, tr|A0A7I2V4K5|A0A7I2V4K5_HUMAN, tr|A0A7I2V4Q9|A0A7I2V4Q9_HUMAN, tr|A0A7I2V4R8|A0A7I2V4R8_HUMAN, tr|A0A7I2YQT8|A0A7I2YQT8_HUMAN, tr|C9J6L4|C9J6L4_HUMAN, tr|C9JI22|C9JI22_HUMAN, tr|C9JLV0|C9JLV0_HUMAN, tr|H7C0X5|H7C0X5_HUMAN, tr|…	sp|E5A7I6|CBPYA_LEPMJ, sp|E5R540|KEX1_LEPMJ	Contig1-snapTAU.557, Iso_D.9184.1, PPA00315, PPA20917, PPA35412, ppa_stranded_DN25119_c0_g1_i1	sp|P00729|CBPY_YEAST, sp|P09620|KEX1_YEAST, sp|P38109|ATG42_YEAST	sp|O13849|CBPY_SCHPO, sp|O60123|KEX1_SCHPO	tr|D8QPJ4|D8QPJ4_SELML, tr|D8QPP9|D8QPP9_SELML, tr|D8QR91|D8QR91_SELML, tr|D8QU23|D8QU23_SELML, tr|D8QV65|D8QV65_SELML, tr|D8QWE8|D8QWE8_SELML, tr|D8QWK4|D8QWK4_SELML, tr|D8QYS4|D8QYS4_SELML, tr|D8QZ16|D8QZ16_SELML, tr|D8QZD3|D8QZD3_SELML, tr|D8QZD5|D8QZD5_SELML, tr|D8QZD6|D8QZD6_SELML, tr|D8R643|D8R643_SELML, tr|D8R6P5|D8R6P5_SELML, tr|D8RA44|D8RA44_SELML, tr|D8RAD3|D8RAD3_SELML, tr|D8RJL0|D8RJL…	tr|A0A090LC41|A0A090LC41_STRRB, tr|A0A090LQ52|A0A090LQ52_STRRB, tr|A0A090LTV5|A0A090LTV5_STRRB, tr|A0A090MPP6|A0A090MPP6_STRRB	tr|A0A0V0YZS7|A0A0V0YZS7_TRISP	PEXSPEC000004999, PEXSPEC000005702, PEXSPEC000007766, PEXSPEC000009466, PEXSPEC000014149, PEXSPEC000017708, PEXSPEC000019601, PEXSPEC000020960, PEXSPEC000021085, PEXSPEC000024403	PRIMAYER000000932, PRIMAYER000003286, PRIMAYER000007764, PRIMAYER000008816, PRIMAYER000010549
OG0000088	tr|J9KAT7|J9KAT7_ACYPI, tr|J9KMJ3|J9KMJ3_ACYPI	tr|A0A7M7LKB3|A0A7M7LKB3_APIME, tr|A0A7M7MNN0|A0A7M7MNN0_APIME, tr|A0A7M7MNR8|A0A7M7MNR8_APIME, tr|A0A7M7MNS7|A0A7M7MNS7_APIME	tr|Q9SQV0|Q9SQV0_ARATH	tr|A0A0H5S8P6|A0A0H5S8P6_BRUMA, tr|A0A0K0JCS9|A0A0K0JCS9_BRUMA, tr|A0A0K0JPH5|A0A0K0JPH5_BRUMA, tr|A0A1P6CHG4|A0A1P6CHG4_BRUMA	sp|G5EEE5|ELO1_CAEEL, sp|P49191|ELO3_CAEEL, sp|Q03574|ELO4_CAEEL, sp|Q20300|ELO5_CAEEL, sp|Q20303|ELO6_CAEEL, sp|Q9XVQ9|ELO2_CAEEL, tr|Q20904|Q20904_CAEEL, tr|Q9NAC6|Q9NAC6_CAEEL	sp|Q6PC64|ELOV6_DANRE, tr|A0A140LGR3|A0A140LGR3_DANRE, tr|A0A2R8Q463|A0A2R8Q463_DANRE, tr|B8JK95|B8JK95_DANRE, tr|E7FFN9|E7FFN9_DANRE	sp|Q9VV87|ELOV6_DROME	sp|Q9H5J4|ELOV6_HUMAN, sp|Q9HB03|ELOV3_HUMAN, tr|D6RBP4|D6RBP4_HUMAN, tr|D6RCU0|D6RCU0_HUMAN, tr|D6RHI2|D6RHI2_HUMAN	tr|E5A777|E5A777_LEPMJ, tr|E5AER7|E5AER7_LEPMJ	Contig28-snapTAU.267, Contig42-snapTAU.246, Contig42-snapTAU.57, Contig52-snapTAU.117, PPA02334, PPA03023, PPA03356, PPA03658, PPA03661, PPA05829, PPA07280, PPA10949, PPA10951, PPA15347, PPA19512, PPA23203, PPA32388, PPA33962, PPA34200, PPA36283, PPA36530, PPA36551, PPA40493, PPA40776, PPA40803, PPA41079, PPA41248, PPA41587, PPA45694, ppa_stranded_DN24039_c0_g1_i1, ppa_stranded_DN29774_c1_g2_i1, …	sp|P25358|ELO2_YEAST, sp|P39540|ELO1_YEAST, sp|P40319|ELO3_YEAST	sp|Q7LKX0|ELOH2_SCHPO, sp|Q9UTF7|ELOH1_SCHPO	tr|D8RFX0|D8RFX0_SELML, tr|D8S9U0|D8S9U0_SELML, tr|D8TBF2|D8TBF2_SELML	tr|A0A090L7T7|A0A090L7T7_STRRB, tr|A0A090LB02|A0A090LB02_STRRB, tr|A0A090LED8|A0A090LED8_STRRB, tr|A0A090LM47|A0A090LM47_STRRB, tr|A0A090LRL9|A0A090LRL9_STRRB, tr|A0A090LUF6|A0A090LUF6_STRRB	tr|A0A0V1B104|A0A0V1B104_TRISP, tr|E5S1I7|E5S1I7_TRISP	PEXSPEC000000970, PEXSPEC000001196, PEXSPEC000001709, PEXSPEC000001882, PEXSPEC000002389, PEXSPEC000003537, PEXSPEC000004320, PEXSPEC000004405, PEXSPEC000005686, PEXSPEC000006705, PEXSPEC000006717, PEXSPEC000007033, PEXSPEC000007815, PEXSPEC000008463, PEXSPEC000008610, PEXSPEC000010959, PEXSPEC000011377, PEXSPEC000011435, PEXSPEC000011823, PEXSPEC000012482, PEXSPEC000016145, PEXSPEC000017235, PEX…	PRIMAYER000000656, PRIMAYER000000838, PRIMAYER000000859, PRIMAYER000000925, PRIMAYER000001329, PRIMAYER000001550, PRIMAYER000002318, PRIMAYER000002420, PRIMAYER000002804, PRIMAYER000003106, PRIMAYER000003930, PRIMAYER000005152, PRIMAYER000006571, PRIMAYER000006662, PRIMAYER000007145, PRIMAYER000007250, PRIMAYER000007690, PRIMAYER000008226, PRIMAYER000009105, PRIMAYER000009920, PRIMAYER000010903, …
OG0000089	tr|J9JRS3|J9JRS3_ACYPI, tr|J9JS09|J9JS09_ACYPI, tr|J9K473|J9K473_ACYPI, tr|J9K5U1|J9K5U1_ACYPI, tr|J9K757|J9K757_ACYPI, tr|X1XI41|X1XI41_ACYPI	tr|A0A7M7IFZ3|A0A7M7IFZ3_APIME, tr|A0A7M7IHM1|A0A7M7IHM1_APIME, tr|A0A7M7L4Y6|A0A7M7L4Y6_APIME, tr|A0A7M7L5H8|A0A7M7L5H8_APIME, tr|A0A7M7M4L0|A0A7M7M4L0_APIME, tr|A0A7M7MGQ3|A0A7M7MGQ3_APIME, tr|A0A7M7MGQ7|A0A7M7MGQ7_APIME, tr|A0A7M7MKP4|A0A7M7MKP4_APIME, tr|A0A7M7MMZ9|A0A7M7MMZ9_APIME, tr|A0EIZ1|A0EIZ1_APIME, tr|A0EIZ2|A0EIZ2_APIME, tr|A0EIZ3|A0EIZ3_APIME, tr|A0EIZ4|A0EIZ4_APIME, tr|A0EIZ8|A0EIZ…		tr|A0A1P6C5A7|A0A1P6C5A7_BRUMA	sp|P48181|ACH2_CAEEL, sp|P48182|ACR2_CAEEL, sp|Q23022|ACH5_CAEEL, sp|Q27218|ACH7_CAEEL, sp|Q93149|ACR3_CAEEL, sp|Q9N587|ACH6_CAEEL, tr|A0A0K3ATC5|A0A0K3ATC5_CAEEL, tr|C6KRN0|C6KRN0_CAEEL, tr|G5EDF1|G5EDF1_CAEEL, tr|Q23355|Q23355_CAEEL, tr|Q93329|Q93329_CAEEL, tr|Q9N4M3|Q9N4M3_CAEEL	sp|Q98880|ACHA_DANRE, tr|A0A0R4IBV7|A0A0R4IBV7_DANRE, tr|A0A0R4IEE6|A0A0R4IEE6_DANRE, tr|A0A0R4ISQ3|A0A0R4ISQ3_DANRE, tr|A0A0R4IZ28|A0A0R4IZ28_DANRE, tr|A0A2R8Q5R6|A0A2R8Q5R6_DANRE, tr|A0A2R8Q8W0|A0A2R8Q8W0_DANRE, tr|A0A2R8Q969|A0A2R8Q969_DANRE, tr|A0A2R8QBI2|A0A2R8QBI2_DANRE, tr|A0A2R8QCV8|A0A2R8QCV8_DANRE, tr|A0A2R8QEN3|A0A2R8QEN3_DANRE, tr|E7F4S7|E7F4S7_DANRE, tr|E7F8A2|E7F8A2_DANRE, tr|E9QCW8…	sp|P04755|ACH3_DROME, sp|P09478|ACH1_DROME, sp|P17644|ACH2_DROME, sp|P25162|ACH4_DROME, tr|A0A0B4KGU3|A0A0B4KGU3_DROME, tr|A0A0B4KHE6|A0A0B4KHE6_DROME, tr|A0A0S0WNY8|A0A0S0WNY8_DROME, tr|A8JNX5|A8JNX5_DROME, tr|M9NE13|M9NE13_DROME, tr|M9PDC9|M9PDC9_DROME, tr|Q95RL8|Q95RL8_DROME, tr|Q9VZC4|Q9VZC4_DROME, tr|Q9W3G6|Q9W3G6_DROME	sp|P02708|ACHA_HUMAN, sp|P17787|ACHB2_HUMAN, sp|P30532|ACHA5_HUMAN, sp|P30926|ACHB4_HUMAN, sp|P32297|ACHA3_HUMAN, sp|P43681|ACHA4_HUMAN, sp|Q05901|ACHB3_HUMAN, sp|Q15822|ACHA2_HUMAN, sp|Q15825|ACHA6_HUMAN, sp|Q9GZZ6|ACH10_HUMAN, tr|A0A0X1KG79|A0A0X1KG79_HUMAN, tr|A0A1B0GTH5|A0A1B0GTH5_HUMAN, tr|A0A1B0GV17|A0A1B0GV17_HUMAN, tr|A0A1B0GV44|A0A1B0GV44_HUMAN, tr|A0A1B0GVD7|A0A1B0GVD7_HUMAN, tr|A0A1B0G…		PPA03014, PPA03844, PPA03953, PPA10577, PPA13566, PPA27860, PPA35662, ppa_stranded_DN24896_c0_g1_i1, ppa_stranded_DN26837_c0_g1_i1, ppa_stranded_DN28039_c0_g1_i3, ppa_stranded_DN46000_c0_g1_i1				tr|A0A090L5K1|A0A090L5K1_STRRB, tr|A0A090L5Q1|A0A090L5Q1_STRRB, tr|A0A090L5Q8|A0A090L5Q8_STRRB, tr|A0A090L5X5|A0A090L5X5_STRRB, tr|A0A090LAE9|A0A090LAE9_STRRB, tr|A0A090LC70|A0A090LC70_STRRB, tr|A0A090LE10|A0A090LE10_STRRB, tr|A0A090MQ25|A0A090MQ25_STRRB	tr|A0A0V1AT31|A0A0V1AT31_TRISP, tr|A0A0V1B6L7|A0A0V1B6L7_TRISP, tr|A0A0V1B6T4|A0A0V1B6T4_TRISP, tr|A0A0V1B6T7|A0A0V1B6T7_TRISP, tr|A0A0V1BAL1|A0A0V1BAL1_TRISP, tr|A0A0V1BAM0|A0A0V1BAM0_TRISP, tr|A0A0V1BXL6|A0A0V1BXL6_TRISP, tr|A0A0V1BXW2|A0A0V1BXW2_TRISP	PEXSPEC000000702, PEXSPEC000000709, PEXSPEC000001193, PEXSPEC000001608, PEXSPEC000003214, PEXSPEC000003630, PEXSPEC000004472, PEXSPEC000004835, PEXSPEC000010167, PEXSPEC000012428, PEXSPEC000014109, PEXSPEC000015954, PEXSPEC000025267	PRIMAYER000000285, PRIMAYER000000350, PRIMAYER000000760, PRIMAYER000000927, PRIMAYER000001273, PRIMAYER000001657, PRIMAYER000001777, PRIMAYER000003848, PRIMAYER000007417, PRIMAYER000009445, PRIMAYER000014529, PRIMAYER000021565
OG0000090								sp|A6NDX5|ZN840_HUMAN, sp|A8MQ14|ZN850_HUMAN, sp|O75290|Z780A_HUMAN, sp|P17039|ZNF30_HUMAN, sp|P52738|ZN140_HUMAN, sp|Q14585|ZN345_HUMAN, sp|Q16587|ZNF74_HUMAN, sp|Q2M3W8|ZN181_HUMAN, sp|Q3KNS6|ZN829_HUMAN, sp|Q5EBM4|ZN542_HUMAN, sp|Q5FWF6|ZN789_HUMAN, sp|Q5HYK9|ZN667_HUMAN, sp|Q6ECI4|ZN470_HUMAN, sp|Q6PG37|ZN790_HUMAN, sp|Q7Z3V5|ZN571_HUMAN, sp|Q86UE3|ZN546_HUMAN, sp|Q86YE8|ZN573_HUMAN, sp|Q8N14…
OG0000091	tr|C4WSB5|C4WSB5_ACYPI, tr|J9JJ89|J9JJ89_ACYPI, tr|J9JKN9|J9JKN9_ACYPI, tr|J9JPE2|J9JPE2_ACYPI, tr|J9JQ43|J9JQ43_ACYPI, tr|J9JR29|J9JR29_ACYPI, tr|J9K1Q6|J9K1Q6_ACYPI	tr|A0A7M7IWG7|A0A7M7IWG7_APIME, tr|A0A7M7L2P2|A0A7M7L2P2_APIME, tr|A0A7M7LP76|A0A7M7LP76_APIME, tr|A0A7M7R7R4|A0A7M7R7R4_APIME, tr|A0A7M7RB96|A0A7M7RB96_APIME	sp|O80944|AKRC8_ARATH, sp|Q0PGJ6|AKRC9_ARATH, sp|Q84TF0|AKRCA_ARATH, sp|Q9M338|AKRCB_ARATH, tr|A0A1I9LME6|A0A1I9LME6_ARATH, tr|A0A1P8B1D1|A0A1P8B1D1_ARATH, tr|A0A1P8B1V1|A0A1P8B1V1_ARATH, tr|F4IGK5|F4IGK5_ARATH, tr|F4K9G7|F4K9G7_ARATH, tr|Q8GXW0|Q8GXW0_ARATH, tr|Q9FJK0|Q9FJK0_ARATH, tr|Q9SJV1|Q9SJV1_ARATH, tr|Q9SJV2|Q9SJV2_ARATH	tr|A0A0H5SR66|A0A0H5SR66_BRUMA, tr|A0A0J9Y988|A0A0J9Y988_BRUMA, tr|A0A5S6PGI5|A0A5S6PGI5_BRUMA	tr|P91020|P91020_CAEEL, tr|Q18903|Q18903_CAEEL, tr|Q22352|Q22352_CAEEL, tr|Q23320|Q23320_CAEEL, tr|Q9NAI5|Q9NAI5_CAEEL, tr|Q9U2J5|Q9U2J5_CAEEL, tr|Q9U2J6|Q9U2J6_CAEEL	sp|Q568L5|A1A1B_DANRE, sp|Q6AZW2|A1A1A_DANRE, tr|A0A0R4ISL3|A0A0R4ISL3_DANRE, tr|A0A0R4IV03|A0A0R4IV03_DANRE, tr|A0A2R8QK40|A0A2R8QK40_DANRE, tr|A0A2R8QTH3|A0A2R8QTH3_DANRE, tr|A0A2U3TW59|A0A2U3TW59_DANRE, tr|E9QFX1|E9QFX1_DANRE, tr|E9QG13|E9QG13_DANRE, tr|E9QGW9|E9QGW9_DANRE, tr|F1R3J0|F1R3J0_DANRE, tr|Q5RH67|Q5RH67_DANRE, tr|Q5TYY5|Q5TYY5_DANRE	tr|M9PF61|M9PF61_DROME, tr|M9PI17|M9PI17_DROME, tr|Q7JVH6|Q7JVH6_DROME, tr|Q8IQF8|Q8IQF8_DROME, tr|Q8IQH2|Q8IQH2_DROME, tr|Q9VHX4|Q9VHX4_DROME, tr|Q9VTK9|Q9VTK9_DROME, tr|Q9VTL0|Q9VTL0_DROME, tr|Q9VTY2|Q9VTY2_DROME, tr|Q9VZK8|Q9VZK8_DROME, tr|Q9Y112|Q9Y112_DROME	sp|C9JRZ8|AK1BF_HUMAN, sp|O60218|AK1BA_HUMAN, sp|P14550|AK1A1_HUMAN, sp|P15121|ALDR_HUMAN, sp|P17516|AK1C4_HUMAN, sp|P42330|AK1C3_HUMAN, sp|P51857|AK1D1_HUMAN, sp|P52895|AK1C2_HUMAN, sp|Q04828|AK1C1_HUMAN, sp|Q5T2L2|AKCL1_HUMAN, sp|Q96JD6|AKCL2_HUMAN, tr|A0A0A0MSS8|A0A0A0MSS8_HUMAN, tr|A0A3B3IRI8|A0A3B3IRI8_HUMAN, tr|B4DK69|B4DK69_HUMAN, tr|E9PCX2|E9PCX2_HUMAN, tr|E9PK93|E9PK93_HUMAN, tr|G3V1C1|G…	tr|E4ZJL0|E4ZJL0_LEPMJ, tr|E4ZM02|E4ZM02_LEPMJ, tr|E4ZPZ0|E4ZPZ0_LEPMJ, tr|E4ZZP9|E4ZZP9_LEPMJ, tr|E5A1F7|E5A1F7_LEPMJ, tr|E5A9T1|E5A9T1_LEPMJ, tr|E5R4W5|E5R4W5_LEPMJ, tr|M1Z7U7|M1Z7U7_LEPMJ	Contig44-snapTAU.199, PPA09489, PPA19597, ppa_stranded_DN12293_c0_g1_i1, ppa_stranded_DN17866_c0_g1_i1, ppa_stranded_DN25956_c0_g1_i1	sp|P14065|GCY1_YEAST, sp|P38115|ARA1_YEAST, sp|P38715|GRE3_YEAST, sp|P47137|YJ66_YEAST, sp|Q12458|YPR1_YEAST	sp|O14088|YER5_SCHPO, sp|O42888|YBN4_SCHPO, sp|Q10494|YDG7_SCHPO, sp|Q9C1X5|YKW2_SCHPO	tr|D8QU80|D8QU80_SELML, tr|D8QUZ9|D8QUZ9_SELML, tr|D8R067|D8R067_SELML, tr|D8R373|D8R373_SELML, tr|D8R5U2|D8R5U2_SELML, tr|D8RAP0|D8RAP0_SELML, tr|D8RE61|D8RE61_SELML, tr|D8RH27|D8RH27_SELML, tr|D8RLG5|D8RLG5_SELML, tr|D8RLG7|D8RLG7_SELML, tr|D8RMY0|D8RMY0_SELML, tr|D8RNU8|D8RNU8_SELML, tr|D8SG15|D8SG15_SELML, tr|D8STW9|D8STW9_SELML, tr|D8SXF9|D8SXF9_SELML, tr|D8SY82|D8SY82_SELML, tr|D8SZR4|D8SZR…	tr|A0A090KXI8|A0A090KXI8_STRRB, tr|A0A090LAK1|A0A090LAK1_STRRB, tr|A0A090LH61|A0A090LH61_STRRB, tr|A0A090LIW1|A0A090LIW1_STRRB	tr|A0A0V1AQF4|A0A0V1AQF4_TRISP, tr|A0A0V1ARI0|A0A0V1ARI0_TRISP, tr|A0A0V1B178|A0A0V1B178_TRISP, tr|A0A0V1B1D9|A0A0V1B1D9_TRISP, tr|A0A0V1B2N2|A0A0V1B2N2_TRISP	PEXSPEC000005175, PEXSPEC000006621, PEXSPEC000007586, PEXSPEC000009401, PEXSPEC000014226, PEXSPEC000014977, PEXSPEC000015791, PEXSPEC000020447, PEXSPEC000021435, PEXSPEC000022024	PRIMAYER000001480, PRIMAYER000001646, PRIMAYER000008830, PRIMAYER000012252, PRIMAYER000014806
OG0000092	tr|J9JYN7|J9JYN7_ACYPI, tr|J9K0D9|J9K0D9_ACYPI, tr|J9K1I6|J9K1I6_ACYPI, tr|J9K6U3|J9K6U3_ACYPI, tr|J9K7G3|J9K7G3_ACYPI, tr|J9KG80|J9KG80_ACYPI, tr|J9M0M6|J9M0M6_ACYPI	tr|A0A7M7FZW8|A0A7M7FZW8_APIME, tr|A0A7M7G080|A0A7M7G080_APIME, tr|A0A7M7G923|A0A7M7G923_APIME, tr|A0A7M7H127|A0A7M7H127_APIME, tr|A0A7M7IFQ8|A0A7M7IFQ8_APIME, tr|A0A7M7IJP5|A0A7M7IJP5_APIME, tr|A0A7M7INU6|A0A7M7INU6_APIME, tr|A0A7M7IQW1|A0A7M7IQW1_APIME, tr|A0A7M7L976|A0A7M7L976_APIME, tr|A0A7M7LKN8|A0A7M7LKN8_APIME, tr|A0A7M7M551|A0A7M7M551_APIME, tr|A0A7M7MH93|A0A7M7MH93_APIME, tr|A0A7M7MKV9|A…		tr|A0A0H5S245|A0A0H5S245_BRUMA, tr|A0A1P6C634|A0A1P6C634_BRUMA, tr|A8PJJ8|A8PJJ8_BRUMA	sp|Q20201|SOX3_CAEEL, sp|Q21305|SOX2_CAEEL, sp|Q23045|EGL13_CAEEL, sp|Q8T3B9|SEM2_CAEEL, tr|A0A1C3NSN7|A0A1C3NSN7_CAEEL, tr|A0A1C3NSN8|A0A1C3NSN8_CAEEL, tr|A0A1N7SZG1|A0A1N7SZG1_CAEEL, tr|Q17922|Q17922_CAEEL, tr|Q8IG08|Q8IG08_CAEEL	sp|P47792|SX19A_DANRE, sp|Q2Z1R2|SOX1B_DANRE, sp|Q32PP9|SOX14_DANRE, sp|Q6DGL6|SOX1A_DANRE, sp|Q6EJB7|SOX3_DANRE, sp|Q6P0E1|SOX2_DANRE, sp|Q6RVD7|SX21B_DANRE, sp|Q7SZS1|SX21A_DANRE, sp|Q9DDD7|SX19B_DANRE, tr|A0A0R4I9C0|A0A0R4I9C0_DANRE, tr|A0A0R4IMW9|A0A0R4IMW9_DANRE, tr|A0A0R4IQD2|A0A0R4IQD2_DANRE, tr|A0A0R4IRI6|A0A0R4IRI6_DANRE, tr|A0A0R4ITJ3|A0A0R4ITJ3_DANRE, tr|A0A2R8QC75|A0A2R8QC75_DANRE, tr…	sp|P40656|SOX14_DROME, sp|P40657|SOX15_DROME, sp|Q24533|DICH_DROME, tr|A0A0B4LGC4|A0A0B4LGC4_DROME, tr|M9PCG2|M9PCG2_DROME, tr|M9PCZ7|M9PCZ7_DROME, tr|M9PFG6|M9PFG6_DROME, tr|M9PFL2|M9PFL2_DROME, tr|Q59DN5|Q59DN5_DROME, tr|Q9V480|Q9V480_DROME, tr|Q9VA17|Q9VA17_DROME, tr|Q9VLH8|Q9VLH8_DROME, tr|Q9VUD1|Q9VUD1_DROME, tr|Q9VUD3|Q9VUD3_DROME	sp|O00570|SOX1_HUMAN, sp|O15370|SOX12_HUMAN, sp|O60248|SOX15_HUMAN, sp|O95416|SOX14_HUMAN, sp|P35713|SOX18_HUMAN, sp|P35716|SOX11_HUMAN, sp|P41225|SOX3_HUMAN, sp|P48431|SOX2_HUMAN, sp|P48436|SOX9_HUMAN, sp|P56693|SOX10_HUMAN, sp|P57073|SOX8_HUMAN, sp|Q05066|SRY_HUMAN, sp|Q06945|SOX4_HUMAN, sp|Q9BT81|SOX7_HUMAN, sp|Q9H6I2|SOX17_HUMAN, sp|Q9Y651|SOX21_HUMAN, tr|A0A494C0R1|A0A494C0R1_HUMAN, tr|A0A8I…	tr|E4ZN48|E4ZN48_LEPMJ, tr|E4ZNX0|E4ZNX0_LEPMJ, tr|E4ZUE5|E4ZUE5_LEPMJ	PPA00076, PPA07024, PPA11046, PPA18718, PPA39584, ppa_stranded_DN20384_c0_g1_i1, ppa_stranded_DN24574_c0_g2_i1	sp|P25042|ROX1_YEAST	sp|P0CY16|MTMC3_SCHPO, sp|P0CY17|MATMC_SCHPO, sp|P36631|STE11_SCHPO		tr|A0A090KZB3|A0A090KZB3_STRRB, tr|A0A090L344|A0A090L344_STRRB, tr|A0A090LCE6|A0A090LCE6_STRRB, tr|A0A090LKA2|A0A090LKA2_STRRB, tr|A0A090MSH6|A0A090MSH6_STRRB, tr|A0A090N004|A0A090N004_STRRB, tr|A0A090N0Q1|A0A090N0Q1_STRRB	tr|A0A0V1AZ60|A0A0V1AZ60_TRISP, tr|A0A0V1AZB7|A0A0V1AZB7_TRISP, tr|A0A0V1BFP0|A0A0V1BFP0_TRISP, tr|A0A0V1BHB3|A0A0V1BHB3_TRISP, tr|A0A0V1BHF1|A0A0V1BHF1_TRISP, tr|E5SB71|E5SB71_TRISP	PEXSPEC000000617, PEXSPEC000003605, PEXSPEC000006245, PEXSPEC000007669, PEXSPEC000015080, PEXSPEC000025026, PEXSPEC000025441, PEXSPEC000029488, PEXSPEC000034474	PRIMAYER000001087, PRIMAYER000001163, PRIMAYER000004315, PRIMAYER000010688, PRIMAYER000020234, PRIMAYER000029837
OG0000093	tr|J9JXQ0|J9JXQ0_ACYPI, tr|X1X0T4|X1X0T4_ACYPI, tr|X1XTS5|X1XTS5_ACYPI	tr|A0A7M7G015|A0A7M7G015_APIME, tr|A0A7M7GNM6|A0A7M7GNM6_APIME, tr|A0A7M7IJB4|A0A7M7IJB4_APIME, tr|A0A7M7R7Q7|A0A7M7R7Q7_APIME, tr|A0A7M7TFV4|A0A7M7TFV4_APIME	tr|A0A1R7T3D6|A0A1R7T3D6_ARATH, tr|F4K1I4|F4K1I4_ARATH	tr|A0A0J9XNA4|A0A0J9XNA4_BRUMA, tr|A0A0K0IY01|A0A0K0IY01_BRUMA, tr|A0A0K0JQ91|A0A0K0JQ91_BRUMA, tr|A0A0K0JQ92|A0A0K0JQ92_BRUMA, tr|A0A5S6PDY3|A0A5S6PDY3_BRUMA	sp|Q9XU75|SURO1_CAEEL, tr|A0A7R9SW65|A0A7R9SW65_CAEEL, tr|G3MU28|G3MU28_CAEEL, tr|G3MU29|G3MU29_CAEEL, tr|G3MU30|G3MU30_CAEEL, tr|G5EC13|G5EC13_CAEEL, tr|G5EC96|G5EC96_CAEEL, tr|H2L0D7|H2L0D7_CAEEL, tr|H2L0D8|H2L0D8_CAEEL, tr|H2L0K5|H2L0K5_CAEEL, tr|Q23318|Q23318_CAEEL, tr|Q6A576|Q6A576_CAEEL, tr|Q6A577|Q6A577_CAEEL, tr|Q6AW09|Q6AW09_CAEEL, tr|Q7JLE3|Q7JLE3_CAEEL, tr|Q9BL88|Q9BL88_CAEEL, tr|Q9TZC…	sp|B8JLQ9|CBPO_DANRE, tr|A0A2R8QEK2|A0A2R8QEK2_DANRE, tr|A0A2R8QFE3|A0A2R8QFE3_DANRE, tr|E7F2H8|E7F2H8_DANRE, tr|E7F897|E7F897_DANRE, tr|E9QHZ1|E9QHZ1_DANRE, tr|F1Q6J5|F1Q6J5_DANRE, tr|F1QJN9|F1QJN9_DANRE, tr|F1QL16|F1QL16_DANRE, tr|F1QRY2|F1QRY2_DANRE, tr|F1QVD7|F1QVD7_DANRE, tr|Q6PHV5|Q6PHV5_DANRE	sp|Q9VL86|CBPA1_DROME, tr|C1C3H6|C1C3H6_DROME, tr|M9NE86|M9NE86_DROME, tr|M9PEV1|M9PEV1_DROME, tr|Q0E9F9|Q0E9F9_DROME, tr|Q7JVX3|Q7JVX3_DROME, tr|Q7JYV3|Q7JYV3_DROME, tr|Q961J8|Q961J8_DROME, tr|Q9VCM8|Q9VCM8_DROME, tr|Q9VL87|Q9VL87_DROME, tr|Q9VLZ1|Q9VLZ1_DROME, tr|Q9VLZ2|Q9VLZ2_DROME, tr|Q9VRZ3|Q9VRZ3_DROME, tr|Q9VS63|Q9VS63_DROME, tr|Q9VS64|Q9VS64_DROME, tr|Q9VS65|Q9VS65_DROME, tr|Q9VS66|Q9VS66…	sp|P15085|CBPA1_HUMAN, sp|P15088|CBPA3_HUMAN, sp|P48052|CBPA2_HUMAN, sp|Q8IVL8|CBPO_HUMAN, sp|Q8N4T0|CBPA6_HUMAN, sp|Q8WXQ8|CBPA5_HUMAN, sp|Q96IY4|CBPB2_HUMAN, sp|Q9UI42|CBPA4_HUMAN, tr|A0A087WSY5|A0A087WSY5_HUMAN, tr|A0A6Q8PG06|A0A6Q8PG06_HUMAN, tr|A0A6Q8PHS9|A0A6Q8PHS9_HUMAN, tr|B7Z5J4|B7Z5J4_HUMAN, tr|C9JQ63|C9JQ63_HUMAN, tr|C9JUF9|C9JUF9_HUMAN, tr|C9JUZ4|C9JUZ4_HUMAN, tr|H7C4Q6|H7C4Q6_HUMAN, …	sp|E5A0U8|ECM14_LEPMJ, tr|E4ZPD4|E4ZPD4_LEPMJ, tr|E4ZWV0|E4ZWV0_LEPMJ, tr|E5A5Y2|E5A5Y2_LEPMJ, tr|E5AAK8|E5AAK8_LEPMJ	PPA01021, PPA01258, PPA21295, PPA26009, PPA27843, PPA37387, ppa_stranded_DN16448_c0_g2_i1, ppa_stranded_DN25761_c0_g1_i1, ppa_stranded_DN28890_c0_g1_i3	sp|P38836|ECM14_YEAST	sp|O74818|ECM14_SCHPO	tr|D8QWN9|D8QWN9_SELML, tr|D8RUH3|D8RUH3_SELML	tr|A0A090KX19|A0A090KX19_STRRB, tr|A0A090L5R8|A0A090L5R8_STRRB, tr|A0A090L8Y3|A0A090L8Y3_STRRB, tr|A0A090L9V1|A0A090L9V1_STRRB, tr|A0A090LA86|A0A090LA86_STRRB, tr|A0A090LI13|A0A090LI13_STRRB, tr|A0A090LJZ9|A0A090LJZ9_STRRB, tr|A0A090LLN3|A0A090LLN3_STRRB, tr|A0A090LPI7|A0A090LPI7_STRRB, tr|A0A090MVX3|A0A090MVX3_STRRB, tr|A0A090MZ89|A0A090MZ89_STRRB, tr|A0A7I5TGA2|A0A7I5TGA2_STRRB	tr|A0A0V1AXE5|A0A0V1AXE5_TRISP, tr|A0A0V1AXS5|A0A0V1AXS5_TRISP, tr|A0A0V1AZ90|A0A0V1AZ90_TRISP, tr|A0A0V1B5Y6|A0A0V1B5Y6_TRISP, tr|A0A0V1B613|A0A0V1B613_TRISP, tr|A0A0V1B662|A0A0V1B662_TRISP, tr|A0A0V1B697|A0A0V1B697_TRISP, tr|A0A0V1BSQ7|A0A0V1BSQ7_TRISP, tr|A0A0V1C177|A0A0V1C177_TRISP, tr|A0A0V1C186|A0A0V1C186_TRISP, tr|A0A0V1C204|A0A0V1C204_TRISP	PEXSPEC000000258, PEXSPEC000000569, PEXSPEC000000914, PEXSPEC000003280, PEXSPEC000004820, PEXSPEC000007463, PEXSPEC000008221, PEXSPEC000011004, PEXSPEC000013748, PEXSPEC000022692	PRIMAYER000000194, PRIMAYER000000374, PRIMAYER000000470, PRIMAYER000000727, PRIMAYER000001006, PRIMAYER000001218, PRIMAYER000003858, PRIMAYER000006079, PRIMAYER000007247, PRIMAYER000008299
OG0000094	tr|J9K2I1|J9K2I1_ACYPI	tr|A0A7M7GMF0|A0A7M7GMF0_APIME	sp|F4JNL3|RDL6_ARATH, sp|O65493|XCP1_ARATH, sp|P43297|RD21A_ARATH, sp|Q8H166|ALEU_ARATH, sp|Q8RWQ9|ALEUL_ARATH, sp|Q94B08|RDL1_ARATH, sp|Q9FGR9|CEP1_ARATH, sp|Q9FJ47|SAG12_ARATH, sp|Q9FMH8|RD21B_ARATH, sp|Q9LM66|XCP2_ARATH, sp|Q9LT78|RD21C_ARATH, sp|Q9STL4|CEP2_ARATH, tr|A8MQZ1|A8MQZ1_ARATH, tr|F4J5J9|F4J5J9_ARATH, tr|F4JN02|F4JN02_ARATH, tr|F4JYX9|F4JYX9_ARATH, tr|Q0WVJ5|Q0WVJ5_ARATH, tr|Q9LNC1|…	tr|A0A0K0K0N3|A0A0K0K0N3_BRUMA, tr|A0A5S6PC38|A0A5S6PC38_BRUMA, tr|A0A5S6PC54|A0A5S6PC54_BRUMA, tr|Q75PZ5|Q75PZ5_BRUMA	sp|O45734|CPL1_CAEEL, tr|Q23030|Q23030_CAEEL	tr|A0A0R4IZI8|A0A0R4IZI8_DANRE, tr|A0A2R8Q790|A0A2R8Q790_DANRE, tr|A0A2R8QAF1|A0A2R8QAF1_DANRE, tr|A2BEM8|A2BEM8_DANRE, tr|A2BF64|A2BF64_DANRE, tr|A5WVL6|A5WVL6_DANRE, tr|A5WVL7|A5WVL7_DANRE, tr|A5WVL8|A5WVL8_DANRE, tr|A7MCM3|A7MCM3_DANRE, tr|A7MCR6|A7MCR6_DANRE, tr|A7MCR7|A7MCR7_DANRE, tr|A7MCR8|A7MCR8_DANRE, tr|A8E588|A8E588_DANRE, tr|E7F8Y7|E7F8Y7_DANRE, tr|E9QBE2|E9QBE2_DANRE, tr|E9QE79|E9QE7…	sp|Q95029|CATL_DROME, sp|Q9VN93|CPR1_DROME, tr|A0A0B4JD48|A0A0B4JD48_DROME, tr|A1Z9I0|A1Z9I0_DROME, tr|A1ZBK7|A1ZBK7_DROME, tr|Q7K0S6|Q7K0S6_DROME	sp|O60911|CATL2_HUMAN, sp|P07711|CATL1_HUMAN, sp|P25774|CATS_HUMAN, sp|P43235|CATK_HUMAN, tr|A0A7I2V2H7|A0A7I2V2H7_HUMAN, tr|A0A7I2V2M6|A0A7I2V2M6_HUMAN, tr|A0A7I2V354|A0A7I2V354_HUMAN, tr|A0A7I2V484|A0A7I2V484_HUMAN, tr|A0A7I2V4B1|A0A7I2V4B1_HUMAN, tr|A0A7I2V4B6|A0A7I2V4B6_HUMAN, tr|A0A7I2V5M3|A0A7I2V5M3_HUMAN, tr|A0A7I2V5Y6|A0A7I2V5Y6_HUMAN, tr|A0A7I2V5Y9|A0A7I2V5Y9_HUMAN, tr|A0A7I2V617|A0A7I2V…		Contig67-snapTAU.15, PPA09701, PPA12593, PPA14704, PPA35463, PPA45610, ppa_stranded_DN39792_c0_g1_i1			tr|D8QW56|D8QW56_SELML, tr|D8R0Z4|D8R0Z4_SELML, tr|D8R0Z7|D8R0Z7_SELML, tr|D8R0Z8|D8R0Z8_SELML, tr|D8R100|D8R100_SELML, tr|D8R108|D8R108_SELML, tr|D8R113|D8R113_SELML, tr|D8R184|D8R184_SELML, tr|D8R4A2|D8R4A2_SELML, tr|D8RKF7|D8RKF7_SELML, tr|D8RKF8|D8RKF8_SELML, tr|D8S162|D8S162_SELML, tr|D8S168|D8S168_SELML, tr|D8S174|D8S174_SELML, tr|D8S179|D8S179_SELML, tr|D8SAR3|D8SAR3_SELML, tr|D8T2H3|D8T2H…	tr|A0A090L172|A0A090L172_STRRB, tr|A0A090L9J9|A0A090L9J9_STRRB, tr|A0A090LCG5|A0A090LCG5_STRRB	tr|A0A0V1B2T6|A0A0V1B2T6_TRISP, tr|A0A0V1B2U5|A0A0V1B2U5_TRISP, tr|A0A0V1B2Y4|A0A0V1B2Y4_TRISP	PEXSPEC000003748, PEXSPEC000004810, PEXSPEC000004932, PEXSPEC000007728, PEXSPEC000009807, PEXSPEC000010609, PEXSPEC000013897, PEXSPEC000014449, PEXSPEC000015512, PEXSPEC000018539, PEXSPEC000018618, PEXSPEC000024958	PRIMAYER000000857, PRIMAYER000004546, PRIMAYER000008394, PRIMAYER000014934, PRIMAYER000015225, PRIMAYER000019277, PRIMAYER000022339
OG0000095	tr|J9JNB5|J9JNB5_ACYPI, tr|J9K200|J9K200_ACYPI, tr|J9K217|J9K217_ACYPI, tr|J9K3B4|J9K3B4_ACYPI, tr|J9K4C8|J9K4C8_ACYPI, tr|J9K579|J9K579_ACYPI, tr|X1X110|X1X110_ACYPI	tr|A0A7M7G2W4|A0A7M7G2W4_APIME, tr|A0A7M7G9G5|A0A7M7G9G5_APIME, tr|A0A7M7L402|A0A7M7L402_APIME, tr|A0A7M7L855|A0A7M7L855_APIME, tr|A0A7M7M1B8|A0A7M7M1B8_APIME, tr|A0A7M7MK23|A0A7M7MK23_APIME, tr|A0A7M7MM45|A0A7M7MM45_APIME, tr|A0A7M7MP63|A0A7M7MP63_APIME, tr|A0A7M7MSD3|A0A7M7MSD3_APIME, tr|A0A7M7R721|A0A7M7R721_APIME, tr|A0A7M7R828|A0A7M7R828_APIME	sp|F4IE66|PRP22_ARATH, sp|F4IJV4|DEAH6_ARATH, sp|F4JMJ3|DEAH8_ARATH, sp|F4JRJ6|DEAH9_ARATH, sp|F4K2E9|PRP16_ARATH, sp|O22899|PRP43_ARATH, sp|Q38953|DEAH5_ARATH, sp|Q8VY00|ESP3_ARATH, sp|Q93Y16|DEAH4_ARATH, sp|Q9LZQ9|DEAH2_ARATH, tr|A0A1I9LLI5|A0A1I9LLI5_ARATH, tr|A0A1I9LLI6|A0A1I9LLI6_ARATH, tr|A0A1P8ATW0|A0A1P8ATW0_ARATH, tr|A0A1P8ATZ2|A0A1P8ATZ2_ARATH, tr|A0A1P8AXH4|A0A1P8AXH4_ARATH, tr|A0A1P8B…	tr|A0A0J9Y0J9|A0A0J9Y0J9_BRUMA, tr|A0A0K0IYZ5|A0A0K0IYZ5_BRUMA, tr|A0A0K0JG68|A0A0K0JG68_BRUMA, tr|A0A1I9G3U7|A0A1I9G3U7_BRUMA, tr|A0A1P6C383|A0A1P6C383_BRUMA	sp|O45244|DHX16_CAEEL, sp|P34498|MOG1_CAEEL, sp|Q09530|MOG5_CAEEL, sp|Q20875|DHX15_CAEEL, sp|Q9BKQ8|DHX35_CAEEL, tr|G8JY03|G8JY03_CAEEL, tr|O01598|O01598_CAEEL	tr|A0A286Y8Y8|A0A286Y8Y8_DANRE, tr|A0A2R8QML1|A0A2R8QML1_DANRE, tr|E7F3I8|E7F3I8_DANRE, tr|E7F7E3|E7F7E3_DANRE, tr|E7F7R7|E7F7R7_DANRE, tr|F1QND0|F1QND0_DANRE, tr|F1QU72|F1QU72_DANRE, tr|F8W4S6|F8W4S6_DANRE, tr|X1WET4|X1WET4_DANRE, tr|X1WHV8|X1WHV8_DANRE	sp|A1Z9L3|DHX8_DROME, sp|Q7K3M5|DHX15_DROME, tr|Q9VIZ3|Q9VIZ3_DROME, tr|Q9VL25|Q9VL25_DROME, tr|Q9VR29|Q9VR29_DROME, tr|Q9VX63|Q9VX63_DROME, tr|Q9VY50|Q9VY50_DROME, tr|Q9VY54|Q9VY54_DROME	sp|O43143|DHX15_HUMAN, sp|O60231|DHX16_HUMAN, sp|Q14562|DHX8_HUMAN, sp|Q7L7V1|DHX32_HUMAN, sp|Q8IX18|DHX40_HUMAN, sp|Q92620|PRP16_HUMAN, sp|Q9H5Z1|DHX35_HUMAN, sp|Q9H6R0|DHX33_HUMAN, tr|A0A140T8Y5|A0A140T8Y5_HUMAN, tr|F5H625|F5H625_HUMAN, tr|F5H658|F5H658_HUMAN, tr|I3L0M5|I3L0M5_HUMAN, tr|I3L1L6|I3L1L6_HUMAN, tr|Q05BE5|Q05BE5_HUMAN, tr|Q5SQH5|Q5SQH5_HUMAN, tr|Q5THR1|Q5THR1_HUMAN, tr|X6R717|X6R717…	tr|E4ZMP6|E4ZMP6_LEPMJ, tr|E4ZRI3|E4ZRI3_LEPMJ, tr|E4ZRU9|E4ZRU9_LEPMJ, tr|E4ZVH5|E4ZVH5_LEPMJ, tr|E4ZZP7|E4ZZP7_LEPMJ, tr|E5A372|E5A372_LEPMJ	Contig11-snapTAU.274, PPA16271, PPA19994, ppa_stranded_DN24704_c0_g1_i1, ppa_stranded_DN30541_c3_g1_i1, ppa_stranded_DN7059_c0_g1_i1	sp|P15938|PRP16_YEAST, sp|P20095|PRP2_YEAST, sp|P24384|PRP22_YEAST, sp|P36009|DHR2_YEAST, sp|P53131|PRP43_YEAST	sp|O42643|PRP22_SCHPO, sp|O42945|DHX15_SCHPO, sp|Q03319|PRH1_SCHPO, sp|Q10752|CDC28_SCHPO, sp|Q9HE06|YK99_SCHPO, sp|Q9P774|PRP16_SCHPO	tr|D8QS09|D8QS09_SELML, tr|D8R071|D8R071_SELML, tr|D8RIU2|D8RIU2_SELML, tr|D8RTS7|D8RTS7_SELML, tr|D8SBX5|D8SBX5_SELML, tr|D8SZR1|D8SZR1_SELML	tr|A0A090L2V2|A0A090L2V2_STRRB, tr|A0A090L5M6|A0A090L5M6_STRRB, tr|A0A090LQC3|A0A090LQC3_STRRB, tr|A0A090MTW1|A0A090MTW1_STRRB, tr|A0A090MY07|A0A090MY07_STRRB, tr|A0A090MYQ8|A0A090MYQ8_STRRB	tr|A0A0V1AT62|A0A0V1AT62_TRISP, tr|A0A0V1B714|A0A0V1B714_TRISP, tr|A0A0V1BLG5|A0A0V1BLG5_TRISP, tr|A0A0V1BME4|A0A0V1BME4_TRISP, tr|A0A0V1BMN3|A0A0V1BMN3_TRISP, tr|A0A0V1BMY4|A0A0V1BMY4_TRISP, tr|A0A0V1BPN3|A0A0V1BPN3_TRISP, tr|A0A0V1BPW7|A0A0V1BPW7_TRISP, tr|A0A0V1BPZ4|A0A0V1BPZ4_TRISP, tr|A0A0V1BYY0|A0A0V1BYY0_TRISP, tr|E5SKP4|E5SKP4_TRISP	PEXSPEC000000440, PEXSPEC000000718, PEXSPEC000003804, PEXSPEC000008550, PEXSPEC000015266, PEXSPEC000015581, PEXSPEC000022319	PRIMAYER000000529, PRIMAYER000002785, PRIMAYER000004203, PRIMAYER000006287, PRIMAYER000010844, PRIMAYER000014112, PRIMAYER000023046
OG0000096	tr|J9JMC7|J9JMC7_ACYPI	tr|A0A7M7MNI0|A0A7M7MNI0_APIME, tr|A0A7M7MNJ0|A0A7M7MNJ0_APIME, tr|A0A7M7R6Q6|A0A7M7R6Q6_APIME		tr|A0A0H5S1P8|A0A0H5S1P8_BRUMA, tr|A0A0K0J811|A0A0K0J811_BRUMA, tr|A0A0K0JMF7|A0A0K0JMF7_BRUMA, tr|A0A158PYK5|A0A158PYK5_BRUMA, tr|A0A1P6BX78|A0A1P6BX78_BRUMA, tr|A0A1P6BX96|A0A1P6BX96_BRUMA, tr|A0A5S6PDP8|A0A5S6PDP8_BRUMA, tr|A0A5S6PIN0|A0A5S6PIN0_BRUMA, tr|A0A5S6PVB8|A0A5S6PVB8_BRUMA, tr|A0A5S6PVS2|A0A5S6PVS2_BRUMA	sp|P36573|LEC1_CAEEL, sp|Q09581|LEC3_CAEEL, tr|A0A0K3ARW6|A0A0K3ARW6_CAEEL, tr|A0A0K3ASC7|A0A0K3ASC7_CAEEL, tr|A0A0K3AUS0|A0A0K3AUS0_CAEEL, tr|A0A0K3AVE8|A0A0K3AVE8_CAEEL, tr|A0A0K3AXP2|A0A0K3AXP2_CAEEL, tr|G5EFI4|G5EFI4_CAEEL, tr|G5EGB1|G5EGB1_CAEEL, tr|H2KZJ9|H2KZJ9_CAEEL, tr|I2HAG1|I2HAG1_CAEEL, tr|O45904|O45904_CAEEL, tr|Q18625|Q18625_CAEEL, tr|Q18813|Q18813_CAEEL, tr|Q20684|Q20684_CAEEL, tr|…	sp|Q6DGJ1|GRIFN_DANRE, tr|A0A0R4I9F2|A0A0R4I9F2_DANRE, tr|A0A0R4IXL3|A0A0R4IXL3_DANRE, tr|B8A4X5|B8A4X5_DANRE, tr|E7FGX2|E7FGX2_DANRE, tr|E9QFW3|E9QFW3_DANRE, tr|F1QIE5|F1QIE5_DANRE, tr|F1QSL3|F1QSL3_DANRE, tr|F1QWY9|F1QWY9_DANRE, tr|F1QX26|F1QX26_DANRE, tr|F1R4W2|F1R4W2_DANRE, tr|Q29RA0|Q29RA0_DANRE, tr|Q7T119|Q7T119_DANRE, tr|Q7ZZ26|Q7ZZ26_DANRE, tr|X1WD11|X1WD11_DANRE, tr|X1WEA7|X1WEA7_DANRE	tr|A1ZBB1|A1ZBB1_DROME, tr|C0PUZ0|C0PUZ0_DROME, tr|E1JHP9|E1JHP9_DROME, tr|E1JHQ0|E1JHQ0_DROME, tr|M9NCX9|M9NCX9_DROME, tr|Q9VPI6|Q9VPI6_DROME, tr|Q9VPI7|Q9VPI7_DROME	sp|A4D1Z8|GRIFN_HUMAN, sp|O00182|LEG9_HUMAN, sp|O00214|LEG8_HUMAN, sp|P47929|LEG7_HUMAN, sp|P56470|LEG4_HUMAN, sp|Q3B8N2|LEG9B_HUMAN, sp|Q6DKI2|LEG9C_HUMAN, tr|B1ANM0|B1ANM0_HUMAN, tr|E9PJ77|E9PJ77_HUMAN, tr|E9PN19|E9PN19_HUMAN, tr|E9PNC2|E9PNC2_HUMAN, tr|E9PPL1|E9PPL1_HUMAN, tr|E9PRN3|E9PRN3_HUMAN, tr|F6V2D4|F6V2D4_HUMAN, tr|H7BXD8|H7BXD8_HUMAN, tr|J3KRF0|J3KRF0_HUMAN, tr|J3KS82|J3KS82_HUMAN, tr…		Contig67-snapTAU.163, Contig7-snapTAU.336, PPA06730, PPA07946, PPA07951, PPA28807, UMM-S273-6.39-mRNA-1_frag, ppa_stranded_DN27581_c0_g2_i1, ppa_stranded_DN27674_c0_g1_i1, ppa_stranded_DN29609_c1_g5_i1, ppa_stranded_DN30309_c0_g1_i5, ppa_stranded_DN7652_c0_g2_i1				tr|A0A090KPU4|A0A090KPU4_STRRB, tr|A0A090KTV2|A0A090KTV2_STRRB, tr|A0A090KZI0|A0A090KZI0_STRRB, tr|A0A090L941|A0A090L941_STRRB, tr|A0A090LFN2|A0A090LFN2_STRRB, tr|A0A090LL82|A0A090LL82_STRRB, tr|A0A090MMP9|A0A090MMP9_STRRB, tr|A0A090MYN4|A0A090MYN4_STRRB	tr|A0A0V1ARG0|A0A0V1ARG0_TRISP, tr|A0A0V1ARV3|A0A0V1ARV3_TRISP, tr|A0A0V1B757|A0A0V1B757_TRISP, tr|A0A0V1BFP1|A0A0V1BFP1_TRISP	PEXSPEC000000425, PEXSPEC000001284, PEXSPEC000001638, PEXSPEC000005523, PEXSPEC000007547, PEXSPEC000009176, PEXSPEC000009650, PEXSPEC000012628, PEXSPEC000013157, PEXSPEC000013387, PEXSPEC000015038, PEXSPEC000016857, PEXSPEC000017545, PEXSPEC000029104, PEXSPEC000030943	PRIMAYER000000458, PRIMAYER000003783, PRIMAYER000004707, PRIMAYER000005109, PRIMAYER000007237, PRIMAYER000007698, PRIMAYER000007778, PRIMAYER000008393, PRIMAYER000010329, PRIMAYER000010415, PRIMAYER000012590, PRIMAYER000013288, PRIMAYER000014114, PRIMAYER000019344, PRIMAYER000022642, PRIMAYER000022852, PRIMAYER000025947, PRIMAYER000026588, PRIMAYER000029669
OG0000097	tr|J9JSJ5|J9JSJ5_ACYPI, tr|J9JUY1|J9JUY1_ACYPI, tr|J9K411|J9K411_ACYPI, tr|J9K887|J9K887_ACYPI, tr|J9M3L8|J9M3L8_ACYPI, tr|X1WVU1|X1WVU1_ACYPI, tr|X1WYK1|X1WYK1_ACYPI, tr|X1XB62|X1XB62_ACYPI, tr|X1XRR2|X1XRR2_ACYPI	tr|A0A7M7GAF1|A0A7M7GAF1_APIME, tr|A0A7M7GQB9|A0A7M7GQB9_APIME, tr|A0A7M7GR02|A0A7M7GR02_APIME, tr|A0A7M7IJ22|A0A7M7IJ22_APIME, tr|A0A7M7IWR2|A0A7M7IWR2_APIME, tr|A0A7M7KZS4|A0A7M7KZS4_APIME, tr|A0A7M7L3Y2|A0A7M7L3Y2_APIME, tr|A0A7M7MWD7|A0A7M7MWD7_APIME, tr|A0A7M7R5H8|A0A7M7R5H8_APIME		tr|A0A0H5S7G4|A0A0H5S7G4_BRUMA, tr|A0A0K0J9L6|A0A0K0J9L6_BRUMA, tr|A0A0K0J9L7|A0A0K0J9L7_BRUMA, tr|A0A5S6PF48|A0A5S6PF48_BRUMA, tr|A0A5S6PJP9|A0A5S6PJP9_BRUMA, tr|A0A5S6PKH6|A0A5S6PKH6_BRUMA, tr|A0A5S6PKN8|A0A5S6PKN8_BRUMA	sp|P36608|NCS1_CAEEL, sp|P36609|NCS2_CAEEL, tr|A0A4V0IK35|A0A4V0IK35_CAEEL, tr|A0A4V0ILQ4|A0A4V0ILQ4_CAEEL, tr|A6PVB9|A6PVB9_CAEEL, tr|G5EGM2|G5EGM2_CAEEL, tr|K8ES99|K8ES99_CAEEL, tr|Q95ZR9|Q95ZR9_CAEEL	sp|A9JTH1|NCLDA_DANRE, sp|Q6AXL4|NCLDB_DANRE, tr|A0A0G2L9M6|A0A0G2L9M6_DANRE, tr|A0A0R4IBJ8|A0A0R4IBJ8_DANRE, tr|A0A2R8PZF6|A0A2R8PZF6_DANRE, tr|A0A2R8Q438|A0A2R8Q438_DANRE, tr|A0A2R8QA27|A0A2R8QA27_DANRE, tr|A0A2R8QMM6|A0A2R8QMM6_DANRE, tr|A0A2R8QQY2|A0A2R8QQY2_DANRE, tr|A0A2R8RMK6|A0A2R8RMK6_DANRE, tr|A3KPW8|A3KPW8_DANRE, tr|E7F7H4|E7F7H4_DANRE, tr|E7FBI7|E7FBI7_DANRE, tr|E7FDK3|E7FDK3_DANRE, t…	sp|P37236|FREQ_DROME, sp|P42325|NCAH_DROME, tr|A0A023GPJ1|A0A023GPJ1_DROME, tr|A0A4P1SAA7|A0A4P1SAA7_DROME, tr|M9MS47|M9MS47_DROME, tr|M9PEA8|M9PEA8_DROME, tr|M9PHW6|M9PHW6_DROME, tr|Q8IR92|Q8IR92_DROME, tr|Q8MYT0|Q8MYT0_DROME, tr|Q9VBL2|Q9VBL2_DROME, tr|Q9VW66|Q9VW66_DROME, tr|Q9VWX8|Q9VWX8_DROME, tr|Q9VZ13|Q9VZ13_DROME, tr|X2JJG0|X2JJG0_DROME	sp|P35243|RECO_HUMAN, sp|P37235|HPCL1_HUMAN, sp|P61601|NCALD_HUMAN, sp|P62166|NCS1_HUMAN, sp|P62760|VISL1_HUMAN, sp|P84074|HPCA_HUMAN, sp|Q6PIL6|KCIP4_HUMAN, sp|Q9NS61|KCIP2_HUMAN, sp|Q9NZI2|KCIP1_HUMAN, sp|Q9UM19|HPCL4_HUMAN, sp|Q9Y2W7|CSEN_HUMAN, tr|A0A087WTU8|A0A087WTU8_HUMAN, tr|A0A0A0MRH3|A0A0A0MRH3_HUMAN, tr|A0A0A0MS16|A0A0A0MS16_HUMAN, tr|A0A1B0GTZ7|A0A1B0GTZ7_HUMAN, tr|A0A1B0GXG3|A0A1B0GX…	tr|E5ACG8|E5ACG8_LEPMJ	PPA03436, PPA17055, PPA18682, PPA42962, ppa_stranded_DN21660_c0_g1_i1, ppa_stranded_DN28718_c0_g1_i5	sp|Q06389|NCS1_YEAST	sp|Q09711|NCS1_SCHPO		tr|A0A090L1M4|A0A090L1M4_STRRB, tr|A0A090L2S5|A0A090L2S5_STRRB, tr|A0A090LBZ5|A0A090LBZ5_STRRB, tr|A0A090LS68|A0A090LS68_STRRB, tr|A0A090MNX3|A0A090MNX3_STRRB	tr|A0A0V1AZN7|A0A0V1AZN7_TRISP, tr|A0A0V1B0P9|A0A0V1B0P9_TRISP, tr|A0A0V1BWN2|A0A0V1BWN2_TRISP, tr|E5SKN2|E5SKN2_TRISP	PEXSPEC000002316, PEXSPEC000002369, PEXSPEC000018346, PEXSPEC000026181, PEXSPEC000029805, PEXSPEC000030162	PRIMAYER000001371, PRIMAYER000001588, PRIMAYER000007634, PRIMAYER000007862, PRIMAYER000015840, PRIMAYER000027507
OG0000098	tr|J9JN97|J9JN97_ACYPI, tr|J9JT80|J9JT80_ACYPI, tr|J9JUQ5|J9JUQ5_ACYPI, tr|J9JW40|J9JW40_ACYPI, tr|J9JWF9|J9JWF9_ACYPI, tr|J9JXR7|J9JXR7_ACYPI, tr|J9K1A6|J9K1A6_ACYPI, tr|J9K5C9|J9K5C9_ACYPI, tr|J9KIJ0|J9KIJ0_ACYPI, tr|J9KUE6|J9KUE6_ACYPI, tr|J9LZ31|J9LZ31_ACYPI, tr|J9M6H5|J9M6H5_ACYPI, tr|X1WKP1|X1WKP1_ACYPI, tr|X1WLZ1|X1WLZ1_ACYPI, tr|X1WSP1|X1WSP1_ACYPI, tr|X1WX80|X1WX80_ACYPI, tr|X1X1U3|X1X1U…	tr|A0A7M7MQK9|A0A7M7MQK9_APIME, tr|A0A7M7SR32|A0A7M7SR32_APIME	sp|P46032|PTR2_ARATH, sp|Q05085|PTR7_ARATH, sp|Q0WP01|PTR9_ARATH, sp|Q0WSZ6|PTR23_ARATH, sp|Q3E9B5|PTR51_ARATH, sp|Q84WG0|PTR26_ARATH, sp|Q8GXN2|PTR47_ARATH, sp|Q8RX67|PTR24_ARATH, sp|Q8VZE2|PTR22_ARATH, sp|Q8VZR7|PTR30_ARATH, sp|Q93Z20|PTR17_ARATH, sp|Q9C7U1|PTR25_ARATH, sp|Q9CAR9|PTR20_ARATH, sp|Q9FNL7|PTR3_ARATH, sp|Q9FNL8|PTR4_ARATH, sp|Q9LFB8|PTR5_ARATH, sp|Q9LQL2|PTR14_ARATH, sp|Q9LVE0|PTR3…	tr|A0A1P6C1G1|A0A1P6C1G1_BRUMA	sp|O01840|PEPT3_CAEEL, sp|Q17758|PEPT2_CAEEL, sp|Q21219|PEPT1_CAEEL	sp|B0S6T2|S15A2_DANRE, tr|A0A0R4IB85|A0A0R4IB85_DANRE, tr|A0A0R4ICA5|A0A0R4ICA5_DANRE, tr|A0A2R8PV71|A0A2R8PV71_DANRE, tr|A0A2R8Q6V2|A0A2R8Q6V2_DANRE, tr|A0A2R8QA66|A0A2R8QA66_DANRE, tr|A0A2R8QC20|A0A2R8QC20_DANRE, tr|A0A2R8QF51|A0A2R8QF51_DANRE, tr|F1QP47|F1QP47_DANRE, tr|F1RAI9|F1RAI9_DANRE	sp|P91679|PEPT1_DROME, tr|Q8IRT1|Q8IRT1_DROME, tr|Q9VH93|Q9VH93_DROME, tr|Q9W4P6|Q9W4P6_DROME, tr|X2JAE6|X2JAE6_DROME, tr|X2JCG8|X2JCG8_DROME	sp|P46059|S15A1_HUMAN, sp|Q16348|S15A2_HUMAN, sp|Q8N697|S15A4_HUMAN, tr|C9IZ38|C9IZ38_HUMAN	tr|E4ZIY3|E4ZIY3_LEPMJ, tr|E4ZRP0|E4ZRP0_LEPMJ, tr|E4ZSE0|E4ZSE0_LEPMJ, tr|E4ZYA1|E4ZYA1_LEPMJ, tr|E4ZYC5|E4ZYC5_LEPMJ	PPA03292, PPA23565, PPA23674, PPA33781	sp|P32901|PTR2_YEAST	sp|Q9P380|PTR2_SCHPO	tr|D8QU20|D8QU20_SELML, tr|D8QV70|D8QV70_SELML, tr|D8QWI9|D8QWI9_SELML, tr|D8R2Y5|D8R2Y5_SELML, tr|D8R6S5|D8R6S5_SELML, tr|D8R9L5|D8R9L5_SELML, tr|D8REU6|D8REU6_SELML, tr|D8REV7|D8REV7_SELML, tr|D8REW3|D8REW3_SELML, tr|D8RID7|D8RID7_SELML, tr|D8RIE5|D8RIE5_SELML, tr|D8RIF1|D8RIF1_SELML, tr|D8RIF2|D8RIF2_SELML, tr|D8RMQ5|D8RMQ5_SELML, tr|D8RMV3|D8RMV3_SELML, tr|D8RMW0|D8RMW0_SELML, tr|D8RMW1|D8RMW…	tr|A0A090KW46|A0A090KW46_STRRB, tr|A0A090LAP1|A0A090LAP1_STRRB, tr|A0A090LRW4|A0A090LRW4_STRRB	tr|A0A0V1BSP2|A0A0V1BSP2_TRISP	PEXSPEC000000279, PEXSPEC000000350, PEXSPEC000000946, PEXSPEC000002827, PEXSPEC000016815	PRIMAYER000001038, PRIMAYER000001971, PRIMAYER000002437, PRIMAYER000004087, PRIMAYER000005320, PRIMAYER000008067, PRIMAYER000009154, PRIMAYER000018030, PRIMAYER000029758
OG0000099	tr|J9JLL3|J9JLL3_ACYPI	tr|A0A7M7MTQ7|A0A7M7MTQ7_APIME, tr|A0A7M7MU45|A0A7M7MU45_APIME		tr|A0A0H5S484|A0A0H5S484_BRUMA, tr|A0A0H5S6E5|A0A0H5S6E5_BRUMA, tr|A0A0H5S7V7|A0A0H5S7V7_BRUMA, tr|A0A0H5S8E4|A0A0H5S8E4_BRUMA, tr|A0A0H5S905|A0A0H5S905_BRUMA, tr|A0A0H5SAJ6|A0A0H5SAJ6_BRUMA, tr|A0A0K0IQ11|A0A0K0IQ11_BRUMA, tr|A0A5S6P8J1|A0A5S6P8J1_BRUMA, tr|A0A5S6PFI9|A0A5S6PFI9_BRUMA, tr|A0A5S6PQK7|A0A5S6PQK7_BRUMA, tr|A0A5S6PQV8|A0A5S6PQV8_BRUMA, tr|A0A5S6PUL8|A0A5S6PUL8_BRUMA, tr|A0A5S6PUY4|A…	sp|Q03755|CUT1_CAEEL, sp|Q19053|CUT4_CAEEL, sp|Q19707|CUT3_CAEEL, sp|Q21540|CUT6_CAEEL, sp|Q21808|CUT5_CAEEL, tr|A0A131MAW0|A0A131MAW0_CAEEL, tr|A0A131MB05|A0A131MB05_CAEEL, tr|A0A131MBI8|A0A131MBI8_CAEEL, tr|E9P879|E9P879_CAEEL, tr|G5EDD6|G5EDD6_CAEEL, tr|G5EFQ3|G5EFQ3_CAEEL, tr|O18213|O18213_CAEEL, tr|O61816|O61816_CAEEL, tr|Q09586|Q09586_CAEEL, tr|Q19304|Q19304_CAEEL, tr|Q21573|Q21573_CAEEL, t…		tr|Q8IRK0|Q8IRK0_DROME, tr|Q9W143|Q9W143_DROME			Contig63-snapTAU.92, PPA09173, PPA09931, PPA12041, PPA12505, PPA16230, PPA18653, PPA26173, PPA27666, PPA30749, PPA32660, PPA35556, ppa_stranded_DN13706_c0_g1_i1, ppa_stranded_DN18452_c0_g1_i1, ppa_stranded_DN18826_c0_g1_i1, ppa_stranded_DN20880_c0_g1_i2, ppa_stranded_DN21329_c0_g1_i1, ppa_stranded_DN27067_c1_g1_i2, ppa_stranded_DN27827_c0_g1_i1, ppa_stranded_DN29060_c0_g1_i1, ppa_stranded_DN45783…				tr|A0A090KUD9|A0A090KUD9_STRRB, tr|A0A090KY34|A0A090KY34_STRRB, tr|A0A090KZN5|A0A090KZN5_STRRB, tr|A0A090L7H8|A0A090L7H8_STRRB, tr|A0A090L9H1|A0A090L9H1_STRRB, tr|A0A090L9R2|A0A090L9R2_STRRB, tr|A0A090LFE9|A0A090LFE9_STRRB, tr|A0A090LGG5|A0A090LGG5_STRRB, tr|A0A090LM03|A0A090LM03_STRRB, tr|A0A090LN92|A0A090LN92_STRRB, tr|A0A090LSY0|A0A090LSY0_STRRB, tr|A0A090LTA8|A0A090LTA8_STRRB, tr|A0A090MRX5|A…	tr|A0A0V1ARS6|A0A0V1ARS6_TRISP, tr|A0A0V1AXL0|A0A0V1AXL0_TRISP, tr|A0A0V1AYK2|A0A0V1AYK2_TRISP, tr|A0A0V1B2K1|A0A0V1B2K1_TRISP, tr|A0A0V1B422|A0A0V1B422_TRISP, tr|A0A0V1B434|A0A0V1B434_TRISP, tr|A0A0V1BD95|A0A0V1BD95_TRISP, tr|A0A0V1BJ39|A0A0V1BJ39_TRISP, tr|A0A0V1BKH3|A0A0V1BKH3_TRISP, tr|A0A0V1BL36|A0A0V1BL36_TRISP, tr|E5SLM5|E5SLM5_TRISP, tr|E5SUQ8|E5SUQ8_TRISP	PEXSPEC000000318, PEXSPEC000001744, PEXSPEC000002658, PEXSPEC000005859, PEXSPEC000006280, PEXSPEC000006356, PEXSPEC000007201, PEXSPEC000007218, PEXSPEC000007275, PEXSPEC000007790, PEXSPEC000008416, PEXSPEC000008458, PEXSPEC000010455, PEXSPEC000011051, PEXSPEC000012461, PEXSPEC000013183, PEXSPEC000013522, PEXSPEC000013640, PEXSPEC000014188, PEXSPEC000015532, PEXSPEC000017070, PEXSPEC000017228, PEX…	PRIMAYER000000217, PRIMAYER000002642, PRIMAYER000005042, PRIMAYER000005095, PRIMAYER000005187, PRIMAYER000007560, PRIMAYER000008203, PRIMAYER000008335, PRIMAYER000008425, PRIMAYER000008475, PRIMAYER000008527, PRIMAYER000008599, PRIMAYER000010855, PRIMAYER000012434, PRIMAYER000012882, PRIMAYER000015933, PRIMAYER000016374, PRIMAYER000018127, PRIMAYER000019436
OG0000100			tr|A0A1P8BAH6|A0A1P8BAH6_ARATH, tr|A0A1P8BAJ1|A0A1P8BAJ1_ARATH, tr|F4JY28|F4JY28_ARATH, tr|F4JY30|F4JY30_ARATH, tr|Q6DBI3|Q6DBI3_ARATH, tr|Q93Z64|Q93Z64_ARATH	tr|A0A0K0JBD7|A0A0K0JBD7_BRUMA, tr|A0A0K0JSF0|A0A0K0JSF0_BRUMA, tr|A0A5S6PKQ4|A0A5S6PKQ4_BRUMA, tr|A0A5S6PV07|A0A5S6PV07_BRUMA	sp|Q03572|YLF2_CAEEL, sp|Q9XTR8|LIP1_CAEEL, tr|A0A0K3AV53|A0A0K3AV53_CAEEL, tr|A0A0K3AVB2|A0A0K3AVB2_CAEEL, tr|A0A1I6CM68|A0A1I6CM68_CAEEL, tr|A0A1I6CM73|A0A1I6CM73_CAEEL, tr|C2BR92|C2BR92_CAEEL, tr|E0DBK9|E0DBK9_CAEEL, tr|E9P8A5|E9P8A5_CAEEL, tr|G5EGD7|G5EGD7_CAEEL, tr|H2KZV5|H2KZV5_CAEEL, tr|O16189|O16189_CAEEL, tr|O45953|O45953_CAEEL, tr|O61218|O61218_CAEEL, tr|O76409|O76409_CAEEL, tr|Q17437|Q…				tr|E4ZGI6|E4ZGI6_LEPMJ, tr|E4ZK26|E4ZK26_LEPMJ, tr|E4ZT40|E4ZT40_LEPMJ	Contig12-snapTAU.96, Contig12-snapTAU.97, PPA08936, PPA14247, PPA15993, PPA17523, PPA21816, PPA22208, PPA23129, PPA26161, PPA26684, PPA30658, PPA42341, PPA42392, UMM-S233-4.21-mRNA-1_frag, ppa_stranded_DN15811_c0_g1_i1, ppa_stranded_DN24656_c0_g1_i2, ppa_stranded_DN24656_c0_g2_i3, ppa_stranded_DN33784_c0_g1_i1, ppa_stranded_DN8667_c0_g1_i1	sp|P47145|LIH1_YEAST		tr|D8R948|D8R948_SELML, tr|D8R9D6|D8R9D6_SELML, tr|D8RGY0|D8RGY0_SELML, tr|D8S5J0|D8S5J0_SELML, tr|D8T9V1|D8T9V1_SELML, tr|D8TAJ0|D8TAJ0_SELML	tr|A0A090KPJ9|A0A090KPJ9_STRRB, tr|A0A090KQI0|A0A090KQI0_STRRB, tr|A0A090KYS8|A0A090KYS8_STRRB, tr|A0A090L420|A0A090L420_STRRB, tr|A0A090LGA0|A0A090LGA0_STRRB, tr|A0A090LIA6|A0A090LIA6_STRRB, tr|A0A090LIZ4|A0A090LIZ4_STRRB, tr|A0A090LJR0|A0A090LJR0_STRRB, tr|A0A090LLN2|A0A090LLN2_STRRB, tr|A0A090LP19|A0A090LP19_STRRB, tr|A0A090MMV0|A0A090MMV0_STRRB, tr|A0A090MN38|A0A090MN38_STRRB, tr|A0A090MX16|A…		PEXSPEC000000862, PEXSPEC000001995, PEXSPEC000002545, PEXSPEC000002697, PEXSPEC000003040, PEXSPEC000003092, PEXSPEC000003253, PEXSPEC000005632, PEXSPEC000006271, PEXSPEC000007008, PEXSPEC000007993, PEXSPEC000009612, PEXSPEC000009878, PEXSPEC000010811, PEXSPEC000012121, PEXSPEC000012449, PEXSPEC000012603, PEXSPEC000013222, PEXSPEC000015870, PEXSPEC000016225, PEXSPEC000016614, PEXSPEC000017745, PEX…	PRIMAYER000000934, PRIMAYER000001875, PRIMAYER000002589, PRIMAYER000002980, PRIMAYER000003624, PRIMAYER000004395, PRIMAYER000004949, PRIMAYER000005029, PRIMAYER000005233, PRIMAYER000007735, PRIMAYER000008187, PRIMAYER000008204, PRIMAYER000009913, PRIMAYER000010017, PRIMAYER000010055, PRIMAYER000010519, PRIMAYER000011703, PRIMAYER000012477, PRIMAYER000013435, PRIMAYER000013523, PRIMAYER000013569, …
OG0000101	tr|C4WS38|C4WS38_ACYPI, tr|C4WWC3|C4WWC3_ACYPI, tr|J9JJ12|J9JJ12_ACYPI, tr|J9JJE3|J9JJE3_ACYPI, tr|J9JJJ8|J9JJJ8_ACYPI, tr|J9JK05|J9JK05_ACYPI, tr|J9JKC5|J9JKC5_ACYPI, tr|J9JKS4|J9JKS4_ACYPI, tr|J9JKT5|J9JKT5_ACYPI, tr|J9JMB9|J9JMB9_ACYPI, tr|J9JNF4|J9JNF4_ACYPI, tr|J9JPI3|J9JPI3_ACYPI, tr|J9JPJ2|J9JPJ2_ACYPI, tr|J9JPP2|J9JPP2_ACYPI, tr|J9JQS9|J9JQS9_ACYPI, tr|J9JSM0|J9JSM0_ACYPI, tr|J9JSS8|J9JSS…																PRIMAYER000028614
OG0000102	tr|J9K3I7|J9K3I7_ACYPI, tr|J9L6Q3|J9L6Q3_ACYPI, tr|J9L6Q4|J9L6Q4_ACYPI	tr|A0A7M7GXJ0|A0A7M7GXJ0_APIME, tr|A0A7M7GYQ3|A0A7M7GYQ3_APIME, tr|A0A7M7L369|A0A7M7L369_APIME		tr|A0A0K0JDC2|A0A0K0JDC2_BRUMA, tr|A0A1U7EZT0|A0A1U7EZT0_BRUMA	sp|Q19192|E2AKA_CAEEL, tr|Q9NAK3|Q9NAK3_CAEEL	tr|A0A0R4IHF6|A0A0R4IHF6_DANRE, tr|A0A2R8QBR8|A0A2R8QBR8_DANRE, tr|B8JI14|B8JI14_DANRE, tr|F1Q9L5|F1Q9L5_DANRE, tr|F1QXK7|F1QXK7_DANRE, tr|Q5NE14|Q5NE14_DANRE	sp|Q9NIV1|E2AK3_DROME, tr|A0A0B4KG56|A0A0B4KG56_DROME, tr|A0A0B4KGJ5|A0A0B4KGJ5_DROME	sp|P19525|E2AK2_HUMAN, sp|Q9NZJ5|E2AK3_HUMAN, tr|A0A494BZR8|A0A494BZR8_HUMAN, tr|A0A494C186|A0A494C186_HUMAN, tr|A0A7P0TAL9|A0A7P0TAL9_HUMAN, tr|A0A7P0TBA9|A0A7P0TBA9_HUMAN, tr|A0A7P0Z4M0|A0A7P0Z4M0_HUMAN, tr|A0A804HIT4|A0A804HIT4_HUMAN, tr|A0A804HJ50|A0A804HJ50_HUMAN, tr|A0A804HL08|A0A804HL08_HUMAN, tr|A0A804HLC2|A0A804HLC2_HUMAN		Iso_D.6310.1, PPA05082, PPA05083, PPA14462, PPA14738, PPA15665, PPA20646, PPA36256, PPA36386, PPA36399, PPA36404, PPA36416, PPA36419, PPA38104, PPA44224, ppa_stranded_DN27526_c0_g1_i2, ppa_stranded_DN29095_c0_g1_i9, ppa_stranded_DN29163_c0_g1_i3, ppa_stranded_DN29870_c0_g1_i6, ppa_stranded_DN30436_c1_g2_i4, ppa_stranded_DN31188_c0_g1_i11, ppa_stranded_DN31208_c0_g4_i20, ppa_stranded_DN31483_c0_g7…			tr|D8T4R9|D8T4R9_SELML, tr|D8T4S3|D8T4S3_SELML, tr|D8T4S4|D8T4S4_SELML	tr|A0A090LL60|A0A090LL60_STRRB	tr|A0A0V1C1F4|A0A0V1C1F4_TRISP, tr|A0A0V1C1H0|A0A0V1C1H0_TRISP, tr|A0A0V1C286|A0A0V1C286_TRISP, tr|A0A0V1C2B1|A0A0V1C2B1_TRISP	PEXSPEC000000026, PEXSPEC000000199, PEXSPEC000000204, PEXSPEC000000312, PEXSPEC000000432, PEXSPEC000000484, PEXSPEC000000935, PEXSPEC000000965, PEXSPEC000001770, PEXSPEC000003534, PEXSPEC000003753, PEXSPEC000006282, PEXSPEC000007973, PEXSPEC000009242, PEXSPEC000010996, PEXSPEC000011547, PEXSPEC000011891, PEXSPEC000015147, PEXSPEC000017067, PEXSPEC000027952	PRIMAYER000000052, PRIMAYER000000067, PRIMAYER000000321, PRIMAYER000000329, PRIMAYER000000348, PRIMAYER000000425, PRIMAYER000000430, PRIMAYER000000435, PRIMAYER000000545, PRIMAYER000000580, PRIMAYER000000581, PRIMAYER000000606, PRIMAYER000000782, PRIMAYER000000973, PRIMAYER000000989, PRIMAYER000001001, PRIMAYER000001107, PRIMAYER000001156, PRIMAYER000001482, PRIMAYER000001900, PRIMAYER000001902, …
OG0000103	tr|J9KC20|J9KC20_ACYPI, tr|J9KCB8|J9KCB8_ACYPI, tr|J9KDT2|J9KDT2_ACYPI, tr|J9KGV2|J9KGV2_ACYPI, tr|J9KKS3|J9KKS3_ACYPI, tr|J9KXI3|J9KXI3_ACYPI, tr|J9KY53|J9KY53_ACYPI, tr|J9L0C8|J9L0C8_ACYPI, tr|J9L5H1|J9L5H1_ACYPI, tr|J9LAY5|J9LAY5_ACYPI, tr|J9LD26|J9LD26_ACYPI, tr|J9LGD3|J9LGD3_ACYPI, tr|J9LJX9|J9LJX9_ACYPI, tr|J9LK00|J9LK00_ACYPI, tr|J9LMU1|J9LMU1_ACYPI, tr|J9LZU0|J9LZU0_ACYPI, tr|J9M1Y2|J9M1Y…
OG0000104	tr|J9JQB4|J9JQB4_ACYPI, tr|J9KAX7|J9KAX7_ACYPI, tr|X1X7S6|X1X7S6_ACYPI	tr|A0A7M7GAL8|A0A7M7GAL8_APIME, tr|A0A7M7GRD2|A0A7M7GRD2_APIME, tr|A0A7M7IJC9|A0A7M7IJC9_APIME, tr|A0A7M7IKZ2|A0A7M7IKZ2_APIME, tr|A0A7M7R3F1|A0A7M7R3F1_APIME, tr|A0A7M7R871|A0A7M7R871_APIME, tr|A0A7M7TEU5|A0A7M7TEU5_APIME	sp|O23236|MPK14_ARATH, sp|Q39021|MPK1_ARATH, sp|Q39022|MPK2_ARATH, sp|Q39023|MPK3_ARATH, sp|Q39024|MPK4_ARATH, sp|Q39025|MPK5_ARATH, sp|Q39026|MPK6_ARATH, sp|Q39027|MPK7_ARATH, sp|Q84M93|MPK17_ARATH, sp|Q8GYQ5|MPK12_ARATH, sp|Q8W4J2|MPK16_ARATH, sp|Q9C5C0|MPK18_ARATH, sp|Q9C9U4|MPK15_ARATH, sp|Q9LM33|MPK8_ARATH, sp|Q9LMM5|MPK11_ARATH, sp|Q9LQQ9|MPK13_ARATH, sp|Q9LUC3|MPK19_ARATH, sp|Q9LV37|MPK9_A…	tr|A0A0I9N6G9|A0A0I9N6G9_BRUMA, tr|A0A0K0J2R4|A0A0K0J2R4_BRUMA, tr|A0A0K0J3W9|A0A0K0J3W9_BRUMA	sp|P39745|MPK1_CAEEL, sp|Q11179|MK15_CAEEL, sp|Q17446|PMK1_CAEEL, sp|Q8MXI4|PMK2_CAEEL, tr|H2KYF8|H2KYF8_CAEEL, tr|Q19243|Q19243_CAEEL, tr|Q6ABN8|Q6ABN8_CAEEL, tr|Q8IG56|Q8IG56_CAEEL	sp|O42376|MK12_DANRE, sp|Q9DGE1|MK14B_DANRE, sp|Q9DGE2|MK14A_DANRE, tr|A0A0R4IIR5|A0A0R4IIR5_DANRE, tr|A0A2R8Q3H6|A0A2R8Q3H6_DANRE, tr|A0A2R8QE41|A0A2R8QE41_DANRE, tr|A0A2R8QEM3|A0A2R8QEM3_DANRE, tr|E7F292|E7F292_DANRE, tr|E9QEY0|E9QEY0_DANRE, tr|F1QHF2|F1QHF2_DANRE, tr|F1QQ40|F1QQ40_DANRE, tr|F1R202|F1R202_DANRE, tr|F1RAA2|F1RAA2_DANRE, tr|F8W3M8|F8W3M8_DANRE, tr|Q0H1F4|Q0H1F4_DANRE, tr|Q5RHW0|Q…	sp|O61443|MK38B_DROME, sp|O62618|MK38A_DROME, sp|P40417|ERKA_DROME, sp|P83100|MK14C_DROME, sp|Q9W354|ERK7_DROME, tr|E1JIV6|E1JIV6_DROME	sp|O15264|MK13_HUMAN, sp|P27361|MK03_HUMAN, sp|P28482|MK01_HUMAN, sp|P53778|MK12_HUMAN, sp|Q13164|MK07_HUMAN, sp|Q15759|MK11_HUMAN, sp|Q16539|MK14_HUMAN, sp|Q8TD08|MK15_HUMAN, tr|A0A1C7CYZ1|A0A1C7CYZ1_HUMAN, tr|B3KR49|B3KR49_HUMAN, tr|B4E0K5|B4E0K5_HUMAN, tr|E9PBK7|E9PBK7_HUMAN, tr|E9PJF0|E9PJF0_HUMAN, tr|E9PQW4|E9PQW4_HUMAN, tr|H0YDH9|H0YDH9_HUMAN	tr|E5A5Z4|E5A5Z4_LEPMJ, tr|E5ADE9|E5ADE9_LEPMJ, tr|E5AFE2|E5AFE2_LEPMJ	PPA16164, PPA21371, ppa_stranded_DN28988_c0_g1_i2, ppa_stranded_DN28988_c0_g2_i1, ppa_stranded_DN29169_c0_g1_i1, ppa_stranded_DN30096_c1_g2_i1	sp|P14681|KSS1_YEAST, sp|P16892|FUS3_YEAST, sp|P32485|HOG1_YEAST, sp|P36005|KDX1_YEAST, sp|P41808|SMK1_YEAST, sp|Q00772|SLT2_YEAST	sp|P27638|SPK1_SCHPO, sp|Q09892|HOG1_SCHPO, sp|Q92398|SPM1_SCHPO	tr|D8QN49|D8QN49_SELML, tr|D8QQG3|D8QQG3_SELML, tr|D8R0V8|D8R0V8_SELML, tr|D8R731|D8R731_SELML, tr|D8R8H3|D8R8H3_SELML, tr|D8RMK2|D8RMK2_SELML, tr|D8RZ17|D8RZ17_SELML, tr|D8RZE3|D8RZE3_SELML, tr|D8S135|D8S135_SELML, tr|D8SLN4|D8SLN4_SELML	tr|A0A090KQK6|A0A090KQK6_STRRB, tr|A0A090LBZ2|A0A090LBZ2_STRRB, tr|A0A090MX49|A0A090MX49_STRRB	tr|A0A0V1BBA6|A0A0V1BBA6_TRISP, tr|A0A0V1BLD9|A0A0V1BLD9_TRISP, tr|A0A0V1BML7|A0A0V1BML7_TRISP, tr|A0A0V1BN81|A0A0V1BN81_TRISP, tr|E5S980|E5S980_TRISP	PEXSPEC000000626, PEXSPEC000002530, PEXSPEC000002787, PEXSPEC000006415, PEXSPEC000018279, PEXSPEC000024815	PRIMAYER000000177, PRIMAYER000000251, PRIMAYER000000555, PRIMAYER000002786, PRIMAYER000002978, PRIMAYER000004189, PRIMAYER000009770, PRIMAYER000020756
OG0000105	tr|J9JMH4|J9JMH4_ACYPI, tr|J9JPU1|J9JPU1_ACYPI, tr|J9JZ28|J9JZ28_ACYPI, tr|J9K6P8|J9K6P8_ACYPI, tr|J9K7R4|J9K7R4_ACYPI, tr|J9LSZ4|J9LSZ4_ACYPI	tr|A0A7M7GVC8|A0A7M7GVC8_APIME, tr|A0A7M7GYQ8|A0A7M7GYQ8_APIME, tr|A0A7M7L2Z5|A0A7M7L2Z5_APIME, tr|A0A7M7MU31|A0A7M7MU31_APIME, tr|A0A7M7R3M6|A0A7M7R3M6_APIME, tr|A0A7M7R9D0|A0A7M7R9D0_APIME, tr|A0A7M7RBF3|A0A7M7RBF3_APIME	sp|P54609|CD48A_ARATH, sp|Q8RY16|PEX6_ARATH, sp|Q9FNP1|PEX1_ARATH, sp|Q9LET7|CI111_ARATH, sp|Q9LZF6|CD48E_ARATH, sp|Q9SCN8|CD48D_ARATH, sp|Q9SS94|CD48C_ARATH, sp|Q9ZPR1|CD48B_ARATH, tr|A0A1I9LNC6|A0A1I9LNC6_ARATH, tr|A0A1P8B1Y1|A0A1P8B1Y1_ARATH, tr|A0A1P8BDW6|A0A1P8BDW6_ARATH, tr|A0A1P8BDW7|A0A1P8BDW7_ARATH, tr|A0A1P8BDY2|A0A1P8BDY2_ARATH, tr|Q6NPL8|Q6NPL8_ARATH	tr|A0A0I9N7J8|A0A0I9N7J8_BRUMA, tr|A0A0J9XXY9|A0A0J9XXY9_BRUMA	sp|P54811|TERA1_CAEEL, sp|P54812|TERA2_CAEEL, sp|Q21222|AFG2H_CAEEL, sp|Q9NAG4|MAC1_CAEEL, tr|A6ZJ67|A6ZJ67_CAEEL, tr|G5ED99|G5ED99_CAEEL, tr|G5EFR8|G5EFR8_CAEEL	sp|Q7ZU99|TERA_DANRE, tr|A0A0G2KCK6|A0A0G2KCK6_DANRE, tr|A0A0R4IPF0|A0A0R4IPF0_DANRE, tr|A0A2R8PZ77|A0A2R8PZ77_DANRE, tr|A0A2R8QNF0|A0A2R8QNF0_DANRE, tr|B8A4A1|B8A4A1_DANRE, tr|F1Q8W3|F1Q8W3_DANRE, tr|F1QMB0|F1QMB0_DANRE, tr|F6P662|F6P662_DANRE, tr|Q29RA2|Q29RA2_DANRE	sp|Q7KN62|TERA_DROME, tr|A0A0B4LFZ4|A0A0B4LFZ4_DROME, tr|A1Z8D1|A1Z8D1_DROME, tr|M9PEE1|M9PEE1_DROME, tr|P91638|P91638_DROME, tr|Q7KU82|Q7KU82_DROME, tr|Q8IRD1|Q8IRD1_DROME, tr|Q9V5R2|Q9V5R2_DROME, tr|Q9VK63|Q9VK63_DROME, tr|Q9VS62|Q9VS62_DROME, tr|Q9VUC7|Q9VUC7_DROME	sp|O15381|NVL_HUMAN, sp|O43933|PEX1_HUMAN, sp|P55072|TERA_HUMAN, sp|Q13608|PEX6_HUMAN, sp|Q8NB90|AFG2H_HUMAN, sp|Q9BVQ7|SPA5L_HUMAN, tr|A0A0C4DG33|A0A0C4DG33_HUMAN, tr|A0A6Q8PGU6|A0A6Q8PGU6_HUMAN, tr|A0A7I2V2Y2|A0A7I2V2Y2_HUMAN, tr|A0A7I2V540|A0A7I2V540_HUMAN, tr|A0A7P0T8A3|A0A7P0T8A3_HUMAN, tr|A0A7P0T8Q5|A0A7P0T8Q5_HUMAN, tr|A0A7P0TAQ1|A0A7P0TAQ1_HUMAN, tr|A0A7P0TAW3|A0A7P0TAW3_HUMAN, tr|A0A7P0Z…	tr|E4ZFW8|E4ZFW8_LEPMJ, tr|E4ZJ75|E4ZJ75_LEPMJ, tr|E4ZX67|E4ZX67_LEPMJ, tr|E4ZZC9|E4ZZC9_LEPMJ, tr|E5A7Z6|E5A7Z6_LEPMJ	PPA05290, PPA08185, PPA18978, PPA31328, ppa_stranded_DN25887_c0_g1_i2, ppa_stranded_DN29078_c0_g1_i1	sp|P24004|PEX1_YEAST, sp|P25694|CDC48_YEAST, sp|P32794|AFG2_YEAST, sp|P33760|PEX6_YEAST, sp|Q07844|RIX7_YEAST	sp|O13764|PEX6_SCHPO, sp|O14325|YB7A_SCHPO, sp|O60058|AFG2_SCHPO, sp|O74941|PEX1_SCHPO, sp|Q9P3A7|CDC48_SCHPO	tr|D8RB83|D8RB83_SELML, tr|D8RBY8|D8RBY8_SELML, tr|D8RDJ0|D8RDJ0_SELML, tr|D8RP37|D8RP37_SELML, tr|D8RRT5|D8RRT5_SELML, tr|D8RXN4|D8RXN4_SELML, tr|D8RYE6|D8RYE6_SELML, tr|D8S303|D8S303_SELML, tr|D8S888|D8S888_SELML, tr|D8S9P9|D8S9P9_SELML, tr|D8SFT5|D8SFT5_SELML, tr|D8SJR9|D8SJR9_SELML, tr|D8T2S5|D8T2S5_SELML, tr|D8T8I7|D8T8I7_SELML, tr|D8T9H9|D8T9H9_SELML, tr|D8TCQ9|D8TCQ9_SELML	tr|A0A090KZU1|A0A090KZU1_STRRB, tr|A0A090L2Z2|A0A090L2Z2_STRRB, tr|A0A090L355|A0A090L355_STRRB, tr|A0A090LE28|A0A090LE28_STRRB, tr|A0A090LGZ5|A0A090LGZ5_STRRB	tr|A0A0V1B3B4|A0A0V1B3B4_TRISP, tr|A0A0V1B934|A0A0V1B934_TRISP, tr|A0A0V1BUU2|A0A0V1BUU2_TRISP, tr|A0A0V1BWM5|A0A0V1BWM5_TRISP, tr|A0A0V1BX82|A0A0V1BX82_TRISP	PEXSPEC000000528, PEXSPEC000002357, PEXSPEC000006254, PEXSPEC000008998, PEXSPEC000009960, PEXSPEC000012621, PEXSPEC000020056, PEXSPEC000020840, PEXSPEC000021609, PEXSPEC000030403	PRIMAYER000000087, PRIMAYER000002712, PRIMAYER000003500, PRIMAYER000005211, PRIMAYER000008751, PRIMAYER000017149, PRIMAYER000019666
OG0000106	tr|J9KC11|J9KC11_ACYPI, tr|J9KD47|J9KD47_ACYPI, tr|J9KSH5|J9KSH5_ACYPI, tr|J9KV11|J9KV11_ACYPI, tr|J9KXR7|J9KXR7_ACYPI, tr|J9L0M8|J9L0M8_ACYPI, tr|J9L2Z4|J9L2Z4_ACYPI, tr|J9L3S9|J9L3S9_ACYPI, tr|J9L5D1|J9L5D1_ACYPI, tr|J9LAR6|J9LAR6_ACYPI, tr|J9LCU4|J9LCU4_ACYPI, tr|J9LF99|J9LF99_ACYPI, tr|J9LPW0|J9LPW0_ACYPI, tr|J9LSA1|J9LSA1_ACYPI, tr|J9LUR8|J9LUR8_ACYPI, tr|J9LV56|J9LV56_ACYPI, tr|J9LYW3|J9LYW…				tr|O02243|O02243_CAEEL									tr|A0A090L1K2|A0A090L1K2_STRRB, tr|A0A090L2F3|A0A090L2F3_STRRB, tr|A0A090MNY9|A0A090MNY9_STRRB, tr|A0A090MTA2|A0A090MTA2_STRRB		PEXSPEC000018026, PEXSPEC000023688, PEXSPEC000025884, PEXSPEC000026686	PRIMAYER000025035, PRIMAYER000027616
OG0000107	tr|J9JMD4|J9JMD4_ACYPI, tr|J9JZ47|J9JZ47_ACYPI, tr|J9K0U1|J9K0U1_ACYPI, tr|J9K957|J9K957_ACYPI, tr|X1WLT3|X1WLT3_ACYPI, tr|X1XBS6|X1XBS6_ACYPI	tr|A0A7M7GN58|A0A7M7GN58_APIME, tr|A0A7M7GWR5|A0A7M7GWR5_APIME, tr|A0A7M7L1I2|A0A7M7L1I2_APIME, tr|A0A7M7MN47|A0A7M7MN47_APIME, tr|A0A7M7MV44|A0A7M7MV44_APIME, tr|A0A7M7MVG0|A0A7M7MVG0_APIME, tr|A0A7M7MVH0|A0A7M7MVH0_APIME, tr|A0A7M7R5F4|A0A7M7R5F4_APIME, tr|A0A7M7R652|A0A7M7R652_APIME		tr|A0A0J9Y4Y3|A0A0J9Y4Y3_BRUMA, tr|A0A5S6PET7|A0A5S6PET7_BRUMA, tr|A0A5S6PJ55|A0A5S6PJ55_BRUMA, tr|A0A5S6PJQ7|A0A5S6PJQ7_BRUMA, tr|A0A7I4KGX5|A0A7I4KGX5_BRUMA, tr|A0A7I4NLX5|A0A7I4NLX5_BRUMA	sp|Q22397|AAT6_CAEEL, tr|A0A0K3AVL7|A0A0K3AVL7_CAEEL, tr|H2KZG9|H2KZG9_CAEEL, tr|O17395|O17395_CAEEL, tr|O44832|O44832_CAEEL, tr|Q19151|Q19151_CAEEL, tr|Q19834|Q19834_CAEEL, tr|Q56VY0|Q56VY0_CAEEL, tr|Q7YXH5|Q7YXH5_CAEEL, tr|Q94197|Q94197_CAEEL, tr|Q9NA91|Q9NA91_CAEEL	sp|Q59I64|YLAT2_DANRE, tr|A0A0R4IFJ3|A0A0R4IFJ3_DANRE, tr|A0A0R4ILN4|A0A0R4ILN4_DANRE, tr|A0A140LGS0|A0A140LGS0_DANRE, tr|A0A2R8Q6T0|A0A2R8Q6T0_DANRE, tr|A0A2R8Q745|A0A2R8Q745_DANRE, tr|A0A2R8Q7P1|A0A2R8Q7P1_DANRE, tr|A0A2R8Q995|A0A2R8Q995_DANRE, tr|A0A2R8QEN0|A0A2R8QEN0_DANRE, tr|A0A2R8QHC4|A0A2R8QHC4_DANRE, tr|A0A2R8QJJ5|A0A2R8QJJ5_DANRE, tr|A0A2R8QLN1|A0A2R8QLN1_DANRE, tr|A0A2R8QU29|A0A2R8QU29…	tr|A0A0B4KHK8|A0A0B4KHK8_DROME, tr|Q8IR48|Q8IR48_DROME, tr|Q9V9Y0|Q9V9Y0_DROME, tr|Q9VB75|Q9VB75_DROME, tr|Q9VKC2|Q9VKC2_DROME, tr|Q9VY26|Q9VY26_DROME, tr|Q9Y1A7|Q9Y1A7_DROME, tr|X2JDR1|X2JDR1_DROME, tr|X2JK78|X2JK78_DROME	sp|P82251|BAT1_HUMAN, sp|Q01650|LAT1_HUMAN, sp|Q8MH63|LAT1N_HUMAN, sp|Q8TCU3|S7A13_HUMAN, sp|Q92536|YLAT2_HUMAN, sp|Q9GIP4|LAT1L_HUMAN, sp|Q9NS82|AAA1_HUMAN, sp|Q9UHI5|LAT2_HUMAN, sp|Q9UM01|YLAT1_HUMAN, sp|Q9UPY5|XCT_HUMAN, tr|A0A0C4DGL4|A0A0C4DGL4_HUMAN, tr|D6RFE5|D6RFE5_HUMAN, tr|E7EPZ8|E7EPZ8_HUMAN, tr|E9PLV9|E9PLV9_HUMAN, tr|G3V273|G3V273_HUMAN, tr|G3V2H8|G3V2H8_HUMAN, tr|G3V2K0|G3V2K0_HUMAN,…	tr|E4ZJT8|E4ZJT8_LEPMJ, tr|E4ZRN9|E4ZRN9_LEPMJ, tr|E5A048|E5A048_LEPMJ, tr|E5AAE9|E5AAE9_LEPMJ	PPA06723, PPA07769, PPA16147, PPA20668, ppa_stranded_DN19929_c1_g1_i1, ppa_stranded_DN28958_c0_g1_i2	sp|P38734|MUP3_YEAST, sp|P50276|MUP1_YEAST			tr|A0A090KXJ3|A0A090KXJ3_STRRB, tr|A0A090L6E8|A0A090L6E8_STRRB, tr|A0A090LNQ7|A0A090LNQ7_STRRB, tr|A0A090MRF8|A0A090MRF8_STRRB, tr|A0A090MZ86|A0A090MZ86_STRRB, tr|A0A090N0W7|A0A090N0W7_STRRB	tr|A0A0V1AY08|A0A0V1AY08_TRISP, tr|A0A0V1AY15|A0A0V1AY15_TRISP, tr|A0A0V1B720|A0A0V1B720_TRISP, tr|A0A0V1B734|A0A0V1B734_TRISP, tr|A0A0V1B738|A0A0V1B738_TRISP, tr|A0A0V1BEI2|A0A0V1BEI2_TRISP	PEXSPEC000001234, PEXSPEC000003225, PEXSPEC000003985, PEXSPEC000007927, PEXSPEC000008097, PEXSPEC000016219	PRIMAYER000000771, PRIMAYER000001155, PRIMAYER000001540, PRIMAYER000002570, PRIMAYER000003663, PRIMAYER000006072, PRIMAYER000007200
OG0000108					sp|Q9XWH8|BTB14_CAEEL, tr|A0A131MD04|A0A131MD04_CAEEL, tr|O01301|O01301_CAEEL, tr|O16740|O16740_CAEEL, tr|O16746|O16746_CAEEL, tr|O17112|O17112_CAEEL, tr|O44905|O44905_CAEEL, tr|O45593|O45593_CAEEL, tr|O45594|O45594_CAEEL, tr|P91543|P91543_CAEEL, tr|Q8IFY9|Q8IFY9_CAEEL, tr|Q8ITZ1|Q8ITZ1_CAEEL, tr|Q8ITZ2|Q8ITZ2_CAEEL, tr|Q9BKZ7|Q9BKZ7_CAEEL, tr|Q9N5P7|Q9N5P7_CAEEL		tr|Q9W279|Q9W279_DROME			Contig16-snapTAU.36, Contig16-snapTAU.91, PPA22942, PPA23054, PPA34030, ppa_stranded_DN15652_c0_g1_i1, ppa_stranded_DN17799_c0_g1_i1, ppa_stranded_DN26609_c0_g2_i8, ppa_stranded_DN26818_c0_g1_i2, ppa_stranded_DN27824_c0_g5_i2, ppa_stranded_DN27824_c0_g6_i1, ppa_stranded_DN28098_c0_g1_i2, ppa_stranded_DN29347_c1_g3_i3, ppa_stranded_DN29628_c4_g2_i3, ppa_stranded_DN29628_c4_g3_i1, ppa_stranded_DN30…						PEXSPEC000000218, PEXSPEC000000404, PEXSPEC000000796, PEXSPEC000001004, PEXSPEC000001020, PEXSPEC000001155, PEXSPEC000001355, PEXSPEC000001364, PEXSPEC000001373, PEXSPEC000002007, PEXSPEC000002603, PEXSPEC000002692, PEXSPEC000003125, PEXSPEC000003192, PEXSPEC000003879, PEXSPEC000004051, PEXSPEC000004915, PEXSPEC000005069, PEXSPEC000005216, PEXSPEC000005408, PEXSPEC000007074, PEXSPEC000007429, PEX…	PRIMAYER000000152, PRIMAYER000000504, PRIMAYER000000558, PRIMAYER000001146, PRIMAYER000001924, PRIMAYER000002106, PRIMAYER000002130, PRIMAYER000002413, PRIMAYER000002467, PRIMAYER000003168, PRIMAYER000003302, PRIMAYER000004882, PRIMAYER000005028, PRIMAYER000005066, PRIMAYER000006037, PRIMAYER000007872, PRIMAYER000009336, PRIMAYER000010953, PRIMAYER000012108, PRIMAYER000012295, PRIMAYER000012819, …
OG0000109								sp|A6NC62|RAKDN_HUMAN, sp|B1APH4|ZN487_HUMAN, sp|P17014|ZNF12_HUMAN, sp|P17025|ZN182_HUMAN, sp|P17030|ZNF25_HUMAN, sp|P17032|ZN37A_HUMAN, sp|P17098|ZNF8_HUMAN, sp|P51508|ZNF81_HUMAN, sp|P51523|ZNF84_HUMAN, sp|P51786|ZN157_HUMAN, sp|P51814|ZNF41_HUMAN, sp|Q06730|ZN33A_HUMAN, sp|Q06732|ZN33B_HUMAN, sp|Q13401|PM2P3_HUMAN, sp|Q2M3X9|ZN674_HUMAN, sp|Q4V348|Z658B_HUMAN, sp|Q52M93|Z585B_HUMAN, sp|Q5JUW0…
OG0000110	tr|J9JKI7|J9JKI7_ACYPI, tr|J9K839|J9K839_ACYPI	tr|A0A7M7GS84|A0A7M7GS84_APIME, tr|A0A7M7LMI8|A0A7M7LMI8_APIME, tr|A0A7M7R7F2|A0A7M7R7F2_APIME	sp|P39697|RT19_ARATH, sp|Q03250|RBG7_ARATH, sp|Q03251|RBG8_ARATH, sp|Q04836|CP31A_ARATH, sp|Q39061|CP33_ARATH, sp|Q43349|CP29A_ARATH, sp|Q8VYM4|PSRP2_ARATH, sp|Q9C909|RBG5_ARATH, sp|Q9FFZ6|RBP11_ARATH, sp|Q9FNR1|RBG3_ARATH, sp|Q9LIN3|RZ1A_ARATH, sp|Q9LIS2|RBG4_ARATH, sp|Q9M3B8|PHIP1_ARATH, sp|Q9M9G6|CTF64_ARATH, sp|Q9SIX3|RBG1_ARATH, sp|Q9SVM8|RBG2_ARATH, sp|Q9ZUU4|CP29B_ARATH, tr|A0A178ULY3|A0A1…	tr|A0A158PZP0|A0A158PZP0_BRUMA, tr|P90699|P90699_BRUMA	tr|O45577|O45577_CAEEL, tr|O45712|O45712_CAEEL, tr|O45713|O45713_CAEEL, tr|O62337|O62337_CAEEL	tr|A0A0R4I9I2|A0A0R4I9I2_DANRE, tr|A0A140LG27|A0A140LG27_DANRE, tr|F1QWP0|F1QWP0_DANRE, tr|F1R6L3|F1R6L3_DANRE, tr|F1R6L4|F1R6L4_DANRE, tr|Q566W6|Q566W6_DANRE, tr|Q7ZUQ9|Q7ZUQ9_DANRE, tr|Q7ZUX2|Q7ZUX2_DANRE	tr|Q9VE52|Q9VE52_DROME, tr|Q9W108|Q9W108_DROME	sp|P33240|CSTF2_HUMAN, sp|P98179|RBM3_HUMAN, sp|Q14011|CIRBP_HUMAN, sp|Q9H0L4|CSTFT_HUMAN, tr|A0A0A0MT56|A0A0A0MT56_HUMAN, tr|D6W5Y5|D6W5Y5_HUMAN, tr|E7EWR4|E7EWR4_HUMAN, tr|E9PID8|E9PID8_HUMAN, tr|F6WMK9|F6WMK9_HUMAN, tr|K7EIF7|K7EIF7_HUMAN, tr|K7EJV1|K7EJV1_HUMAN, tr|K7EJV5|K7EJV5_HUMAN, tr|K7ELL4|K7ELL4_HUMAN, tr|K7ELT6|K7ELT6_HUMAN, tr|K7ELV6|K7ELV6_HUMAN, tr|K7EMY9|K7EMY9_HUMAN, tr|K7ENN6|K7…	tr|E4ZUS6|E4ZUS6_LEPMJ, tr|E4ZV08|E4ZV08_LEPMJ, tr|E4ZVP3|E4ZVP3_LEPMJ, tr|E4ZXK3|E4ZXK3_LEPMJ, tr|E5ACN8|E5ACN8_LEPMJ	Contig91-snapTAU.16, Iso_D.13439.1, PPA07031, PPA34873, PPA42225, PPA42987, PPA45935, ppa_stranded_DN30112_c0_g2_i6, ppa_stranded_DN33145_c0_g1_i1	sp|P25299|RNA15_YEAST, sp|P27476|NSR1_YEAST, sp|P38922|HRB1_YEAST, sp|Q07623|NOP6_YEAST	sp|O43040|CTF1_SCHPO, sp|P41891|GAR2_SCHPO, sp|Q9P6P7|YKCG_SCHPO, sp|Q9Y7Y3|YGR4_SCHPO	tr|D8QNN8|D8QNN8_SELML, tr|D8QSR9|D8QSR9_SELML, tr|D8QU13|D8QU13_SELML, tr|D8QV96|D8QV96_SELML, tr|D8R018|D8R018_SELML, tr|D8R1Z4|D8R1Z4_SELML, tr|D8R1Z5|D8R1Z5_SELML, tr|D8RCC9|D8RCC9_SELML, tr|D8RM89|D8RM89_SELML, tr|D8RNS7|D8RNS7_SELML, tr|D8S2J5|D8S2J5_SELML, tr|D8SSK9|D8SSK9_SELML, tr|D8SVE4|D8SVE4_SELML, tr|D8SZE2|D8SZE2_SELML, tr|D8T0R7|D8T0R7_SELML, tr|D8T4T7|D8T4T7_SELML, tr|D8TAY9|D8TAY…	tr|A0A090LCQ3|A0A090LCQ3_STRRB, tr|A0A090LI05|A0A090LI05_STRRB	tr|A0A0V1B485|A0A0V1B485_TRISP, tr|A0A0V1B4H9|A0A0V1B4H9_TRISP, tr|A0A0V1B4I4|A0A0V1B4I4_TRISP, tr|A0A0V1BE19|A0A0V1BE19_TRISP, tr|E5SX85|E5SX85_TRISP	PEXSPEC000005000, PEXSPEC000005138, PEXSPEC000017776, PEXSPEC000021831, PEXSPEC000023489, PEXSPEC000026917, PEXSPEC000030789, PEXSPEC000035024	PRIMAYER000001956, PRIMAYER000002803, PRIMAYER000011699, PRIMAYER000018353
OG0000111	tr|J9JKV5|J9JKV5_ACYPI, tr|J9JMF3|J9JMF3_ACYPI, tr|J9K8U4|J9K8U4_ACYPI, tr|J9KC03|J9KC03_ACYPI, tr|J9KCY1|J9KCY1_ACYPI, tr|J9KD94|J9KD94_ACYPI, tr|J9KDD5|J9KDD5_ACYPI, tr|J9KE08|J9KE08_ACYPI, tr|J9KEL5|J9KEL5_ACYPI, tr|J9KFU5|J9KFU5_ACYPI, tr|J9KJQ4|J9KJQ4_ACYPI, tr|J9KK16|J9KK16_ACYPI, tr|J9KLX1|J9KLX1_ACYPI, tr|J9KM58|J9KM58_ACYPI, tr|J9KNE9|J9KNE9_ACYPI, tr|J9KQR3|J9KQR3_ACYPI, tr|J9KR58|J9KR5…						tr|A0A126GUY7|A0A126GUY7_DROME
OG0000112	tr|J9JZM2|J9JZM2_ACYPI, tr|J9KAS4|J9KAS4_ACYPI, tr|J9LYX3|J9LYX3_ACYPI, tr|X1WXA9|X1WXA9_ACYPI	tr|A0A7M7GR07|A0A7M7GR07_APIME, tr|A0A7M7GRW1|A0A7M7GRW1_APIME, tr|A0A7M7GS53|A0A7M7GS53_APIME, tr|A0A7M7IEB2|A0A7M7IEB2_APIME, tr|A0A7M7IEM2|A0A7M7IEM2_APIME, tr|A0A7M7IG31|A0A7M7IG31_APIME, tr|A0A7M7IJ83|A0A7M7IJ83_APIME, tr|A0A7M7KYM0|A0A7M7KYM0_APIME, tr|A0A7M7KYN2|A0A7M7KYN2_APIME, tr|A0A7M7KYP1|A0A7M7KYP1_APIME, tr|A0A7M7KYQ0|A0A7M7KYQ0_APIME, tr|A0A7M7KZJ9|A0A7M7KZJ9_APIME, tr|A0A7M7KZL0|A…	sp|Q8W034|RNP1_ARATH, sp|Q9C652|RBP1_ARATH, tr|A0A1P8BF26|A0A1P8BF26_ARATH, tr|A0A1P8BF50|A0A1P8BF50_ARATH, tr|F4I906|F4I906_ARATH, tr|F4JFN7|F4JFN7_ARATH, tr|F4JV21|F4JV21_ARATH, tr|F4K4W6|F4K4W6_ARATH, tr|O22791|O22791_ARATH, tr|Q8W555|Q8W555_ARATH, tr|Q8W569|Q8W569_ARATH, tr|Q949Z3|Q949Z3_ARATH		tr|G5EFS2|G5EFS2_CAEEL	tr|A0A0G2KT66|A0A0G2KT66_DANRE, tr|A0A0R4IAW9|A0A0R4IAW9_DANRE, tr|A0A2R8PYS4|A0A2R8PYS4_DANRE, tr|A0A2R8QDJ4|A0A2R8QDJ4_DANRE, tr|A0A2R8QHK1|A0A2R8QHK1_DANRE, tr|A0A2R8QK36|A0A2R8QK36_DANRE, tr|A0A2R8QRA0|A0A2R8QRA0_DANRE, tr|A0A2R8QS24|A0A2R8QS24_DANRE, tr|A0A2R8RJW0|A0A2R8RJW0_DANRE, tr|A8E5B6|A8E5B6_DANRE, tr|B0S573|B0S573_DANRE, tr|E9QBG1|E9QBG1_DANRE, tr|E9QES2|E9QES2_DANRE, tr|E9QHJ7|E9QHJ…	sp|P48809|RB27C_DROME, sp|Q9VVE5|MSIR6_DROME, tr|A0A0B4K6K8|A0A0B4K6K8_DROME, tr|A0A0B4KGY9|A0A0B4KGY9_DROME, tr|A0A0B4KHV4|A0A0B4KHV4_DROME, tr|B7Z063|B7Z063_DROME, tr|E1JHA4|E1JHA4_DROME, tr|M9NDB5|M9NDB5_DROME, tr|M9NG33|M9NG33_DROME, tr|M9PCV2|M9PCV2_DROME, tr|Q8IMS8|Q8IMS8_DROME, tr|Q9VBQ1|Q9VBQ1_DROME	sp|O43347|MSI1H_HUMAN, sp|Q14103|HNRPD_HUMAN, sp|Q96DH6|MSI2H_HUMAN, sp|Q96EP5|DAZP1_HUMAN, sp|Q99729|ROAA_HUMAN, tr|A0A6Q8PF05|A0A6Q8PF05_HUMAN, tr|A0A6Q8PFU8|A0A6Q8PFU8_HUMAN, tr|A0A6Q8PGD8|A0A6Q8PGD8_HUMAN, tr|A0A6Q8PHT3|A0A6Q8PHT3_HUMAN, tr|B4DHE8|B4DHE8_HUMAN, tr|B4DM51|B4DM51_HUMAN, tr|D6R9P3|D6R9P3_HUMAN, tr|D6RAF8|D6RAF8_HUMAN, tr|D6RBP9|D6RBP9_HUMAN, tr|D6RBQ9|D6RBQ9_HUMAN, tr|D6RBZ0|D6R…	tr|E4ZWA0|E4ZWA0_LEPMJ	PPA25469	sp|Q99383|HRP1_YEAST	sp|O94432|YHKF_SCHPO	tr|D8QX45|D8QX45_SELML, tr|D8RC63|D8RC63_SELML, tr|D8RLJ7|D8RLJ7_SELML, tr|D8RTI0|D8RTI0_SELML	tr|A0A090LD06|A0A090LD06_STRRB	tr|A0A0V1BNY5|A0A0V1BNY5_TRISP, tr|A0A0V1BPU0|A0A0V1BPU0_TRISP	PEXSPEC000008182	PRIMAYER000005313
OG0000113						tr|A0A0G2LAJ1|A0A0G2LAJ1_DANRE, tr|A0A0H2UJI2|A0A0H2UJI2_DANRE, tr|A0A0H2UJL0|A0A0H2UJL0_DANRE, tr|A0A0H2UJN4|A0A0H2UJN4_DANRE, tr|A0A0H2UK99|A0A0H2UK99_DANRE, tr|A0A0N4STV9|A0A0N4STV9_DANRE, tr|A0A0N4STY4|A0A0N4STY4_DANRE, tr|A0A0N4SU71|A0A0N4SU71_DANRE, tr|A0A0R4IFW2|A0A0R4IFW2_DANRE, tr|A0A0R4IJ94|A0A0R4IJ94_DANRE, tr|A0A0R4IJW5|A0A0R4IJW5_DANRE, tr|A0A0R4IKX5|A0A0R4IKX5_DANRE, tr|A0A0R4IMV5|A…
OG0000114	tr|C4WTE7|C4WTE7_ACYPI, tr|J9JN51|J9JN51_ACYPI, tr|J9JS05|J9JS05_ACYPI, tr|J9JZ65|J9JZ65_ACYPI, tr|Q1ZZP3|Q1ZZP3_ACYPI	tr|A0A088AF37|A0A088AF37_APIME, tr|A0A7M7GNI4|A0A7M7GNI4_APIME, tr|A0A7M7IJD2|A0A7M7IJD2_APIME, tr|A0A7M7IJW1|A0A7M7IJW1_APIME, tr|A0A7M7ILR8|A0A7M7ILR8_APIME, tr|A0A7M7LM11|A0A7M7LM11_APIME, tr|A0A7M7LQ55|A0A7M7LQ55_APIME, tr|A0A7M7LRU3|A0A7M7LRU3_APIME, tr|A0A7M7MNT8|A0A7M7MNT8_APIME, tr|A0A7M7R9V4|A0A7M7R9V4_APIME, tr|A0A7M7TFU8|A0A7M7TFU8_APIME	sp|O23184|CML19_ARATH, sp|O82659|CML20_ARATH, sp|P0DH95|CALM1_ARATH, sp|P0DH96|CALM4_ARATH, sp|P0DH97|CALM2_ARATH, sp|P0DH98|CALM3_ARATH, sp|P59220|CALM7_ARATH, sp|Q03509|CALM6_ARATH, sp|Q682T9|CALM5_ARATH, sp|Q9LIK5|CML11_ARATH, sp|Q9S744|CML9_ARATH, tr|A0A1I9LPJ1|A0A1I9LPJ1_ARATH, tr|A0A1I9LPJ2|A0A1I9LPJ2_ARATH, tr|A0A1P8ANC4|A0A1P8ANC4_ARATH, tr|A0A1P8BAP4|A0A1P8BAP4_ARATH, tr|B6EUB9|B6EUB9_AR…	tr|A0A0H5S8Z7|A0A0H5S8Z7_BRUMA, tr|A0A0K0JIC8|A0A0K0JIC8_BRUMA, tr|A0A5S6PRC6|A0A5S6PRC6_BRUMA	sp|O16305|CALM_CAEEL, sp|P30644|YNE5_CAEEL, tr|A0A0K3AVX0|A0A0K3AVX0_CAEEL, tr|G5EDZ8|G5EDZ8_CAEEL, tr|G5EF93|G5EF93_CAEEL, tr|O18058|O18058_CAEEL	sp|Q6PI52|CALM_DANRE, tr|A0A0R4IVN1|A0A0R4IVN1_DANRE, tr|A0A1D5NT04|A0A1D5NT04_DANRE, tr|A0A2R8Q249|A0A2R8Q249_DANRE, tr|A0A2R8QJK1|A0A2R8QJK1_DANRE, tr|A0A2R8QM63|A0A2R8QM63_DANRE, tr|A0A2R8QP29|A0A2R8QP29_DANRE, tr|A0A2R8RTK5|A0A2R8RTK5_DANRE, tr|B3DGM2|B3DGM2_DANRE, tr|F1QT67|F1QT67_DANRE, tr|F1QTS7|F1QTS7_DANRE, tr|F1R789|F1R789_DANRE, tr|X1WDU6|X1WDU6_DANRE, tr|X1WH22|X1WH22_DANRE	sp|P49258|CALL_DROME, sp|P62152|CALM_DROME, tr|A0A0B4LF57|A0A0B4LF57_DROME, tr|A1Z777|A1Z777_DROME, tr|M9PGG8|M9PGG8_DROME, tr|Q8T415|Q8T415_DROME, tr|Q9VDI3|Q9VDI3_DROME, tr|Q9W0M9|Q9W0M9_DROME, tr|Q9W200|Q9W200_DROME	sp|O15182|CETN3_HUMAN, sp|P0DP23|CALM1_HUMAN, sp|P0DP24|CALM2_HUMAN, sp|P0DP25|CALM3_HUMAN, sp|P27482|CALL3_HUMAN, sp|P41208|CETN2_HUMAN, sp|Q12798|CETN1_HUMAN, sp|Q96GE6|CALL4_HUMAN, tr|A0A590UJC0|A0A590UJC0_HUMAN, tr|A0A590UJI2|A0A590UJI2_HUMAN, tr|A0A804D2Q3|A0A804D2Q3_HUMAN, tr|A0A804DNR1|A0A804DNR1_HUMAN, tr|E5RFM2|E5RFM2_HUMAN, tr|E5RH67|E5RH67_HUMAN, tr|E5RJF8|E5RJF8_HUMAN, tr|E5RK82|E5RK8…	tr|E5A0Z2|E5A0Z2_LEPMJ, tr|E5AEW6|E5AEW6_LEPMJ	Contig41-snapTAU.215, PPA25401, PPA27205, PPA37695	sp|P06704|CDC31_YEAST, sp|P06787|CALM_YEAST	sp|O74435|CDC31_SCHPO, sp|O94455|YFFE_SCHPO, sp|P05933|CALM_SCHPO	tr|D8QWY9|D8QWY9_SELML, tr|D8R325|D8R325_SELML, tr|D8RPJ4|D8RPJ4_SELML, tr|D8RQF4|D8RQF4_SELML, tr|D8S1P7|D8S1P7_SELML, tr|D8S2X6|D8S2X6_SELML, tr|D8SE62|D8SE62_SELML, tr|D8SMF6|D8SMF6_SELML, tr|D8SNH6|D8SNH6_SELML, tr|D8STQ6|D8STQ6_SELML, tr|D8T6Z1|D8T6Z1_SELML, tr|D8T989|D8T989_SELML, tr|D8TGM6|D8TGM6_SELML	tr|A0A090LJ67|A0A090LJ67_STRRB	tr|A0A0V1BDS8|A0A0V1BDS8_TRISP, tr|A0A0V1BIZ8|A0A0V1BIZ8_TRISP, tr|A0A0V1BLU1|A0A0V1BLU1_TRISP, tr|A0A0V1BN74|A0A0V1BN74_TRISP, tr|A0A0V1BN79|A0A0V1BN79_TRISP, tr|A0A0V1BN99|A0A0V1BN99_TRISP	PEXSPEC000008897, PEXSPEC000021715, PEXSPEC000031578, PEXSPEC000032777	PRIMAYER000003406, PRIMAYER000009069, PRIMAYER000014784, PRIMAYER000020628, PRIMAYER000026107
OG0000115	tr|J9K050|J9K050_ACYPI, tr|J9K1U4|J9K1U4_ACYPI	tr|A0A7M7G2Z9|A0A7M7G2Z9_APIME, tr|A0A7M7GS42|A0A7M7GS42_APIME, tr|A0A7M7GTA9|A0A7M7GTA9_APIME, tr|A0A7M7GWN2|A0A7M7GWN2_APIME, tr|A0A7M7MLV8|A0A7M7MLV8_APIME, tr|A0A7M7MM75|A0A7M7MM75_APIME	sp|Q9SMS0|NDHT_ARATH, tr|A0A1P8AUP6|A0A1P8AUP6_ARATH, tr|A0A1P8BHE8|A0A1P8BHE8_ARATH, tr|A8MR40|A8MR40_ARATH, tr|B3H6P7|B3H6P7_ARATH, tr|F4JY55|F4JY55_ARATH, tr|F4K9C8|F4K9C8_ARATH, tr|F4K9D0|F4K9D0_ARATH, tr|O49457|O49457_ARATH, tr|O82623|O82623_ARATH, tr|Q8L7R1|Q8L7R1_ARATH, tr|Q8RYC5|Q8RYC5_ARATH, tr|Q9M034|Q9M034_ARATH, tr|Q9SIL3|Q9SIL3_ARATH, tr|Q9SIL4|Q9SIL4_ARATH, tr|Q9SR91|Q9SR91_ARATH, t…	tr|A0A0H5SA72|A0A0H5SA72_BRUMA, tr|A0A0J9XY54|A0A0J9XY54_BRUMA, tr|A0A0K0JZ55|A0A0K0JZ55_BRUMA	tr|O17002|O17002_CAEEL, tr|Q20774|Q20774_CAEEL, tr|Q22138|Q22138_CAEEL, tr|Q9TY07|Q9TY07_CAEEL	tr|A0A0R4IYH3|A0A0R4IYH3_DANRE, tr|A0A1D5NSC8|A0A1D5NSC8_DANRE, tr|A0A2R8QPK4|A0A2R8QPK4_DANRE, tr|A5WUU0|A5WUU0_DANRE, tr|A5WWB9|A5WWB9_DANRE, tr|A7MCD0|A7MCD0_DANRE, tr|B8JM56|B8JM56_DANRE, tr|E9QH24|E9QH24_DANRE, tr|F1QB06|F1QB06_DANRE, tr|F1QY22|F1QY22_DANRE, tr|F1R1B0|F1R1B0_DANRE, tr|F1R1Q6|F1R1Q6_DANRE, tr|F1R6V7|F1R6V7_DANRE, tr|Q1LY18|Q1LY18_DANRE, tr|Q6DEF3|Q6DEF3_DANRE, tr|Q6DHR2|Q6DHR…	sp|Q24133|DNAJ1_DROME, tr|A8DYF7|A8DYF7_DROME, tr|A8WHG9|A8WHG9_DROME, tr|M9NCP5|M9NCP5_DROME, tr|Q53ZT0|Q53ZT0_DROME, tr|Q7JUZ6|Q7JUZ6_DROME, tr|Q8I079|Q8I079_DROME, tr|Q9VNW0|Q9VNW0_DROME, tr|Q9VPY9|Q9VPY9_DROME, tr|Q9W2U5|Q9W2U5_DROME	sp|O75190|DNJB6_HUMAN, sp|O75953|DNJB5_HUMAN, sp|P25685|DNJB1_HUMAN, sp|P25686|DNJB2_HUMAN, sp|P59910|DJB13_HUMAN, sp|Q7Z6W7|DNJB7_HUMAN, sp|Q8NHS0|DNJB8_HUMAN, sp|Q8WWF6|DNJB3_HUMAN, sp|Q9UBS3|DNJB9_HUMAN, sp|Q9UDY4|DNJB4_HUMAN, tr|A0A0J9YX62|A0A0J9YX62_HUMAN, tr|A0A7I2RN43|A0A7I2RN43_HUMAN, tr|A0A7I2V3K7|A0A7I2V3K7_HUMAN, tr|A0A7I2YQW1|A0A7I2YQW1_HUMAN, tr|C9J1G2|C9J1G2_HUMAN, tr|C9J2C4|C9J2C4_…	tr|E4ZP23|E4ZP23_LEPMJ, tr|E5A491|E5A491_LEPMJ, tr|E5ABC0|E5ABC0_LEPMJ, tr|M1ZIR4|M1ZIR4_LEPMJ	PPA12743, PPA15337, ppa_stranded_DN17869_c1_g1_i1, ppa_stranded_DN26705_c0_g1_i1, ppa_stranded_DN28182_c0_g2_i1	sp|P25294|SIS1_YEAST, sp|P47138|DPH4_YEAST	sp|O94566|MU184_SCHPO, sp|Q09912|PSI1_SCHPO, sp|Q9Y7T9|YCJD_SCHPO	tr|D8QRM3|D8QRM3_SELML, tr|D8QUR5|D8QUR5_SELML, tr|D8QZ80|D8QZ80_SELML, tr|D8R5E1|D8R5E1_SELML, tr|D8R9Y3|D8R9Y3_SELML, tr|D8RJ89|D8RJ89_SELML, tr|D8TAY2|D8TAY2_SELML, tr|D8TDA6|D8TDA6_SELML	tr|A0A090LAJ1|A0A090LAJ1_STRRB, tr|A0A090LD12|A0A090LD12_STRRB, tr|A0A090LFX7|A0A090LFX7_STRRB, tr|A0A090LGM2|A0A090LGM2_STRRB, tr|A0A090LH64|A0A090LH64_STRRB, tr|A0A090LI53|A0A090LI53_STRRB	tr|A0A0V1BKT4|A0A0V1BKT4_TRISP	PEXSPEC000001923, PEXSPEC000003265, PEXSPEC000008125, PEXSPEC000020173, PEXSPEC000022076	PRIMAYER000005073, PRIMAYER000007579, PRIMAYER000017281, PRIMAYER000017357, PRIMAYER000021244
OG0000116													tr|D8QP24|D8QP24_SELML, tr|D8QP91|D8QP91_SELML, tr|D8QP96|D8QP96_SELML, tr|D8QPA2|D8QPA2_SELML, tr|D8QQ50|D8QQ50_SELML, tr|D8QTM5|D8QTM5_SELML, tr|D8QUS9|D8QUS9_SELML, tr|D8QW51|D8QW51_SELML, tr|D8QWC8|D8QWC8_SELML, tr|D8QXP0|D8QXP0_SELML, tr|D8R009|D8R009_SELML, tr|D8R012|D8R012_SELML, tr|D8R0B6|D8R0B6_SELML, tr|D8R0R7|D8R0R7_SELML, tr|D8R0X8|D8R0X8_SELML, tr|D8R0X9|D8R0X9_SELML, tr|D8R499|D8R49…
OG0000117	tr|J9JK43|J9JK43_ACYPI, tr|J9JQK1|J9JQK1_ACYPI, tr|J9JR66|J9JR66_ACYPI, tr|J9JSW6|J9JSW6_ACYPI, tr|J9JVP1|J9JVP1_ACYPI, tr|J9JX09|J9JX09_ACYPI, tr|J9KLF9|J9KLF9_ACYPI, tr|X1WUI0|X1WUI0_ACYPI	tr|A0A7M7GPP1|A0A7M7GPP1_APIME, tr|A0A7M7GWS3|A0A7M7GWS3_APIME, tr|A0A7M7GYK5|A0A7M7GYK5_APIME, tr|A0A7M7H0V4|A0A7M7H0V4_APIME, tr|A0A7M7IKB5|A0A7M7IKB5_APIME, tr|A0A7M7L296|A0A7M7L296_APIME, tr|A0A7M7L3R1|A0A7M7L3R1_APIME, tr|A0A7M7L6V2|A0A7M7L6V2_APIME, tr|A0A7M7L7C8|A0A7M7L7C8_APIME, tr|A0A7M7MKH6|A0A7M7MKH6_APIME, tr|A0A7M7R6S5|A0A7M7R6S5_APIME, tr|A0A7M7SPH3|A0A7M7SPH3_APIME, tr|A0A7M7TEV8|A…		tr|A0A0K0JGC2|A0A0K0JGC2_BRUMA, tr|A0A5S6PGJ8|A0A5S6PGJ8_BRUMA, tr|A0A5S6PIF2|A0A5S6PIF2_BRUMA, tr|A0A5S6PIU3|A0A5S6PIU3_BRUMA, tr|A0A7I4KDV6|A0A7I4KDV6_BRUMA, tr|A0A7I4KJY9|A0A7I4KJY9_BRUMA	tr|A0A0M7RDR8|A0A0M7RDR8_CAEEL, tr|A0A0M7RE14|A0A0M7RE14_CAEEL, tr|A0A0M7RFF6|A0A0M7RFF6_CAEEL, tr|H2L0E5|H2L0E5_CAEEL, tr|H2L0E6|H2L0E6_CAEEL, tr|O17328|O17328_CAEEL, tr|Q18712|Q18712_CAEEL, tr|Q22109|Q22109_CAEEL, tr|Q2L6X7|Q2L6X7_CAEEL, tr|Q93896|Q93896_CAEEL, tr|Q9UAT3|Q9UAT3_CAEEL	sp|Q503M4|MT12B_DANRE, tr|A0A0R4IK09|A0A0R4IK09_DANRE, tr|A0A2R8PZU2|A0A2R8PZU2_DANRE, tr|A0A2R8Q4P2|A0A2R8Q4P2_DANRE, tr|A0A2R8Q9R0|A0A2R8Q9R0_DANRE, tr|A0A2R8QD27|A0A2R8QD27_DANRE, tr|A0A2R8QHZ0|A0A2R8QHZ0_DANRE, tr|A0A2R8QIL1|A0A2R8QIL1_DANRE, tr|A0A2R8QS65|A0A2R8QS65_DANRE, tr|A5PLB4|A5PLB4_DANRE, tr|B0S7K6|B0S7K6_DANRE, tr|E7F4T7|E7F4T7_DANRE, tr|E7F512|E7F512_DANRE, tr|E7F7B3|E7F7B3_DANRE, …	tr|Q5U154|Q5U154_DROME, tr|Q7JWI7|Q7JWI7_DROME, tr|Q7K1L4|Q7K1L4_DROME, tr|Q8T043|Q8T043_DROME, tr|Q9W0L6|Q9W0L6_DROME, tr|Q9W509|Q9W509_DROME	sp|O15374|MOT5_HUMAN, sp|O15375|MOT6_HUMAN, sp|O15427|MOT4_HUMAN, sp|O60669|MOT2_HUMAN, sp|O95907|MOT3_HUMAN, sp|P53985|MOT1_HUMAN, sp|Q6ZSM3|MOT12_HUMAN, sp|Q7RTX9|MOT14_HUMAN, sp|Q7RTY0|MOT13_HUMAN, sp|Q7RTY1|MOT9_HUMAN, sp|Q8NCK7|MOT11_HUMAN, tr|A0A669KBK5|A0A669KBK5_HUMAN, tr|E7EMG7|E7EMG7_HUMAN, tr|E9PPP4|E9PPP4_HUMAN, tr|F8VS95|F8VS95_HUMAN, tr|F8W0N3|F8W0N3_HUMAN, tr|H0YEG4|H0YEG4_HUMAN, t…		PPA00284, PPA05907, PPA10262, ppa_stranded_DN26636_c0_g1_i2	sp|P36032|MCH2_YEAST, sp|P53918|ESBP6_YEAST			tr|A0A090KSB2|A0A090KSB2_STRRB, tr|A0A090KV90|A0A090KV90_STRRB, tr|A0A090KVG1|A0A090KVG1_STRRB, tr|A0A090KWU7|A0A090KWU7_STRRB, tr|A0A090LL21|A0A090LL21_STRRB	tr|A0A0V1AXQ5|A0A0V1AXQ5_TRISP, tr|A0A0V1B6Z1|A0A0V1B6Z1_TRISP, tr|A0A0V1B700|A0A0V1B700_TRISP, tr|A0A0V1BUD7|A0A0V1BUD7_TRISP, tr|A0A0V1BUD9|A0A0V1BUD9_TRISP, tr|A0A0V1BZC5|A0A0V1BZC5_TRISP, tr|E5SHD7|E5SHD7_TRISP	PEXSPEC000004846, PEXSPEC000010090, PEXSPEC000012747, PEXSPEC000016735	PRIMAYER000003574, PRIMAYER000004009, PRIMAYER000009769, PRIMAYER000010783, PRIMAYER000010839
OG0000118	tr|J9JQM0|J9JQM0_ACYPI, tr|J9KE74|J9KE74_ACYPI, tr|X1X0T0|X1X0T0_ACYPI	tr|A0A7M7L3Z7|A0A7M7L3Z7_APIME, tr|A0A7M7MVW7|A0A7M7MVW7_APIME, tr|A0A7M7MW64|A0A7M7MW64_APIME, tr|A0A7M7R919|A0A7M7R919_APIME	sp|O22255|ATL64_ARATH, sp|O22755|ATL44_ARATH, sp|O49691|ATL29_ARATH, sp|O64763|ATL9_ARATH, sp|P0C035|ATL60_ARATH, sp|Q5EAE9|ATL43_ARATH, sp|Q67YI6|ATL65_ARATH, sp|Q8GW38|ATL47_ARATH, sp|Q8L9T5|ATL2_ARATH, sp|Q8L9W3|ATL23_ARATH, sp|Q8LF65|ATL17_ARATH, sp|Q8LFY8|ATL54_ARATH, sp|Q8W571|ATL32_ARATH, sp|Q9FG21|ATL71_ARATH, sp|Q9FHG8|ATL50_ARATH, sp|Q9FIR0|ATL30_ARATH, sp|Q9FL42|ATL69_ARATH, sp|Q9FLC6|…	tr|A0A0I9N8H7|A0A0I9N8H7_BRUMA, tr|A0A1U7F0Z8|A0A1U7F0Z8_BRUMA, tr|A0A7I4KM95|A0A7I4KM95_BRUMA	tr|A0A4V0IJT2|A0A4V0IJT2_CAEEL, tr|A0A4V0IMP7|A0A4V0IMP7_CAEEL, tr|A0A4V0IMW1|A0A4V0IMW1_CAEEL, tr|A0A4V6Z7Z0|A0A4V6Z7Z0_CAEEL, tr|Q17573|Q17573_CAEEL, tr|Q9N4I6|Q9N4I6_CAEEL	sp|Q08CN9|ZNRF2_DANRE, sp|Q6P4U6|ZNRF1_DANRE, tr|A0A2R8QLL4|A0A2R8QLL4_DANRE, tr|B0V2S5|B0V2S5_DANRE, tr|B8A662|B8A662_DANRE, tr|B8JKY5|B8JKY5_DANRE, tr|I3IS96|I3IS96_DANRE, tr|I3ISH7|I3ISH7_DANRE, tr|Q6PFI9|Q6PFI9_DANRE	tr|L0MLM5|L0MLM5_DROME, tr|Q8SX35|Q8SX35_DROME, tr|Q9W3V3|Q9W3V3_DROME	sp|Q8ND25|ZNRF1_HUMAN, sp|Q8NHG8|ZNRF2_HUMAN, sp|Q9Y3C5|RNF11_HUMAN, tr|H3BRB6|H3BRB6_HUMAN, tr|H3BUF0|H3BUF0_HUMAN, tr|J3KTB9|J3KTB9_HUMAN	tr|E4ZH94|E4ZH94_LEPMJ, tr|E5A1W8|E5A1W8_LEPMJ	PPA06742, ppa_stranded_DN20165_c0_g1_i4		sp|P87237|YC0C_SCHPO, sp|Q1MTR5|YG66_SCHPO, sp|Q9HGN5|YO45_SCHPO, sp|Q9P7E1|YOF7_SCHPO	tr|D8QQY9|D8QQY9_SELML, tr|D8QWU6|D8QWU6_SELML, tr|D8QZJ1|D8QZJ1_SELML, tr|D8RHT0|D8RHT0_SELML, tr|D8RIK2|D8RIK2_SELML, tr|D8RKY2|D8RKY2_SELML, tr|D8RLI6|D8RLI6_SELML, tr|D8RLP9|D8RLP9_SELML, tr|D8RM08|D8RM08_SELML, tr|D8RM17|D8RM17_SELML, tr|D8RM19|D8RM19_SELML, tr|D8RM20|D8RM20_SELML, tr|D8RM24|D8RM24_SELML, tr|D8RN03|D8RN03_SELML, tr|D8RWB7|D8RWB7_SELML, tr|D8S360|D8S360_SELML, tr|D8S366|D8S36…	tr|A0A090KUY9|A0A090KUY9_STRRB, tr|A0A090L747|A0A090L747_STRRB, tr|A0A090LDC6|A0A090LDC6_STRRB	tr|A0A0V1BGN2|A0A0V1BGN2_TRISP	PEXSPEC000017009, PEXSPEC000021413, PEXSPEC000026001	PRIMAYER000018177, PRIMAYER000023350
OG0000119	tr|J9JU00|J9JU00_ACYPI, tr|J9K494|J9K494_ACYPI, tr|J9LGL6|J9LGL6_ACYPI, tr|X1WIQ5|X1WIQ5_ACYPI, tr|X1WM53|X1WM53_ACYPI, tr|X1WYP2|X1WYP2_ACYPI, tr|X1XCE6|X1XCE6_ACYPI, tr|X1XKR1|X1XKR1_ACYPI	tr|A0A7M6UCZ4|A0A7M6UCZ4_APIME, tr|A0A7M7GSN4|A0A7M7GSN4_APIME, tr|A0A7M7M4N7|A0A7M7M4N7_APIME, tr|A0A7M7MWM4|A0A7M7MWM4_APIME, tr|A0A7M7MWM9|A0A7M7MWM9_APIME, tr|A0A7M7MWP8|A0A7M7MWP8_APIME, tr|A0A7M7MWR4|A0A7M7MWR4_APIME, tr|A0A7M7MWT7|A0A7M7MWT7_APIME, tr|A0A7M7MX00|A0A7M7MX00_APIME, tr|A0A7M7MXL6|A0A7M7MXL6_APIME, tr|A0A7M7MYH5|A0A7M7MYH5_APIME	sp|Q8RVL2|DEK1_ARATH, tr|F4I0A4|F4I0A4_ARATH	tr|A0A0J9Y4I7|A0A0J9Y4I7_BRUMA, tr|A0A0K0JR48|A0A0K0JR48_BRUMA, tr|A0A0K0JR49|A0A0K0JR49_BRUMA, tr|A0A1P6C376|A0A1P6C376_BRUMA, tr|A0A1P6C421|A0A1P6C421_BRUMA, tr|A0A5S6PGI2|A0A5S6PGI2_BRUMA	sp|P34308|CAN_CAEEL, sp|Q22036|CAN5_CAEEL, tr|Q8IAA8|Q8IAA8_CAEEL, tr|Q8IAA9|Q8IAA9_CAEEL, tr|Q9N4B1|Q9N4B1_CAEEL, tr|Q9N4B2|Q9N4B2_CAEEL, tr|Q9U2B2|Q9U2B2_CAEEL, tr|U4PMH7|U4PMH7_CAEEL	tr|A0A0G2KGQ3|A0A0G2KGQ3_DANRE, tr|A0A0N4SUE6|A0A0N4SUE6_DANRE, tr|A0A0R4IBR9|A0A0R4IBR9_DANRE, tr|A0A0R4IFK0|A0A0R4IFK0_DANRE, tr|A0A0R4IG81|A0A0R4IG81_DANRE, tr|A0A0R4IK45|A0A0R4IK45_DANRE, tr|A0A0R4IWL5|A0A0R4IWL5_DANRE, tr|A0A286YAD1|A0A286YAD1_DANRE, tr|A0A2R8PXY6|A0A2R8PXY6_DANRE, tr|A0A2R8PZQ2|A0A2R8PZQ2_DANRE, tr|A0A2R8Q1U8|A0A2R8Q1U8_DANRE, tr|A0A2R8Q964|A0A2R8Q964_DANRE, tr|A0A2R8QJM7|A…	sp|Q11002|CANA_DROME, sp|Q9VT65|CANB_DROME, sp|Q9VXH6|CANC_DROME, tr|A0A0B4LG26|A0A0B4LG26_DROME, tr|A8DYJ3|A8DYJ3_DROME, tr|M9NE73|M9NE73_DROME	sp|A6NHC0|CAN8_HUMAN, sp|A8MX76|CAN14_HUMAN, sp|O14815|CAN9_HUMAN, sp|O15484|CAN5_HUMAN, sp|P07384|CAN1_HUMAN, sp|P17655|CAN2_HUMAN, sp|P20807|CAN3_HUMAN, sp|Q6MZZ7|CAN13_HUMAN, sp|Q6ZSI9|CAN12_HUMAN, sp|Q9UMQ6|CAN11_HUMAN, sp|Q9Y6Q1|CAN6_HUMAN, tr|A0A3B3IRX8|A0A3B3IRX8_HUMAN, tr|B1B154|B1B154_HUMAN, tr|C9JWY7|C9JWY7_HUMAN, tr|E7ESS6|E7ESS6_HUMAN, tr|E7EV01|E7EV01_HUMAN, tr|E9PL37|E9PL37_HUMAN, t…	tr|E4ZY10|E4ZY10_LEPMJ, tr|E5A5Z3|E5A5Z3_LEPMJ	PPA11727, PPA20418, PPA34486, PPA38942, ppa_stranded_DN31147_c2_g1_i3			tr|D8SWW6|D8SWW6_SELML, tr|D8T469|D8T469_SELML	tr|A0A090MTS7|A0A090MTS7_STRRB, tr|A0A090MZ41|A0A090MZ41_STRRB	tr|A0A0V1BK86|A0A0V1BK86_TRISP, tr|A0A0V1C2J2|A0A0V1C2J2_TRISP, tr|A0A0V1C2K0|A0A0V1C2K0_TRISP, tr|A0A0V1C3B0|A0A0V1C3B0_TRISP, tr|A0A0V1C3E8|A0A0V1C3E8_TRISP	PEXSPEC000000353, PEXSPEC000000821, PEXSPEC000002789, PEXSPEC000003824, PEXSPEC000003853, PEXSPEC000005956, PEXSPEC000018382, PEXSPEC000019589	PRIMAYER000001231, PRIMAYER000005819, PRIMAYER000013614, PRIMAYER000015635, PRIMAYER000016388, PRIMAYER000017623, PRIMAYER000018523, PRIMAYER000031632
OG0000120										PPA20768						PEXSPEC000017552	PRIMAYER000000137, PRIMAYER000000556, PRIMAYER000000905, PRIMAYER000001191, PRIMAYER000001570, PRIMAYER000001617, PRIMAYER000002083, PRIMAYER000002598, PRIMAYER000002999, PRIMAYER000003013, PRIMAYER000003336, PRIMAYER000003585, PRIMAYER000003817, PRIMAYER000003875, PRIMAYER000004361, PRIMAYER000004935, PRIMAYER000005274, PRIMAYER000005341, PRIMAYER000005361, PRIMAYER000005556, PRIMAYER000006160, …
OG0000121	tr|J9JM35|J9JM35_ACYPI, tr|J9K1P4|J9K1P4_ACYPI	tr|A0A7M7GMM2|A0A7M7GMM2_APIME, tr|A0A7M7GNB4|A0A7M7GNB4_APIME, tr|A0A7M7GWG7|A0A7M7GWG7_APIME, tr|A0A7M7GZF9|A0A7M7GZF9_APIME, tr|A0A7M7H4H7|A0A7M7H4H7_APIME, tr|A0A7M7IFL4|A0A7M7IFL4_APIME, tr|A0A7M7IH99|A0A7M7IH99_APIME, tr|A0A7M7IIJ1|A0A7M7IIJ1_APIME, tr|A0A7M7L538|A0A7M7L538_APIME, tr|A0A7M7SQZ7|A0A7M7SQZ7_APIME, tr|A0A7M7TFC2|A0A7M7TFC2_APIME, tr|Q9XZJ1|Q9XZJ1_APIME			sp|Q10901|EAA1_CAEEL, sp|Q21353|EAA3_CAEEL, sp|Q21751|EAA6_CAEEL, sp|Q22682|EAA4_CAEEL, tr|A0A7R9SUN6|A0A7R9SUN6_CAEEL, tr|O18210|O18210_CAEEL, tr|Q9UAY8|Q9UAY8_CAEEL	tr|A0A0G2L611|A0A0G2L611_DANRE, tr|A0A0G2L9M2|A0A0G2L9M2_DANRE, tr|A0A0R4IF61|A0A0R4IF61_DANRE, tr|A0A0R4IFU7|A0A0R4IFU7_DANRE, tr|A0A0R4IGM0|A0A0R4IGM0_DANRE, tr|A0A0R4IMP9|A0A0R4IMP9_DANRE, tr|A0A1L1QZT2|A0A1L1QZT2_DANRE, tr|A0A2R8Q9N5|A0A2R8Q9N5_DANRE, tr|A0A2R8QAZ8|A0A2R8QAZ8_DANRE, tr|B3DJ42|B3DJ42_DANRE, tr|C5H4R2|C5H4R2_DANRE, tr|D7RVR6|D7RVR6_DANRE, tr|D7RVR7|D7RVR7_DANRE, tr|D7RVR8|D7RVR…	tr|A0A6H2EIE0|A0A6H2EIE0_DROME, tr|A0A6H2EJK0|A0A6H2EJK0_DROME, tr|E1JHQ6|E1JHQ6_DROME, tr|O77062|O77062_DROME, tr|Q9VPS6|Q9VPS6_DROME	sp|O00341|EAA5_HUMAN, sp|P43003|EAA1_HUMAN, sp|P43004|EAA2_HUMAN, sp|P43005|EAA3_HUMAN, sp|P43007|SATT_HUMAN, sp|P48664|EAA4_HUMAN, tr|A0A087WT87|A0A087WT87_HUMAN, tr|A0A087WUF9|A0A087WUF9_HUMAN, tr|A0A087X0U3|A0A087X0U3_HUMAN, tr|A0A163QEF0|A0A163QEF0_HUMAN, tr|A0A2R8Y4D1|A0A2R8Y4D1_HUMAN, tr|A0A2R8Y4N0|A0A2R8Y4N0_HUMAN, tr|A0A2R8Y4W1|A0A2R8Y4W1_HUMAN, tr|A0A2R8Y5Y1|A0A2R8Y5Y1_HUMAN, tr|A0A2R8Y6…		PPA19690, PPA22337, PPA22745, PPA34287, ppa_stranded_DN20198_c0_g2_i1, ppa_stranded_DN25158_c0_g1_i3, ppa_stranded_DN28165_c0_g1_i1, ppa_stranded_DN29592_c0_g1_i2			tr|D8QYT3|D8QYT3_SELML, tr|D8RAC3|D8RAC3_SELML	tr|A0A090KNZ0|A0A090KNZ0_STRRB, tr|A0A090KVL4|A0A090KVL4_STRRB, tr|A0A090LUR2|A0A090LUR2_STRRB, tr|A0A090N100|A0A090N100_STRRB	tr|A0A0V1BV62|A0A0V1BV62_TRISP	PEXSPEC000000257, PEXSPEC000000575, PEXSPEC000003238, PEXSPEC000006648, PEXSPEC000011657, PEXSPEC000013171, PEXSPEC000016744, PEXSPEC000018744	PRIMAYER000000307, PRIMAYER000001787, PRIMAYER000003706, PRIMAYER000004484, PRIMAYER000005522, PRIMAYER000006132, PRIMAYER000006699, PRIMAYER000007502, PRIMAYER000009581, PRIMAYER000012133, PRIMAYER000013186, PRIMAYER000014425, PRIMAYER000015206, PRIMAYER000019704, PRIMAYER000024930
OG0000122	tr|J9KAZ7|J9KAZ7_ACYPI, tr|J9L063|J9L063_ACYPI, tr|X1WIX3|X1WIX3_ACYPI	tr|A0A7M6UEG2|A0A7M6UEG2_APIME, tr|A0A7M7IIM5|A0A7M7IIM5_APIME, tr|A0A7M7IJ70|A0A7M7IJ70_APIME, tr|A0A7M7IJN9|A0A7M7IJN9_APIME, tr|A0A7M7IJV0|A0A7M7IJV0_APIME, tr|A0A7M7IKE7|A0A7M7IKE7_APIME, tr|A0A7M7ILU8|A0A7M7ILU8_APIME, tr|A0A7M7IM88|A0A7M7IM88_APIME, tr|A0A7M7IQT4|A0A7M7IQT4_APIME, tr|A0A7M7IQV0|A0A7M7IQV0_APIME, tr|A0A7M7IR77|A0A7M7IR77_APIME, tr|A0A7M7IVU8|A0A7M7IVU8_APIME, tr|A0A7M7IVW0|A…	sp|P92960|KAT3_ARATH, sp|Q38849|KAT2_ARATH, sp|Q38898|AKT2_ARATH, sp|Q38998|AKT1_ARATH, sp|Q39128|KAT1_ARATH, sp|Q8GXE6|AKT6_ARATH, sp|Q94A76|GORK_ARATH, sp|Q9M8S6|SKOR_ARATH, sp|Q9SCX5|AKT5_ARATH, tr|A0A1I9LLU0|A0A1I9LLU0_ARATH, tr|A0A1I9LLU1|A0A1I9LLU1_ARATH, tr|A0A1P8B0E9|A0A1P8B0E9_ARATH, tr|A0A1P8B652|A0A1P8B652_ARATH, tr|A0A1P8B8U1|A0A1P8B8U1_ARATH, tr|A0A1P8BFX1|A0A1P8BFX1_ARATH, tr|A0A1P8…	tr|A0A1U7F3X9|A0A1U7F3X9_BRUMA, tr|A0A5S6PHT5|A0A5S6PHT5_BRUMA, tr|A0A5S6PHV9|A0A5S6PHV9_BRUMA, tr|A0A5S6PKG5|A0A5S6PKG5_BRUMA	sp|G5EFJ9|UN103_CAEEL, tr|A0A0K3AVF4|A0A0K3AVF4_CAEEL, tr|A0A8D7ZEP4|A0A8D7ZEP4_CAEEL, tr|A0A8D7ZEU0|A0A8D7ZEU0_CAEEL, tr|A0A8D7ZEX1|A0A8D7ZEX1_CAEEL, tr|A0A8D7ZEY3|A0A8D7ZEY3_CAEEL, tr|A0A8D7ZF36|A0A8D7ZF36_CAEEL, tr|A0A8D7ZGA2|A0A8D7ZGA2_CAEEL, tr|A0A8D7ZGB1|A0A8D7ZGB1_CAEEL, tr|A0A8D7ZGL5|A0A8D7ZGL5_CAEEL, tr|A0A8D8EJ82|A0A8D8EJ82_CAEEL, tr|O44164|O44164_CAEEL	tr|A0A0R4IEI6|A0A0R4IEI6_DANRE, tr|A0A142J9E8|A0A142J9E8_DANRE, tr|A0A2R8PYT6|A0A2R8PYT6_DANRE, tr|A0A2R8Q5N6|A0A2R8Q5N6_DANRE, tr|A0A2R8Q8A5|A0A2R8Q8A5_DANRE, tr|A0A2R8Q8H6|A0A2R8Q8H6_DANRE, tr|A0A2R8Q8L4|A0A2R8Q8L4_DANRE, tr|A0A2R8QBS7|A0A2R8QBS7_DANRE, tr|A0A2R8QD65|A0A2R8QD65_DANRE, tr|A0A2R8QHJ9|A0A2R8QHJ9_DANRE, tr|A0A2R8QJW8|A0A2R8QJW8_DANRE, tr|A0A2R8QR66|A0A2R8QR66_DANRE, tr|A0A2R8QRW6|A…	sp|Q02280|KCNAE_DROME, tr|A0A0B4LGW2|A0A0B4LGW2_DROME, tr|A1ZB14|A1ZB14_DROME, tr|M9MSA6|M9MSA6_DROME, tr|M9MSD1|M9MSD1_DROME, tr|M9PH56|M9PH56_DROME, tr|M9PHM3|M9PHM3_DROME, tr|M9PHT2|M9PHT2_DROME, tr|Q0KHS8|Q0KHS8_DROME, tr|Q7JPB9|Q7JPB9_DROME	sp|O95259|KCNH1_HUMAN, sp|Q12809|KCNH2_HUMAN, sp|Q8NCM2|KCNH5_HUMAN, sp|Q96L42|KCNH8_HUMAN, sp|Q9H252|KCNH6_HUMAN, sp|Q9NS40|KCNH7_HUMAN, sp|Q9ULD8|KCNH3_HUMAN, sp|Q9UQ05|KCNH4_HUMAN, tr|A0A087X077|A0A087X077_HUMAN, tr|A0A0S1TJ81|A0A0S1TJ81_HUMAN, tr|A0A1W2PNI2|A0A1W2PNI2_HUMAN, tr|A0A1W2PP68|A0A1W2PP68_HUMAN, tr|A0A1W2PPA2|A0A1W2PPA2_HUMAN, tr|A0A1W2PPV4|A0A1W2PPV4_HUMAN, tr|A0A1W2PRD8|A0A1W2PRD…		PPA40055, ppa_stranded_DN28716_c0_g2_i2				tr|A0A090L2J5|A0A090L2J5_STRRB, tr|A0A090L994|A0A090L994_STRRB		PEXSPEC000000429, PEXSPEC000002922	PRIMAYER000000165, PRIMAYER000000229
OG0000123	tr|J9KBL3|J9KBL3_ACYPI, tr|J9KBR2|J9KBR2_ACYPI, tr|J9KDK8|J9KDK8_ACYPI, tr|J9KDW3|J9KDW3_ACYPI, tr|J9KFS1|J9KFS1_ACYPI, tr|J9KG56|J9KG56_ACYPI, tr|J9KGE6|J9KGE6_ACYPI, tr|J9KJH5|J9KJH5_ACYPI, tr|J9KJQ5|J9KJQ5_ACYPI, tr|J9KK92|J9KK92_ACYPI, tr|J9KKF2|J9KKF2_ACYPI, tr|J9KLY8|J9KLY8_ACYPI, tr|J9KQH0|J9KQH0_ACYPI, tr|J9KSQ4|J9KSQ4_ACYPI, tr|J9KTJ5|J9KTJ5_ACYPI, tr|J9KUB9|J9KUB9_ACYPI, tr|J9KV24|J9KV2…
OG0000124	tr|J9JN31|J9JN31_ACYPI, tr|J9JX30|J9JX30_ACYPI, tr|J9JY66|J9JY66_ACYPI, tr|J9K327|J9K327_ACYPI, tr|J9K3V9|J9K3V9_ACYPI, tr|J9K688|J9K688_ACYPI, tr|J9K7Z3|J9K7Z3_ACYPI, tr|J9L050|J9L050_ACYPI, tr|J9L584|J9L584_ACYPI, tr|J9LXJ1|J9LXJ1_ACYPI, tr|J9LZB7|J9LZB7_ACYPI, tr|X1WYJ9|X1WYJ9_ACYPI, tr|X1X6W4|X1X6W4_ACYPI, tr|X1X8D3|X1X8D3_ACYPI, tr|X1XEJ0|X1XEJ0_ACYPI, tr|X1XHV2|X1XHV2_ACYPI, tr|X1XP40|X1XP4…	tr|A0A7M7GS07|A0A7M7GS07_APIME, tr|A0A7M7GSK3|A0A7M7GSK3_APIME, tr|A0A7M7GUD5|A0A7M7GUD5_APIME, tr|A0A7M7GYH6|A0A7M7GYH6_APIME, tr|A0A7M7IHA0|A0A7M7IHA0_APIME, tr|A0A7M7IJJ8|A0A7M7IJJ8_APIME, tr|A0A7M7L1W9|A0A7M7L1W9_APIME, tr|A0A7M7L5U3|A0A7M7L5U3_APIME, tr|A0A7M7LM71|A0A7M7LM71_APIME, tr|A0A7M7MPF7|A0A7M7MPF7_APIME, tr|A0A7M7MUF6|A0A7M7MUF6_APIME, tr|A0A7M7MV35|A0A7M7MV35_APIME, tr|A0A7M7R8V1|A…		tr|A0A0K0J860|A0A0K0J860_BRUMA, tr|A0A5S6PJ43|A0A5S6PJ43_BRUMA	sp|E9P886|TTLL5_CAEEL, sp|H2KZM9|TTL11_CAEEL, sp|Q09647|TTLL4_CAEEL, sp|Q564U4|TTLL9_CAEEL	sp|A8CVX7|TTLL6_DANRE, tr|A0A140LH35|A0A140LH35_DANRE, tr|A0A2R8QKN0|A0A2R8QKN0_DANRE, tr|A0A2R8QLA1|A0A2R8QLA1_DANRE, tr|A0A2R8RLZ3|A0A2R8RLZ3_DANRE, tr|A5PM86|A5PM86_DANRE, tr|B3DHW8|B3DHW8_DANRE, tr|E7F887|E7F887_DANRE, tr|E7FC12|E7FC12_DANRE, tr|E9QF79|E9QF79_DANRE, tr|E9QFB5|E9QFB5_DANRE, tr|E9QH25|E9QH25_DANRE, tr|F1Q6C4|F1Q6C4_DANRE, tr|F1Q6Z2|F1Q6Z2_DANRE, tr|F1QA49|F1QA49_DANRE, tr|F1QFD…	sp|Q9VM92|TTL3B_DROME, tr|A1ZBN5|A1ZBN5_DROME, tr|M9NCT3|M9NCT3_DROME, tr|M9NEE5|M9NEE5_DROME, tr|Q8IPB2|Q8IPB2_DROME, tr|Q960F9|Q960F9_DROME, tr|Q9VB58|Q9VB58_DROME, tr|Q9VBX5|Q9VBX5_DROME, tr|Q9VKL9|Q9VKL9_DROME, tr|Q9VQV6|Q9VQV6_DROME, tr|Q9VX74|Q9VX74_DROME, tr|Q9VZ97|Q9VZ97_DROME	sp|A6NNM8|TTL13_HUMAN, sp|A6PVC2|TTLL8_HUMAN, sp|O95922|TTLL1_HUMAN, sp|Q3SXZ7|TTLL9_HUMAN, sp|Q6EMB2|TTLL5_HUMAN, sp|Q6ZT98|TTLL7_HUMAN, sp|Q8N841|TTLL6_HUMAN, sp|Q8NG68|TTL_HUMAN, sp|Q8NHH1|TTL11_HUMAN, sp|Q9BWV7|TTLL2_HUMAN, tr|A0A087WUG0|A0A087WUG0_HUMAN, tr|A0A087WXF5|A0A087WXF5_HUMAN, tr|A0A087WYL2|A0A087WYL2_HUMAN, tr|A0A087X135|A0A087X135_HUMAN, tr|A0A087X234|A0A087X234_HUMAN, tr|A0A1C7CY…		PPA22264, PPA25548, PPA41968, ppa_stranded_DN27029_c0_g1_i4		sp|Q10438|TTL_SCHPO	tr|D8REA7|D8REA7_SELML, tr|D8SW05|D8SW05_SELML, tr|D8T2F2|D8T2F2_SELML, tr|D8TDK0|D8TDK0_SELML, tr|D8TG63|D8TG63_SELML	tr|A0A090KZN0|A0A090KZN0_STRRB, tr|A0A090L231|A0A090L231_STRRB, tr|A0A090L300|A0A090L300_STRRB, tr|A0A090LIJ7|A0A090LIJ7_STRRB	tr|A0A0V1BPG5|A0A0V1BPG5_TRISP, tr|A0A0V1BQ81|A0A0V1BQ81_TRISP	PEXSPEC000004977, PEXSPEC000005728, PEXSPEC000013115, PEXSPEC000014066, PEXSPEC000021483	PRIMAYER000006159, PRIMAYER000006452, PRIMAYER000009209, PRIMAYER000011776
OG0000125	tr|J9JS22|J9JS22_ACYPI, tr|J9JYZ7|J9JYZ7_ACYPI, tr|J9K1X1|J9K1X1_ACYPI, tr|J9K817|J9K817_ACYPI, tr|J9KAU4|J9KAU4_ACYPI	tr|A0A7M7GK95|A0A7M7GK95_APIME, tr|A0A7M7GTA8|A0A7M7GTA8_APIME, tr|A0A7M7GVG7|A0A7M7GVG7_APIME, tr|A0A7M7GZE6|A0A7M7GZE6_APIME, tr|A0A7M7MT55|A0A7M7MT55_APIME, tr|A0A7M7R4V4|A0A7M7R4V4_APIME, tr|A0A7M7R625|A0A7M7R625_APIME, tr|A0A7M7TFQ9|A0A7M7TFQ9_APIME	sp|B9DGT7|TBA2_ARATH, sp|B9DHQ0|TBA5_ARATH, sp|P11139|TBA1_ARATH, sp|P29511|TBA6_ARATH, sp|Q0WV25|TBA4_ARATH, sp|Q56WH1|TBA3_ARATH, tr|B9DFF8|B9DFF8_ARATH	tr|A0A0H5S867|A0A0H5S867_BRUMA, tr|A0A0J9Y7N0|A0A0J9Y7N0_BRUMA, tr|A0A0K0JVF3|A0A0K0JVF3_BRUMA, tr|A0A0K0JX89|A0A0K0JX89_BRUMA	sp|P34690|TBA2_CAEEL, sp|P52274|TBA8_CAEEL, sp|P91910|TBA3_CAEEL, tr|G5EDD4|G5EDD4_CAEEL, tr|H2L2E8|H2L2E8_CAEEL, tr|O18154|O18154_CAEEL, tr|O18688|O18688_CAEEL, tr|P91873|P91873_CAEEL, tr|Q19490|Q19490_CAEEL, tr|Q20221|Q20221_CAEEL	tr|A0A2R8RVU0|A0A2R8RVU0_DANRE, tr|A0A2R8RZK5|A0A2R8RZK5_DANRE, tr|A9JST4|A9JST4_DANRE, tr|B8A516|B8A516_DANRE, tr|B8A518|B8A518_DANRE, tr|E7EYT7|E7EYT7_DANRE, tr|E7F244|E7F244_DANRE, tr|F1QQ90|F1QQ90_DANRE, tr|Q6DC49|Q6DC49_DANRE, tr|Q6GQM1|Q6GQM1_DANRE, tr|Q6NWJ5|Q6NWJ5_DANRE, tr|Q6NWK7|Q6NWK7_DANRE, tr|Q6P972|Q6P972_DANRE, tr|Q6PC95|Q6PC95_DANRE, tr|Q6TGS5|Q6TGS5_DANRE, tr|Q6TNP9|Q6TNP9_DANRE	sp|P06603|TBA1_DROME, sp|P06604|TBA2_DROME, sp|P06605|TBA3_DROME, sp|P06606|TBA4_DROME, tr|Q9VED6|Q9VED6_DROME	sp|A6NHL2|TBAL3_HUMAN, sp|P0DPH7|TBA3C_HUMAN, sp|P0DPH8|TBA3D_HUMAN, sp|P68363|TBA1B_HUMAN, sp|P68366|TBA4A_HUMAN, sp|Q6PEY2|TBA3E_HUMAN, sp|Q71U36|TBA1A_HUMAN, sp|Q9BQE3|TBA1C_HUMAN, sp|Q9NY65|TBA8_HUMAN, tr|A0A7P0T945|A0A7P0T945_HUMAN, tr|A0A7P0TA31|A0A7P0TA31_HUMAN, tr|C9J2C0|C9J2C0_HUMAN, tr|F5H5D3|F5H5D3_HUMAN, tr|F8VQQ4|F8VQQ4_HUMAN, tr|F8VVB9|F8VVB9_HUMAN	tr|E4ZX68|E4ZX68_LEPMJ, tr|E4ZZU1|E4ZZU1_LEPMJ	PPA00215, PPA01431, PPA10572, PPA12065, PPA41332, UMM-S421-0.7-mRNA-1_frag, ppa_stranded_DN21809_c0_g1_i1, ppa_stranded_DN27959_c3_g1_i1	sp|P09733|TBA1_YEAST, sp|P09734|TBA3_YEAST	sp|P04688|TBA1_SCHPO, sp|P04689|TBA2_SCHPO	tr|D8QSN3|D8QSN3_SELML, tr|D8QVP0|D8QVP0_SELML, tr|D8QW18|D8QW18_SELML, tr|D8QW19|D8QW19_SELML, tr|D8QZI9|D8QZI9_SELML, tr|D8RFJ1|D8RFJ1_SELML, tr|D8RNM7|D8RNM7_SELML, tr|D8RRS5|D8RRS5_SELML, tr|D8RUY0|D8RUY0_SELML, tr|D8RYT5|D8RYT5_SELML, tr|D8SAW1|D8SAW1_SELML, tr|D8SAW2|D8SAW2_SELML, tr|D8SE24|D8SE24_SELML, tr|D8T266|D8T266_SELML, tr|D8T2F5|D8T2F5_SELML	tr|A0A090KZQ8|A0A090KZQ8_STRRB, tr|A0A090L4P2|A0A090L4P2_STRRB, tr|A0A090L7Q7|A0A090L7Q7_STRRB, tr|A0A090LCB0|A0A090LCB0_STRRB, tr|A0A090LEN3|A0A090LEN3_STRRB, tr|A0A090LG82|A0A090LG82_STRRB, tr|A0A090LHX7|A0A090LHX7_STRRB, tr|A0A090MV29|A0A090MV29_STRRB, tr|A0A090MYS4|A0A090MYS4_STRRB, tr|A0A090MZ67|A0A090MZ67_STRRB, tr|A0A090MZT1|A0A090MZT1_STRRB	tr|A0A0V1BAN8|A0A0V1BAN8_TRISP, tr|A0A0V1C020|A0A0V1C020_TRISP, tr|A0A0V1C0B7|A0A0V1C0B7_TRISP, tr|A0A0V1C0V4|A0A0V1C0V4_TRISP, tr|A0A0V1C0Z2|A0A0V1C0Z2_TRISP, tr|A0A0V1C2P6|A0A0V1C2P6_TRISP	PEXSPEC000001077, PEXSPEC000004072, PEXSPEC000005688, PEXSPEC000006000, PEXSPEC000011283, PEXSPEC000011691, PEXSPEC000020309	PRIMAYER000000974, PRIMAYER000001201, PRIMAYER000001506, PRIMAYER000002906, PRIMAYER000019290
OG0000126	tr|J9JW23|J9JW23_ACYPI, tr|X1WIL4|X1WIL4_ACYPI	tr|A0A7M7GLF3|A0A7M7GLF3_APIME, tr|A0A7M7GMC4|A0A7M7GMC4_APIME, tr|A0A7M7GR77|A0A7M7GR77_APIME, tr|A0A7M7GRH6|A0A7M7GRH6_APIME, tr|A0A7M7IK88|A0A7M7IK88_APIME, tr|A0A7M7LMW9|A0A7M7LMW9_APIME, tr|A0A7M7MKX8|A0A7M7MKX8_APIME	sp|O80866|ORP1A_ARATH, sp|Q8L751|ORP1C_ARATH, sp|Q8S8P9|ORP1B_ARATH, sp|Q940Y1|ORP2A_ARATH, sp|Q9SAF0|ORP1D_ARATH, sp|Q9SU36|ORP2B_ARATH, tr|A0A178VQE1|A0A178VQE1_ARATH, tr|A0A1P8B361|A0A1P8B361_ARATH, tr|A0A1P8B371|A0A1P8B371_ARATH, tr|A0A1P8B378|A0A1P8B378_ARATH, tr|A0A1P8B380|A0A1P8B380_ARATH, tr|F4HP28|F4HP28_ARATH, tr|F4JFW6|F4JFW6_ARATH, tr|Q8S8P8|Q8S8P8_ARATH, tr|Q9CA21|Q9CA21_ARATH	tr|A0A0K0JNU0|A0A0K0JNU0_BRUMA, tr|A0A5S6PW46|A0A5S6PW46_BRUMA	tr|A7DTF2|A7DTF2_CAEEL, tr|A7DTF3|A7DTF3_CAEEL, tr|B2D6P3|B2D6P3_CAEEL, tr|G1K0Y0|G1K0Y0_CAEEL, tr|G2HK04|G2HK04_CAEEL, tr|Q93485|Q93485_CAEEL, tr|Q95Q23|Q95Q23_CAEEL, tr|Q9U2C7|Q9U2C7_CAEEL	tr|A0A0R4IQ17|A0A0R4IQ17_DANRE, tr|A0A2R8PY74|A0A2R8PY74_DANRE, tr|A0A2R8Q501|A0A2R8Q501_DANRE, tr|A0A2R8Q7M9|A0A2R8Q7M9_DANRE, tr|A0A2R8Q7P8|A0A2R8Q7P8_DANRE, tr|A0A2R8Q864|A0A2R8Q864_DANRE, tr|A0A2R8QF73|A0A2R8QF73_DANRE, tr|A0A2R8QJT3|A0A2R8QJT3_DANRE, tr|A0A2R8QJU4|A0A2R8QJU4_DANRE, tr|A0A2R8QK39|A0A2R8QK39_DANRE, tr|A0A2R8QKH3|A0A2R8QKH3_DANRE, tr|A0A2R8QL19|A0A2R8QL19_DANRE, tr|A0A2R8QT19|A…	tr|A0A0B4LGH8|A0A0B4LGH8_DROME, tr|Q9VC05|Q9VC05_DROME, tr|Q9W1D9|Q9W1D9_DROME	sp|P22059|OSBP1_HUMAN, sp|Q969R2|OSBP2_HUMAN, sp|Q9BXW6|OSBL1_HUMAN, sp|Q9BZF2|OSBL7_HUMAN, sp|Q9BZF3|OSBL6_HUMAN, sp|Q9H1P3|OSBL2_HUMAN, sp|Q9H4L5|OSBL3_HUMAN, tr|A0A087WTV1|A0A087WTV1_HUMAN, tr|A0A087WVV0|A0A087WVV0_HUMAN, tr|A0A0A0MSB4|A0A0A0MSB4_HUMAN, tr|A0A2R8Y362|A0A2R8Y362_HUMAN, tr|A0A2R8Y429|A0A2R8Y429_HUMAN, tr|A0A2R8Y5B9|A0A2R8Y5B9_HUMAN, tr|A0A2R8Y5R1|A0A2R8Y5R1_HUMAN, tr|A0A2R8Y690|…	tr|E5AEY5|E5AEY5_LEPMJ, tr|M1Z7U3|M1Z7U3_LEPMJ	PPA25368, PPA26353	sp|P35845|OSH1_YEAST, sp|P38713|OSH3_YEAST, sp|Q12451|OSH2_YEAST	sp|O13944|YEH1_SCHPO, sp|O14340|YB35_SCHPO	tr|D8R4U7|D8R4U7_SELML, tr|D8S445|D8S445_SELML, tr|D8SK53|D8SK53_SELML, tr|D8T4G5|D8T4G5_SELML	tr|A0A090LD04|A0A090LD04_STRRB	tr|A0A0V1AT25|A0A0V1AT25_TRISP, tr|A0A0V1AUM7|A0A0V1AUM7_TRISP, tr|A0A0V1B2Z8|A0A0V1B2Z8_TRISP, tr|A0A0V1B322|A0A0V1B322_TRISP, tr|A0A0V1B4E6|A0A0V1B4E6_TRISP, tr|A0A0V1BM32|A0A0V1BM32_TRISP, tr|A0A0V1BM76|A0A0V1BM76_TRISP, tr|A0A0V1BNC8|A0A0V1BNC8_TRISP, tr|A0A0V1BP54|A0A0V1BP54_TRISP, tr|E5S3I2|E5S3I2_TRISP	PEXSPEC000001328, PEXSPEC000002232	PRIMAYER000005443, PRIMAYER000012518, PRIMAYER000017028, PRIMAYER000017338
OG0000127	tr|J9JWB0|J9JWB0_ACYPI, tr|J9K6B4|J9K6B4_ACYPI, tr|J9KBY2|J9KBY2_ACYPI, tr|J9L805|J9L805_ACYPI, tr|X1WSN7|X1WSN7_ACYPI	tr|A0A7M7GNZ5|A0A7M7GNZ5_APIME, tr|A0A7M7IGU5|A0A7M7IGU5_APIME	sp|A2RVQ5|AGL16_ARATH, sp|P17839|AG_ARATH, sp|P29381|AGL1_ARATH, sp|P29385|AGL5_ARATH, sp|P29386|AGL6_ARATH, sp|P35631|AP1_ARATH, sp|Q38836|AGL11_ARATH, sp|Q38837|AGL13_ARATH, sp|Q38840|AGL17_ARATH, sp|Q38847|AGL15_ARATH, sp|Q38876|AGL8_ARATH, sp|Q39081|CAL_ARATH, sp|Q4PSU4|AGL61_ARATH, sp|Q9M2K8|AGL18_ARATH, sp|Q9SI38|ANR1_ARATH, sp|Q9SZJ6|AGL21_ARATH, tr|A0A178UBU5|A0A178UBU5_ARATH, tr|A0A178UV…	tr|A0A0K0JMG3|A0A0K0JMG3_BRUMA	sp|Q9U325|MEF2_CAEEL	tr|A0A0R4IRM3|A0A0R4IRM3_DANRE, tr|A0A0R4ITE5|A0A0R4ITE5_DANRE, tr|A0A140LGW3|A0A140LGW3_DANRE, tr|A0A2R8QIE4|A0A2R8QIE4_DANRE, tr|A0A2R8QMZ5|A0A2R8QMZ5_DANRE, tr|A0A2R8QP40|A0A2R8QP40_DANRE, tr|A0A2R8QU09|A0A2R8QU09_DANRE, tr|A0A2R8RQE8|A0A2R8RQE8_DANRE, tr|A0A2R8RZ85|A0A2R8RZ85_DANRE, tr|A2BGA7|A2BGA7_DANRE, tr|E9QCL1|E9QCL1_DANRE, tr|F1Q910|F1Q910_DANRE, tr|F1QE20|F1QE20_DANRE, tr|F1QNL1|F1QNL…	sp|P40791|MEF2_DROME, tr|A0A0B4KEP4|A0A0B4KEP4_DROME, tr|A0A0B4KFI1|A0A0B4KFI1_DROME, tr|A0A6M3Q705|A0A6M3Q705_DROME, tr|A0A6M3Q797|A0A6M3Q797_DROME, tr|A0A6M3Q823|A0A6M3Q823_DROME, tr|A0A6M3QA49|A0A6M3QA49_DROME	sp|Q02078|MEF2A_HUMAN, sp|Q02080|MEF2B_HUMAN, sp|Q06413|MEF2C_HUMAN, sp|Q14814|MEF2D_HUMAN, tr|A0A0D9SET2|A0A0D9SET2_HUMAN, tr|A0A0D9SFD0|A0A0D9SFD0_HUMAN, tr|A0A0D9SGI5|A0A0D9SGI5_HUMAN, tr|A0A0R4J2G5|A0A0R4J2G5_HUMAN, tr|A0A1B0GTW4|A0A1B0GTW4_HUMAN, tr|A0A1B0GV32|A0A1B0GV32_HUMAN, tr|A0A8I5KPE6|A0A8I5KPE6_HUMAN, tr|A0A8I5KVQ4|A0A8I5KVQ4_HUMAN, tr|B3KQ23|B3KQ23_HUMAN, tr|B8ZZJ5|B8ZZJ5_HUMAN, tr|…	tr|E4ZVT1|E4ZVT1_LEPMJ	PPA04889	sp|P38128|SMP1_YEAST, sp|Q12224|RLM1_YEAST	sp|O42954|MBX1_SCHPO, sp|Q9HGP0|PVG4_SCHPO	tr|D8R9I8|D8R9I8_SELML, tr|D8RHR3|D8RHR3_SELML, tr|D8RIH9|D8RIH9_SELML, tr|D8S2X7|D8S2X7_SELML, tr|D8S8B2|D8S8B2_SELML, tr|D8SCP2|D8SCP2_SELML, tr|D8SED4|D8SED4_SELML, tr|D8SGW0|D8SGW0_SELML, tr|D8SNH9|D8SNH9_SELML, tr|D8SQX2|D8SQX2_SELML, tr|D8SY56|D8SY56_SELML, tr|D8T6Y8|D8T6Y8_SELML, tr|D8TG70|D8TG70_SELML	tr|A0A090L911|A0A090L911_STRRB	tr|A0A0V1B8M9|A0A0V1B8M9_TRISP, tr|A0A0V1B8N9|A0A0V1B8N9_TRISP, tr|A0A0V1B8P4|A0A0V1B8P4_TRISP, tr|E5S3B2|E5S3B2_TRISP	PEXSPEC000021555	PRIMAYER000014339
OG0000128	tr|J9KC05|J9KC05_ACYPI, tr|J9KCY3|J9KCY3_ACYPI, tr|J9KCY4|J9KCY4_ACYPI, tr|J9KDW1|J9KDW1_ACYPI, tr|J9KEZ9|J9KEZ9_ACYPI, tr|J9KIS7|J9KIS7_ACYPI, tr|J9KJ54|J9KJ54_ACYPI, tr|J9KK83|J9KK83_ACYPI, tr|J9KK85|J9KK85_ACYPI, tr|J9KLJ3|J9KLJ3_ACYPI, tr|J9KMM8|J9KMM8_ACYPI, tr|J9KN29|J9KN29_ACYPI, tr|J9KP17|J9KP17_ACYPI, tr|J9KPH1|J9KPH1_ACYPI, tr|J9KPS5|J9KPS5_ACYPI, tr|J9KQX6|J9KQX6_ACYPI, tr|J9KRA8|J9KRA…				tr|H2FLL5|H2FLL5_CAEEL
OG0000129	tr|J9JYU9|J9JYU9_ACYPI, tr|X1WKG9|X1WKG9_ACYPI	tr|A0A7M7GN48|A0A7M7GN48_APIME, tr|A0A7M7GN60|A0A7M7GN60_APIME, tr|A0A7M7GND1|A0A7M7GND1_APIME, tr|A0A7M7GNW0|A0A7M7GNW0_APIME, tr|A0A7M7GNX1|A0A7M7GNX1_APIME, tr|A0A7M7GP15|A0A7M7GP15_APIME, tr|A0A7M7GPN8|A0A7M7GPN8_APIME, tr|A0A7M7GPT9|A0A7M7GPT9_APIME, tr|A0A7M7GPV6|A0A7M7GPV6_APIME, tr|A0A7M7GS97|A0A7M7GS97_APIME, tr|A0A7M7GSA9|A0A7M7GSA9_APIME, tr|A0A7M7GSY1|A0A7M7GSY1_APIME, tr|A0A7M7GSZ1|A…				sp|Q20JQ7|SC4AB_DANRE, sp|Q2XVR3|SC4AA_DANRE, tr|A0A0G2KYI1|A0A0G2KYI1_DANRE, tr|A0A0R4IJX4|A0A0R4IJX4_DANRE, tr|A0A0R4IQC4|A0A0R4IQC4_DANRE, tr|A0A0R4IUM7|A0A0R4IUM7_DANRE, tr|A0A0R4IX17|A0A0R4IX17_DANRE, tr|A0A2C9F1K3|A0A2C9F1K3_DANRE, tr|A0A2R8QLY1|A0A2R8QLY1_DANRE, tr|E9QB13|E9QB13_DANRE, tr|F1QXF5|F1QXF5_DANRE, tr|F1R3Q5|F1R3Q5_DANRE, tr|F1RE76|F1RE76_DANRE, tr|Q9DF53|Q9DF53_DANRE	sp|P35500|SCNA_DROME, tr|B7Z0Z2|B7Z0Z2_DROME, tr|M9MS61|M9MS61_DROME, tr|M9MS65|M9MS65_DROME, tr|M9MS66|M9MS66_DROME, tr|M9MS69|M9MS69_DROME, tr|M9MS71|M9MS71_DROME, tr|M9MS73|M9MS73_DROME, tr|M9MS75|M9MS75_DROME, tr|M9MS78|M9MS78_DROME, tr|M9MS79|M9MS79_DROME, tr|M9MS83|M9MS83_DROME, tr|M9MS84|M9MS84_DROME, tr|M9MS87|M9MS87_DROME, tr|M9MS88|M9MS88_DROME, tr|M9MS91|M9MS91_DROME, tr|M9MS92|M9MS92_…	sp|P35498|SCN1A_HUMAN, sp|P35499|SCN4A_HUMAN, sp|Q14524|SCN5A_HUMAN, sp|Q15858|SCN9A_HUMAN, sp|Q99250|SCN2A_HUMAN, sp|Q9NY46|SCN3A_HUMAN, sp|Q9UQD0|SCN8A_HUMAN, tr|A0A0A0MT39|A0A0A0MT39_HUMAN, tr|A0A1B0GWA6|A0A1B0GWA6_HUMAN, tr|A0A1W2PPJ3|A0A1W2PPJ3_HUMAN, tr|A0A1W2PRD1|A0A1W2PRD1_HUMAN, tr|A0A1W2PSB2|A0A1W2PSB2_HUMAN, tr|A0A286YEQ8|A0A286YEQ8_HUMAN, tr|A0A286YF26|A0A286YF26_HUMAN, tr|A0A590UJH3|…
OG0000130	tr|J9KET7|J9KET7_ACYPI, tr|J9KJ72|J9KJ72_ACYPI, tr|J9KQX7|J9KQX7_ACYPI, tr|J9KSR6|J9KSR6_ACYPI, tr|J9KXB8|J9KXB8_ACYPI, tr|J9KXZ8|J9KXZ8_ACYPI, tr|J9KYZ5|J9KYZ5_ACYPI, tr|J9L0N0|J9L0N0_ACYPI, tr|J9L0T2|J9L0T2_ACYPI, tr|J9LCG1|J9LCG1_ACYPI, tr|J9LHB9|J9LHB9_ACYPI, tr|J9LJK5|J9LJK5_ACYPI, tr|J9LJM8|J9LJM8_ACYPI, tr|J9LUI3|J9LUI3_ACYPI, tr|J9LXN4|J9LXN4_ACYPI, tr|J9M2J6|J9M2J6_ACYPI, tr|J9M5Q9|J9M5Q…		sp|P92512|M710_ARATH, sp|P92519|M810_ARATH, sp|P93275|M010_ARATH, sp|P93290|M240_ARATH, sp|Q94HW2|POLR1_ARATH, sp|Q9ZT94|POLR2_ARATH, tr|Q84JT5|Q84JT5_ARATH										tr|D8T476|D8T476_SELML	tr|A0A090L020|A0A090L020_STRRB	tr|A0A0V1AGZ3|A0A0V1AGZ3_TRISP, tr|A0A0V1AJR0|A0A0V1AJR0_TRISP, tr|A0A0V1AND0|A0A0V1AND0_TRISP, tr|A0A0V1APZ8|A0A0V1APZ8_TRISP, tr|A0A0V1AQA8|A0A0V1AQA8_TRISP, tr|A0A0V1AQQ5|A0A0V1AQQ5_TRISP, tr|A0A0V1AV24|A0A0V1AV24_TRISP, tr|A0A0V1AVM7|A0A0V1AVM7_TRISP, tr|A0A0V1AW00|A0A0V1AW00_TRISP, tr|A0A0V1AWM0|A0A0V1AWM0_TRISP, tr|A0A0V1B1J0|A0A0V1B1J0_TRISP, tr|A0A0V1B5A2|A0A0V1B5A2_TRISP, tr|A0A0V1B5K0|A…
OG0000131	tr|J9JKS5|J9JKS5_ACYPI, tr|J9JLV9|J9JLV9_ACYPI, tr|J9JLX1|J9JLX1_ACYPI, tr|J9JQA9|J9JQA9_ACYPI, tr|J9JS17|J9JS17_ACYPI, tr|J9LFS8|J9LFS8_ACYPI	tr|A0A7M7GWN7|A0A7M7GWN7_APIME, tr|A0A7M7H0E0|A0A7M7H0E0_APIME, tr|A0A7M7H2I3|A0A7M7H2I3_APIME, tr|A0A7M7IIJ7|A0A7M7IIJ7_APIME, tr|A0A7M7LP69|A0A7M7LP69_APIME, tr|A0A7M7R3N8|A0A7M7R3N8_APIME, tr|A0A7M7RBE7|A0A7M7RBE7_APIME, tr|A0A7M7TEY2|A0A7M7TEY2_APIME	sp|F4JEX5|FIGL1_ARATH, sp|Q9SEX2|KTNA1_ARATH, sp|Q9ZNT0|VPS4_ARATH, tr|A0A1P8AX27|A0A1P8AX27_ARATH, tr|A0A1P8AX50|A0A1P8AX50_ARATH, tr|A8MRR2|A8MRR2_ARATH, tr|B9DGC0|B9DGC0_ARATH, tr|O64691|O64691_ARATH, tr|Q0WMJ4|Q0WMJ4_ARATH	sp|A8QFF6|SPAST_BRUMA, tr|A0A0K0JJ41|A0A0K0JJ41_BRUMA, tr|A0A1D5BL00|A0A1D5BL00_BRUMA, tr|A0A1P6BTY0|A0A1P6BTY0_BRUMA, tr|A0A1P6C7P5|A0A1P6C7P5_BRUMA, tr|A0A1P6C8I4|A0A1P6C8I4_BRUMA, tr|A0A5S6PX05|A0A5S6PX05_BRUMA	sp|O16299|FIGL1_CAEEL, sp|P34808|KTNA1_CAEEL, sp|Q8MNV0|SPAST_CAEEL, tr|A0A168H4I0|A0A168H4I0_CAEEL, tr|A0A168H4M8|A0A168H4M8_CAEEL, tr|Q9BL83|Q9BL83_CAEEL	sp|Q5RII9|KTNA1_DANRE, sp|Q5U3S1|KATL1_DANRE, sp|Q6NW58|SPAST_DANRE, tr|A0A0R4IB19|A0A0R4IB19_DANRE, tr|A0A0R4IPK7|A0A0R4IPK7_DANRE, tr|A5WWM0|A5WWM0_DANRE, tr|B3DGU1|B3DGU1_DANRE, tr|F1QSI7|F1QSI7_DANRE, tr|Q08BZ6|Q08BZ6_DANRE	sp|Q8I0P1|SPAST_DROME, sp|Q9VQN8|FIGL1_DROME, tr|A0A0B4KFL3|A0A0B4KFL3_DROME, tr|A0A0B4LHJ5|A0A0B4LHJ5_DROME, tr|A0A126GV10|A0A126GV10_DROME, tr|A0A126GV13|A0A126GV13_DROME, tr|E1JJ62|E1JJ62_DROME, tr|M9PC18|M9PC18_DROME, tr|Q4QPP5|Q4QPP5_DROME, tr|Q961H1|Q961H1_DROME, tr|Q9V3N5|Q9V3N5_DROME, tr|Q9VN89|Q9VN89_DROME, tr|Q9VNI0|Q9VNI0_DROME, tr|Q9Y162|Q9Y162_DROME	sp|O75351|VPS4B_HUMAN, sp|O75449|KTNA1_HUMAN, sp|Q6PIW4|FIGL1_HUMAN, sp|Q8IYT4|KATL2_HUMAN, sp|Q9BW62|KATL1_HUMAN, sp|Q9UBP0|SPAST_HUMAN, sp|Q9UN37|VPS4A_HUMAN, tr|A0A2R8Y481|A0A2R8Y481_HUMAN, tr|A0A2R8Y4I8|A0A2R8Y4I8_HUMAN, tr|A0A2R8Y5I6|A0A2R8Y5I6_HUMAN, tr|A0A2R8Y5N9|A0A2R8Y5N9_HUMAN, tr|A0A2R8Y7K2|A0A2R8Y7K2_HUMAN, tr|A0A2R8Y7W6|A0A2R8Y7W6_HUMAN, tr|A0A2R8YCL5|A0A2R8YCL5_HUMAN, tr|A0A2R8YEA0|…	tr|E5A3K8|E5A3K8_LEPMJ, tr|E5A3X4|E5A3X4_LEPMJ	PPA04878, isopolya.7179.1, ppa_stranded_DN19890_c0_g1_i1, ppa_stranded_DN27631_c0_g1_i1	sp|P39955|SAP1_YEAST, sp|P40328|TBP6_YEAST, sp|P52917|VPS4_YEAST	sp|O43078|ALF1_SCHPO, sp|Q09803|VPS4_SCHPO, sp|Q9P3U2|YKX4_SCHPO	tr|D8QVA9|D8QVA9_SELML, tr|D8R0J0|D8R0J0_SELML, tr|D8RMQ4|D8RMQ4_SELML, tr|D8RMW2|D8RMW2_SELML, tr|D8RNX0|D8RNX0_SELML, tr|D8S3C5|D8S3C5_SELML, tr|D8S7W3|D8S7W3_SELML, tr|D8SLT3|D8SLT3_SELML, tr|D8SXD8|D8SXD8_SELML, tr|D8T1Q3|D8T1Q3_SELML, tr|D8TAF4|D8TAF4_SELML, tr|D8TB12|D8TB12_SELML	tr|A0A090L9V5|A0A090L9V5_STRRB, tr|A0A090LC44|A0A090LC44_STRRB, tr|A0A090MZR1|A0A090MZR1_STRRB, tr|A0A090N0I9|A0A090N0I9_STRRB	tr|A0A0V1ATE0|A0A0V1ATE0_TRISP, tr|A0A0V1AY60|A0A0V1AY60_TRISP, tr|A0A0V1BW62|A0A0V1BW62_TRISP	PEXSPEC000001166, PEXSPEC000005678, PEXSPEC000006957, PEXSPEC000010057, PEXSPEC000012836	PRIMAYER000001259, PRIMAYER000002024, PRIMAYER000004655, PRIMAYER000015354
OG0000132	tr|J9JYU5|J9JYU5_ACYPI, tr|J9K159|J9K159_ACYPI, tr|J9KIS1|J9KIS1_ACYPI	tr|A0A7M7GR11|A0A7M7GR11_APIME, tr|A0A7M7H339|A0A7M7H339_APIME, tr|A0A7M7II58|A0A7M7II58_APIME, tr|A0A7M7IKG3|A0A7M7IKG3_APIME, tr|A0A7M7MRG1|A0A7M7MRG1_APIME, tr|A0A7M7MRK3|A0A7M7MRK3_APIME, tr|A0A7M7MRM2|A0A7M7MRM2_APIME, tr|A0A7M7MRP4|A0A7M7MRP4_APIME, tr|A0A7M7MS46|A0A7M7MS46_APIME, tr|A0A7M7R7T5|A0A7M7R7T5_APIME, tr|A0A7M7SR45|A0A7M7SR45_APIME	sp|Q0WNG6|LPP4_ARATH, sp|Q8LFD1|LPP3_ARATH, sp|Q9XI60|LPP2_ARATH, sp|Q9ZU49|LPP1_ARATH, tr|A0A1P8AYJ4|A0A1P8AYJ4_ARATH, tr|A0A1P8AYQ5|A0A1P8AYQ5_ARATH, tr|F4IX65|F4IX65_ARATH	tr|A0A5S6PDN8|A0A5S6PDN8_BRUMA, tr|A0A7I4KGA3|A0A7I4KGA3_BRUMA, tr|A0A7I4KHZ8|A0A7I4KHZ8_BRUMA, tr|A0A7I4KIL4|A0A7I4KIL4_BRUMA	sp|Q10022|PLP12_CAEEL, tr|A0A238UKJ7|A0A238UKJ7_CAEEL, tr|A0A238UKK1|A0A238UKK1_CAEEL, tr|A0A238ULT2|A0A238ULT2_CAEEL, tr|A8WFI4|A8WFI4_CAEEL, tr|H2KZD1|H2KZD1_CAEEL, tr|H2KZD2|H2KZD2_CAEEL, tr|H2L0E9|H2L0E9_CAEEL, tr|Q19403|Q19403_CAEEL, tr|Q9TXU1|Q9TXU1_CAEEL	tr|A0A0N5E8A1|A0A0N5E8A1_DANRE, tr|A0A0N5E8A4|A0A0N5E8A4_DANRE, tr|A0A0R4IK61|A0A0R4IK61_DANRE, tr|A0A0R4IX77|A0A0R4IX77_DANRE, tr|A0A2R8PYP4|A0A2R8PYP4_DANRE, tr|A0A2R8QI73|A0A2R8QI73_DANRE, tr|A0A2R8QQH4|A0A2R8QQH4_DANRE, tr|A0PJR3|A0PJR3_DANRE, tr|E7F890|E7F890_DANRE, tr|E7FBD6|E7FBD6_DANRE, tr|E9QCL3|E9QCL3_DANRE, tr|F1Q6K0|F1Q6K0_DANRE, tr|F1Q772|F1Q772_DANRE, tr|F1QQD4|F1QQD4_DANRE, tr|F1QX…	sp|Q9V576|WUN_DROME, tr|A0A0B4K7K7|A0A0B4K7K7_DROME, tr|A0A0B4LEJ6|A0A0B4LEJ6_DROME, tr|Q7KGH1|Q7KGH1_DROME, tr|Q8IGV3|Q8IGV3_DROME, tr|Q9VNT8|Q9VNT8_DROME, tr|Q9VNT9|Q9VNT9_DROME, tr|Q9VNU0|Q9VNU0_DROME, tr|Q9VNU1|Q9VNU1_DROME, tr|Q9VNU2|Q9VNU2_DROME	sp|O14494|PLPP1_HUMAN, sp|O14495|PLPP3_HUMAN, sp|O43688|PLPP2_HUMAN, sp|Q5VZY2|PLPP4_HUMAN, sp|Q8NEB5|PLPP5_HUMAN, tr|A0A0J9YXA3|A0A0J9YXA3_HUMAN, tr|A0A286YER9|A0A286YER9_HUMAN, tr|A0A286YES4|A0A286YES4_HUMAN, tr|A0A286YEZ7|A0A286YEZ7_HUMAN, tr|A0A286YF41|A0A286YF41_HUMAN, tr|D6REC3|D6REC3_HUMAN, tr|E9PNB1|E9PNB1_HUMAN, tr|H0YCK0|H0YCK0_HUMAN, tr|H0YCQ3|H0YCQ3_HUMAN, tr|K7EMK9|K7EMK9_HUMAN, tr|K…	tr|E4ZM73|E4ZM73_LEPMJ, tr|E4ZRY3|E4ZRY3_LEPMJ, tr|E4ZUQ3|E4ZUQ3_LEPMJ, tr|E5A802|E5A802_LEPMJ, tr|E5AB22|E5AB22_LEPMJ	PPA06805, PPA25306, PPA25824, PPA37855, PPA40027, ppa_stranded_DN16438_c0_g2_i1, ppa_stranded_DN29315_c0_g1_i4, ppa_stranded_DN31092_c1_g2_i3	sp|Q04396|LPP1_YEAST, sp|Q05521|DPP1_YEAST	sp|Q9UUA6|DPP1_SCHPO	tr|D8QWV9|D8QWV9_SELML, tr|D8R3S5|D8R3S5_SELML, tr|D8RKZ6|D8RKZ6_SELML, tr|D8SCJ6|D8SCJ6_SELML, tr|D8SGR8|D8SGR8_SELML, tr|D8SIG4|D8SIG4_SELML	tr|A0A090KRF8|A0A090KRF8_STRRB, tr|A0A090KRR9|A0A090KRR9_STRRB, tr|A0A090KU63|A0A090KU63_STRRB, tr|A0A090L2Y7|A0A090L2Y7_STRRB, tr|A0A090LNL1|A0A090LNL1_STRRB, tr|A0A090N0Y4|A0A090N0Y4_STRRB	tr|A0A0V1AXA3|A0A0V1AXA3_TRISP	PEXSPEC000001769, PEXSPEC000002184, PEXSPEC000002842, PEXSPEC000013975, PEXSPEC000015445, PEXSPEC000016516, PEXSPEC000016612, PEXSPEC000028672, PEXSPEC000035099	PRIMAYER000000365, PRIMAYER000002001, PRIMAYER000002299, PRIMAYER000004780, PRIMAYER000017870, PRIMAYER000017954, PRIMAYER000020479
OG0000133	tr|J9K3S6|J9K3S6_ACYPI, tr|J9KYM5|J9KYM5_ACYPI, tr|X1X8M2|X1X8M2_ACYPI	tr|A0A7M7GSV7|A0A7M7GSV7_APIME, tr|A0A7M7GTL1|A0A7M7GTL1_APIME, tr|A0A7M7GWF3|A0A7M7GWF3_APIME, tr|A0A7M7GY14|A0A7M7GY14_APIME, tr|A0A7M7IMS8|A0A7M7IMS8_APIME, tr|A0A7M7IR95|A0A7M7IR95_APIME, tr|A0A7M7M3W4|A0A7M7M3W4_APIME, tr|A0A7M7MTJ6|A0A7M7MTJ6_APIME, tr|A0A7M7MTM2|A0A7M7MTM2_APIME, tr|A0A7M7MTW6|A0A7M7MTW6_APIME, tr|A0A7M7MWU9|A0A7M7MWU9_APIME		tr|A0A0K0JCS6|A0A0K0JCS6_BRUMA, tr|A0A5S6PJX9|A0A5S6PJX9_BRUMA, tr|A0A7I4K5F0|A0A7I4K5F0_BRUMA, tr|A0A7I4K7B9|A0A7I4K7B9_BRUMA, tr|A0A7I4KGU0|A0A7I4KGU0_BRUMA	sp|Q19200|STO1_CAEEL, sp|Q19958|STO2_CAEEL, sp|Q20657|STO3_CAEEL, sp|Q21190|UNC1_CAEEL, sp|Q22165|STO4_CAEEL, sp|Q27433|MEC2_CAEEL, tr|A0A3B1DQJ7|A0A3B1DQJ7_CAEEL, tr|A0A3B1DQN5|A0A3B1DQN5_CAEEL, tr|A0A3B1DR76|A0A3B1DR76_CAEEL, tr|A0A3B1DVR7|A0A3B1DVR7_CAEEL, tr|A0A3B1DVV1|A0A3B1DVV1_CAEEL, tr|A0A3B1E057|A0A3B1E057_CAEEL, tr|A0A3B1E3V6|A0A3B1E3V6_CAEEL, tr|A0A3B1E3Y0|A0A3B1E3Y0_CAEEL, tr|A0A3B1E5…	tr|A0A0R4IEC2|A0A0R4IEC2_DANRE, tr|A0A0R4IGK4|A0A0R4IGK4_DANRE, tr|A0A2R8Q993|A0A2R8Q993_DANRE, tr|A0A2R8QD47|A0A2R8QD47_DANRE, tr|A0A2R8QHB2|A0A2R8QHB2_DANRE, tr|A0A2R8QIZ7|A0A2R8QIZ7_DANRE, tr|A0A2R8RTR5|A0A2R8RTR5_DANRE, tr|A4FVJ0|A4FVJ0_DANRE, tr|A5PLE0|A5PLE0_DANRE, tr|E9QIN9|E9QIN9_DANRE, tr|F1QCQ7|F1QCQ7_DANRE, tr|F1QP86|F1QP86_DANRE, tr|F1R5A4|F1R5A4_DANRE, tr|O93423|O93423_DANRE, tr|Q1L9…	sp|Q9VZA4|BND7A_DROME, tr|A0A0B4KFI9|A0A0B4KFI9_DROME, tr|M9NF13|M9NF13_DROME, tr|M9PEB7|M9PEB7_DROME, tr|M9PEM4|M9PEM4_DROME, tr|M9PHF2|M9PHF2_DROME, tr|M9PI06|M9PI06_DROME, tr|Q8INJ2|Q8INJ2_DROME, tr|Q8MZ13|Q8MZ13_DROME, tr|Q8T3W1|Q8T3W1_DROME, tr|Q8T4B6|Q8T4B6_DROME, tr|Q9VGD7|Q9VGD7_DROME, tr|Q9VGD9|Q9VGD9_DROME, tr|Q9VWL0|Q9VWL0_DROME, tr|Q9VZA5|Q9VZA5_DROME, tr|X2JC20|X2JC20_DROME, tr|X2JFR…	sp|P27105|STOM_HUMAN, sp|Q8TAV4|STML3_HUMAN, sp|Q9NP85|PODO_HUMAN, tr|F8VSL7|F8VSL7_HUMAN	tr|E5ACL9|E5ACL9_LEPMJ	PPA17428, PPA20515, PPA21772, PPA27318, PPA38436, ppa_stranded_DN29005_c0_g1_i1				tr|A0A090KZI1|A0A090KZI1_STRRB, tr|A0A090L1B6|A0A090L1B6_STRRB, tr|A0A090L3A7|A0A090L3A7_STRRB, tr|A0A090L505|A0A090L505_STRRB, tr|A0A090LJR3|A0A090LJR3_STRRB, tr|A0A090LNT8|A0A090LNT8_STRRB, tr|A0A090MTT6|A0A090MTT6_STRRB, tr|A0A090MZS3|A0A090MZS3_STRRB, tr|A0A090N006|A0A090N006_STRRB, tr|A0A7I5TDF8|A0A7I5TDF8_STRRB	tr|A0A0V1B9D1|A0A0V1B9D1_TRISP, tr|A0A0V1BJA7|A0A0V1BJA7_TRISP, tr|A0A0V1BJG4|A0A0V1BJG4_TRISP, tr|A0A0V1BJU4|A0A0V1BJU4_TRISP, tr|A0A0V1BKF2|A0A0V1BKF2_TRISP, tr|A0A0V1BL10|A0A0V1BL10_TRISP	PEXSPEC000000634, PEXSPEC000000752, PEXSPEC000000967, PEXSPEC000001669, PEXSPEC000003864, PEXSPEC000005856, PEXSPEC000013008	PRIMAYER000000332, PRIMAYER000000364, PRIMAYER000003947, PRIMAYER000009735, PRIMAYER000012485, PRIMAYER000014751, PRIMAYER000020108
OG0000134	tr|J9JK47|J9JK47_ACYPI, tr|J9JK91|J9JK91_ACYPI, tr|J9JT70|J9JT70_ACYPI, tr|J9JUA3|J9JUA3_ACYPI, tr|J9JXH6|J9JXH6_ACYPI, tr|J9JXL3|J9JXL3_ACYPI, tr|J9JYF5|J9JYF5_ACYPI, tr|J9K634|J9K634_ACYPI, tr|J9K7L8|J9K7L8_ACYPI, tr|J9KAK6|J9KAK6_ACYPI, tr|J9KRC5|J9KRC5_ACYPI, tr|X1WII9|X1WII9_ACYPI, tr|X1WIM0|X1WIM0_ACYPI, tr|X1WIW0|X1WIW0_ACYPI, tr|X1WP54|X1WP54_ACYPI, tr|X1X9U6|X1X9U6_ACYPI, tr|X1XEJ5|X1XEJ…	tr|A0A7M7GL66|A0A7M7GL66_APIME, tr|A0A7M7GQ46|A0A7M7GQ46_APIME, tr|A0A7M7GZ37|A0A7M7GZ37_APIME, tr|A0A7M7H3N7|A0A7M7H3N7_APIME, tr|A0A7M7H498|A0A7M7H498_APIME, tr|A0A7M7LPQ3|A0A7M7LPQ3_APIME, tr|A0A7M7LT18|A0A7M7LT18_APIME, tr|A0A7M7MT27|A0A7M7MT27_APIME, tr|A0A7M7R3U7|A0A7M7R3U7_APIME, tr|A0A7M7R798|A0A7M7R798_APIME	sp|O64759|CAAT5_ARATH, sp|Q84MA5|CAAT1_ARATH, sp|Q8GYB4|CAAT3_ARATH, sp|Q8W4K3|CAAT4_ARATH, sp|Q9ASS7|CAAT2_ARATH, sp|Q9C5D6|CAAT9_ARATH, sp|Q9LZ20|CAAT6_ARATH, sp|Q9SHH0|CAAT8_ARATH, sp|Q9SQZ0|CAAT7_ARATH, tr|A0A1I9LM42|A0A1I9LM42_ARATH, tr|A0A1P8AU02|A0A1P8AU02_ARATH, tr|A0A1P8AU13|A0A1P8AU13_ARATH, tr|A0A1P8AU30|A0A1P8AU30_ARATH, tr|A0A1P8B561|A0A1P8B561_ARATH, tr|A0A1P8B9T8|A0A1P8B9T8_ARATH, …		tr|O17069|O17069_CAEEL, tr|O17167|O17167_CAEEL, tr|O44798|O44798_CAEEL	sp|B0UYF2|S7A14_DANRE, sp|Q5PR34|CTR2_DANRE, tr|A0A0G2KSE4|A0A0G2KSE4_DANRE, tr|A0A0R4INA7|A0A0R4INA7_DANRE, tr|A0A0R4IPR5|A0A0R4IPR5_DANRE, tr|A0A286Y7Z6|A0A286Y7Z6_DANRE, tr|A0A2R8QDS8|A0A2R8QDS8_DANRE, tr|A0A2R8QFJ7|A0A2R8QFJ7_DANRE, tr|A0A2R8RY95|A0A2R8RY95_DANRE, tr|A4IG22|A4IG22_DANRE, tr|B0UYF1|B0UYF1_DANRE, tr|E7F0D2|E7F0D2_DANRE, tr|E7F8S7|E7F8S7_DANRE, tr|E9QF99|E9QF99_DANRE, tr|F1Q9M9|…	tr|M9PHM0|M9PHM0_DROME, tr|Q0E8E5|Q0E8E5_DROME, tr|Q2PDY3|Q2PDY3_DROME, tr|Q7KUR6|Q7KUR6_DROME, tr|Q9VNP7|Q9VNP7_DROME, tr|Q9VPG2|Q9VPG2_DROME, tr|Q9VVM0|Q9VVM0_DROME, tr|Q9VWD3|Q9VWD3_DROME	sp|O43246|CTR4_HUMAN, sp|P30825|SL7A1_HUMAN, sp|P52569|CTR2_HUMAN, sp|Q8TBB6|S7A14_HUMAN, sp|Q8WY07|CTR3_HUMAN, tr|A0A1W2PR06|A0A1W2PR06_HUMAN, tr|C9JM63|C9JM63_HUMAN, tr|Q5JR49|Q5JR49_HUMAN		Contig33-snapTAU.36, Iso_D.4640.1, ppa_stranded_DN31271_c1_g1_i2, ppa_stranded_DN31271_c2_g2_i1, ppa_stranded_DN31271_c3_g1_i3, ppa_stranded_DN31271_c4_g1_i1, ppa_stranded_DN48458_c0_g1_i1			tr|D8R9D1|D8R9D1_SELML, tr|D8RQZ8|D8RQZ8_SELML, tr|D8RRX4|D8RRX4_SELML, tr|D8RWX3|D8RWX3_SELML, tr|D8RZA9|D8RZA9_SELML, tr|D8S694|D8S694_SELML, tr|D8SJM1|D8SJM1_SELML, tr|D8SSZ8|D8SSZ8_SELML, tr|D8SSZ9|D8SSZ9_SELML, tr|D8SVB4|D8SVB4_SELML, tr|D8TAJ4|D8TAJ4_SELML			PEXSPEC000003896, PEXSPEC000005835, PEXSPEC000010856, PEXSPEC000011278, PEXSPEC000011761, PEXSPEC000012588, PEXSPEC000014615, PEXSPEC000016983	PRIMAYER000001294, PRIMAYER000001892, PRIMAYER000003271, PRIMAYER000003752, PRIMAYER000004413, PRIMAYER000004601, PRIMAYER000005908, PRIMAYER000009053, PRIMAYER000009569, PRIMAYER000012684, PRIMAYER000015891, PRIMAYER000025950, PRIMAYER000027934, PRIMAYER000030976
OG0000135	tr|J9JY83|J9JY83_ACYPI, tr|J9K3T2|J9K3T2_ACYPI	tr|A0A7M7GY44|A0A7M7GY44_APIME, tr|A0A7M7H300|A0A7M7H300_APIME, tr|A0A7M7H326|A0A7M7H326_APIME, tr|A0A7M7LPL5|A0A7M7LPL5_APIME, tr|A0A7M7MGF4|A0A7M7MGF4_APIME, tr|A0A7M7R7F3|A0A7M7R7F3_APIME	sp|O04192|MYB25_ARATH, sp|O23160|MYB73_ARATH, sp|Q1PDP9|MY115_ARATH, sp|Q42575|MYB1_ARATH, sp|Q6R032|MB3R5_ARATH, sp|Q6R053|MYB56_ARATH, sp|Q6R0C4|MYB52_ARATH, sp|Q8H1P9|MB3R3_ARATH, sp|Q94FL9|MB3R4_ARATH, sp|Q9FDW1|MYB44_ARATH, sp|Q9FIM4|MY119_ARATH, sp|Q9FX36|MYB54_ARATH, sp|Q9FY60|MYB64_ARATH, sp|Q9LQX5|MY117_ARATH, sp|Q9LVW4|MY118_ARATH, sp|Q9S7G7|MB3R1_ARATH, sp|Q9S7L2|MYB98_ARATH, sp|Q9SN12…	tr|A0A0K0JBS8|A0A0K0JBS8_BRUMA	sp|P91868|SNPC4_CAEEL	tr|A0A2R8Q2P3|A0A2R8Q2P3_DANRE, tr|A0A2R8Q8E3|A0A2R8Q8E3_DANRE, tr|A0A2R8QH49|A0A2R8QH49_DANRE, tr|A0A2R8RYE8|A0A2R8RYE8_DANRE, tr|E7FFJ6|E7FFJ6_DANRE, tr|E9QEE0|E9QEE0_DANRE, tr|E9QFU4|E9QFU4_DANRE, tr|F1QGY5|F1QGY5_DANRE, tr|F1QP24|F1QP24_DANRE, tr|F1QP25|F1QP25_DANRE, tr|F1QUV6|F1QUV6_DANRE, tr|F1QVS5|F1QVS5_DANRE, tr|F1R7G5|F1R7G5_DANRE, tr|F8W3R2|F8W3R2_DANRE	sp|P04197|MYB_DROME, tr|Q53YG3|Q53YG3_DROME, tr|Q9VHX0|Q9VHX0_DROME	sp|P10242|MYB_HUMAN, sp|P10243|MYBA_HUMAN, sp|P10244|MYBB_HUMAN, sp|Q5SXM2|SNPC4_HUMAN, tr|A0A087WTI6|A0A087WTI6_HUMAN, tr|A0A0C4DG19|A0A0C4DG19_HUMAN, tr|A0A1B0GUB4|A0A1B0GUB4_HUMAN, tr|A0A8I5QKS3|A0A8I5QKS3_HUMAN, tr|E7EWZ1|E7EWZ1_HUMAN, tr|E9PIW4|E9PIW4_HUMAN, tr|E9PJ96|E9PJ96_HUMAN, tr|E9PJF1|E9PJF1_HUMAN, tr|E9PJT2|E9PJT2_HUMAN, tr|E9PKZ3|E9PKZ3_HUMAN, tr|E9PLN0|E9PLN0_HUMAN, tr|E9PMQ0|E9PMQ…	tr|E5A084|E5A084_LEPMJ, tr|E5A693|E5A693_LEPMJ, tr|E5A6N5|E5A6N5_LEPMJ	PPA37766	sp|P22035|BAS1_YEAST	sp|Q9UUI6|RTF_SCHPO	tr|D8QPD4|D8QPD4_SELML, tr|D8QRN8|D8QRN8_SELML, tr|D8QTC6|D8QTC6_SELML, tr|D8QX55|D8QX55_SELML, tr|D8QYV5|D8QYV5_SELML, tr|D8QZP1|D8QZP1_SELML, tr|D8RAA3|D8RAA3_SELML, tr|D8RJ77|D8RJ77_SELML, tr|D8RRF1|D8RRF1_SELML, tr|D8RS06|D8RS06_SELML, tr|D8RS30|D8RS30_SELML, tr|D8RXB4|D8RXB4_SELML, tr|D8S2T5|D8S2T5_SELML, tr|D8S6T2|D8S6T2_SELML, tr|D8SJG6|D8SJG6_SELML, tr|D8SJI8|D8SJI8_SELML, tr|D8SXZ5|D8SXZ…	tr|A0A090LP02|A0A090LP02_STRRB	tr|A0A0V1BVX5|A0A0V1BVX5_TRISP, tr|A0A0V1C1H2|A0A0V1C1H2_TRISP, tr|A0A0V1C1K7|A0A0V1C1K7_TRISP	PEXSPEC000006642	PRIMAYER000009566
OG0000136	tr|J9KB00|J9KB00_ACYPI	tr|A0A7M7MNH5|A0A7M7MNH5_APIME, tr|A0A7M7MNI2|A0A7M7MNI2_APIME, tr|A0A7M7MNI9|A0A7M7MNI9_APIME, tr|A0A7M7MNJ5|A0A7M7MNJ5_APIME, tr|A0A7M7MNK8|A0A7M7MNK8_APIME, tr|A0A7M7MNK9|A0A7M7MNK9_APIME, tr|A0A7M7MNL2|A0A7M7MNL2_APIME, tr|A0A7M7MNL8|A0A7M7MNL8_APIME, tr|A0A7M7MNL9|A0A7M7MNL9_APIME, tr|A0A7M7MNM0|A0A7M7MNM0_APIME, tr|A0A7M7MNM5|A0A7M7MNM5_APIME, tr|A0A7M7MNM6|A0A7M7MNM6_APIME, tr|A0A7M7MNM8|A…		tr|A0A0H5S223|A0A0H5S223_BRUMA, tr|A0A0J9Y9H3|A0A0J9Y9H3_BRUMA	sp|Q95V25|SLO1_CAEEL, tr|H7BRC9|H7BRC9_CAEEL, tr|H7BRM4|H7BRM4_CAEEL, tr|H7BRM5|H7BRM5_CAEEL, tr|H7BRM7|H7BRM7_CAEEL, tr|H8ESD6|H8ESD6_CAEEL, tr|H8ESD8|H8ESD8_CAEEL, tr|H8ESE2|H8ESE2_CAEEL, tr|H8ESE3|H8ESE3_CAEEL, tr|H8ESE4|H8ESE4_CAEEL, tr|H8ESE5|H8ESE5_CAEEL	tr|A0A2R8PX35|A0A2R8PX35_DANRE, tr|A0A2R8QRZ7|A0A2R8QRZ7_DANRE, tr|B7ZC96|B7ZC96_DANRE, tr|F1QYL4|F1QYL4_DANRE	sp|Q03720|SLO_DROME, tr|A0A0B4KGV3|A0A0B4KGV3_DROME, tr|A0A0B4KGZ3|A0A0B4KGZ3_DROME, tr|A0A0B4KHF8|A0A0B4KHF8_DROME, tr|A0A0B4KHT2|A0A0B4KHT2_DROME, tr|A0A0B4KI08|A0A0B4KI08_DROME, tr|E1JIV7|E1JIV7_DROME	sp|Q12791|KCMA1_HUMAN, tr|A0A087WZL8|A0A087WZL8_HUMAN, tr|A0A0A0MRR0|A0A0A0MRR0_HUMAN, tr|A0A0A0MSE6|A0A0A0MSE6_HUMAN, tr|A0A1W2PNG1|A0A1W2PNG1_HUMAN, tr|A0A1W2PNH9|A0A1W2PNH9_HUMAN, tr|A0A1W2PNQ3|A0A1W2PNQ3_HUMAN, tr|A0A1W2PNW6|A0A1W2PNW6_HUMAN, tr|A0A1W2PNY7|A0A1W2PNY7_HUMAN, tr|A0A1W2PNY9|A0A1W2PNY9_HUMAN, tr|A0A1W2PP06|A0A1W2PP06_HUMAN, tr|A0A1W2PP26|A0A1W2PP26_HUMAN, tr|A0A1W2PP37|A0A1W2PP37…		PPA29145			tr|D8RNM3|D8RNM3_SELML, tr|D8SXQ1|D8SXQ1_SELML	tr|A0A090MQG2|A0A090MQG2_STRRB	tr|A0A0V1B0X0|A0A0V1B0X0_TRISP, tr|A0A0V1B0X4|A0A0V1B0X4_TRISP, tr|A0A0V1B0Y6|A0A0V1B0Y6_TRISP, tr|A0A0V1B123|A0A0V1B123_TRISP, tr|A0A0V1B146|A0A0V1B146_TRISP, tr|A0A0V1B154|A0A0V1B154_TRISP, tr|A0A0V1B2D7|A0A0V1B2D7_TRISP	PEXSPEC000008533, PEXSPEC000011254, PEXSPEC000034947	PRIMAYER000002502
OG0000137	tr|C4WSW4|C4WSW4_ACYPI, tr|J9JQ00|J9JQ00_ACYPI, tr|J9K990|J9K990_ACYPI, tr|J9LIJ6|J9LIJ6_ACYPI, tr|X1X9U7|X1X9U7_ACYPI	tr|A0A7M7GXT7|A0A7M7GXT7_APIME, tr|A0A7M7GYW8|A0A7M7GYW8_APIME, tr|A0A7M7L4W3|A0A7M7L4W3_APIME, tr|A0A7M7LNY3|A0A7M7LNY3_APIME, tr|A0A7M7LS63|A0A7M7LS63_APIME, tr|A0A7M7TFN0|A0A7M7TFN0_APIME	sp|Q94CK4|ANXD8_ARATH, sp|Q9C9X3|ANXD5_ARATH, sp|Q9LX07|ANXD7_ARATH, sp|Q9LX08|ANXD6_ARATH, sp|Q9SE45|ANXD3_ARATH, sp|Q9SYT0|ANXD1_ARATH, sp|Q9XEE2|ANXD2_ARATH, tr|A0A178W290|A0A178W290_ARATH, tr|F4KGH1|F4KGH1_ARATH	tr|A0A5S6PI72|A0A5S6PI72_BRUMA, tr|A0A5S6PIB4|A0A5S6PIB4_BRUMA	tr|G5EEA8|G5EEA8_CAEEL, tr|Q27473|Q27473_CAEEL, tr|Q27512|Q27512_CAEEL, tr|Q7JMT5|Q7JMT5_CAEEL	tr|A0A0G2L5W0|A0A0G2L5W0_DANRE, tr|A0A0R4ICD6|A0A0R4ICD6_DANRE, tr|A0A0R4IKN3|A0A0R4IKN3_DANRE, tr|A0A0R4ISB3|A0A0R4ISB3_DANRE, tr|A0A2R8QQY8|A0A2R8QQY8_DANRE, tr|A0A2R8RX36|A0A2R8RX36_DANRE, tr|A0A2R8RXX8|A0A2R8RXX8_DANRE, tr|A2BFV8|A2BFV8_DANRE, tr|A2BHN0|A2BHN0_DANRE, tr|A8E5G1|A8E5G1_DANRE, tr|A8E7K8|A8E7K8_DANRE, tr|A8E7K9|A8E7K9_DANRE, tr|A8E7L0|A8E7L0_DANRE, tr|A8E7L1|A8E7L1_DANRE, tr|A8E7…	sp|P22464|ANXB9_DROME, sp|P22465|ANX10_DROME, sp|Q9VXG4|ANX11_DROME, tr|A0A0B4KH34|A0A0B4KH34_DROME	sp|A6NMY6|AXA2L_HUMAN, sp|O76027|ANXA9_HUMAN, sp|P04083|ANXA1_HUMAN, sp|P07355|ANXA2_HUMAN, sp|P08133|ANXA6_HUMAN, sp|P08758|ANXA5_HUMAN, sp|P09525|ANXA4_HUMAN, sp|P12429|ANXA3_HUMAN, sp|P13928|ANXA8_HUMAN, sp|P20073|ANXA7_HUMAN, sp|P27216|ANX13_HUMAN, sp|P50995|ANX11_HUMAN, sp|Q5VT79|AXA81_HUMAN, sp|Q9UJ72|ANX10_HUMAN, tr|A0A075B752|A0A075B752_HUMAN, tr|A0A075B765|A0A075B765_HUMAN, tr|A0A087WTN9…	tr|E4ZUB2|E4ZUB2_LEPMJ, tr|E5ADB2|E5ADB2_LEPMJ	PPA09908, ppa_stranded_DN19112_c0_g2_i1, ppa_stranded_DN23711_c0_g2_i2			tr|D8R2M4|D8R2M4_SELML, tr|D8R2M8|D8R2M8_SELML, tr|D8RJM1|D8RJM1_SELML, tr|D8RJM2|D8RJM2_SELML, tr|D8ST77|D8ST77_SELML, tr|D8ST81|D8ST81_SELML	tr|A0A090L928|A0A090L928_STRRB, tr|A0A090LA14|A0A090LA14_STRRB, tr|A0A090LAN8|A0A090LAN8_STRRB, tr|A0A090LF63|A0A090LF63_STRRB, tr|A0A090LJ53|A0A090LJ53_STRRB		PEXSPEC000008149, PEXSPEC000011839, PEXSPEC000016785	PRIMAYER000004447, PRIMAYER000004555, PRIMAYER000004703, PRIMAYER000008096, PRIMAYER000017246
OG0000138	tr|J9JRV7|J9JRV7_ACYPI, tr|J9JV88|J9JV88_ACYPI, tr|J9K441|J9K441_ACYPI, tr|X1WIJ2|X1WIJ2_ACYPI	tr|A0A7M7G8K3|A0A7M7G8K3_APIME, tr|A0A7M7H038|A0A7M7H038_APIME, tr|A0A7M7IJ52|A0A7M7IJ52_APIME, tr|A0A7M7IMF8|A0A7M7IMF8_APIME, tr|A0A7M7IRZ3|A0A7M7IRZ3_APIME	sp|A8MRX0|GSOX5_ARATH, sp|Q93Y23|GSOX4_ARATH, sp|Q94BV5|GSXL4_ARATH, sp|Q94K43|GSOX2_ARATH, sp|Q9C8T8|GSXLX_ARATH, sp|Q9C8U0|GSXL5_ARATH, sp|Q9FF12|GSXL9_ARATH, sp|Q9FLK4|GSXL8_ARATH, sp|Q9FWW3|GSXL6_ARATH, sp|Q9FWW6|GSXL1_ARATH, sp|Q9FWW9|GSXL2_ARATH, sp|Q9SH25|GSXLY_ARATH, sp|Q9SS04|GSOX1_ARATH, sp|Q9SXD5|GSXL3_ARATH, sp|Q9SXD9|GSXL7_ARATH, sp|Q9SXE1|GSOX3_ARATH, tr|A0A1P8AMK6|A0A1P8AMK6_ARATH,…	tr|A0A1P6C218|A0A1P6C218_BRUMA, tr|A0A5S6PM59|A0A5S6PM59_BRUMA, tr|A0A5S6PM66|A0A5S6PM66_BRUMA, tr|A0A5S6PMG5|A0A5S6PMG5_BRUMA, tr|A0A5S6PMM2|A0A5S6PMM2_BRUMA	tr|A0A0K3AS63|A0A0K3AS63_CAEEL, tr|A0A1X7RC69|A0A1X7RC69_CAEEL, tr|G5EBJ9|G5EBJ9_CAEEL, tr|G5ECJ8|G5ECJ8_CAEEL, tr|G5ED43|G5ED43_CAEEL, tr|G5EDG8|G5EDG8_CAEEL, tr|G5EDP6|G5EDP6_CAEEL, tr|Q17585|Q17585_CAEEL, tr|Q9GYJ1|Q9GYJ1_CAEEL	tr|E7F2R0|E7F2R0_DANRE, tr|E9QD32|E9QD32_DANRE, tr|E9QF06|E9QF06_DANRE, tr|F6NN73|F6NN73_DANRE, tr|Q5TZD0|Q5TZD0_DANRE, tr|Q5TZD3|Q5TZD3_DANRE, tr|Q6NZ32|Q6NZ32_DANRE, tr|Q7T1D7|Q7T1D7_DANRE	tr|Q7K3U4|Q7K3U4_DROME, tr|Q9W1E9|Q9W1E9_DROME	sp|O60774|FMO6_HUMAN, sp|P31512|FMO4_HUMAN, sp|P31513|FMO3_HUMAN, sp|P49326|FMO5_HUMAN, sp|Q01740|FMO1_HUMAN, sp|Q99518|FMO2_HUMAN, tr|A0A0D9SFZ0|A0A0D9SFZ0_HUMAN, tr|A0A0D9SG76|A0A0D9SG76_HUMAN, tr|A0A1W2PNR8|A0A1W2PNR8_HUMAN, tr|E9PJF3|E9PJF3_HUMAN, tr|E9PP51|E9PP51_HUMAN, tr|E9PQ84|E9PQ84_HUMAN, tr|V9GYP3|V9GYP3_HUMAN, tr|V9GZ60|V9GZ60_HUMAN	tr|E4ZIB7|E4ZIB7_LEPMJ, tr|E5AEG0|E5AEG0_LEPMJ	PPA05848, PPA05890, PPA11796, PPA21563, PPA21942, PPA41882, PPA42040, PPA43158, ppa_stranded_DN26130_c0_g1_i1, ppa_stranded_DN27971_c0_g1_i1, ppa_stranded_DN28118_c0_g1_i3, ppa_stranded_DN28118_c0_g2_i2, ppa_stranded_DN28118_c0_g3_i1	sp|P38866|FMO1_YEAST	sp|Q9HFE4|FMO1_SCHPO	tr|D8RR55|D8RR55_SELML, tr|D8RR63|D8RR63_SELML, tr|D8RX27|D8RX27_SELML, tr|D8RX28|D8RX28_SELML	tr|A0A090KTW1|A0A090KTW1_STRRB, tr|A0A090L2U4|A0A090L2U4_STRRB, tr|A0A090MRN1|A0A090MRN1_STRRB, tr|A0A090N0D0|A0A090N0D0_STRRB	tr|A0A0V1C1H6|A0A0V1C1H6_TRISP, tr|E5SJW0|E5SJW0_TRISP	PEXSPEC000000937, PEXSPEC000001220, PEXSPEC000001615, PEXSPEC000002126, PEXSPEC000004227, PEXSPEC000006247, PEXSPEC000009848, PEXSPEC000011113, PEXSPEC000021859, PEXSPEC000021944, PEXSPEC000023384	PRIMAYER000000632, PRIMAYER000000786, PRIMAYER000000810, PRIMAYER000002613, PRIMAYER000002949, PRIMAYER000010928, PRIMAYER000011089, PRIMAYER000016460, PRIMAYER000020936, PRIMAYER000023359, PRIMAYER000026524
OG0000139	tr|J9JIX8|J9JIX8_ACYPI, tr|J9JJT9|J9JJT9_ACYPI, tr|J9JKY7|J9JKY7_ACYPI, tr|J9JL07|J9JL07_ACYPI, tr|J9JMZ4|J9JMZ4_ACYPI, tr|J9JNB1|J9JNB1_ACYPI, tr|J9JPP4|J9JPP4_ACYPI, tr|J9JQ01|J9JQ01_ACYPI, tr|J9JR15|J9JR15_ACYPI, tr|J9JR36|J9JR36_ACYPI, tr|J9JTE0|J9JTE0_ACYPI, tr|J9JTH3|J9JTH3_ACYPI, tr|J9JUJ6|J9JUJ6_ACYPI, tr|J9JVQ5|J9JVQ5_ACYPI, tr|J9JWA7|J9JWA7_ACYPI, tr|J9JY32|J9JY32_ACYPI, tr|J9JY37|J9JY3…
OG0000140	tr|J9JJ93|J9JJ93_ACYPI, tr|J9K7T6|J9K7T6_ACYPI	tr|A0A7M7GN55|A0A7M7GN55_APIME, tr|A0A7M7GNR8|A0A7M7GNR8_APIME, tr|A0A7M7IF94|A0A7M7IF94_APIME, tr|A0A7M7IK57|A0A7M7IK57_APIME, tr|A0A7M7R9Z6|A0A7M7R9Z6_APIME	sp|F4HP88|SFH4_ARATH, sp|F4IHJ0|SFH8_ARATH, sp|F4J7S8|SFH9_ARATH, sp|F4JLE5|SFH1_ARATH, sp|F4JVA6|SFH6_ARATH, sp|F4JVA9|SFH2_ARATH, sp|F4JYJ3|SFH11_ARATH, sp|Q501H5|SFH13_ARATH, sp|Q8GXC6|SFH5_ARATH, sp|Q93ZE9|SFH3_ARATH, sp|Q94A34|SFH12_ARATH, sp|Q9SI13|SFH10_ARATH, sp|Q9SIW3|SFH7_ARATH, tr|A0A178VMA9|A0A178VMA9_ARATH, tr|A0A1P8AQG3|A0A1P8AQG3_ARATH, tr|A0A1P8AX32|A0A1P8AX32_ARATH, tr|A0A1P8AY47…	tr|A0A0K0JFI1|A0A0K0JFI1_BRUMA	sp|O17907|CTG1_CAEEL, sp|Q03606|YN02_CAEEL	tr|A0A0G2KIP5|A0A0G2KIP5_DANRE, tr|A0A0G2KLE5|A0A0G2KLE5_DANRE, tr|A0A0J9YJ96|A0A0J9YJ96_DANRE, tr|A0A0R4IAC3|A0A0R4IAC3_DANRE, tr|A0A0R4IHE3|A0A0R4IHE3_DANRE, tr|A0A0R4ISB8|A0A0R4ISB8_DANRE, tr|A0A0R4IZA8|A0A0R4IZA8_DANRE, tr|A0A2R8RID2|A0A2R8RID2_DANRE, tr|A0A2R8RX51|A0A2R8RX51_DANRE, tr|A2BIR0|A2BIR0_DANRE	sp|Q9VMD6|RETM_DROME, tr|B5RIN0|B5RIN0_DROME, tr|M9PB50|M9PB50_DROME, tr|Q8SYC4|Q8SYC4_DROME	sp|B5MCN3|S14L6_HUMAN, sp|O43304|S14L5_HUMAN, sp|O76054|S14L2_HUMAN, sp|Q92503|S14L1_HUMAN, sp|Q9UDX3|S14L4_HUMAN, sp|Q9UDX4|S14L3_HUMAN, tr|A0A8I5KSJ2|A0A8I5KSJ2_HUMAN, tr|A0A8I5KTV1|A0A8I5KTV1_HUMAN, tr|A0A8I5KVX3|A0A8I5KVX3_HUMAN, tr|A0A8I5QKM7|A0A8I5QKM7_HUMAN, tr|B3KRD8|B3KRD8_HUMAN, tr|B5MC44|B5MC44_HUMAN, tr|C9JYY7|C9JYY7_HUMAN, tr|C9JZI9|C9JZI9_HUMAN, tr|H7C077|H7C077_HUMAN, tr|H7C1K3|H7C…	tr|E5A363|E5A363_LEPMJ, tr|E5A418|E5A418_LEPMJ	ppa_stranded_DN26586_c0_g2_i2, ppa_stranded_DN26896_c1_g1_i1, ppa_stranded_DN26896_c1_g2_i2	sp|P24280|SEC14_YEAST, sp|P33324|YKJ1_YEAST	sp|Q10137|SEC14_SCHPO	tr|D8QPC3|D8QPC3_SELML, tr|D8QR90|D8QR90_SELML, tr|D8R022|D8R022_SELML, tr|D8RF01|D8RF01_SELML, tr|D8RF39|D8RF39_SELML, tr|D8RJL1|D8RJL1_SELML, tr|D8RV67|D8RV67_SELML, tr|D8S1W2|D8S1W2_SELML, tr|D8SD69|D8SD69_SELML, tr|D8SDA2|D8SDA2_SELML, tr|D8SE09|D8SE09_SELML, tr|D8SL51|D8SL51_SELML, tr|D8SZW3|D8SZW3_SELML	tr|A0A090KVS1|A0A090KVS1_STRRB, tr|A0A090L287|A0A090L287_STRRB	tr|A0A0V1AXD6|A0A0V1AXD6_TRISP, tr|A0A0V1AXF3|A0A0V1AXF3_TRISP, tr|A0A0V1AXF4|A0A0V1AXF4_TRISP, tr|A0A0V1B8G3|A0A0V1B8G3_TRISP, tr|A0A0V1BVW3|A0A0V1BVW3_TRISP, tr|A0A0V1BVY4|A0A0V1BVY4_TRISP, tr|A0A0V1BX16|A0A0V1BX16_TRISP, tr|A0A0V1BXX5|A0A0V1BXX5_TRISP	PEXSPEC000009816, PEXSPEC000013852, PEXSPEC000016739	PRIMAYER000004270, PRIMAYER000004996, PRIMAYER000018195, PRIMAYER000032466
OG0000141	tr|J9JNT2|J9JNT2_ACYPI, tr|J9K9Z0|J9K9Z0_ACYPI, tr|X1WIV2|X1WIV2_ACYPI, tr|X1WJ81|X1WJ81_ACYPI, tr|X1XEA1|X1XEA1_ACYPI	tr|A0A7M7GR32|A0A7M7GR32_APIME, tr|A0A7M7IGE1|A0A7M7IGE1_APIME, tr|A0A7M7IRQ5|A0A7M7IRQ5_APIME, tr|A0A7M7L1V3|A0A7M7L1V3_APIME, tr|A0A7M7L648|A0A7M7L648_APIME, tr|A0A7M7LIB1|A0A7M7LIB1_APIME, tr|A0A7M7MMU3|A0A7M7MMU3_APIME, tr|A0A7M7MUL8|A0A7M7MUL8_APIME, tr|A0A7M7MVA5|A0A7M7MVA5_APIME		tr|A0A0H5SHB2|A0A0H5SHB2_BRUMA, tr|A0A5S6PJD9|A0A5S6PJD9_BRUMA, tr|A0A7I4KK38|A0A7I4KK38_BRUMA, tr|A0A7I4NMN8|A0A7I4NMN8_BRUMA	sp|H2L002|GCY7_CAEEL, sp|N1NVB7|GCY6_CAEEL, sp|O62179|GCY20_CAEEL, sp|Q18331|GCY11_CAEEL, sp|Q19187|GCY12_CAEEL, sp|Q19768|GCY13_CAEEL, sp|Q23310|GCY14_CAEEL, sp|Q23682|GCY5_CAEEL, sp|Q86GV3|GCY28_CAEEL, sp|Q9XTY1|GCY22_CAEEL, sp|X5M8U1|GCY17_CAEEL, tr|A0A486WWN9|A0A486WWN9_CAEEL	tr|A0A0G2KGK2|A0A0G2KGK2_DANRE, tr|A0A0R4ICV5|A0A0R4ICV5_DANRE, tr|A0A2R8Q7J1|A0A2R8Q7J1_DANRE, tr|A0A2R8Q8U2|A0A2R8Q8U2_DANRE, tr|A0A2R8QJI9|A0A2R8QJI9_DANRE, tr|B3DHF2|B3DHF2_DANRE, tr|E7F111|E7F111_DANRE, tr|E7F3T9|E7F3T9_DANRE, tr|F1QWF7|F1QWF7_DANRE, tr|F1R1B5|F1R1B5_DANRE, tr|F6NTU2|F6NTU2_DANRE, tr|F8W5M5|F8W5M5_DANRE, tr|Q1LX84|Q1LX84_DANRE	sp|Q07553|GCY3E_DROME, sp|Q7JQ32|GC76C_DROME, tr|A0A4D6K026|A0A4D6K026_DROME, tr|A4V243|A4V243_DROME, tr|A8DYZ3|A8DYZ3_DROME, tr|A8JQT1|A8JQT1_DROME, tr|C7LAF5|C7LAF5_DROME, tr|M9NFA6|M9NFA6_DROME, tr|Q0IGY5|Q0IGY5_DROME, tr|Q8IQK2|Q8IQK2_DROME, tr|Q8MLX0|Q8MLX0_DROME, tr|Q9VF17|Q9VF17_DROME, tr|Q9VU79|Q9VU79_DROME, tr|Q9W2P1|Q9W2P1_DROME, tr|X2J5N3|X2J5N3_DROME	sp|P16066|ANPRA_HUMAN, sp|P51841|GUC2F_HUMAN, sp|Q02846|GUC2D_HUMAN, tr|H7C1A1|H7C1A1_HUMAN		Contig12-snapTAU.506, PPA02209, PPA03763, PPA22592, PPA26217, PPA34043, PPA41119, PPA41433, ppa_stranded_DN22003_c0_g2_i1, ppa_stranded_DN24356_c0_g1_i1, ppa_stranded_DN24603_c0_g4_i1, ppa_stranded_DN25826_c0_g1_i1				tr|A0A090KZB8|A0A090KZB8_STRRB, tr|A0A090L374|A0A090L374_STRRB, tr|A0A090LDH2|A0A090LDH2_STRRB, tr|A0A090LIQ3|A0A090LIQ3_STRRB, tr|A0A090LN75|A0A090LN75_STRRB, tr|A0A090LRD3|A0A090LRD3_STRRB, tr|A0A090MZW1|A0A090MZW1_STRRB, tr|A0A090N0R7|A0A090N0R7_STRRB	tr|A0A0V1AZW3|A0A0V1AZW3_TRISP, tr|A0A0V1AZW4|A0A0V1AZW4_TRISP, tr|A0A0V1B008|A0A0V1B008_TRISP, tr|A0A0V1B013|A0A0V1B013_TRISP, tr|A0A0V1B024|A0A0V1B024_TRISP, tr|A0A0V1B1A8|A0A0V1B1A8_TRISP, tr|A0A0V1BBH9|A0A0V1BBH9_TRISP	PEXSPEC000000832, PEXSPEC000000861, PEXSPEC000000869, PEXSPEC000001216, PEXSPEC000001970, PEXSPEC000003090, PEXSPEC000005357, PEXSPEC000005643, PEXSPEC000007403, PEXSPEC000007481, PEXSPEC000009251, PEXSPEC000011271, PEXSPEC000015129, PEXSPEC000015160, PEXSPEC000021862, PEXSPEC000033219	PRIMAYER000001285, PRIMAYER000001330, PRIMAYER000001553, PRIMAYER000002007, PRIMAYER000002713, PRIMAYER000004247, PRIMAYER000004784, PRIMAYER000005269, PRIMAYER000005838, PRIMAYER000010366, PRIMAYER000011476, PRIMAYER000011531, PRIMAYER000016895, PRIMAYER000021471
OG0000142	tr|J9JLW7|J9JLW7_ACYPI, tr|J9JVW6|J9JVW6_ACYPI, tr|J9K1Y9|J9K1Y9_ACYPI, tr|X1WKM1|X1WKM1_ACYPI, tr|X1XQC3|X1XQC3_ACYPI	tr|A0A7M7H0F5|A0A7M7H0F5_APIME, tr|A0A7M7L3U6|A0A7M7L3U6_APIME, tr|A0A7M7L3V7|A0A7M7L3V7_APIME, tr|A0A7M7L426|A0A7M7L426_APIME, tr|A0A7M7L442|A0A7M7L442_APIME, tr|A0A7M7L450|A0A7M7L450_APIME, tr|A0A7M7L5D5|A0A7M7L5D5_APIME, tr|A0A7M7L604|A0A7M7L604_APIME, tr|A0A7M7L674|A0A7M7L674_APIME, tr|A0A7M7L681|A0A7M7L681_APIME, tr|A0A7M7L6J6|A0A7M7L6J6_APIME, tr|A0A7M7L7G1|A0A7M7L7G1_APIME, tr|A0A7M7L7G5|A…	sp|F4I9T0|BCHB_ARATH, tr|A0A1P8AUL9|A0A1P8AUL9_ARATH, tr|A0A1P8AUM6|A0A1P8AUM6_ARATH		sp|Q19317|NBEA_CAEEL, tr|A0A5S9MNR4|A0A5S9MNR4_CAEEL	sp|E7FAW3|NBEL2_DANRE, tr|A0A0R4IDF6|A0A0R4IDF6_DANRE, tr|A0A0R4IET2|A0A0R4IET2_DANRE, tr|A0A0R4IH51|A0A0R4IH51_DANRE, tr|A0A0R4IVV3|A0A0R4IVV3_DANRE, tr|A0A0R4IY27|A0A0R4IY27_DANRE, tr|A0A0R4IYV1|A0A0R4IYV1_DANRE, tr|A0A286Y8V9|A0A286Y8V9_DANRE, tr|A0A2R8Q9B8|A0A2R8Q9B8_DANRE, tr|A0A2R8QER2|A0A2R8QER2_DANRE, tr|A0A2R8QGJ6|A0A2R8QGJ6_DANRE, tr|A0A2R8QM11|A0A2R8QM11_DANRE, tr|A0A2R8RXQ7|A0A2R8RXQ7…	sp|Q9W4E2|NBEA_DROME, tr|B7Z0W8|B7Z0W8_DROME, tr|B7Z0X3|B7Z0X3_DROME, tr|M9MRV7|M9MRV7_DROME, tr|M9NE09|M9NE09_DROME, tr|Q0KHV9|Q0KHV9_DROME, tr|Q9VZG5|Q9VZG5_DROME, tr|X2JAH8|X2JAH8_DROME, tr|X2JE60|X2JE60_DROME	sp|P0C6P0|BCL8_HUMAN, sp|P50851|LRBA_HUMAN, sp|Q6ZNJ1|NBEL2_HUMAN, sp|Q6ZS30|NBEL1_HUMAN, sp|Q8NFP9|NBEA_HUMAN, sp|Q92636|FAN_HUMAN, tr|A0A0D9SF28|A0A0D9SF28_HUMAN, tr|A0A3B3IS13|A0A3B3IS13_HUMAN, tr|A0A3B3IU76|A0A3B3IU76_HUMAN, tr|A0A494BZW2|A0A494BZW2_HUMAN, tr|A0A494C0R9|A0A494C0R9_HUMAN, tr|A0A494C1L5|A0A494C1L5_HUMAN, tr|A0A494C1V1|A0A494C1V1_HUMAN, tr|A0A804HJ72|A0A804HJ72_HUMAN, tr|A0A804H…		Iso_D.8325.2, ppa_stranded_DN31470_c0_g1_i4			tr|D8S2U0|D8S2U0_SELML, tr|D8S2U1|D8S2U1_SELML, tr|D8S8E2|D8S8E2_SELML, tr|D8SK48|D8SK48_SELML, tr|D8T4H0|D8T4H0_SELML	tr|A0A090L6X7|A0A090L6X7_STRRB, tr|A0A090MXI6|A0A090MXI6_STRRB	tr|A0A0V1AY83|A0A0V1AY83_TRISP, tr|A0A0V1AY95|A0A0V1AY95_TRISP, tr|A0A0V1AY97|A0A0V1AY97_TRISP, tr|A0A0V1AYB7|A0A0V1AYB7_TRISP	PEXSPEC000002356, PEXSPEC000005065, PEXSPEC000005904, PEXSPEC000008384, PEXSPEC000023433, PEXSPEC000026812, PEXSPEC000035539	PRIMAYER000009678
OG0000143	tr|J9JRJ9|J9JRJ9_ACYPI, tr|J9JTF5|J9JTF5_ACYPI, tr|J9JXA5|J9JXA5_ACYPI, tr|J9K6B2|J9K6B2_ACYPI, tr|J9K958|J9K958_ACYPI, tr|X1WJ50|X1WJ50_ACYPI, tr|X1XJD6|X1XJD6_ACYPI	tr|A0A7M7GAR4|A0A7M7GAR4_APIME, tr|A0A7M7GS92|A0A7M7GS92_APIME, tr|A0A7M7H6R7|A0A7M7H6R7_APIME, tr|A0A7M7IF91|A0A7M7IF91_APIME, tr|A0A7M7IUF9|A0A7M7IUF9_APIME, tr|A0A7M7M494|A0A7M7M494_APIME, tr|A0A7M7M595|A0A7M7M595_APIME, tr|A0A7M7SPG5|A0A7M7SPG5_APIME	sp|Q9C8W3|FUT13_ARATH, sp|Q9FX97|FUT12_ARATH, sp|Q9LJK1|FUT11_ARATH	tr|A0A0K0ILT5|A0A0K0ILT5_BRUMA, tr|A0A5S6PNZ6|A0A5S6PNZ6_BRUMA	sp|G5EDR5|FUTA_CAEEL, sp|G5EE06|FUTD_CAEEL, sp|G5EEE1|FUTE_CAEEL, sp|G5EFP5|FUTC_CAEEL, tr|G5EEL7|G5EEL7_CAEEL	sp|Q08C60|FUT11_DANRE, sp|Q5F2N3|FUT10_DANRE, tr|A0A0G2L3V0|A0A0G2L3V0_DANRE, tr|A0A0R4ICW9|A0A0R4ICW9_DANRE, tr|A0A0R4IUI3|A0A0R4IUI3_DANRE, tr|A0A0R4IWR0|A0A0R4IWR0_DANRE, tr|A0A2R8Q5J5|A0A2R8Q5J5_DANRE, tr|A0A2R8QAW2|A0A2R8QAW2_DANRE, tr|A0A2R8QLF1|A0A2R8QLF1_DANRE, tr|B3DGK8|B3DGK8_DANRE, tr|B3DJZ1|B3DJZ1_DANRE, tr|F1Q797|F1Q797_DANRE, tr|F1QDQ8|F1QDQ8_DANRE, tr|F1QKT5|F1QKT5_DANRE, tr|F1QMG7…	sp|P83088|FUCTC_DROME, sp|Q9VLC1|FUCTB_DROME, sp|Q9VUL9|FUCTA_DROME, tr|B9EQY2|B9EQY2_DROME, tr|I0DHK8|I0DHK8_DROME, tr|Q9W0F6|Q9W0F6_DROME, tr|X2J5D8|X2J5D8_DROME	sp|P21217|FUT3_HUMAN, sp|P22083|FUT4_HUMAN, sp|P51993|FUT6_HUMAN, sp|Q11128|FUT5_HUMAN, sp|Q11130|FUT7_HUMAN, sp|Q495W5|FUT11_HUMAN, sp|Q6P4F1|FUT10_HUMAN, sp|Q9Y231|FUT9_HUMAN, tr|K7ENC0|K7ENC0_HUMAN		PPA14722, PPA19140, PPA26312, PPA26317, PPA28157, PPA35554, PPA35869, PPA39244, PPA39344, PPA43009			tr|D8QMW6|D8QMW6_SELML, tr|D8RM46|D8RM46_SELML	tr|A0A090KYU2|A0A090KYU2_STRRB, tr|A0A090LKA0|A0A090LKA0_STRRB, tr|A0A090LLS7|A0A090LLS7_STRRB, tr|A0A090LRB2|A0A090LRB2_STRRB, tr|A0A090LVG4|A0A090LVG4_STRRB, tr|A0A090MQU7|A0A090MQU7_STRRB, tr|A0A090MW17|A0A090MW17_STRRB, tr|A0A090MWN6|A0A090MWN6_STRRB, tr|A0A090MYE0|A0A090MYE0_STRRB, tr|A0A090N016|A0A090N016_STRRB	tr|A0A0V1ASW9|A0A0V1ASW9_TRISP, tr|A0A0V1BJB0|A0A0V1BJB0_TRISP, tr|A0A0V1BVH3|A0A0V1BVH3_TRISP, tr|A0A0V1BZ91|A0A0V1BZ91_TRISP, tr|E5S8L4|E5S8L4_TRISP	PEXSPEC000003069, PEXSPEC000004600, PEXSPEC000008158, PEXSPEC000009811, PEXSPEC000010871, PEXSPEC000012773, PEXSPEC000015449, PEXSPEC000015723, PEXSPEC000016872, PEXSPEC000019028, PEXSPEC000020085, PEXSPEC000020400, PEXSPEC000021996, PEXSPEC000025472, PEXSPEC000025944	PRIMAYER000000301, PRIMAYER000000770, PRIMAYER000002195, PRIMAYER000006057, PRIMAYER000006370, PRIMAYER000008114, PRIMAYER000009063, PRIMAYER000009985, PRIMAYER000011588, PRIMAYER000011780, PRIMAYER000012957, PRIMAYER000020165, PRIMAYER000027866, PRIMAYER000031596
OG0000144	tr|J9K2T2|J9K2T2_ACYPI	tr|A0A7M7L1R1|A0A7M7L1R1_APIME, tr|A0A7M7L371|A0A7M7L371_APIME, tr|A0A7M7L503|A0A7M7L503_APIME, tr|A0A7M7M0K9|A0A7M7M0K9_APIME, tr|A0A7M7MGR2|A0A7M7MGR2_APIME	sp|F4ILF8|P4H13_ARATH, sp|F4J0A8|P4H6_ARATH, sp|F4JAU3|P4H2_ARATH, sp|F4JNU8|P4H8_ARATH, sp|F4JZ24|P4H10_ARATH, sp|Q24JN5|P4H5_ARATH, sp|Q8GXT7|P4H12_ARATH, sp|Q8L970|P4H7_ARATH, sp|Q8LAN3|P4H4_ARATH, sp|Q8VZJ7|P4H9_ARATH, sp|Q9LN20|P4H3_ARATH, sp|Q9SZT0|P4H11_ARATH, sp|Q9ZW86|P4H1_ARATH, tr|A0A1P8AX15|A0A1P8AX15_ARATH, tr|A0A1P8AZF5|A0A1P8AZF5_ARATH, tr|A0A1P8B6T8|A0A1P8B6T8_ARATH, tr|A0A1P8B6T9…	tr|A0A1P6BZ71|A0A1P6BZ71_BRUMA, tr|A0A1U7F1Z1|A0A1U7F1Z1_BRUMA, tr|A0A5S6P821|A0A5S6P821_BRUMA, tr|A0A5S6P840|A0A5S6P840_BRUMA	sp|Q10576|P4HA1_CAEEL, sp|Q20065|P4HA2_CAEEL	tr|A0A0R4IQ20|A0A0R4IQ20_DANRE, tr|A0A0R4IU86|A0A0R4IU86_DANRE, tr|A0A0R4IXQ0|A0A0R4IXQ0_DANRE, tr|A0A140LGU3|A0A140LGU3_DANRE, tr|A0A286Y8C8|A0A286Y8C8_DANRE, tr|A0A2R8QAS7|A0A2R8QAS7_DANRE, tr|A0A2R8QCI6|A0A2R8QCI6_DANRE, tr|A0A2R8QKC5|A0A2R8QKC5_DANRE, tr|A0A2R8RN68|A0A2R8RN68_DANRE, tr|E7FEB4|E7FEB4_DANRE, tr|F1QCL7|F1QCL7_DANRE, tr|F1QCU6|F1QCU6_DANRE, tr|F1R022|F1R022_DANRE, tr|Q6DG45|Q6DG4…	tr|A0A0B4LHW6|A0A0B4LHW6_DROME, tr|A8DYR4|A8DYR4_DROME, tr|Q0KHY6|Q0KHY6_DROME, tr|Q0KHY7|Q0KHY7_DROME, tr|Q4V443|Q4V443_DROME, tr|Q8IMI2|Q8IMI2_DROME, tr|Q8IQS7|Q8IQS7_DROME, tr|Q8MSK0|Q8MSK0_DROME, tr|Q8T5S8|Q8T5S8_DROME, tr|Q961I8|Q961I8_DROME, tr|Q9I7H5|Q9I7H5_DROME, tr|Q9VA50|Q9VA50_DROME, tr|Q9VA52|Q9VA52_DROME, tr|Q9VA60|Q9VA60_DROME, tr|Q9VA61|Q9VA61_DROME, tr|Q9VA63|Q9VA63_DROME, tr|Q9VA…	sp|O15460|P4HA2_HUMAN, sp|P13674|P4HA1_HUMAN, sp|Q7Z4N8|P4HA3_HUMAN, tr|A8MXE0|A8MXE0_HUMAN, tr|C9JCP0|C9JCP0_HUMAN, tr|C9JFJ1|C9JFJ1_HUMAN, tr|C9JIG4|C9JIG4_HUMAN, tr|C9JN43|C9JN43_HUMAN, tr|C9JX45|C9JX45_HUMAN, tr|E7ENX0|E7ENX0_HUMAN, tr|E7EPI9|E7EPI9_HUMAN, tr|E7ERI1|E7ERI1_HUMAN, tr|E9PM97|E9PM97_HUMAN, tr|H0YCC3|H0YCC3_HUMAN	tr|E4ZG46|E4ZG46_LEPMJ	PPA06275, ppa_stranded_DN26800_c0_g1_i2			tr|D8R0I9|D8R0I9_SELML, tr|D8R363|D8R363_SELML, tr|D8R3F9|D8R3F9_SELML, tr|D8R5I1|D8R5I1_SELML, tr|D8RGM1|D8RGM1_SELML, tr|D8RVI0|D8RVI0_SELML, tr|D8S281|D8S281_SELML, tr|D8S573|D8S573_SELML, tr|D8SI48|D8SI48_SELML, tr|D8T1Q4|D8T1Q4_SELML, tr|D8TC86|D8TC86_SELML	tr|A0A090LGA8|A0A090LGA8_STRRB, tr|A0A090MNG0|A0A090MNG0_STRRB	tr|A0A0V1B0G9|A0A0V1B0G9_TRISP, tr|A0A0V1B0H1|A0A0V1B0H1_TRISP, tr|A0A0V1B0I2|A0A0V1B0I2_TRISP, tr|A0A0V1B0I4|A0A0V1B0I4_TRISP, tr|A0A0V1B0P6|A0A0V1B0P6_TRISP, tr|A0A0V1B0Q2|A0A0V1B0Q2_TRISP, tr|A0A0V1B0U5|A0A0V1B0U5_TRISP, tr|A0A0V1B1T0|A0A0V1B1T0_TRISP	PEXSPEC000004670, PEXSPEC000006075	PRIMAYER000005941, PRIMAYER000017754, PRIMAYER000020584
OG0000145	tr|A0A0B4J2K8|A0A0B4J2K8_ACYPI, tr|A0A0B4J2L0|A0A0B4J2L0_ACYPI, tr|A0A0B4J2L1|A0A0B4J2L1_ACYPI, tr|Q201V6|Q201V6_ACYPI	tr|A0A7M7H3E9|A0A7M7H3E9_APIME, tr|A0A7M7L4R4|A0A7M7L4R4_APIME, tr|A0A7M7MKL1|A0A7M7MKL1_APIME, tr|A0A7M7MW98|A0A7M7MW98_APIME, tr|A0A7M7MX02|A0A7M7MX02_APIME, tr|A0A7M7R645|A0A7M7R645_APIME, tr|A0A7M7R7P8|A0A7M7R7P8_APIME, tr|A0A7M7TFU3|A0A7M7TFU3_APIME, tr|A0A7M7TFV6|A0A7M7TFV6_APIME	sp|O82480|RAC7_ARATH, sp|O82481|RAC10_ARATH, sp|P92978|RAC11_ARATH, sp|Q38902|RAC1_ARATH, sp|Q38903|RAC2_ARATH, sp|Q38912|RAC3_ARATH, sp|Q38919|RAC4_ARATH, sp|Q38937|RAC5_ARATH, sp|Q9SBJ6|RAC6_ARATH, sp|Q9SU67|RAC8_ARATH, sp|Q9XGU0|RAC9_ARATH, tr|A0A1I9LSZ9|A0A1I9LSZ9_ARATH, tr|A0A1P8B372|A0A1P8B372_ARATH, tr|A0A1P8BCM4|A0A1P8BCM4_ARATH	tr|A0A0K0J4I3|A0A0K0J4I3_BRUMA, tr|A0A0K0J6Q6|A0A0K0J6Q6_BRUMA, tr|A0A1P6C408|A0A1P6C408_BRUMA, tr|A0A1P6CD08|A0A1P6CD08_BRUMA, tr|A0A1P6CD37|A0A1P6CD37_BRUMA, tr|A0A5S6PGG6|A0A5S6PGG6_BRUMA, tr|A0A5S6PPP7|A0A5S6PPP7_BRUMA	sp|Q03206|RAC1_CAEEL, sp|Q05062|CDC42_CAEEL, sp|Q94124|RAC2_CAEEL, tr|A0A0K3AYI6|A0A0K3AYI6_CAEEL, tr|G5EBV3|G5EBV3_CAEEL	tr|A0A0G2KIS4|A0A0G2KIS4_DANRE, tr|A0A2R8QSF7|A0A2R8QSF7_DANRE, tr|A2BHI1|A2BHI1_DANRE, tr|A3QJU6|A3QJU6_DANRE, tr|A9JRY8|A9JRY8_DANRE, tr|E7EYX3|E7EYX3_DANRE, tr|E7F7Z2|E7F7Z2_DANRE, tr|F1QM54|F1QM54_DANRE, tr|F6P696|F6P696_DANRE, tr|F6PAA2|F6PAA2_DANRE, tr|Q1LY89|Q1LY89_DANRE, tr|Q29RC5|Q29RC5_DANRE, tr|Q52WY2|Q52WY2_DANRE, tr|Q5TZD5|Q5TZD5_DANRE, tr|Q5U3T8|Q5U3T8_DANRE, tr|Q5YLG6|Q5YLG6_DANRE,…	sp|P40792|RAC1_DROME, sp|P40793|CDC42_DROME, sp|P48554|RAC2_DROME, sp|Q24192|RHOL_DROME, tr|D3DMW7|D3DMW7_DROME, tr|M9NFF8|M9NFF8_DROME, tr|M9PBH7|M9PBH7_DROME, tr|M9PBU2|M9PBU2_DROME, tr|Q7JWS8|Q7JWS8_DROME	sp|P15153|RAC2_HUMAN, sp|P17081|RHOQ_HUMAN, sp|P60763|RAC3_HUMAN, sp|P60953|CDC42_HUMAN, sp|P63000|RAC1_HUMAN, sp|P84095|RHOG_HUMAN, sp|Q7L0Q8|RHOU_HUMAN, sp|Q96L33|RHOV_HUMAN, sp|Q9H4E5|RHOJ_HUMAN, tr|A0A494BZX6|A0A494BZX6_HUMAN, tr|A0A494C1M1|A0A494C1M1_HUMAN, tr|A0A590UJK8|A0A590UJK8_HUMAN, tr|B1AH77|B1AH77_HUMAN, tr|B1AH78|B1AH78_HUMAN, tr|B1AH80|B1AH80_HUMAN, tr|J3KSC4|J3KSC4_HUMAN, tr|J3QLK…	tr|E4ZUA5|E4ZUA5_LEPMJ, tr|E5A1H1|E5A1H1_LEPMJ	ppa_stranded_DN25590_c0_g2_i1, ppa_stranded_DN2905_c0_g1_i1	sp|P19073|CDC42_YEAST	sp|Q01112|CDC42_SCHPO	tr|D8SFP4|D8SFP4_SELML, tr|D8SVC1|D8SVC1_SELML, tr|D8T9D8|D8T9D8_SELML	tr|A0A090KUF6|A0A090KUF6_STRRB, tr|A0A090KX48|A0A090KX48_STRRB, tr|A0A090KX67|A0A090KX67_STRRB, tr|A0A090LGC4|A0A090LGC4_STRRB	tr|A0A0V1AX87|A0A0V1AX87_TRISP, tr|A0A0V1AXE6|A0A0V1AXE6_TRISP, tr|A0A0V1BEU4|A0A0V1BEU4_TRISP, tr|A0A0V1BQA4|A0A0V1BQA4_TRISP	PEXSPEC000002305, PEXSPEC000018404, PEXSPEC000029320	PRIMAYER000000683, PRIMAYER000007868, PRIMAYER000008365, PRIMAYER000015866, PRIMAYER000020865
OG0000146	tr|C4WU48|C4WU48_ACYPI, tr|J9JSP6|J9JSP6_ACYPI	tr|A0A7M7GTV3|A0A7M7GTV3_APIME, tr|A0A7M7GTV4|A0A7M7GTV4_APIME, tr|A0A7M7GUD8|A0A7M7GUD8_APIME, tr|A0A7M7GUE3|A0A7M7GUE3_APIME, tr|A0A7M7GVD7|A0A7M7GVD7_APIME, tr|A0A7M7GW92|A0A7M7GW92_APIME, tr|A0A7M7GYU6|A0A7M7GYU6_APIME, tr|A0A7M7GYX7|A0A7M7GYX7_APIME, tr|A0A7M7GZ19|A0A7M7GZ19_APIME, tr|A0A7M7GZ28|A0A7M7GZ28_APIME, tr|A0A7M7H169|A0A7M7H169_APIME, tr|A0A7M7IHA9|A0A7M7IHA9_APIME, tr|A0A7M7IHV4|A…	sp|A2RVS6|SR34A_ARATH, sp|F4JHI7|SR34B_ARATH, sp|O22315|SR34_ARATH, sp|Q9FYB7|RSZ32_ARATH, sp|Q9XFR5|SR30_ARATH, tr|A0A1P8AN11|A0A1P8AN11_ARATH, tr|A0A1P8B3U4|A0A1P8B3U4_ARATH, tr|A0A1P8B3V3|A0A1P8B3V3_ARATH, tr|A0A2H1ZEL7|A0A2H1ZEL7_ARATH	tr|A0A0J9XSC8|A0A0J9XSC8_BRUMA, tr|A0A0J9Y154|A0A0J9Y154_BRUMA, tr|A0A0J9Y1C8|A0A0J9Y1C8_BRUMA, tr|A0A0J9Y1I3|A0A0J9Y1I3_BRUMA, tr|A0A0K0JZZ0|A0A0K0JZZ0_BRUMA, tr|A0A5S6PD69|A0A5S6PD69_BRUMA, tr|A0A5S6PRJ1|A0A5S6PRJ1_BRUMA	sp|Q10021|RSP5_CAEEL, sp|Q23120|RSP2_CAEEL, sp|Q23121|RSP1_CAEEL, sp|Q9NEW6|RSP3_CAEEL	sp|Q6NYA0|SRS1B_DANRE, sp|Q7SXP4|SRS1A_DANRE, tr|A0A0R4IHP9|A0A0R4IHP9_DANRE, tr|A0A0R4ISU1|A0A0R4ISU1_DANRE, tr|A0A2R8Q2W1|A0A2R8Q2W1_DANRE, tr|A0A2R8Q2Y4|A0A2R8Q2Y4_DANRE, tr|A0A2R8Q4W3|A0A2R8Q4W3_DANRE, tr|A8DZG2|A8DZG2_DANRE, tr|E9QGF8|E9QGF8_DANRE, tr|E9QIC5|E9QIC5_DANRE, tr|F1QNA5|F1QNA5_DANRE, tr|F1QVC6|F1QVC6_DANRE, tr|F8W2Y8|F8W2Y8_DANRE, tr|Q4V988|Q4V988_DANRE, tr|Q5SPH1|Q5SPH1_DANRE, t…	sp|P26686|SRR55_DROME, tr|A0A0C4DHG5|A0A0C4DHG5_DROME, tr|Q9V3W7|Q9V3W7_DROME	sp|Q07955|SRSF1_HUMAN, sp|Q08170|SRSF4_HUMAN, sp|Q13242|SRSF9_HUMAN, sp|Q13243|SRSF5_HUMAN, sp|Q13247|SRSF6_HUMAN, tr|A0A0D9SEM4|A0A0D9SEM4_HUMAN, tr|A0A590UJK4|A0A590UJK4_HUMAN, tr|A0A590UJP7|A0A590UJP7_HUMAN, tr|A0A590UK01|A0A590UK01_HUMAN, tr|B4DJK0|B4DJK0_HUMAN, tr|B4DUA4|B4DUA4_HUMAN, tr|G3V5K8|G3V5K8_HUMAN, tr|H0YIB4|H0YIB4_HUMAN, tr|J3KSR8|J3KSR8_HUMAN, tr|J3KSW7|J3KSW7_HUMAN, tr|J3KTL2|J3…	tr|E4ZI62|E4ZI62_LEPMJ	PPA06802, PPA40048, PPA42516, ppa_stranded_DN24441_c0_g1_i3, ppa_stranded_DN26493_c1_g1_i1	sp|P38996|NAB3_YEAST, sp|Q01560|NOP3_YEAST	sp|P78814|SRP2_SCHPO, sp|Q10193|SRP1_SCHPO	tr|D8RMN4|D8RMN4_SELML, tr|D8S330|D8S330_SELML, tr|D8S859|D8S859_SELML, tr|D8SLR5|D8SLR5_SELML	tr|A0A090LD19|A0A090LD19_STRRB	tr|A0A0V1AVF0|A0A0V1AVF0_TRISP, tr|A0A0V1AVK5|A0A0V1AVK5_TRISP, tr|A0A0V1BG50|A0A0V1BG50_TRISP, tr|A0A0V1BGD5|A0A0V1BGD5_TRISP, tr|A0A0V1BLI7|A0A0V1BLI7_TRISP, tr|A0A0V1BXJ7|A0A0V1BXJ7_TRISP, tr|E5RZJ1|E5RZJ1_TRISP	PEXSPEC000002862, PEXSPEC000006681, PEXSPEC000006941, PEXSPEC000033708	PRIMAYER000001862, PRIMAYER000004056, PRIMAYER000004647, PRIMAYER000006156, PRIMAYER000006644
OG0000147	tr|J9JJQ2|J9JJQ2_ACYPI, tr|J9LAT2|J9LAT2_ACYPI	tr|A0A7M7L0G7|A0A7M7L0G7_APIME, tr|A0A7M7L1N8|A0A7M7L1N8_APIME, tr|A0A7M7L2Y3|A0A7M7L2Y3_APIME, tr|A0A7M7L425|A0A7M7L425_APIME, tr|A0A7M7L461|A0A7M7L461_APIME, tr|A0A7M7L4S9|A0A7M7L4S9_APIME, tr|A0A7M7L6K6|A0A7M7L6K6_APIME, tr|A0A7M7MGP0|A0A7M7MGP0_APIME, tr|A0A7M7MKE9|A0A7M7MKE9_APIME			tr|G5ECZ1|G5ECZ1_CAEEL, tr|Q17490|Q17490_CAEEL, tr|Q5TYL5|Q5TYL5_CAEEL, tr|Q5TYL6|Q5TYL6_CAEEL, tr|Q7JP86|Q7JP86_CAEEL, tr|Q8MQG0|Q8MQG0_CAEEL, tr|V6CLR6|V6CLR6_CAEEL, tr|V6CLS7|V6CLS7_CAEEL	tr|A0A0R4IN28|A0A0R4IN28_DANRE, tr|A0A0R4IYL7|A0A0R4IYL7_DANRE, tr|A0A2R8PY77|A0A2R8PY77_DANRE, tr|A0A2R8PYS3|A0A2R8PYS3_DANRE, tr|A0A2R8Q5E4|A0A2R8Q5E4_DANRE, tr|A0A2R8Q894|A0A2R8Q894_DANRE, tr|A0A2R8QT49|A0A2R8QT49_DANRE, tr|A0A2R8RHX4|A0A2R8RHX4_DANRE, tr|A0A2R8RK64|A0A2R8RK64_DANRE, tr|A0A2R8RN38|A0A2R8RN38_DANRE, tr|A0A2R8RQY1|A0A2R8RQY1_DANRE, tr|A0A2R8RUP4|A0A2R8RUP4_DANRE, tr|A2BIB9|A2BIB…	tr|A8JNM4|A8JNM4_DROME, tr|A8JNM5|A8JNM5_DROME, tr|A8JNM6|A8JNM6_DROME, tr|A8JNM7|A8JNM7_DROME, tr|M9MRR4|M9MRR4_DROME, tr|M9MRS5|M9MRS5_DROME, tr|M9MRX1|M9MRX1_DROME, tr|M9MRX4|M9MRX4_DROME, tr|M9MS19|M9MS19_DROME, tr|M9MSK6|M9MSK6_DROME, tr|M9PEN3|M9PEN3_DROME, tr|M9PHP8|M9PHP8_DROME, tr|Q0KIE7|Q0KIE7_DROME, tr|Q7KU92|Q7KU92_DROME, tr|Q7KU95|Q7KU95_DROME, tr|Q9NCP8|Q9NCP8_DROME, tr|X2JC49|X2JC4…	sp|P16157|ANK1_HUMAN, sp|Q12955|ANK3_HUMAN, tr|A0A087WTF3|A0A087WTF3_HUMAN, tr|A0A2R8Y4B0|A0A2R8Y4B0_HUMAN, tr|A0A5F9ZGS5|A0A5F9ZGS5_HUMAN, tr|A0A5F9ZGX8|A0A5F9ZGX8_HUMAN, tr|A0A5F9ZGY1|A0A5F9ZGY1_HUMAN, tr|A0A5F9ZGZ1|A0A5F9ZGZ1_HUMAN, tr|A0A5F9ZH03|A0A5F9ZH03_HUMAN, tr|A0A5F9ZH10|A0A5F9ZH10_HUMAN, tr|A0A5F9ZH17|A0A5F9ZH17_HUMAN, tr|A0A5F9ZH18|A0A5F9ZH18_HUMAN, tr|A0A5F9ZH34|A0A5F9ZH34_HUMAN, tr|…		PPA06400				tr|A0A090KWC6|A0A090KWC6_STRRB	tr|A0A0V1BSX3|A0A0V1BSX3_TRISP, tr|A0A0V1BTT3|A0A0V1BTT3_TRISP	PEXSPEC000002014	PRIMAYER000005817
OG0000148	tr|J9JXK1|J9JXK1_ACYPI	tr|A0A7M7INY8|A0A7M7INY8_APIME, tr|A0A7M7L111|A0A7M7L111_APIME, tr|A0A7M7L120|A0A7M7L120_APIME, tr|A0A7M7L132|A0A7M7L132_APIME, tr|A0A7M7L163|A0A7M7L163_APIME, tr|A0A7M7L180|A0A7M7L180_APIME, tr|A0A7M7L188|A0A7M7L188_APIME, tr|A0A7M7L1B7|A0A7M7L1B7_APIME, tr|A0A7M7L1C7|A0A7M7L1C7_APIME, tr|A0A7M7L1E3|A0A7M7L1E3_APIME, tr|A0A7M7L2I4|A0A7M7L2I4_APIME, tr|A0A7M7L2M1|A0A7M7L2M1_APIME, tr|A0A7M7L2N6|A…			tr|A0A1N7SYN2|A0A1N7SYN2_CAEEL, tr|A0A1N7SYN7|A0A1N7SYN7_CAEEL, tr|A0A1N7SYN9|A0A1N7SYN9_CAEEL, tr|A0A1N7SYP3|A0A1N7SYP3_CAEEL, tr|A0A1N7SYQ0|A0A1N7SYQ0_CAEEL, tr|A0A1N7SYR7|A0A1N7SYR7_CAEEL, tr|G5ECG8|G5ECG8_CAEEL, tr|G5ECP9|G5ECP9_CAEEL, tr|G5EDD3|G5EDD3_CAEEL, tr|G5EEC4|G5EEC4_CAEEL, tr|G5EFD1|G5EFD1_CAEEL, tr|G5EFK7|G5EFK7_CAEEL, tr|G5EFM4|G5EFM4_CAEEL, tr|G5EFW2|G5EFW2_CAEEL	tr|A0A0G2KQI8|A0A0G2KQI8_DANRE, tr|A0A286YB77|A0A286YB77_DANRE, tr|E9QFS3|E9QFS3_DANRE, tr|F1R6R3|F1R6R3_DANRE, tr|F1RA35|F1RA35_DANRE, tr|K7DY63|K7DY63_DANRE	tr|A0A0B4K718|A0A0B4K718_DROME, tr|A0A0B4K788|A0A0B4K788_DROME, tr|A0A0B4K7P8|A0A0B4K7P8_DROME, tr|A0A0B4K7Y9|A0A0B4K7Y9_DROME, tr|A0A0B4K867|A0A0B4K867_DROME, tr|A0A0B4K869|A0A0B4K869_DROME, tr|A1Z9I8|A1Z9I8_DROME, tr|A1Z9I9|A1Z9I9_DROME, tr|A1Z9J0|A1Z9J0_DROME, tr|A1Z9J1|A1Z9J1_DROME, tr|A1Z9J2|A1Z9J2_DROME, tr|A1Z9J3|A1Z9J3_DROME, tr|B7YZG2|B7YZG2_DROME, tr|B7YZG3|B7YZG3_DROME, tr|B7YZG4|B7YZG…	sp|O94854|K0754_HUMAN, sp|Q03001|DYST_HUMAN, sp|Q9UPN3|MACF1_HUMAN, tr|A0A0A6YYJ5|A0A0A6YYJ5_HUMAN, tr|A0A0U1RQJ2|A0A0U1RQJ2_HUMAN, tr|A0A494C073|A0A494C073_HUMAN, tr|A0A494C1D7|A0A494C1D7_HUMAN, tr|A0A494C1U5|A0A494C1U5_HUMAN, tr|A0A590UJG2|A0A590UJG2_HUMAN, tr|A0A669KB06|A0A669KB06_HUMAN, tr|A0A7P0MQR8|A0A7P0MQR8_HUMAN, tr|A0A7P0T890|A0A7P0T890_HUMAN, tr|A0A804HL78|A0A804HL78_HUMAN, tr|E7ETB9|E…		PPA08268				tr|A0A090LEA2|A0A090LEA2_STRRB, tr|A0A090LKL8|A0A090LKL8_STRRB, tr|A0A090MYL2|A0A090MYL2_STRRB, tr|A0A090MZK3|A0A090MZK3_STRRB	tr|A0A0V1AYE7|A0A0V1AYE7_TRISP, tr|A0A0V1AYH3|A0A0V1AYH3_TRISP, tr|A0A0V1BE95|A0A0V1BE95_TRISP	PEXSPEC000002120, PEXSPEC000002940, PEXSPEC000013867	PRIMAYER000001463, PRIMAYER000013806
OG0000149	tr|J9JKB0|J9JKB0_ACYPI, tr|J9KAP3|J9KAP3_ACYPI, tr|J9KBH9|J9KBH9_ACYPI, tr|J9KDQ6|J9KDQ6_ACYPI, tr|J9KDT6|J9KDT6_ACYPI, tr|J9KEK3|J9KEK3_ACYPI, tr|J9KFR2|J9KFR2_ACYPI, tr|J9KHQ0|J9KHQ0_ACYPI, tr|J9KI85|J9KI85_ACYPI, tr|J9KJE3|J9KJE3_ACYPI, tr|J9KKD4|J9KKD4_ACYPI, tr|J9KPK3|J9KPK3_ACYPI, tr|J9KV08|J9KV08_ACYPI, tr|J9KXP2|J9KXP2_ACYPI, tr|J9KZR5|J9KZR5_ACYPI, tr|J9L011|J9L011_ACYPI, tr|J9L478|J9L47…
OG0000150	tr|J9JKA2|J9JKA2_ACYPI, tr|J9JKU8|J9JKU8_ACYPI, tr|J9JRV5|J9JRV5_ACYPI, tr|J9JUC7|J9JUC7_ACYPI, tr|J9JWN9|J9JWN9_ACYPI, tr|J9JZN3|J9JZN3_ACYPI, tr|J9K3A8|J9K3A8_ACYPI, tr|J9K425|J9K425_ACYPI, tr|J9K4J3|J9K4J3_ACYPI, tr|J9K778|J9K778_ACYPI, tr|J9K816|J9K816_ACYPI, tr|J9K861|J9K861_ACYPI, tr|J9KD52|J9KD52_ACYPI, tr|J9LMS8|J9LMS8_ACYPI, tr|X1WJ58|X1WJ58_ACYPI, tr|X1WKS1|X1WKS1_ACYPI, tr|X1WTW3|X1WTW…	tr|A0A7M7GL41|A0A7M7GL41_APIME, tr|A0A7M7GN16|A0A7M7GN16_APIME, tr|A0A7M7GRE1|A0A7M7GRE1_APIME, tr|A0A7M7GRK4|A0A7M7GRK4_APIME, tr|A0A7M7GS76|A0A7M7GS76_APIME, tr|A0A7M7GSJ6|A0A7M7GSJ6_APIME, tr|A0A7M7GSW1|A0A7M7GSW1_APIME, tr|A0A7M7GUI9|A0A7M7GUI9_APIME, tr|A0A7M7GY91|A0A7M7GY91_APIME, tr|A0A7M7GYB3|A0A7M7GYB3_APIME, tr|A0A7M7IG19|A0A7M7IG19_APIME, tr|A0A7M7LMI7|A0A7M7LMI7_APIME, tr|A0A7M7MNW6|A…		tr|A0A7I4KA38|A0A7I4KA38_BRUMA, tr|A0A7I4KA45|A0A7I4KA45_BRUMA	tr|A7UQ11|A7UQ11_CAEEL, tr|B2D6P2|B2D6P2_CAEEL, tr|C6KRM7|C6KRM7_CAEEL, tr|H2FLI7|H2FLI7_CAEEL, tr|H2FLI8|H2FLI8_CAEEL, tr|Q93350|Q93350_CAEEL, tr|Q9NAR0|Q9NAR0_CAEEL	tr|A0A4W4|A0A4W4_DANRE, tr|A4JYK9|A4JYK9_DANRE, tr|A8KBL6|A8KBL6_DANRE, tr|B7ZV58|B7ZV58_DANRE, tr|E7F9I8|E7F9I8_DANRE, tr|E7FH58|E7FH58_DANRE, tr|F1Q8Y0|F1Q8Y0_DANRE, tr|F1QZF9|F1QZF9_DANRE, tr|F1R350|F1R350_DANRE, tr|H9GY97|H9GY97_DANRE	sp|P15364|AMAL_DROME, sp|Q24372|LACH_DROME, tr|A0A0B4LI09|A0A0B4LI09_DROME, tr|A4IJ70|A4IJ70_DROME, tr|A4V2I0|A4V2I0_DROME, tr|A8JNC7|A8JNC7_DROME, tr|A8JPQ1|A8JPQ1_DROME, tr|B7Z153|B7Z153_DROME, tr|M9MSH3|M9MSH3_DROME, tr|M9PGE1|M9PGE1_DROME, tr|Q4V3F0|Q4V3F0_DROME, tr|Q7KSX2|Q7KSX2_DROME, tr|Q7PLL7|Q7PLL7_DROME, tr|Q8IP70|Q8IP70_DROME, tr|Q9VCT4|Q9VCT4_DROME, tr|Q9VLF0|Q9VLF0_DROME, tr|Q9VMN6|Q…	sp|A6NGN9|IGLO5_HUMAN, sp|Q13449|LSAMP_HUMAN, sp|Q14982|OPCM_HUMAN, sp|Q7Z3B1|NEGR1_HUMAN, sp|Q9P121|NTRI_HUMAN, tr|B7Z1Z5|B7Z1Z5_HUMAN, tr|C9J5G3|C9J5G3_HUMAN, tr|F5H5G1|F5H5G1_HUMAN, tr|F6WFR7|F6WFR7_HUMAN, tr|F8VTR5|F8VTR5_HUMAN, tr|F8W8Y1|F8W8Y1_HUMAN, tr|H3BLU2|H3BLU2_HUMAN, tr|H7BZ62|H7BZ62_HUMAN		PPA22923				tr|A0A090LE91|A0A090LE91_STRRB	tr|A0A0V1BBP3|A0A0V1BBP3_TRISP, tr|A0A0V1BBT1|A0A0V1BBT1_TRISP, tr|A0A0V1BCB7|A0A0V1BCB7_TRISP	PEXSPEC000012694	PRIMAYER000005969
OG0000151	tr|J9JMF0|J9JMF0_ACYPI, tr|J9K0Y5|J9K0Y5_ACYPI, tr|J9KAI2|J9KAI2_ACYPI	tr|A0A7M7GJ95|A0A7M7GJ95_APIME, tr|A0A7M7GTM9|A0A7M7GTM9_APIME, tr|A0A7M7H7H8|A0A7M7H7H8_APIME, tr|A0A7M7IHX3|A0A7M7IHX3_APIME, tr|A0A7M7MQE3|A0A7M7MQE3_APIME, tr|A0A7M7MTN1|A0A7M7MTN1_APIME, tr|A0A7M7R8J1|A0A7M7R8J1_APIME	sp|O81862|CHIC_ARATH, tr|F4JTY4|F4JTY4_ARATH, tr|F4JTY7|F4JTY7_ARATH, tr|F4JTY8|F4JTY8_ARATH, tr|F4JTY9|F4JTY9_ARATH, tr|F4JTZ2|F4JTZ2_ARATH, tr|O81854|O81854_ARATH, tr|O81861|O81861_ARATH, tr|Q1PE65|Q1PE65_ARATH	sp|P29030|CHIT_BRUMA, tr|A0A0J9Y0L5|A0A0J9Y0L5_BRUMA, tr|A0A1P6CE37|A0A1P6CE37_BRUMA, tr|A0A5S6PJD4|A0A5S6PJD4_BRUMA, tr|A0A5S6PJD5|A0A5S6PJD5_BRUMA, tr|A0A5S6PJR8|A0A5S6PJR8_BRUMA, tr|A0A5S6PVX9|A0A5S6PVX9_BRUMA, tr|A0A5S6PWI1|A0A5S6PWI1_BRUMA, tr|A0A5S6PXD1|A0A5S6PXD1_BRUMA, tr|A0A5S6PY25|A0A5S6PY25_BRUMA	sp|Q11174|CHIT_CAEEL	tr|A0A0R4IJ02|A0A0R4IJ02_DANRE, tr|A0A286YA73|A0A286YA73_DANRE, tr|B5DDE1|B5DDE1_DANRE, tr|B7ZVM0|B7ZVM0_DANRE, tr|E9QDZ3|E9QDZ3_DANRE, tr|F1QJL0|F1QJL0_DANRE, tr|F1QXQ8|F1QXQ8_DANRE, tr|F1RA25|F1RA25_DANRE, tr|Q6NZZ8|Q6NZZ8_DANRE, tr|Q6P006|Q6P006_DANRE, tr|Q7ZVF1|Q7ZVF1_DANRE, tr|X1WEU8|X1WEU8_DANRE	sp|Q9W092|CHIT2_DROME, tr|A8JUP3|A8JUP3_DROME, tr|D0IQG7|D0IQG7_DROME, tr|M9NDS9|M9NDS9_DROME, tr|M9NEC2|M9NEC2_DROME, tr|M9NF05|M9NF05_DROME, tr|M9NG70|M9NG70_DROME, tr|M9NGY0|M9NGY0_DROME, tr|Q8MLW8|Q8MLW8_DROME, tr|Q9VFR3|Q9VFR3_DROME, tr|Q9VZV2|Q9VZV2_DROME, tr|Q9W2M5|Q9W2M5_DROME, tr|Q9W2M6|Q9W2M6_DROME, tr|Q9W2M7|Q9W2M7_DROME, tr|Q9W2Z3|Q9W2Z3_DROME	sp|P36222|CH3L1_HUMAN, sp|Q12889|OVGP1_HUMAN, sp|Q13231|CHIT1_HUMAN, sp|Q15782|CH3L2_HUMAN, sp|Q9BZP6|CHIA_HUMAN, tr|D6REY1|D6REY1_HUMAN, tr|E9PII8|E9PII8_HUMAN, tr|E9PIX1|E9PIX1_HUMAN, tr|E9PLJ2|E9PLJ2_HUMAN, tr|E9PP75|E9PP75_HUMAN, tr|E9PPX4|E9PPX4_HUMAN, tr|E9PR52|E9PR52_HUMAN, tr|E9PRL9|E9PRL9_HUMAN, tr|H0Y3U8|H0Y3U8_HUMAN, tr|H0YD88|H0YD88_HUMAN, tr|H0YE91|H0YE91_HUMAN, tr|H0YEJ1|H0YEJ1_HUMA…	tr|E4ZUY2|E4ZUY2_LEPMJ, tr|E4ZVM5|E4ZVM5_LEPMJ, tr|E4ZXI0|E4ZXI0_LEPMJ, tr|E4ZYY1|E4ZYY1_LEPMJ, tr|E5A3Y4|E5A3Y4_LEPMJ, tr|M1ZMG3|M1ZMG3_LEPMJ	Contig1590-snapTAU.1, Contig200-snapTAU.2, Iso_D.10506.1, PPA01395, PPA16517, PPA25143, PPA39293, ppa_stranded_DN29029_c0_g2_i1, ppa_stranded_DN8948_c0_g1_i1	sp|Q06350|CHI2_YEAST		tr|D8RDD7|D8RDD7_SELML, tr|D8RDD8|D8RDD8_SELML, tr|D8RQT5|D8RQT5_SELML, tr|D8RSB8|D8RSB8_SELML, tr|D8RSB9|D8RSB9_SELML, tr|D8S009|D8S009_SELML, tr|D8S6A4|D8S6A4_SELML, tr|D8ST10|D8ST10_SELML	tr|A0A090KTQ2|A0A090KTQ2_STRRB	tr|A0A0V1AY10|A0A0V1AY10_TRISP	PEXSPEC000000749, PEXSPEC000001506, PEXSPEC000001828, PEXSPEC000002840, PEXSPEC000004795, PEXSPEC000006752, PEXSPEC000010296, PEXSPEC000012904, PEXSPEC000017796	PRIMAYER000000196, PRIMAYER000000342, PRIMAYER000002795, PRIMAYER000009716, PRIMAYER000023009, PRIMAYER000028698
OG0000152	tr|J9KAE6|J9KAE6_ACYPI, tr|X1WI85|X1WI85_ACYPI	tr|A0A7M7GXG0|A0A7M7GXG0_APIME, tr|A0A7M7RAW1|A0A7M7RAW1_APIME	sp|F4J0D2|PBL36_ARATH, sp|F4JEQ2|PBL23_ARATH, sp|O22476|BRI1_ARATH, sp|O48814|BIK1_ARATH, sp|O49839|PBL2_ARATH, sp|O49840|PBL3_ARATH, sp|O65530|PEK14_ARATH, sp|O80623|Y2393_ARATH, sp|P43293|PBL11_ARATH, sp|P46573|PBL10_ARATH, sp|Q06548|PBL9_ARATH, sp|Q0WRY5|PBL7_ARATH, sp|Q1PDV6|PBL27_ARATH, sp|Q1PEM5|PERK3_ARATH, sp|Q5XF79|PBL18_ARATH, sp|Q8GXZ3|PBL8_ARATH, sp|Q8H186|PBL1_ARATH, sp|Q8LEB6|Y5185_…	tr|A0A0H5S581|A0A0H5S581_BRUMA	sp|G5ECP4|PIK1_CAEEL	tr|A0A0R4IP49|A0A0R4IP49_DANRE, tr|A0A0R4IQ44|A0A0R4IQ44_DANRE, tr|A0A2R8PYK0|A0A2R8PYK0_DANRE, tr|A0A2R8QPX6|A0A2R8QPX6_DANRE, tr|F6NJE2|F6NJE2_DANRE	sp|Q05652|KPEL_DROME, tr|A0A0B4KHQ0|A0A0B4KHQ0_DROME			ppa_stranded_DN20253_c0_g1_i3			tr|D8QRP3|D8QRP3_SELML, tr|D8QX27|D8QX27_SELML, tr|D8QXA8|D8QXA8_SELML, tr|D8QYH8|D8QYH8_SELML, tr|D8R175|D8R175_SELML, tr|D8RJ73|D8RJ73_SELML, tr|D8RRM2|D8RRM2_SELML, tr|D8RU48|D8RU48_SELML, tr|D8RXH9|D8RXH9_SELML, tr|D8RZA1|D8RZA1_SELML, tr|D8S0N3|D8S0N3_SELML, tr|D8S1E7|D8S1E7_SELML, tr|D8S1F1|D8S1F1_SELML, tr|D8S4M4|D8S4M4_SELML, tr|D8S619|D8S619_SELML, tr|D8S8W4|D8S8W4_SELML, tr|D8S9D3|D8S9D…	tr|A0A090L050|A0A090L050_STRRB	tr|A0A0V1BVX1|A0A0V1BVX1_TRISP, tr|A0A0V1BWT9|A0A0V1BWT9_TRISP	PEXSPEC000001864	PRIMAYER000006428
OG0000153	tr|J9JNC1|J9JNC1_ACYPI, tr|J9JSQ4|J9JSQ4_ACYPI, tr|J9KBL7|J9KBL7_ACYPI, tr|J9KC45|J9KC45_ACYPI, tr|J9KDL7|J9KDL7_ACYPI, tr|J9KDM1|J9KDM1_ACYPI, tr|J9KE36|J9KE36_ACYPI, tr|J9KED5|J9KED5_ACYPI, tr|J9KFD1|J9KFD1_ACYPI, tr|J9KFV9|J9KFV9_ACYPI, tr|J9KG49|J9KG49_ACYPI, tr|J9KHX3|J9KHX3_ACYPI, tr|J9KJY7|J9KJY7_ACYPI, tr|J9KL76|J9KL76_ACYPI, tr|J9KM71|J9KM71_ACYPI, tr|J9KMK6|J9KMK6_ACYPI, tr|J9KNU0|J9KNU…
OG0000154	tr|C4WSG3|C4WSG3_ACYPI, tr|I6R5N3|I6R5N3_ACYPI, tr|I6SCG3|I6SCG3_ACYPI, tr|J9JLJ3|J9JLJ3_ACYPI, tr|J9JYV5|J9JYV5_ACYPI, tr|J9K2A8|J9K2A8_ACYPI, tr|J9K372|J9K372_ACYPI, tr|J9K6N7|J9K6N7_ACYPI, tr|J9K6Y4|J9K6Y4_ACYPI, tr|J9KNH7|J9KNH7_ACYPI, tr|J9L9U5|J9L9U5_ACYPI, tr|J9LB38|J9LB38_ACYPI, tr|J9M286|J9M286_ACYPI, tr|J9M2I6|J9M2I6_ACYPI, tr|J9M5I7|J9M5I7_ACYPI, tr|X1WJ55|X1WJ55_ACYPI, tr|X1WJM1|X1WJM…	tr|A0A7M6USA1|A0A7M6USA1_APIME, tr|A0A7M7GUY7|A0A7M7GUY7_APIME, tr|A0A7M7L334|A0A7M7L334_APIME, tr|A0A7M7R8E9|A0A7M7R8E9_APIME	sp|O80852|GSTF9_ARATH, sp|P42760|GSTF6_ARATH, sp|P42761|GSTFA_ARATH, sp|P46422|GSTF2_ARATH, sp|Q84TK0|GSTF4_ARATH, sp|Q8L727|GSTT2_ARATH, sp|Q96266|GSTF8_ARATH, sp|Q96324|GSTFB_ARATH, sp|Q9C6C8|GSTFE_ARATH, sp|Q9FE46|GSTFC_ARATH, sp|Q9FHE1|GSTT3_ARATH, sp|Q9LZI9|GSTFD_ARATH, sp|Q9SLM6|GSTF3_ARATH, sp|Q9SRY5|GSTF7_ARATH, sp|Q9SRY6|GSTF5_ARATH, sp|Q9ZRT5|GSTT1_ARATH, tr|A0A1P8AMT5|A0A1P8AMT5_ARATH,…			tr|A0A2R8QRW5|A0A2R8QRW5_DANRE, tr|A0A2R8RKA3|A0A2R8RKA3_DANRE, tr|B0V1J9|B0V1J9_DANRE, tr|E7EZ94|E7EZ94_DANRE, tr|E9QFP4|E9QFP4_DANRE, tr|F1R826|F1R826_DANRE	sp|P20432|GSTD1_DROME, sp|Q7JYX0|GSTEE_DROME, sp|Q9VG93|GSTD7_DROME, sp|Q9VG94|GSTD6_DROME, sp|Q9VG95|GSTD5_DROME, sp|Q9VG96|GSTD4_DROME, sp|Q9VG97|GSTD3_DROME, sp|Q9VG98|GSTD2_DROME, tr|A1Z7X7|A1Z7X7_DROME, tr|A1ZB68|A1ZB68_DROME, tr|A1ZB69|A1ZB69_DROME, tr|A1ZB70|A1ZB70_DROME, tr|A1ZB71|A1ZB71_DROME, tr|A1ZB72|A1ZB72_DROME, tr|A1ZB73|A1ZB73_DROME, tr|B7Z0S9|B7Z0S9_DROME, tr|E1JJS1|E1JJS1_DROME,…	sp|A0A1W2PR19|GSTT4_HUMAN, sp|P0CG29|GST2_HUMAN, sp|P0CG30|GSTT2_HUMAN, sp|P30711|GSTT1_HUMAN, tr|A0A087WY67|A0A087WY67_HUMAN, tr|A0A0G2JMS2|A0A0G2JMS2_HUMAN, tr|A0A0G2JQD2|A0A0G2JQD2_HUMAN, tr|A0A0G2JQD8|A0A0G2JQD8_HUMAN, tr|A0A0G2JQM0|A0A0G2JQM0_HUMAN, tr|A0A0G2JRG0|A0A0G2JRG0_HUMAN, tr|A0A0G2JRJ5|A0A0G2JRJ5_HUMAN, tr|A0A0G2JRN4|A0A0G2JRN4_HUMAN, tr|A0A0G2JRQ5|A0A0G2JRQ5_HUMAN, tr|A0A1B0GXB6|A0…	tr|E5A874|E5A874_LEPMJ		sp|Q12390|GST2_YEAST		tr|D8QN88|D8QN88_SELML, tr|D8QNB8|D8QNB8_SELML, tr|D8QND3|D8QND3_SELML, tr|D8R0M0|D8R0M0_SELML, tr|D8R6U7|D8R6U7_SELML, tr|D8R6V3|D8R6V3_SELML, tr|D8R6Y9|D8R6Y9_SELML, tr|D8T1M3|D8T1M3_SELML
OG0000155	tr|J9JZ13|J9JZ13_ACYPI	tr|A0A7M7GVW1|A0A7M7GVW1_APIME, tr|A0A7M7GW79|A0A7M7GW79_APIME, tr|A0A7M7H0I7|A0A7M7H0I7_APIME, tr|A0A7M7H107|A0A7M7H107_APIME, tr|A0A7M7IE79|A0A7M7IE79_APIME, tr|A0A7M7IF30|A0A7M7IF30_APIME	sp|Q84XV2|GTE1_ARATH, sp|Q8H1D7|GTE5_ARATH, sp|Q9FGW9|GTE10_ARATH, sp|Q9LNC4|GTE4_ARATH, sp|Q9LS28|GTE12_ARATH, sp|Q9S7T1|GTE3_ARATH, tr|A0A1P8AMI1|A0A1P8AMI1_ARATH, tr|F4IIX2|F4IIX2_ARATH	tr|A0A1P6C1H4|A0A1P6C1H4_BRUMA, tr|A0A1P6C1H5|A0A1P6C1H5_BRUMA, tr|A0A1P6C1K5|A0A1P6C1K5_BRUMA, tr|A0A1P6C1K9|A0A1P6C1K9_BRUMA, tr|A0A1P6C2C8|A0A1P6C2C8_BRUMA, tr|A0A1P6C2D5|A0A1P6C2D5_BRUMA	sp|Q95Y80|BET1_CAEEL, tr|A0A0K3ASR2|A0A0K3ASR2_CAEEL, tr|A0A0K3AWB8|A0A0K3AWB8_CAEEL, tr|A0A5S9MM65|A0A5S9MM65_CAEEL, tr|A0A5S9MMD4|A0A5S9MMD4_CAEEL, tr|A0A5S9MMP9|A0A5S9MMP9_CAEEL, tr|A0A5S9MN31|A0A5S9MN31_CAEEL, tr|A0A5S9MPT0|A0A5S9MPT0_CAEEL, tr|A0A5S9MQE5|A0A5S9MQE5_CAEEL, tr|O76561|O76561_CAEEL, tr|Q20947|Q20947_CAEEL, tr|Q20948|Q20948_CAEEL	sp|F1QW93|BRDT_DANRE, sp|F1R5H6|BRD4_DANRE, tr|A0A0J9YJN1|A0A0J9YJN1_DANRE, tr|A0A0R4IJ54|A0A0R4IJ54_DANRE, tr|A0A0R4IRB1|A0A0R4IRB1_DANRE, tr|A0A0R4IZU8|A0A0R4IZU8_DANRE, tr|A0A140TAU4|A0A140TAU4_DANRE, tr|A0A2R8Q080|A0A2R8Q080_DANRE, tr|A0A2R8QTB9|A0A2R8QTB9_DANRE, tr|A0A2R8RSS8|A0A2R8RSS8_DANRE, tr|A5PN48|A5PN48_DANRE, tr|A8CYR1|A8CYR1_DANRE, tr|E7F3R5|E7F3R5_DANRE, tr|F1QQP6|F1QQP6_DANRE, tr|…	sp|P13709|FSH_DROME, tr|E1JJJ8|E1JJJ8_DROME, tr|M9PE02|M9PE02_DROME, tr|M9PGM8|M9PGM8_DROME, tr|M9PJC7|M9PJC7_DROME, tr|Q9VCG6|Q9VCG6_DROME, tr|Q9W1S2|Q9W1S2_DROME	sp|O60885|BRD4_HUMAN, sp|P25440|BRD2_HUMAN, sp|Q15059|BRD3_HUMAN, sp|Q58F21|BRDT_HUMAN, tr|A0A0G2JHL0|A0A0G2JHL0_HUMAN, tr|A0A0G2JHN8|A0A0G2JHN8_HUMAN, tr|A0A0G2JK44|A0A0G2JK44_HUMAN, tr|A0A140T9E9|A0A140T9E9_HUMAN, tr|A0A140T9F7|A0A140T9F7_HUMAN, tr|A0A140T9I1|A0A140T9I1_HUMAN, tr|A0A140T9V2|A0A140T9V2_HUMAN, tr|A0A140T9X8|A0A140T9X8_HUMAN, tr|A0A7P0T8B0|A0A7P0T8B0_HUMAN, tr|A0A7P0TAQ7|A0A7P0TAQ…	tr|E4ZPV8|E4ZPV8_LEPMJ	PPA09043	sp|P35817|BDF1_YEAST, sp|Q07442|BDF2_YEAST	sp|Q9HGP4|YK82_SCHPO, sp|Q9Y7N0|BDF1_SCHPO	tr|D8RQS8|D8RQS8_SELML, tr|D8S015|D8S015_SELML, tr|D8S714|D8S714_SELML, tr|D8SYT7|D8SYT7_SELML	tr|A0A090L480|A0A090L480_STRRB	tr|A0A0V1AUL6|A0A0V1AUL6_TRISP, tr|A0A0V1AZ77|A0A0V1AZ77_TRISP, tr|A0A0V1AZ79|A0A0V1AZ79_TRISP	PEXSPEC000004074	PRIMAYER000002066, PRIMAYER000011308, PRIMAYER000026526
[truncated: 52,365 more rows]

## Sheet: Orthogroups with ref. genes
File S4: OrthoFinder Orthogroup output
Orthogroups containing reference epigenetic genes (Additional file 2)
Orthogroup	Acyrthosiphon_pisum	Apis_mellifera	Arabidopsis_thaliana	Brugia_malayi	Caenorhabditis_elegans	Danio_rerio	Drosophila_melanogaster	Homo_Sapian	Leptosphaeria_maculans	Pristionchus_pacificus	Saccharomyces_cerevisiae	Schizosaccharomyces_pombe	Selaginella_moellendorffii	Strongyloides_ratti	Trichinella_spiralis	exspectatus_nr_proteins	mayeri_nr_proteins
[truncated: 261 more rows]

## Sheet: File description
File S4: OrthoFinder Orthogroup output
[truncated: 3 more rows]
