# Supplementary material for: Characterization of the Pristionchus pacificus “epigenetic toolkit” reveals the evolutionary loss of the histone methyltransferase complex PRC2
Source: Genetics. 2024 Mar 21;227(1):iyae041. doi: 10.1093/genetics/iyae041 (PMC11075575; doi:10.1093/genetics/iyae041)
Supplement: iyae041_Supplementary_Data [file iyae041_supplementary_data.zip › File_S5_GENETICS-2024-306912.xlsx]

## Sheet: Reannotations
File S5: List of Reannotated genes
Species	Annotation	Reannotated gene name	Chromosome/scaffold	Exon	Start	End	Original gene name	Original annotation	Genome	Notes
Pacificus	New annotation	PPA06990_1	ChrI	1	26546625	26546936	PPA06990	El Paco' V3 annotations: Athanasouli et al., (2020)	El Paco' assembly: Rödelsperger et al. (2017)
Pacificus	New annotation	PPA06990_2	ChrI	1	26547374	26547784	PPA06990	El Paco' V3 annotations: Athanasouli et al., (2020)	El Paco' assembly: Rödelsperger et al. (2017)
Pacificus	New annotation	PPA06990_3	ChrI	1	26548231	26548602	PPA06990	El Paco' V3 annotations: Athanasouli et al., (2020)	El Paco' assembly: Rödelsperger et al. (2017)
Pacificus	New annotation	PPA06990_4	ChrI	1	26549005	26549388	PPA06990	El Paco' V3 annotations: Athanasouli et al., (2020)	El Paco' assembly: Rödelsperger et al. (2017)
Pacificus	New annotation	PPA06990_5	ChrI	1	26549972	26550283	PPA06990	El Paco' V3 annotations: Athanasouli et al., (2020)	El Paco' assembly: Rödelsperger et al. (2017)
Pacificus	New annotation	PPA06990_6	ChrI	1	26550721	26551131	PPA06990	El Paco' V3 annotations: Athanasouli et al., (2020)	El Paco' assembly: Rödelsperger et al. (2017)
Pacificus	New annotation	PPA41352_1	ChrIV	1	5683797	5684108	PPA41352	El Paco' V3 annotations: Athanasouli et al., (2020)	El Paco' assembly: Rödelsperger et al. (2017)
Pacificus	New annotation	PPA41352_2	ChrIV	1	5684536	5684946	PPA41352	El Paco' V3 annotations: Athanasouli et al., (2020)	El Paco' assembly: Rödelsperger et al. (2017)
Pacificus	New annotation	PPA41351_1	ChrIV	1	5687081	5687392	PPA41351	El Paco' V3 annotations: Athanasouli et al., (2020)	El Paco' assembly: Rödelsperger et al. (2017)
Pacificus	New annotation	PPA41351_2	ChrIV	1	5687820	5688230	PPA41351	El Paco' V3 annotations: Athanasouli et al., (2020)	El Paco' assembly: Rödelsperger et al. (2017)
Pacificus	New annotation	PPA40958_1	ChrIV	1	9413670	9413981	PPA40958	El Paco' V3 annotations: Athanasouli et al., (2020)	El Paco' assembly: Rödelsperger et al. (2017)
Pacificus	New annotation	PPA40958_2	ChrIV	1	9414453	9414863	PPA40958	El Paco' V3 annotations: Athanasouli et al., (2020)	El Paco' assembly: Rödelsperger et al. (2017)
Pacificus	New annotation	PPA40957_1	ChrIV	1	9415270	9415641	PPA40957	El Paco' V3 annotations: Athanasouli et al., (2020)	El Paco' assembly: Rödelsperger et al. (2017)
Pacificus	New annotation	PPA40957_2	ChrIV	1	9416031	9416414	PPA40957	El Paco' V3 annotations: Athanasouli et al., (2020)	El Paco' assembly: Rödelsperger et al. (2017)
Pacificus	New annotation	PPA40957_3	ChrIV	1	9416992	9417312	PPA40957	El Paco' V3 annotations: Athanasouli et al., (2020)	El Paco' assembly: Rödelsperger et al. (2017)
Pacificus	New annotation	PPA40957_4	ChrIV	1	9417775	9418185	PPA40957	El Paco' V3 annotations: Athanasouli et al., (2020)	El Paco' assembly: Rödelsperger et al. (2017)
Pacificus	New annotation	PPA06989_11	ChrIV	1	10591074	10590691	PPA06989	El Paco' V3 annotations: Athanasouli et al., (2020)	El Paco' assembly: Rödelsperger et al. (2017)
Pacificus	New annotation	PPA06989_10	ChrIV	1	10591835	10591464	PPA06989	El Paco' V3 annotations: Athanasouli et al., (2020)	El Paco' assembly: Rödelsperger et al. (2017)
Pacificus	New annotation	PPA06989_9	ChrIV	1	10592630	10592220	PPA06989	El Paco' V3 annotations: Athanasouli et al., (2020)	El Paco' assembly: Rödelsperger et al. (2017)
Pacificus	New annotation	PPA06989_8	ChrIV	1	10593406	10593095	PPA06989	El Paco' V3 annotations: Athanasouli et al., (2020)	El Paco' assembly: Rödelsperger et al. (2017)
Pacificus	New annotation	PPA06989_7	ChrIV	1	10594370	10593987	PPA06989	El Paco' V3 annotations: Athanasouli et al., (2020)	El Paco' assembly: Rödelsperger et al. (2017)
Pacificus	New annotation	PPA06989_6	ChrIV	1	10595131	10594760	PPA06989	El Paco' V3 annotations: Athanasouli et al., (2020)	El Paco' assembly: Rödelsperger et al. (2017)
Pacificus	New annotation	PPA06989_5	ChrIV	1	10595926	10595516	PPA06989	El Paco' V3 annotations: Athanasouli et al., (2020)	El Paco' assembly: Rödelsperger et al. (2017)
Pacificus	New annotation	PPA06989_4	ChrIV	1	10596702	10596391	PPA06989	El Paco' V3 annotations: Athanasouli et al., (2020)	El Paco' assembly: Rödelsperger et al. (2017)
Pacificus	New annotation	PPA06989_3	ChrIV	1	10597667	10597284	PPA06989	El Paco' V3 annotations: Athanasouli et al., (2020)	El Paco' assembly: Rödelsperger et al. (2017)
Pacificus	New annotation	PPA06989_2	ChrIV	1	10598428	10598057	PPA06989	El Paco' V3 annotations: Athanasouli et al., (2020)	El Paco' assembly: Rödelsperger et al. (2017)
Pacificus	New annotation	PPA06989_1	ChrIV	1	10599000	10598674	PPA06989	El Paco' V3 annotations: Athanasouli et al., (2020)	El Paco' assembly: Rödelsperger et al. (2017)
Pacificus	New annotation	PPA26361_3	ChrIV	1	13262348	13261977	PPA26361	El Paco' V3 annotations: Athanasouli et al., (2020)	El Paco' assembly: Rödelsperger et al. (2017)
Pacificus	New annotation	PPA26361_2	ChrIV	1	13263945	13263535	PPA26361	El Paco' V3 annotations: Athanasouli et al., (2020)	El Paco' assembly: Rödelsperger et al. (2017)
Pacificus	New annotation	PPA26361_1	ChrIV	1	13264738	13264427	PPA26361	El Paco' V3 annotations: Athanasouli et al., (2020)	El Paco' assembly: Rödelsperger et al. (2017)
Japonicus	New annotation	PRIJAPON000011953_1	scaffold7	1	577155	577187	PRIJAPON000011953	Rödelsperger et al., (2021)	Prabh et al. (2018)
Japonicus	New annotation	PRIJAPON000011953_1	scaffold7	2	576921	577094	PRIJAPON000011953	Rödelsperger et al., (2021)	Prabh et al. (2018)
Japonicus	New annotation	PRIJAPON000011953_1	scaffold7	3	576799	576863	PRIJAPON000011953	Rödelsperger et al., (2021)	Prabh et al. (2018)
Japonicus	New annotation	PRIJAPON000011953_1	scaffold7	4	576659	576755	PRIJAPON000011953	Rödelsperger et al., (2021)	Prabh et al. (2018)
Japonicus	New annotation	PRIJAPON000011953_1	scaffold7	5	576531	576611	PRIJAPON000011953	Rödelsperger et al., (2021)	Prabh et al. (2018)
Japonicus	New annotation	PRIJAPON000011953_1	scaffold7	6	576380	576472	PRIJAPON000011953	Rödelsperger et al., (2021)	Prabh et al. (2018)
Japonicus	New annotation	PRIJAPON000011953_1	scaffold7	7	576222	576299	PRIJAPON000011953	Rödelsperger et al., (2021)	Prabh et al. (2018)
Japonicus	New annotation	PRIJAPON000011953_1	scaffold7	8	576089	576178	PRIJAPON000011953	Rödelsperger et al., (2021)	Prabh et al. (2018)
Japonicus	New annotation	PRIJAPON000011953_1	scaffold7	9	575797	575877	PRIJAPON000011953	Rödelsperger et al., (2021)	Prabh et al. (2018)
Japonicus	New annotation	PRIJAPON000011953_1	scaffold7	10	575643	575735	PRIJAPON000011953	Rödelsperger et al., (2021)	Prabh et al. (2018)
Japonicus	New annotation	PRIJAPON000011953_1	scaffold7	11	575265	575393	PRIJAPON000011953	Rödelsperger et al., (2021)	Prabh et al. (2018)
Japonicus	New annotation	PRIJAPON000011953_1	scaffold7	12	575090	575152	PRIJAPON000011953	Rödelsperger et al., (2021)	Prabh et al. (2018)
Japonicus	New annotation	PRIJAPON000011953_1	scaffold7	13	574935	575024	PRIJAPON000011953	Rödelsperger et al., (2021)	Prabh et al. (2018)
Japonicus	New annotation	PRIJAPON000011953_2	scaffold7	1	574602	574685	PRIJAPON000011953	Rödelsperger et al., (2021)	Prabh et al. (2018)
Japonicus	New annotation	PRIJAPON000011953_2	scaffold7	2	574466	574534	PRIJAPON000011953	Rödelsperger et al., (2021)	Prabh et al. (2018)
Japonicus	New annotation	PRIJAPON000011953_2	scaffold7	3	574204	574326	PRIJAPON000011953	Rödelsperger et al., (2021)	Prabh et al. (2018)
Japonicus	New annotation	PRIJAPON000011953_2	scaffold7	4	574118	574132	PRIJAPON000011953	Rödelsperger et al., (2021)	Prabh et al. (2018)
Maxplancki	New annotation	PRIMPAX000012094_1	scaffold1	1	589377	589478	PRIMPAX000012094	Rödelsperger et al., (2021)	Prabh et al. (2018)
Maxplancki	New annotation	PRIMPAX000012094_1	scaffold1	2	589553	589621	PRIMPAX000012094	Rödelsperger et al., (2021)	Prabh et al. (2018)
Maxplancki	New annotation	PRIMPAX000012094_1	scaffold1	3	589681	589806	PRIMPAX000012094	Rödelsperger et al., (2021)	Prabh et al. (2018)
Maxplancki	New annotation	PRIMPAX000012094_1	scaffold1	4	589898	589912	PRIMPAX000012094	Rödelsperger et al., (2021)	Prabh et al. (2018)
Mayeri	New annotation	PRIMAYER000004827_1	scaffold184	1	37291	37353	PRIMAYER000004827	Rödelsperger et al., (2021)	Prabh et al. (2018)
Mayeri	New annotation	PRIMAYER000004827_1	scaffold184	2	37060	37233	PRIMAYER000004827	Rödelsperger et al., (2021)	Prabh et al. (2018)
Mayeri	New annotation	PRIMAYER000004827_1	scaffold184	3	36949	37013	PRIMAYER000004827	Rödelsperger et al., (2021)	Prabh et al. (2018)
Mayeri	New annotation	PRIMAYER000004827_1	scaffold184	4	36792	36888	PRIMAYER000004827	Rödelsperger et al., (2021)	Prabh et al. (2018)
Mayeri	New annotation	PRIMAYER000004827_1	scaffold184	5	36662	36742	PRIMAYER000004827	Rödelsperger et al., (2021)	Prabh et al. (2018)
Mayeri	New annotation	PRIMAYER000004827_1	scaffold184	6	36528	36620	PRIMAYER000004827	Rödelsperger et al., (2021)	Prabh et al. (2018)
Mayeri	New annotation	PRIMAYER000004827_1	scaffold184	7	36341	36418	PRIMAYER000004827	Rödelsperger et al., (2021)	Prabh et al. (2018)
Mayeri	New annotation	PRIMAYER000004827_1	scaffold184	8	36203	36276	PRIMAYER000004827	Rödelsperger et al., (2021)	Prabh et al. (2018)
Mayeri	New annotation	PRIMAYER000004827_1	scaffold184	9	36135	36159	PRIMAYER000004827	Rödelsperger et al., (2021)	Prabh et al. (2018)
Mayeri	New annotation	PRIMAYER000004827_1	scaffold184	10	35810	35893	PRIMAYER000004827	Rödelsperger et al., (2021)	Prabh et al. (2018)
Mayeri	New annotation	PRIMAYER000004827_1	scaffold184	11	35508	35600	PRIMAYER000004827	Rödelsperger et al., (2021)	Prabh et al. (2018)
Mayeri	New annotation	PRIMAYER000004827_1	scaffold184	12	35101	35229	PRIMAYER000004827	Rödelsperger et al., (2021)	Prabh et al. (2018)
Mayeri	New annotation	PRIMAYER000004827_1	scaffold184	13	34607	34669	PRIMAYER000004827	Rödelsperger et al., (2021)	Prabh et al. (2018)
Mayeri	New annotation	PRIMAYER000004827_1	scaffold184	14	34253	34333	PRIMAYER000004827	Rödelsperger et al., (2021)	Prabh et al. (2018)
Mayeri	New annotation	PRIMAYER000004196_1	scaffold184	1	33890	33970	PRIMAYER000004196	Rödelsperger et al., (2021)	Prabh et al. (2018)
Mayeri	New annotation	PRIMAYER000004196_1	scaffold184	2	33706	33774	PRIMAYER000004196	Rödelsperger et al., (2021)	Prabh et al. (2018)
Mayeri	New annotation	PRIMAYER000004196_1	scaffold184	3	33479	33604	PRIMAYER000004196	Rödelsperger et al., (2021)	Prabh et al. (2018)
Mayeri	New annotation	PRIMAYER000004196_1	scaffold184	4	33323	33337	PRIMAYER000004196	Rödelsperger et al., (2021)	Prabh et al. (2018)
Mayeri	New annotation	PRIMAYER000004827_2	scaffold184	1	32364	32447	PRIMAYER000004827	Rödelsperger et al., (2021)	Prabh et al. (2018)
Mayeri	New annotation	PRIMAYER000004827_2	scaffold184	2	32206	32274	PRIMAYER000004827	Rödelsperger et al., (2021)	Prabh et al. (2018)
Mayeri	New annotation	PRIMAYER000004827_2	scaffold184	3	31981	32109	PRIMAYER000004827	Rödelsperger et al., (2021)	Prabh et al. (2018)
Mayeri	New annotation	PRIMAYER000004827_2	scaffold184	4	31728	31742	PRIMAYER000004827	Rödelsperger et al., (2021)	Prabh et al. (2018)
Exspectatus	New annotation	PREXSPEC000007900_1	ChrIV	1	24779660	24779520	PREXSPEC000007900	Yoshida et al. (2023)	Yoshida et al. (2023)	Probable pseudogene
Exspectatus	New annotation	PREXSPEC000007900_1	ChrIV	2	24779451	24779394	PREXSPEC000007900	Yoshida et al. (2023)	Yoshida et al. (2023)	Probable pseudogene
Exspectatus	New annotation	PREXSPEC000007900_1	ChrIV	3	24779345	24779249	PREXSPEC000007900	Yoshida et al. (2023)	Yoshida et al. (2023)	Probable pseudogene
Exspectatus	New annotation	PREXSPEC000007900_1	ChrIV	4	24779204	24779010	PREXSPEC000007900	Yoshida et al. (2023)	Yoshida et al. (2023)	Probable pseudogene
Exspectatus	New annotation	PREXSPEC000007900_1	ChrIV	5	24778918	24778827	PREXSPEC000007900	Yoshida et al. (2023)	Yoshida et al. (2023)	Probable pseudogene
Exspectatus	New annotation	PREXSPEC000007900_1	ChrIV	6	24778777	24778704	PREXSPEC000007900	Yoshida et al. (2023)	Yoshida et al. (2023)	Probable pseudogene
Exspectatus	New annotation	PREXSPEC000007900_1	ChrIV	7	24778605	24778537	PREXSPEC000007900	Yoshida et al. (2023)	Yoshida et al. (2023)	Probable pseudogene
Exspectatus	New annotation	PREXSPEC000007900_2	ChrIV	1	24777763	24777683	PREXSPEC000007900	Yoshida et al. (2023)	Yoshida et al. (2023)
Exspectatus	New annotation	PREXSPEC000007900_2	ChrIV	2	24777566	24777498	PREXSPEC000007900	Yoshida et al. (2023)	Yoshida et al. (2023)
Exspectatus	New annotation	PREXSPEC000007900_2	ChrIV	3	24777340	24777218	PREXSPEC000007900	Yoshida et al. (2023)	Yoshida et al. (2023)
Exspectatus	New annotation	PREXSPEC000007900_2	ChrIV	4	24777169	24777155	PREXSPEC000007900	Yoshida et al. (2023)	Yoshida et al. (2023)
Japonicus	Previous annotation: 2018 Prabh et al.	japonicus-mkr-S154-6.37-mRNA-1	scaffold154	27	702060	702276	PRIJAPON000030682, PRIJAPON000025195,PRIJAPON000021721,PRIJAPON000025897	Rödelsperger et al., (2021)	Prabh et al. (2018)
Japonicus	Previous annotation: 2018 Prabh et al.	japonicus-mkr-S154-6.37-mRNA-1	scaffold154	26	702334	702410	PRIJAPON000030682, PRIJAPON000025195,PRIJAPON000021721,PRIJAPON000025897	Rödelsperger et al., (2021)	Prabh et al. (2018)
Japonicus	Previous annotation: 2018 Prabh et al.	japonicus-mkr-S154-6.37-mRNA-1	scaffold154	25	702452	702515	PRIJAPON000030682, PRIJAPON000025195,PRIJAPON000021721,PRIJAPON000025897	Rödelsperger et al., (2021)	Prabh et al. (2018)
Japonicus	Previous annotation: 2018 Prabh et al.	japonicus-mkr-S154-6.37-mRNA-1	scaffold154	24	702557	702665	PRIJAPON000030682, PRIJAPON000025195,PRIJAPON000021721,PRIJAPON000025897	Rödelsperger et al., (2021)	Prabh et al. (2018)
Japonicus	Previous annotation: 2018 Prabh et al.	japonicus-mkr-S154-6.37-mRNA-1	scaffold154	23	702721	702790	PRIJAPON000030682, PRIJAPON000025195,PRIJAPON000021721,PRIJAPON000025897	Rödelsperger et al., (2021)	Prabh et al. (2018)
Japonicus	Previous annotation: 2018 Prabh et al.	japonicus-mkr-S154-6.37-mRNA-1	scaffold154	22	702883	702969	PRIJAPON000030682, PRIJAPON000025195,PRIJAPON000021721,PRIJAPON000025897	Rödelsperger et al., (2021)	Prabh et al. (2018)
Japonicus	Previous annotation: 2018 Prabh et al.	japonicus-mkr-S154-6.37-mRNA-1	scaffold154	21	703014	703077	PRIJAPON000030682, PRIJAPON000025195,PRIJAPON000021721,PRIJAPON000025897	Rödelsperger et al., (2021)	Prabh et al. (2018)
Japonicus	Previous annotation: 2018 Prabh et al.	japonicus-mkr-S154-6.37-mRNA-1	scaffold154	20	703126	703210	PRIJAPON000030682, PRIJAPON000025195,PRIJAPON000021721,PRIJAPON000025897	Rödelsperger et al., (2021)	Prabh et al. (2018)
Japonicus	Previous annotation: 2018 Prabh et al.	japonicus-mkr-S154-6.37-mRNA-1	scaffold154	19	703282	703361	PRIJAPON000030682, PRIJAPON000025195,PRIJAPON000021721,PRIJAPON000025897	Rödelsperger et al., (2021)	Prabh et al. (2018)
Japonicus	Previous annotation: 2018 Prabh et al.	japonicus-mkr-S154-6.37-mRNA-1	scaffold154	18	703456	703532	PRIJAPON000030682, PRIJAPON000025195,PRIJAPON000021721,PRIJAPON000025897	Rödelsperger et al., (2021)	Prabh et al. (2018)
Japonicus	Previous annotation: 2018 Prabh et al.	japonicus-mkr-S154-6.37-mRNA-1	scaffold154	17	703577	703649	PRIJAPON000030682, PRIJAPON000025195,PRIJAPON000021721,PRIJAPON000025897	Rödelsperger et al., (2021)	Prabh et al. (2018)
Japonicus	Previous annotation: 2018 Prabh et al.	japonicus-mkr-S154-6.37-mRNA-1	scaffold154	16	703695	703756	PRIJAPON000030682, PRIJAPON000025195,PRIJAPON000021721,PRIJAPON000025897	Rödelsperger et al., (2021)	Prabh et al. (2018)
Japonicus	Previous annotation: 2018 Prabh et al.	japonicus-mkr-S154-6.37-mRNA-1	scaffold154	15	703799	703900	PRIJAPON000030682, PRIJAPON000025195,PRIJAPON000021721,PRIJAPON000025897	Rödelsperger et al., (2021)	Prabh et al. (2018)
Japonicus	Previous annotation: 2018 Prabh et al.	japonicus-mkr-S154-6.37-mRNA-1	scaffold154	14	703956	704072	PRIJAPON000030682, PRIJAPON000025195,PRIJAPON000021721,PRIJAPON000025897	Rödelsperger et al., (2021)	Prabh et al. (2018)
Japonicus	Previous annotation: 2018 Prabh et al.	japonicus-mkr-S154-6.37-mRNA-1	scaffold154	13	704118	704956	PRIJAPON000030682, PRIJAPON000025195,PRIJAPON000021721,PRIJAPON000025897	Rödelsperger et al., (2021)	Prabh et al. (2018)
Japonicus	Previous annotation: 2018 Prabh et al.	japonicus-mkr-S154-6.37-mRNA-1	scaffold154	12	705226	705312	PRIJAPON000030682, PRIJAPON000025195,PRIJAPON000021721,PRIJAPON000025897	Rödelsperger et al., (2021)	Prabh et al. (2018)
Japonicus	Previous annotation: 2018 Prabh et al.	japonicus-mkr-S154-6.37-mRNA-1	scaffold154	11	705420	705605	PRIJAPON000030682, PRIJAPON000025195,PRIJAPON000021721,PRIJAPON000025897	Rödelsperger et al., (2021)	Prabh et al. (2018)
Japonicus	Previous annotation: 2018 Prabh et al.	japonicus-mkr-S154-6.37-mRNA-1	scaffold154	10	705875	705965	PRIJAPON000030682, PRIJAPON000025195,PRIJAPON000021721,PRIJAPON000025897	Rödelsperger et al., (2021)	Prabh et al. (2018)
Japonicus	Previous annotation: 2018 Prabh et al.	japonicus-mkr-S154-6.37-mRNA-1	scaffold154	9	706030	706353	PRIJAPON000030682, PRIJAPON000025195,PRIJAPON000021721,PRIJAPON000025897	Rödelsperger et al., (2021)	Prabh et al. (2018)
Japonicus	Previous annotation: 2018 Prabh et al.	japonicus-mkr-S154-6.37-mRNA-1	scaffold154	8	706425	706503	PRIJAPON000030682, PRIJAPON000025195,PRIJAPON000021721,PRIJAPON000025897	Rödelsperger et al., (2021)	Prabh et al. (2018)
Japonicus	Previous annotation: 2018 Prabh et al.	japonicus-mkr-S154-6.37-mRNA-1	scaffold154	7	706577	706655	PRIJAPON000030682, PRIJAPON000025195,PRIJAPON000021721,PRIJAPON000025897	Rödelsperger et al., (2021)	Prabh et al. (2018)
Japonicus	Previous annotation: 2018 Prabh et al.	japonicus-mkr-S154-6.37-mRNA-1	scaffold154	6	706707	706803	PRIJAPON000030682, PRIJAPON000025195,PRIJAPON000021721,PRIJAPON000025897	Rödelsperger et al., (2021)	Prabh et al. (2018)
Japonicus	Previous annotation: 2018 Prabh et al.	japonicus-mkr-S154-6.37-mRNA-1	scaffold154	5	706873	706971	PRIJAPON000030682, PRIJAPON000025195,PRIJAPON000021721,PRIJAPON000025897	Rödelsperger et al., (2021)	Prabh et al. (2018)
Japonicus	Previous annotation: 2018 Prabh et al.	japonicus-mkr-S154-6.37-mRNA-1	scaffold154	4	707021	707128	PRIJAPON000030682, PRIJAPON000025195,PRIJAPON000021721,PRIJAPON000025897	Rödelsperger et al., (2021)	Prabh et al. (2018)
Japonicus	Previous annotation: 2018 Prabh et al.	japonicus-mkr-S154-6.37-mRNA-1	scaffold154	3	707230	707340	PRIJAPON000030682, PRIJAPON000025195,PRIJAPON000021721,PRIJAPON000025897	Rödelsperger et al., (2021)	Prabh et al. (2018)
Japonicus	Previous annotation: 2018 Prabh et al.	japonicus-mkr-S154-6.37-mRNA-1	scaffold154	2	707396	707488	PRIJAPON000030682, PRIJAPON000025195,PRIJAPON000021721,PRIJAPON000025897	Rödelsperger et al., (2021)	Prabh et al. (2018)
Japonicus	Previous annotation: 2018 Prabh et al.	japonicus-mkr-S154-6.37-mRNA-1	scaffold154	1	707534	707584	PRIJAPON000030682, PRIJAPON000025195,PRIJAPON000021721,PRIJAPON000025897	Rödelsperger et al., (2021)	Prabh et al. (2018)
Maxplancki	Previous annotation: 2018 Prabh et al.	maxplancki-mkr-S19-4.64-mRNA-1	scaffold19	32	452587	452791	PRIMPAX000017222	Rödelsperger et al., (2021)	Prabh et al. (2018)
Maxplancki	Previous annotation: 2018 Prabh et al.	maxplancki-mkr-S19-4.64-mRNA-1	scaffold19	31	452850	452926	PRIMPAX000017222	Rödelsperger et al., (2021)	Prabh et al. (2018)
Maxplancki	Previous annotation: 2018 Prabh et al.	maxplancki-mkr-S19-4.64-mRNA-1	scaffold19	30	452976	453035	PRIMPAX000017222	Rödelsperger et al., (2021)	Prabh et al. (2018)
Maxplancki	Previous annotation: 2018 Prabh et al.	maxplancki-mkr-S19-4.64-mRNA-1	scaffold19	29	453106	453197	PRIMPAX000017222	Rödelsperger et al., (2021)	Prabh et al. (2018)
Maxplancki	Previous annotation: 2018 Prabh et al.	maxplancki-mkr-S19-4.64-mRNA-1	scaffold19	28	453275	453344	PRIMPAX000017222	Rödelsperger et al., (2021)	Prabh et al. (2018)
Maxplancki	Previous annotation: 2018 Prabh et al.	maxplancki-mkr-S19-4.64-mRNA-1	scaffold19	27	453432	453518	PRIMPAX000017222	Rödelsperger et al., (2021)	Prabh et al. (2018)
Maxplancki	Previous annotation: 2018 Prabh et al.	maxplancki-mkr-S19-4.64-mRNA-1	scaffold19	26	453563	453626	PRIMPAX000017222	Rödelsperger et al., (2021)	Prabh et al. (2018)
Maxplancki	Previous annotation: 2018 Prabh et al.	maxplancki-mkr-S19-4.64-mRNA-1	scaffold19	25	453674	453758	PRIMPAX000017222	Rödelsperger et al., (2021)	Prabh et al. (2018)
Maxplancki	Previous annotation: 2018 Prabh et al.	maxplancki-mkr-S19-4.64-mRNA-1	scaffold19	24	453825	453904	PRIMPAX000017222	Rödelsperger et al., (2021)	Prabh et al. (2018)
Maxplancki	Previous annotation: 2018 Prabh et al.	maxplancki-mkr-S19-4.64-mRNA-1	scaffold19	23	453946	454022	PRIMPAX000017222	Rödelsperger et al., (2021)	Prabh et al. (2018)
Maxplancki	Previous annotation: 2018 Prabh et al.	maxplancki-mkr-S19-4.64-mRNA-1	scaffold19	22	454068	454140	PRIMPAX000017222	Rödelsperger et al., (2021)	Prabh et al. (2018)
Maxplancki	Previous annotation: 2018 Prabh et al.	maxplancki-mkr-S19-4.64-mRNA-1	scaffold19	21	454207	454274	PRIMPAX000017222	Rödelsperger et al., (2021)	Prabh et al. (2018)
Maxplancki	Previous annotation: 2018 Prabh et al.	maxplancki-mkr-S19-4.64-mRNA-1	scaffold19	20	454326	454421	PRIMPAX000017222	Rödelsperger et al., (2021)	Prabh et al. (2018)
Maxplancki	Previous annotation: 2018 Prabh et al.	maxplancki-mkr-S19-4.64-mRNA-1	scaffold19	19	454467	454583	PRIMPAX000017222	Rödelsperger et al., (2021)	Prabh et al. (2018)
Maxplancki	Previous annotation: 2018 Prabh et al.	maxplancki-mkr-S19-4.64-mRNA-1	scaffold19	18	454630	455366	PRIMPAX000017222	Rödelsperger et al., (2021)	Prabh et al. (2018)
Maxplancki	Previous annotation: 2018 Prabh et al.	maxplancki-mkr-S19-4.64-mRNA-1	scaffold19	17	455436	455594	PRIMPAX000017222	Rödelsperger et al., (2021)	Prabh et al. (2018)
Maxplancki	Previous annotation: 2018 Prabh et al.	maxplancki-mkr-S19-4.64-mRNA-1	scaffold19	16	455665	455811	PRIMPAX000017222	Rödelsperger et al., (2021)	Prabh et al. (2018)
Maxplancki	Previous annotation: 2018 Prabh et al.	maxplancki-mkr-S19-4.64-mRNA-1	scaffold19	15	455896	455979	PRIMPAX000017222	Rödelsperger et al., (2021)	Prabh et al. (2018)
Maxplancki	Previous annotation: 2018 Prabh et al.	maxplancki-mkr-S19-4.64-mRNA-1	scaffold19	14	456020	456133	PRIMPAX000017222	Rödelsperger et al., (2021)	Prabh et al. (2018)
Maxplancki	Previous annotation: 2018 Prabh et al.	maxplancki-mkr-S19-4.64-mRNA-1	scaffold19	13	456196	456313	PRIMPAX000017222	Rödelsperger et al., (2021)	Prabh et al. (2018)
Maxplancki	Previous annotation: 2018 Prabh et al.	maxplancki-mkr-S19-4.64-mRNA-1	scaffold19	12	456389	456567	PRIMPAX000017222	Rödelsperger et al., (2021)	Prabh et al. (2018)
Maxplancki	Previous annotation: 2018 Prabh et al.	maxplancki-mkr-S19-4.64-mRNA-1	scaffold19	11	456624	456720	PRIMPAX000017222	Rödelsperger et al., (2021)	Prabh et al. (2018)
Maxplancki	Previous annotation: 2018 Prabh et al.	maxplancki-mkr-S19-4.64-mRNA-1	scaffold19	10	456774	456858	PRIMPAX000017222	Rödelsperger et al., (2021)	Prabh et al. (2018)
Maxplancki	Previous annotation: 2018 Prabh et al.	maxplancki-mkr-S19-4.64-mRNA-1	scaffold19	9	456902	456980	PRIMPAX000017222	Rödelsperger et al., (2021)	Prabh et al. (2018)
Maxplancki	Previous annotation: 2018 Prabh et al.	maxplancki-mkr-S19-4.64-mRNA-1	scaffold19	8	457036	457132	PRIMPAX000017222	Rödelsperger et al., (2021)	Prabh et al. (2018)
Maxplancki	Previous annotation: 2018 Prabh et al.	maxplancki-mkr-S19-4.64-mRNA-1	scaffold19	7	457513	457623	PRIMPAX000017222	Rödelsperger et al., (2021)	Prabh et al. (2018)
Maxplancki	Previous annotation: 2018 Prabh et al.	maxplancki-mkr-S19-4.64-mRNA-1	scaffold19	6	457798	457890	PRIMPAX000017222	Rödelsperger et al., (2021)	Prabh et al. (2018)
Maxplancki	Previous annotation: 2018 Prabh et al.	maxplancki-mkr-S19-4.64-mRNA-1	scaffold19	5	457936	457986	PRIMPAX000017222	Rödelsperger et al., (2021)	Prabh et al. (2018)
Maxplancki	Previous annotation: 2018 Prabh et al.	maxplancki-mkr-S19-4.64-mRNA-1	scaffold19	4	458031	458120	PRIMPAX000017222	Rödelsperger et al., (2021)	Prabh et al. (2018)
Maxplancki	Previous annotation: 2018 Prabh et al.	maxplancki-mkr-S19-4.64-mRNA-1	scaffold19	3	458167	458229	PRIMPAX000017222	Rödelsperger et al., (2021)	Prabh et al. (2018)
Maxplancki	Previous annotation: 2018 Prabh et al.	maxplancki-mkr-S19-4.64-mRNA-1	scaffold19	2	458273	458392	PRIMPAX000017222	Rödelsperger et al., (2021)	Prabh et al. (2018)
Maxplancki	Previous annotation: 2018 Prabh et al.	maxplancki-mkr-S19-4.64-mRNA-1	scaffold19	1	458496	458567	PRIMPAX000017222	Rödelsperger et al., (2021)	Prabh et al. (2018)
Entomophagus	New annotation	PRENTOPHAG000004742_1	scaffold36	1	1154370	1154429	PRENTOPHAG000004742	Rödelsperger et al., (2021)	Prabh et al. (2018)
Entomophagus	New annotation	PRENTOPHAG000004742_1	scaffold36	2	1154525	1154764	PRENTOPHAG000004742	Rödelsperger et al., (2021)	Prabh et al. (2018)
Entomophagus	New annotation	PRENTOPHAG000004742_1	scaffold36	3	1154813	1154902	PRENTOPHAG000004742	Rödelsperger et al., (2021)	Prabh et al. (2018)
Entomophagus	New annotation	PRENTOPHAG000004742_1	scaffold36	4	1154946	1154996	PRENTOPHAG000004742	Rödelsperger et al., (2021)	Prabh et al. (2018)
Entomophagus	New annotation	PRENTOPHAG000004742_1	scaffold36	5	1155698	1155790	PRENTOPHAG000004742	Rödelsperger et al., (2021)	Prabh et al. (2018)
Entomophagus	New annotation	PRENTOPHAG000004742_1	scaffold36	6	1155842	1155949	PRENTOPHAG000004742	Rödelsperger et al., (2021)	Prabh et al. (2018)
Entomophagus	New annotation	PRENTOPHAG000004742_1	scaffold36	7	1156013	1156117	PRENTOPHAG000004742	Rödelsperger et al., (2021)	Prabh et al. (2018)
Entomophagus	New annotation	PRENTOPHAG000004742_1	scaffold36	8	1156217	1156315	PRENTOPHAG000004742	Rödelsperger et al., (2021)	Prabh et al. (2018)
Entomophagus	New annotation	PRENTOPHAG000004742_1	scaffold36	9	1156375	1156471	PRENTOPHAG000004742	Rödelsperger et al., (2021)	Prabh et al. (2018)
Entomophagus	New annotation	PRENTOPHAG000004742_1	scaffold36	10	1156519	1156597	PRENTOPHAG000004742	Rödelsperger et al., (2021)	Prabh et al. (2018)
Entomophagus	New annotation	PRENTOPHAG000004742_1	scaffold36	11	1156713	1156797	PRENTOPHAG000004742	Rödelsperger et al., (2021)	Prabh et al. (2018)
Entomophagus	New annotation	PRENTOPHAG000004742_1	scaffold36	12	1156858	1156951	PRENTOPHAG000004742	Rödelsperger et al., (2021)	Prabh et al. (2018)
Entomophagus	New annotation	PRENTOPHAG000004742_1	scaffold36	13	1157083	1157261	PRENTOPHAG000004742	Rödelsperger et al., (2021)	Prabh et al. (2018)
Entomophagus	New annotation	PRENTOPHAG000004742_1	scaffold36	14	1157371	1157506	PRENTOPHAG000004742	Rödelsperger et al., (2021)	Prabh et al. (2018)
Entomophagus	New annotation	PRENTOPHAG000004742_1	scaffold36	15	1157559	1157633	PRENTOPHAG000004742	Rödelsperger et al., (2021)	Prabh et al. (2018)
Entomophagus	New annotation	PRENTOPHAG000004742_1	scaffold36	16	1157698	1157823	PRENTOPHAG000004742	Rödelsperger et al., (2021)	Prabh et al. (2018)
Entomophagus	New annotation	PRENTOPHAG000004742_1	scaffold36	17	1157940	1158295	PRENTOPHAG000004742	Rödelsperger et al., (2021)	Prabh et al. (2018)
Entomophagus	New annotation	PRENTOPHAG000004742_1	scaffold36	18	1158377	1158493	PRENTOPHAG000004742	Rödelsperger et al., (2021)	Prabh et al. (2018)
Entomophagus	New annotation	PRENTOPHAG000004742_1	scaffold36	19	1158556	1158657	PRENTOPHAG000004742	Rödelsperger et al., (2021)	Prabh et al. (2018)
Entomophagus	New annotation	PRENTOPHAG000004742_1	scaffold36	20	1158703	1158764	PRENTOPHAG000004742	Rödelsperger et al., (2021)	Prabh et al. (2018)
Entomophagus	New annotation	PRENTOPHAG000004742_1	scaffold36	21	1158838	1158910	PRENTOPHAG000004742	Rödelsperger et al., (2021)	Prabh et al. (2018)
Entomophagus	New annotation	PRENTOPHAG000004742_1	scaffold36	22	1158987	1159063	PRENTOPHAG000004742	Rödelsperger et al., (2021)	Prabh et al. (2018)
Entomophagus	New annotation	PRENTOPHAG000004742_1	scaffold36	23	1159139	1159218	PRENTOPHAG000004742	Rödelsperger et al., (2021)	Prabh et al. (2018)
Entomophagus	New annotation	PRENTOPHAG000004742_1	scaffold36	24	1159266	1159350	PRENTOPHAG000004742	Rödelsperger et al., (2021)	Prabh et al. (2018)
Entomophagus	New annotation	PRENTOPHAG000004742_1	scaffold36	25	1159416	1159479	PRENTOPHAG000004742	Rödelsperger et al., (2021)	Prabh et al. (2018)
Entomophagus	New annotation	PRENTOPHAG000004742_1	scaffold36	26	1159548	1159634	PRENTOPHAG000004742	Rödelsperger et al., (2021)	Prabh et al. (2018)
Entomophagus	New annotation	PRENTOPHAG000004742_1	scaffold36	27	1159725	1159794	PRENTOPHAG000004742	Rödelsperger et al., (2021)	Prabh et al. (2018)
Entomophagus	New annotation	PRENTOPHAG000004742_1	scaffold36	28	1159878	1159969	PRENTOPHAG000004742	Rödelsperger et al., (2021)	Prabh et al. (2018)
Entomophagus	New annotation	PRENTOPHAG000004742_1	scaffold36	29	1160049	1160108	PRENTOPHAG000004742	Rödelsperger et al., (2021)	Prabh et al. (2018)
Entomophagus	New annotation	PRENTOPHAG000004742_1	scaffold36	30	1160156	1160232	PRENTOPHAG000004742	Rödelsperger et al., (2021)	Prabh et al. (2018)
Entomophagus	New annotation	PRENTOPHAG000004742_1	scaffold36	31	1160277	1160445	PRENTOPHAG000004742	Rödelsperger et al., (2021)	Prabh et al. (2018)
Fissidentatus	New annotation	PRIFISSI000006649_1	scaffold138	1	385464	385487	PRIFISSI000006649, PRIFISSI000006665, PRIFISSI000006323	Rödelsperger et al., (2021)	Prabh et al. (2018)
Fissidentatus	New annotation	PRIFISSI000006649_1	scaffold138	2	385526	385588	PRIFISSI000006649, PRIFISSI000006665, PRIFISSI000006323	Rödelsperger et al., (2021)	Prabh et al. (2018)
Fissidentatus	New annotation	PRIFISSI000006649_1	scaffold138	3	385667	385816	PRIFISSI000006649, PRIFISSI000006665, PRIFISSI000006323	Rödelsperger et al., (2021)	Prabh et al. (2018)
Fissidentatus	New annotation	PRIFISSI000006649_1	scaffold138	4	385983	386072	PRIFISSI000006649, PRIFISSI000006665, PRIFISSI000006323	Rödelsperger et al., (2021)	Prabh et al. (2018)
Fissidentatus	New annotation	PRIFISSI000006649_1	scaffold138	5	386144	386242	PRIFISSI000006649, PRIFISSI000006665, PRIFISSI000006323	Rödelsperger et al., (2021)	Prabh et al. (2018)
Fissidentatus	New annotation	PRIFISSI000006649_1	scaffold138	6	386290	386340	PRIFISSI000006649, PRIFISSI000006665, PRIFISSI000006323	Rödelsperger et al., (2021)	Prabh et al. (2018)
Fissidentatus	New annotation	PRIFISSI000006649_1	scaffold138	7	386415	386507	PRIFISSI000006649, PRIFISSI000006665, PRIFISSI000006323	Rödelsperger et al., (2021)	Prabh et al. (2018)
Fissidentatus	New annotation	PRIFISSI000006649_1	scaffold138	8	386622	386729	PRIFISSI000006649, PRIFISSI000006665, PRIFISSI000006323	Rödelsperger et al., (2021)	Prabh et al. (2018)
Fissidentatus	New annotation	PRIFISSI000006649_1	scaffold138	9	386831	386938	PRIFISSI000006649, PRIFISSI000006665, PRIFISSI000006323	Rödelsperger et al., (2021)	Prabh et al. (2018)
Fissidentatus	New annotation	PRIFISSI000006649_1	scaffold138	10	387040	387138	PRIFISSI000006649, PRIFISSI000006665, PRIFISSI000006323	Rödelsperger et al., (2021)	Prabh et al. (2018)
Fissidentatus	New annotation	PRIFISSI000006649_1	scaffold138	11	387481	387577	PRIFISSI000006649, PRIFISSI000006665, PRIFISSI000006323	Rödelsperger et al., (2021)	Prabh et al. (2018)
Fissidentatus	New annotation	PRIFISSI000006649_1	scaffold138	12	387661	387739	PRIFISSI000006649, PRIFISSI000006665, PRIFISSI000006323	Rödelsperger et al., (2021)	Prabh et al. (2018)
Fissidentatus	New annotation	PRIFISSI000006649_1	scaffold138	13	387870	387954	PRIFISSI000006649, PRIFISSI000006665, PRIFISSI000006323	Rödelsperger et al., (2021)	Prabh et al. (2018)
Fissidentatus	New annotation	PRIFISSI000006649_1	scaffold138	14	388159	388246	PRIFISSI000006649, PRIFISSI000006665, PRIFISSI000006323	Rödelsperger et al., (2021)	Prabh et al. (2018)
Fissidentatus	New annotation	PRIFISSI000006649_1	scaffold138	15	388391	388572	PRIFISSI000006649, PRIFISSI000006665, PRIFISSI000006323	Rödelsperger et al., (2021)	Prabh et al. (2018)
Fissidentatus	New annotation	PRIFISSI000006649_1	scaffold138	16	388618	388741	PRIFISSI000006649, PRIFISSI000006665, PRIFISSI000006323	Rödelsperger et al., (2021)	Prabh et al. (2018)
Fissidentatus	New annotation	PRIFISSI000006649_1	scaffold138	17	388832	389205	PRIFISSI000006649, PRIFISSI000006665, PRIFISSI000006323	Rödelsperger et al., (2021)	Prabh et al. (2018)
Fissidentatus	New annotation	PRIFISSI000006649_1	scaffold138	18	389323	389427	PRIFISSI000006649, PRIFISSI000006665, PRIFISSI000006323	Rödelsperger et al., (2021)	Prabh et al. (2018)
Fissidentatus	New annotation	PRIFISSI000006649_1	scaffold138	19	389474	389572	PRIFISSI000006649, PRIFISSI000006665, PRIFISSI000006323	Rödelsperger et al., (2021)	Prabh et al. (2018)
Fissidentatus	New annotation	PRIFISSI000006649_1	scaffold138	20	389677	389738	PRIFISSI000006649, PRIFISSI000006665, PRIFISSI000006323	Rödelsperger et al., (2021)	Prabh et al. (2018)
Fissidentatus	New annotation	PRIFISSI000006649_1	scaffold138	21	389896	389968	PRIFISSI000006649, PRIFISSI000006665, PRIFISSI000006323	Rödelsperger et al., (2021)	Prabh et al. (2018)
Fissidentatus	New annotation	PRIFISSI000006649_1	scaffold138	22	390079	390155	PRIFISSI000006649, PRIFISSI000006665, PRIFISSI000006323	Rödelsperger et al., (2021)	Prabh et al. (2018)
Fissidentatus	New annotation	PRIFISSI000006649_1	scaffold138	23	390279	390358	PRIFISSI000006649, PRIFISSI000006665, PRIFISSI000006323	Rödelsperger et al., (2021)	Prabh et al. (2018)
Fissidentatus	New annotation	PRIFISSI000006649_1	scaffold138	24	390532	390616	PRIFISSI000006649, PRIFISSI000006665, PRIFISSI000006323	Rödelsperger et al., (2021)	Prabh et al. (2018)
Fissidentatus	New annotation	PRIFISSI000006649_1	scaffold138	25	390681	390777	PRIFISSI000006649, PRIFISSI000006665, PRIFISSI000006323	Rödelsperger et al., (2021)	Prabh et al. (2018)
Fissidentatus	New annotation	PRIFISSI000006649_1	scaffold138	26	390930	391016	PRIFISSI000006649, PRIFISSI000006665, PRIFISSI000006323	Rödelsperger et al., (2021)	Prabh et al. (2018)
Fissidentatus	New annotation	PRIFISSI000006649_1	scaffold138	27	391350	391419	PRIFISSI000006649, PRIFISSI000006665, PRIFISSI000006323	Rödelsperger et al., (2021)	Prabh et al. (2018)
Fissidentatus	New annotation	PRIFISSI000006649_1	scaffold138	28	391671	391762	PRIFISSI000006649, PRIFISSI000006665, PRIFISSI000006323	Rödelsperger et al., (2021)	Prabh et al. (2018)
Fissidentatus	New annotation	PRIFISSI000006649_1	scaffold138	29	393496	393555	PRIFISSI000006649, PRIFISSI000006665, PRIFISSI000006323	Rödelsperger et al., (2021)	Prabh et al. (2018)
Fissidentatus	New annotation	PRIFISSI000006649_1	scaffold138	30	393623	393699	PRIFISSI000006649, PRIFISSI000006665, PRIFISSI000006323	Rödelsperger et al., (2021)	Prabh et al. (2018)
Fissidentatus	New annotation	PRIFISSI000006649_1	scaffold138	31	393915	394140	PRIFISSI000006649, PRIFISSI000006665, PRIFISSI000006323	Rödelsperger et al., (2021)	Prabh et al. (2018)
Parapristionchus giblindavisi	New annotation	PARADVISI000016658_1	Sc0000033	1	166584	166730	PARADVISI000016658, PARADVISI000019741	Röseler et al., (2022)	Röseler et al., (2022)	New mes-2 annotation for 2022 (version 2) P. giblindavisi genome
Parapristionchus giblindavisi	New annotation	PARADVISI000016658_1	Sc0000033	2	166780	166812	PARADVISI000016658, PARADVISI000019741	Röseler et al., (2022)	Röseler et al., (2022)	New mes-2 annotation for 2022 (version 2) P. giblindavisi genome
Parapristionchus giblindavisi	New annotation	PARADVISI000016658_1	Sc0000033	3	167259	167531	PARADVISI000016658, PARADVISI000019741	Röseler et al., (2022)	Röseler et al., (2022)	New mes-2 annotation for 2022 (version 2) P. giblindavisi genome
Parapristionchus giblindavisi	New annotation	PARADVISI000016658_1	Sc0000033	4	167743	167760	PARADVISI000016658, PARADVISI000019741	Röseler et al., (2022)	Röseler et al., (2022)	New mes-2 annotation for 2022 (version 2) P. giblindavisi genome
Parapristionchus giblindavisi	New annotation	PARADVISI000016658_1	Sc0000033	5	167824	167841	PARADVISI000016658, PARADVISI000019741	Röseler et al., (2022)	Röseler et al., (2022)	New mes-2 annotation for 2022 (version 2) P. giblindavisi genome
Parapristionchus giblindavisi	New annotation	PARADVISI000016658_1	Sc0000033	6	167882	167965	PARADVISI000016658, PARADVISI000019741	Röseler et al., (2022)	Röseler et al., (2022)	New mes-2 annotation for 2022 (version 2) P. giblindavisi genome
Parapristionchus giblindavisi	New annotation	PARADVISI000016658_1	Sc0000033	7	168007	168051	PARADVISI000016658, PARADVISI000019741	Röseler et al., (2022)	Röseler et al., (2022)	New mes-2 annotation for 2022 (version 2) P. giblindavisi genome
Parapristionchus giblindavisi	New annotation	PARADVISI000016658_1	Sc0000033	8	168116	168173	PARADVISI000016658, PARADVISI000019741	Röseler et al., (2022)	Röseler et al., (2022)	New mes-2 annotation for 2022 (version 2) P. giblindavisi genome
Parapristionchus giblindavisi	New annotation	PARADVISI000016658_1	Sc0000033	9	168999	169025	PARADVISI000016658, PARADVISI000019741	Röseler et al., (2022)	Röseler et al., (2022)	New mes-2 annotation for 2022 (version 2) P. giblindavisi genome
Parapristionchus giblindavisi	New annotation	PARADVISI000016658_1	Sc0000033	10	169072	169144	PARADVISI000016658, PARADVISI000019741	Röseler et al., (2022)	Röseler et al., (2022)	New mes-2 annotation for 2022 (version 2) P. giblindavisi genome
Parapristionchus giblindavisi	New annotation	PARADVISI000016658_1	Sc0000033	11	169198	169285	PARADVISI000016658, PARADVISI000019741	Röseler et al., (2022)	Röseler et al., (2022)	New mes-2 annotation for 2022 (version 2) P. giblindavisi genome
Parapristionchus giblindavisi	New annotation	PARADVISI000016658_1	Sc0000033	12	169378	169474	PARADVISI000016658, PARADVISI000019741	Röseler et al., (2022)	Röseler et al., (2022)	New mes-2 annotation for 2022 (version 2) P. giblindavisi genome
Parapristionchus giblindavisi	New annotation	PARADVISI000016658_1	Sc0000033	13	169521	169624	PARADVISI000016658, PARADVISI000019741	Röseler et al., (2022)	Röseler et al., (2022)	New mes-2 annotation for 2022 (version 2) P. giblindavisi genome
Parapristionchus giblindavisi	New annotation	PARADVISI000016658_1	Sc0000033	14	169728	169749	PARADVISI000016658, PARADVISI000019741	Röseler et al., (2022)	Röseler et al., (2022)	New mes-2 annotation for 2022 (version 2) P. giblindavisi genome
Parapristionchus giblindavisi	New annotation	PARADVISI000016658_1	Sc0000033	15	169984	170051	PARADVISI000016658, PARADVISI000019741	Röseler et al., (2022)	Röseler et al., (2022)	New mes-2 annotation for 2022 (version 2) P. giblindavisi genome
Parapristionchus giblindavisi	New annotation	PARADVISI000016658_1	Sc0000033	16	170131	170170	PARADVISI000016658, PARADVISI000019741	Röseler et al., (2022)	Röseler et al., (2022)	New mes-2 annotation for 2022 (version 2) P. giblindavisi genome
Parapristionchus giblindavisi	New annotation	PARADVISI000016658_1	Sc0000033	17	170249	170454	PARADVISI000016658, PARADVISI000019741	Röseler et al., (2022)	Röseler et al., (2022)	New mes-2 annotation for 2022 (version 2) P. giblindavisi genome
Parapristionchus giblindavisi	New annotation	PARADVISI000016658_1	Sc0000033	18	170505	170546	PARADVISI000016658, PARADVISI000019741	Röseler et al., (2022)	Röseler et al., (2022)	New mes-2 annotation for 2022 (version 2) P. giblindavisi genome
Parapristionchus giblindavisi	New annotation	PARADVISI000016658_1	Sc0000033	19	170609	170686	PARADVISI000016658, PARADVISI000019741	Röseler et al., (2022)	Röseler et al., (2022)	New mes-2 annotation for 2022 (version 2) P. giblindavisi genome
Parapristionchus giblindavisi	New annotation	PARADVISI000016658_1	Sc0000033	20	170772	170867	PARADVISI000016658, PARADVISI000019741	Röseler et al., (2022)	Röseler et al., (2022)	New mes-2 annotation for 2022 (version 2) P. giblindavisi genome
Parapristionchus giblindavisi	New annotation	PARADVISI000016658_1	Sc0000033	21	170928	170992	PARADVISI000016658, PARADVISI000019741	Röseler et al., (2022)	Röseler et al., (2022)	New mes-2 annotation for 2022 (version 2) P. giblindavisi genome
Parapristionchus giblindavisi	New annotation	PARADVISI000016658_1	Sc0000033	22	171036	171111	PARADVISI000016658, PARADVISI000019741	Röseler et al., (2022)	Röseler et al., (2022)	New mes-2 annotation for 2022 (version 2) P. giblindavisi genome
Parapristionchus giblindavisi	New annotation	PARADVISI000016658_1	Sc0000033	23	171189	171265	PARADVISI000016658, PARADVISI000019741	Röseler et al., (2022)	Röseler et al., (2022)	New mes-2 annotation for 2022 (version 2) P. giblindavisi genome
Parapristionchus giblindavisi	New annotation	PARADVISI000016658_1	Sc0000033	24	171468	171547	PARADVISI000016658, PARADVISI000019741	Röseler et al., (2022)	Röseler et al., (2022)	New mes-2 annotation for 2022 (version 2) P. giblindavisi genome
Parapristionchus giblindavisi	New annotation	PARADVISI000016658_1	Sc0000033	25	171596	171676	PARADVISI000016658, PARADVISI000019741	Röseler et al., (2022)	Röseler et al., (2022)	New mes-2 annotation for 2022 (version 2) P. giblindavisi genome
Parapristionchus giblindavisi	New annotation	PARADVISI000016658_1	Sc0000033	26	171913	172037	PARADVISI000016658, PARADVISI000019741	Röseler et al., (2022)	Röseler et al., (2022)	New mes-2 annotation for 2022 (version 2) P. giblindavisi genome
Parapristionchus giblindavisi	New annotation	PARADVISI000016658_1	Sc0000033	27	172097	172183	PARADVISI000016658, PARADVISI000019741	Röseler et al., (2022)	Röseler et al., (2022)	New mes-2 annotation for 2022 (version 2) P. giblindavisi genome
Parapristionchus giblindavisi	New annotation	PARADVISI000016658_1	Sc0000033	28	172233	172302	PARADVISI000016658, PARADVISI000019741	Röseler et al., (2022)	Röseler et al., (2022)	New mes-2 annotation for 2022 (version 2) P. giblindavisi genome
Parapristionchus giblindavisi	New annotation	PARADVISI000016658_1	Sc0000033	29	172375	172466	PARADVISI000016658, PARADVISI000019741	Röseler et al., (2022)	Röseler et al., (2022)	New mes-2 annotation for 2022 (version 2) P. giblindavisi genome
Parapristionchus giblindavisi	New annotation	PARADVISI000016658_1	Sc0000033	30	172535	172594	PARADVISI000016658, PARADVISI000019741	Röseler et al., (2022)	Röseler et al., (2022)	New mes-2 annotation for 2022 (version 2) P. giblindavisi genome
Parapristionchus giblindavisi	New annotation	PARADVISI000016658_1	Sc0000033	31	172648	172724	PARADVISI000016658, PARADVISI000019741	Röseler et al., (2022)	Röseler et al., (2022)	New mes-2 annotation for 2022 (version 2) P. giblindavisi genome
Parapristionchus giblindavisi	New annotation	PARADVISI000016658_1	Sc0000033	32	172780	172945	PARADVISI000016658, PARADVISI000019741	Röseler et al., (2022)	Röseler et al., (2022)	New mes-2 annotation for 2022 (version 2) P. giblindavisi genome
Parapristionchus giblindavisi	New annotation	PARAPRI000016971_1	scaffold_112	1	31123	31269	PARAPRI000016971, PARAPRI000017482	Rödelsperger et al., (2021)	Prabh et al. (2018)	New mes-2 annotation for 2018 (version 1) P. giblindavisi genome
Parapristionchus giblindavisi	New annotation	PARAPRI000016971_1	scaffold_112	2	31319	31351	PARAPRI000016971, PARAPRI000017482	Rödelsperger et al., (2021)	Prabh et al. (2018)	New mes-2 annotation for 2018 (version 1) P. giblindavisi genome
Parapristionchus giblindavisi	New annotation	PARAPRI000016971_1	scaffold_112	3	31798	32070	PARAPRI000016971, PARAPRI000017482	Rödelsperger et al., (2021)	Prabh et al. (2018)	New mes-2 annotation for 2018 (version 1) P. giblindavisi genome
Parapristionchus giblindavisi	New annotation	PARAPRI000016971_1	scaffold_112	4	32282	32299	PARAPRI000016971, PARAPRI000017482	Rödelsperger et al., (2021)	Prabh et al. (2018)	New mes-2 annotation for 2018 (version 1) P. giblindavisi genome
Parapristionchus giblindavisi	New annotation	PARAPRI000016971_1	scaffold_112	5	32363	32380	PARAPRI000016971, PARAPRI000017482	Rödelsperger et al., (2021)	Prabh et al. (2018)	New mes-2 annotation for 2018 (version 1) P. giblindavisi genome
Parapristionchus giblindavisi	New annotation	PARAPRI000016971_1	scaffold_112	6	32421	32504	PARAPRI000016971, PARAPRI000017482	Rödelsperger et al., (2021)	Prabh et al. (2018)	New mes-2 annotation for 2018 (version 1) P. giblindavisi genome
Parapristionchus giblindavisi	New annotation	PARAPRI000016971_1	scaffold_112	7	32546	32590	PARAPRI000016971, PARAPRI000017482	Rödelsperger et al., (2021)	Prabh et al. (2018)	New mes-2 annotation for 2018 (version 1) P. giblindavisi genome
Parapristionchus giblindavisi	New annotation	PARAPRI000016971_1	scaffold_112	8	32655	32712	PARAPRI000016971, PARAPRI000017482	Rödelsperger et al., (2021)	Prabh et al. (2018)	New mes-2 annotation for 2018 (version 1) P. giblindavisi genome
Parapristionchus giblindavisi	New annotation	PARAPRI000016971_1	scaffold_112	9	33538	33564	PARAPRI000016971, PARAPRI000017482	Rödelsperger et al., (2021)	Prabh et al. (2018)	New mes-2 annotation for 2018 (version 1) P. giblindavisi genome
Parapristionchus giblindavisi	New annotation	PARAPRI000016971_1	scaffold_112	10	33611	33683	PARAPRI000016971, PARAPRI000017482	Rödelsperger et al., (2021)	Prabh et al. (2018)	New mes-2 annotation for 2018 (version 1) P. giblindavisi genome
Parapristionchus giblindavisi	New annotation	PARAPRI000016971_1	scaffold_112	11	33737	33824	PARAPRI000016971, PARAPRI000017482	Rödelsperger et al., (2021)	Prabh et al. (2018)	New mes-2 annotation for 2018 (version 1) P. giblindavisi genome
Parapristionchus giblindavisi	New annotation	PARAPRI000016971_1	scaffold_112	12	33917	34013	PARAPRI000016971, PARAPRI000017482	Rödelsperger et al., (2021)	Prabh et al. (2018)	New mes-2 annotation for 2018 (version 1) P. giblindavisi genome
Parapristionchus giblindavisi	New annotation	PARAPRI000016971_1	scaffold_112	13	34060	34163	PARAPRI000016971, PARAPRI000017482	Rödelsperger et al., (2021)	Prabh et al. (2018)	New mes-2 annotation for 2018 (version 1) P. giblindavisi genome
Parapristionchus giblindavisi	New annotation	PARAPRI000016971_1	scaffold_112	14	34267	34288	PARAPRI000016971, PARAPRI000017482	Rödelsperger et al., (2021)	Prabh et al. (2018)	New mes-2 annotation for 2018 (version 1) P. giblindavisi genome
Parapristionchus giblindavisi	New annotation	PARAPRI000016971_1	scaffold_112	15	34523	34590	PARAPRI000016971, PARAPRI000017482	Rödelsperger et al., (2021)	Prabh et al. (2018)	New mes-2 annotation for 2018 (version 1) P. giblindavisi genome
Parapristionchus giblindavisi	New annotation	PARAPRI000016971_1	scaffold_112	16	34670	34709	PARAPRI000016971, PARAPRI000017482	Rödelsperger et al., (2021)	Prabh et al. (2018)	New mes-2 annotation for 2018 (version 1) P. giblindavisi genome
Parapristionchus giblindavisi	New annotation	PARAPRI000016971_1	scaffold_112	17	34788	34993	PARAPRI000016971, PARAPRI000017482	Rödelsperger et al., (2021)	Prabh et al. (2018)	New mes-2 annotation for 2018 (version 1) P. giblindavisi genome
Parapristionchus giblindavisi	New annotation	PARAPRI000016971_1	scaffold_112	18	35044	35085	PARAPRI000016971, PARAPRI000017482	Rödelsperger et al., (2021)	Prabh et al. (2018)	New mes-2 annotation for 2018 (version 1) P. giblindavisi genome
Parapristionchus giblindavisi	New annotation	PARAPRI000016971_1	scaffold_112	19	35148	35225	PARAPRI000016971, PARAPRI000017482	Rödelsperger et al., (2021)	Prabh et al. (2018)	New mes-2 annotation for 2018 (version 1) P. giblindavisi genome
Parapristionchus giblindavisi	New annotation	PARAPRI000016971_1	scaffold_112	20	35311	35406	PARAPRI000016971, PARAPRI000017482	Rödelsperger et al., (2021)	Prabh et al. (2018)	New mes-2 annotation for 2018 (version 1) P. giblindavisi genome
Parapristionchus giblindavisi	New annotation	PARAPRI000016971_1	scaffold_112	21	35467	35531	PARAPRI000016971, PARAPRI000017482	Rödelsperger et al., (2021)	Prabh et al. (2018)	New mes-2 annotation for 2018 (version 1) P. giblindavisi genome
Parapristionchus giblindavisi	New annotation	PARAPRI000016971_1	scaffold_112	22	35575	35650	PARAPRI000016971, PARAPRI000017482	Rödelsperger et al., (2021)	Prabh et al. (2018)	New mes-2 annotation for 2018 (version 1) P. giblindavisi genome
Parapristionchus giblindavisi	New annotation	PARAPRI000016971_1	scaffold_112	23	35728	35804	PARAPRI000016971, PARAPRI000017482	Rödelsperger et al., (2021)	Prabh et al. (2018)	New mes-2 annotation for 2018 (version 1) P. giblindavisi genome
Parapristionchus giblindavisi	New annotation	PARAPRI000016971_1	scaffold_112	24	36007	36086	PARAPRI000016971, PARAPRI000017482	Rödelsperger et al., (2021)	Prabh et al. (2018)	New mes-2 annotation for 2018 (version 1) P. giblindavisi genome
Parapristionchus giblindavisi	New annotation	PARAPRI000016971_1	scaffold_112	25	36135	36215	PARAPRI000016971, PARAPRI000017482	Rödelsperger et al., (2021)	Prabh et al. (2018)	New mes-2 annotation for 2018 (version 1) P. giblindavisi genome
Parapristionchus giblindavisi	New annotation	PARAPRI000016971_1	scaffold_112	26	36452	36576	PARAPRI000016971, PARAPRI000017482	Rödelsperger et al., (2021)	Prabh et al. (2018)	New mes-2 annotation for 2018 (version 1) P. giblindavisi genome
Parapristionchus giblindavisi	New annotation	PARAPRI000016971_1	scaffold_112	27	36636	36722	PARAPRI000016971, PARAPRI000017482	Rödelsperger et al., (2021)	Prabh et al. (2018)	New mes-2 annotation for 2018 (version 1) P. giblindavisi genome
Parapristionchus giblindavisi	New annotation	PARAPRI000016971_1	scaffold_112	28	36772	36841	PARAPRI000016971, PARAPRI000017482	Rödelsperger et al., (2021)	Prabh et al. (2018)	New mes-2 annotation for 2018 (version 1) P. giblindavisi genome
Parapristionchus giblindavisi	New annotation	PARAPRI000016971_1	scaffold_112	29	36914	37005	PARAPRI000016971, PARAPRI000017482	Rödelsperger et al., (2021)	Prabh et al. (2018)	New mes-2 annotation for 2018 (version 1) P. giblindavisi genome
Parapristionchus giblindavisi	New annotation	PARAPRI000016971_1	scaffold_112	30	37074	37133	PARAPRI000016971, PARAPRI000017482	Rödelsperger et al., (2021)	Prabh et al. (2018)	New mes-2 annotation for 2018 (version 1) P. giblindavisi genome
Parapristionchus giblindavisi	New annotation	PARAPRI000016971_1	scaffold_112	31	37187	37263	PARAPRI000016971, PARAPRI000017482	Rödelsperger et al., (2021)	Prabh et al. (2018)	New mes-2 annotation for 2018 (version 1) P. giblindavisi genome
Parapristionchus giblindavisi	New annotation	PARAPRI000016971_1	scaffold_112	32	37319	37484	PARAPRI000016971, PARAPRI000017482	Rödelsperger et al., (2021)	Prabh et al. (2018)	New mes-2 annotation for 2018 (version 1) P. giblindavisi genome

## Sheet: File description
File S5: List of Reannotated genes
New gene positions for any manually re-annotated genes (start, stop, and exon positions)
