# Supplementary material for: Characterization of the Pristionchus pacificus “epigenetic toolkit” reveals the evolutionary loss of the histone methyltransferase complex PRC2
Source: Genetics. 2024 Mar 21;227(1):iyae041. doi: 10.1093/genetics/iyae041 (PMC11075575; doi:10.1093/genetics/iyae041)
Supplement: iyae041_Supplementary_Data [file iyae041_supplementary_data.zip › File_S6_GENETICS-2024-306912.xlsx]

## Sheet: Epigenetic genes
File S6: Predicted P. pacificus epigenetic proteins
Orthogroup/Interproscan	Gene name	Family	Subfamily	Epi-specific Pfam domains	All Pfam domains
Interproscan	ppa_stranded_DN18837_c0_g1_i1	DNA methylation	ALKB	PF13532	PF13532
Interproscan	ppa_stranded_DN24831_c0_g2_i1	DNA methylation	ALKB	PF13532	PF13532,PF08241,PF00076
Interproscan	UMM-S10-23.12-mRNA-1_frag	DNA methylation	ALKB	PF13532	PF13532
Interproscan	ppa_stranded_DN30098_c1_g1_i3	DNA methylation	ALKB	PF13532	PF13532
OG0006106	PPA02542	DNA methylation	ALKB (NMAD-1)	PF13532	PF13532
OG0004868	ppa_stranded_DN28322_c0_g3_i1	DNA methylation	DAMT-1	PF05063	PF05063
OG0005779	PPA38650	DNA methylation	DNMT	PF00145	PF00145
OG0003325	ppa_stranded_DN25124_c0_g2_i1	HAT	-	-	PF13878, PF13880
OG0001416	ppa_stranded_DN29787_c1_g1_i2	HAT	-	-	PF12157, PF15288, PF00439
OG0000710	Contig11-snapTAU.521	HAT	CBP/P300	PF02135, PF06001, PF08214	PF02135, PF06001, PF08214, PF02172, PF00439, PF00569
OG0000710	PPA40038	HAT	CBP/P300	PF02135, PF06001, PF08214	PF02135, PF06001, PF08214, PF02172, PF00439, PF00570
Interproscan	PPA15217	HAT	CBP/P300	PF02135	PF02135
Interproscan	PPA20070	HAT	CBP/P300	PF02135	PF02135
Interproscan	PPA15101	HAT	CBP/P300	PF02135	PF02135
Interproscan	PPA15216	HAT	CBP/P300	PF02135	PF02135
Interproscan	PPA12209	HAT	CBP/P300	PF02135	PF02135
Interproscan	PPA12206	HAT	CBP/P300	PF02135	PF02135
Interproscan	PPA29732	HAT	CBP/P300	PF02135	PF02135
Interproscan	ppa_stranded_DN31373_c1_g1_i1	HAT	CBP/P300	PF02135	PF02135
Interproscan	PPA12207	HAT	CBP/P300	PF02135	PF02135
Interproscan	PPA02781	HAT	CBP/P300	PF02135	PF02135
OG0004399	ppa_stranded_DN13768_c0_g2_i1	HAT	GNAT	PF10394	PF10394
OG0003114	ppa_stranded_DN27027_c0_g1_i1	HAT	GNAT	PF06466	PF06466,PF00439, PF00583
OG0004373	ppa_stranded_DN31509_c0_g3_i1	HAT	GNAT	-	PF00583, PF16199, PF04055
OG0007786	PPA25554	HAT	GNAT	-	PF14542
OG0002503	PPA04433	HAT	GNAT	PF13673	PF13673	Note: This protein is an ortholog of C. elegans jmjd-5, however it is predicted to contain an acetyltransferase domain
OG0002503	ppa_stranded_DN19301_c0_g1_i1	HAT	GNAT	PF13673	PF13621, PF13673	Note: This protein is an ortholog of C. elegans jmjd-5, however it is predicted to contain an acetyltransferase domain
OG0001693	ppa_stranded_DN16451_c0_g1_i2	HAT	GNAT	-	PF00583
OG0001261	PPA04417	HAT	GNAT	-	PF00583
OG0001261	PPA05542	HAT	GNAT	-	PF00583
OG0001261	PPA29290	HAT	GNAT	-	PF00583
OG0001261	ppa_stranded_DN23261_c0_g1_i1	HAT	GNAT	-	PF00583
OG0001261	ppa_stranded_DN26404_c0_g1_i1	HAT	GNAT	-	PF00583
OG0002107	PPA22455	HAT	GNAT	-	PF14497, PF00583
OG0003105	PPA34398	HAT	GNAT	-	PF00583
OG0003105	ppa_stranded_DN20546_c0_g2_i1	HAT	GNAT	-	PF00583
OG0000324	PPA17126	HAT	MYST	PF01853	PF01853, PF11717, PF17772
OG0000324	PPA37093	HAT	MYST	PF01853	PF17772, PF11717, PF01853
OG0000324	ppa_stranded_DN30216_c0_g1_i2	HAT	MYST	PF01853	PF17772, PF01853
OG0000324	ppa_stranded_DN30317_c2_g1_i3	HAT	MYST	PF01853	PF17772, PF01854
Interproscan	ppa_stranded_DN19734_c1_g1_i1	HAT	MYST	PF01853	PF01853
Interproscan	ppa_stranded_DN19734_c0_g1_i1	HAT	MYST	PF01853	PF17772, PF01853
Interproscan	ppa_stranded_DN29610_c0_g2_i1	HAT	MYST	PF01853	PF17772, PF01853
OG0000608	PPA17629	HDAC	Class I	PF00850	PF00850
OG0000608	isopolya.1742.2	HDAC	Class I	PF00850	PF00850
OG0000608	ppa_stranded_DN28176_c1_g1_i1	HDAC	Class I	PF00850	PF00850
OG0000608	ppa_stranded_DN28546_c0_g1_i2	HDAC	Class I	PF00850	PF00850
OG0000267	PPA00049	HDAC	Class II	PF00850	PF00850
OG0000267	PPA35591	HDAC	Class II	PF00850	PF00850
OG0000267	ppa_stranded_DN30152_c3_g3_i1	HDAC	Class II	PF00850	PF00850
OG0012759	PPA35416	HDAC	Class II	PF00850	PF00850
OG0004855	PPA17520	HDAC	Class III	-	PF02146
OG0004825	PPA06876	HDAC	Class III	-	PF02146
OG0008183	PPA34358	HDAC	Class III	-	PF02146
OG0000671	PPA18927	HDAC	Class III	-	PF02146
OG0000671	PPA35522	HDAC	Class III	-	PF02146
OG0002379	PPA03988	HDAC	Class IV	PF00850	PF00850
OG0000422	ppa_stranded_DN20116_c0_g1_i1	HDMT	JmJ	PF02373, PF02928, PF02375	PF02373, PF01388, PF02928, PF02375, PF00628
OG0000376	PPA04712	HDMT	JmJ	PF02373	PF02373
OG0000376	PPA07705	HDMT	JmJ	PF02373	PF02373, PF04265, PF04263
OG0000376	PPA10459	HDMT	JmJ	PF02373	PF02373, PF07719
OG0000376	PPA39077	HDMT	JmJ	PF02373	PF02373
OG0000376	PPA39705	HDMT	JmJ	PF02373	PF02373
OG0000336	PPA01184	HDMT	JmJ	-	PF17811
OG0000336	PPA15908	HDMT	JmJ	PF02373	PF02373, PF17811
OG0000336	PPA19576	HDMT	JmJ	none	none
OG0000336	PPA25586	HDMT	JmJ	none	none
OG0000336	ppa_stranded_DN29742_c2_g2_i17	HDMT	JmJ	PF02373	PF02373
OG0000336	ppa_stranded_DN31380_c0_g4_i1	HDMT	JmJ	PF02373	PF02373
OG0000336	ppa_stranded_DN31380_c0_g4_i8	HDMT	JmJ	PF02373	PF02373
Interproscan	PPA08336	HDMT	JmJ	PF02373	PF02373
Interproscan	PPA33882	HDMT	JmJ	none	none
OG0000620	PPA01940	HDMT	JmJ	PF02373	PF02373
OG0003707	PPA42591	HDMT	JmJ	PF02373	PF02373
Interproscan	ppa_stranded_DN29473_c0_g3_i4	HDMT	JmJ	PF02373	PF02373, PF00104, PF00105
Interproscan	PPA38482	HDMT	JmJ	PF02373	PF02373, PF05064, PF13634
OG0003873	PPA05105	HDMT	JmJ	-	PF08007
OG0000308	ppa_stranded_DN16305_c0_g1_i1	HDMT	LSD	-	PF01593, PF04433
OG0000308	ppa_stranded_DN18385_c0_g1_i1	HDMT	LSD	-	PF01593, PF04433
OG0000323	PPA01624	Histones	H1	PF00538	PF00538
OG0000323	PPA13937	Histones	H1	PF00538	PF00538
OG0000323	PPA40159	Histones	H1	PF00538	PF00538
OG0000323	PPA40511	Histones	H1	PF00538	PF00538
OG0000323	PPA09758	Histones	H1	PF00538	PF00538
OG0000209	PPA26360	Histones	H2A	PF00125	PF00125,PF16211
OG0000209	PPA31802	Histones	H2A	PF00125	PF00125,PF16212
OG0000209	PPA34170	Histones	H2A	PF00125	PF00125,PF16213
OG0000209	PPA34186	Histones	H2A	PF00125	PF00125,PF16214
OG0000209	PPA34244	Histones	H2A	PF00125	PF00125,PF16215
OG0000209	PPA34246	Histones	H2A	PF00125	PF00125,PF16216
OG0000209	PPA36756	Histones	H2A	PF00125	PF00125,PF16216
Interproscan	ppa_stranded_DN18247_c0_g2_i1	Histones	H2A	PF00125	PF00125
Reannotated	PPA06990_4	Histones	H2A	-	-
Reannotated	PPA06989_3	Histones	H2A	-	-
Reannotated	PPA06989_7	Histones	H2A	-	-
Reannotated	PPA06989_11	Histones	H2A	-	-
Reannotated	PPA40957_2	Histones	H2A	-	-
Reannotated	PPA26361_3	Histones	H2B	-	-
OG0000255	PPA33958	Histones	H2B	PF00125	PF00125
OG0000255	PPA34187	Histones	H2B	PF00125	PF00125
OG0000255	PPA34245	Histones	H2B	PF00125	PF00125
OG0000255	PPA34247	Histones	H2B	PF00125	PF00125
OG0000255	PPA34402	Histones	H2B	PF00125	PF00125
OG0000255	ppa_stranded_DN28221_c0_g1_i1	Histones	H2B	PF00125	PF00125
Reannotated	PPA06990_3	Histones	H2B	-	-
Reannotated	PPA06989_2	Histones	H2B	-	-
Reannotated	PPA06989_6	Histones	H2B	-	-
Reannotated	PPA06989_10	Histones	H2B	-	-
Reannotated	PPA40957_1	Histones	H2B	-	-
OG0000337	Iso_D.1571.4	Histones	H3	PF00125	PF00125
OG0000337	PPA07518	Histones	H3	PF00125	PF00125
OG0000337	PPA33744	Histones	H3	PF00125	PF00125
OG0000337	PPA37347	Histones	H3	PF00125	PF00125
Interproscan	PPA26768	Histones	H3	PF00125	PF00125
Reannotated	PPA26361_2	Histones	H3	-	-
Reannotated	PPA40958_2	Histones	H3	-	-
Reannotated	PPA41351_2	Histones	H3	-	-
Reannotated	PPA41352_2	Histones	H3	-	-
Reannotated	PPA06990_2	Histones	H3	-	-
Reannotated	PPA06990_6	Histones	H3	-	-
Reannotated	PPA06989_5	Histones	H3	-	-
Reannotated	PPA06989_9	Histones	H3	-	-
Interproscan	PPA18723	Histones	H3	PF00125	PF00125
Interproscan	ppa_stranded_DN32651_c0_g1_i1	Histones	H3	PF00125	PF00125
Interproscan	ppa_stranded_DN4090_c0_g2_i1	Histones	H3	PF00125	PF00125
Reannotated	PPA40957_4	Histones	H3	-	-
OG0000337	PPA05646	Histones	H3	PF00125	PF00125
Reannotated	PPA26361_1	Histones	H4	-	-
OG0001753	PPA34185	Histones	H4	-	PF15511
OG0001753	PPA36976	Histones	H4	-	PF15511
Reannotated	PPA40958_1	Histones	H4	-	-
Reannotated	PPA41351_1	Histones	H4	-	-
Reannotated	PPA41352_1	Histones	H4	-	-
Reannotated	PPA06990_1	Histones	H4	-	-
Reannotated	PPA06990_5	Histones	H4	-	-
Reannotated	PPA06989_1	Histones	H4	-	-
Reannotated	PPA06989_4	Histones	H4	-	-
Reannotated	PPA06989_8	Histones	H4	-	-
Interproscan	PPA28637	Histones	H3	PF00125	PF00125
Reannotated	PPA40957_3	Histones	H4	-	-
OG0002696	isototal.703.1	HMT	-	-	PF01269
OG0001955	PPA03461	HMT	DOT1	PF08123	PF08123
OG0001955	PPA05175	HMT	DOT1	PF08123	PF08123
OG0001955	PPA21945	HMT	DOT1	PF08123	PF08123
OG0001955	ppa_stranded_DN25525_c0_g1_i2	HMT	DOT1	PF08123	PF08123
Interproscan	PPA39614	HMT	DOT1	PF08123	PF08123
Interproscan	PPA18885	HMT	DOT1	PF08123	PF08123
OG0001961	ppa_stranded_DN8606_c0_g1_i1	HMT	PRMT	PF05185	PF05185, PF17285, PF17286
OG0000237	Contig232-snapTAU.1	HMT	PRMT	-	PF06325
OG0000237	PPA00689	HMT	PRMT	-	PF06325
OG0000237	PPA35131	HMT	PRMT	-	none
OG0000237	PPA37361	HMT	PRMT	-	none
OG0000237	PPA40548	HMT	PRMT	-	none
OG0000237	PPA42284	HMT	PRMT	-	PF06325
OG0000237	PPA43471	HMT	PRMT	-	none
OG0000237	ppa_stranded_DN31419_c0_g5_i2	HMT	PRMT	-	PF06325
OG0000237	PPA34076	HMT	PRMT	-
OG0000237	PPA42322	HMT	PRMT	-
OG0001123	ppa_stranded_DN25326_c0_g1_i2	HMT	PRMT	-	PF06325
OG0000586	PPA00927	HMT	SET	PF00856	PF00856, PF00076
Interproscan	PPA01230	HMT	SET	PF00856	PF00856
OG0000484	PPA41803	HMT	SET	-
OG0000484	PPA23400	HMT	SET	PF00856, PF05033	PF00856, PF05033
OG0000484	ppa_stranded_DN22002_c0_g2_i1	HMT	SET	PF00856	PF00856
OG0000484	ppa_stranded_DN25446_c0_g1_i4	HMT	SET	PF00856, PF05033	PF00856, PF05033
Interproscan	ppa_stranded_DN29801_c1_g1_i1	HMT	SET	PF00856	PF00856
Interproscan	ppa_stranded_DN28698_c0_g2_i1	HMT	SET	PF00856	PF00856, PF05965, PF05964, PF09011, PF00628
OG0002089	ppa_stranded_DN31410_c4_g4_i1	HMT	SET	PF00856, PF05033	PF00856, PF05033, PF01429
OG0002089	PPA43093	HMT	SET	PF05033	PF05033
OG0002451	PPA04336	HMT	SET	PF00856	PF00856
OG0004421	PPA02950	HMT	SET	PF00856	PF00856
OG0009038	PPA11725	HMT	SET	PF00856	PF00856
OG0009038	PPA27330	HMT	SET	PF00856	PF00856
Interproscan	PPA39646	HMT	SET	PF00856	PF00856, PF17907
OG0006528	ppa_stranded_DN30240_c0_g14_i5	HMT	SET	PF00856	PF00856
OG0004635	PPA37266	HMT	SET	PF00856	PF00856
Interproscan	PPA05095	HMT	SET	PF00856	PF00856
Interproscan	PPA04622	HMT	SET	PF00856	PF00856
Interproscan	PPA00820	HMT	SET	PF00856, PF05033	PF00856, PF05033
Interproscan	PPA27941	HMT	SET	PF00856	PF00856
OG0009822	Contig47-snapTAU.201	HMT	SET	PF00856	PF00856
OG0009822	ppa_stranded_DN29031_c0_g1_i1	HMT	SET	PF00856	PF00856
OG0009822	PPA40945	HMT	SET	PF00856	PF00856
OG0009822	Iso_D.594.1	HMT	SET	PF00856, PF05033	PF00856, PF05033
Interproscan	ppa_stranded_DN30658_c0_g1_i1	HMT	SET	PF00856	PF00856
Interproscan	PPA28155	HMT	SET	PF00856	PF00856
Interproscan	PPA07318	HMT	SET	PF00856	PF00856
Interproscan	Iso_D.8072.6	HMT	SET	PF00856	PF00856
Interproscan	ppa_stranded_DN27277_c0_g1_i1	HMT	SET	PF00856	PF00856
Interproscan	PPA06374	HMT	SET	PF00856	PF00856
Interproscan	Iso_D.13404.1	HMT	SET	PF00856	PF00856
Interproscan	PPA08759	HMT	SET	PF00856	PF00856, PF00250
Interproscan	PPA06844	HMT	SET	PF00856	PF00856
Interproscan	PPA09919	HMT	SET	PF00856	PF00856
Interproscan	Iso_D.14533.1	HMT	SET	PF00856	PF00856
Interproscan	PPA10329	HMT	SET	PF00856	PF00856
Interproscan	ppa_stranded_DN30139_c2_g1_i3	HMT	SET	PF05033	PF05033
OG0000588	PPA18466	HMT	SET	-	PF01753
OG0000588	PPA18468	HMT	SET	-	PF01753
OG0000588	isopolya.8103.2	HMT	SET	-	PF01753
OG0000588	ppa_stranded_DN28741_c0_g1_i1	HMT	SET	-	PF01753
OG0003968	ppa_stranded_DN31241_c1_g7_i1	HMT	SET	-	PF01426
OG0002459	PPA19833	HMT	SET	-
OG0004271	PPA04978	HMT	SET	-	PF00096
OG0000703	PPA29748	Kinase	-	-	PF00069
OG0000166	PPA08108	Kinase	-	-	PF00069, PF00433
OG0000865	ppa_stranded_DN21755_c0_g1_i1	Kinase	-	-	PF00069, PF00433
OG0001338	PPA38553	Kinase	-	-	PF16579, PF00069
OG0001338	ppa_stranded_DN30489_c3_g1_i2	Kinase	-	-	PF16579, PF00069
OG0001344	PPA21807	Kinase	-	-	PF00069
OG0001107	PPA26374	Kinase	-	-	PF00069, PF00786
OG0000072	PPA17205	Kinase	-	-	PF00069
OG0000072	ppa_stranded_DN23218_c1_g1_i1	Kinase	-	-	PF00069
OG0003119	PPA38249	Kinase	-	-	PF00069
OG0002303	PPA09125	Kinase	-	-	PF12330
OG0002303	ppa_stranded_DN26018_c0_g1_i1	Kinase	-	-	PF12330
OG0000430	ppa_stranded_DN20247_c0_g2_i1	Kinase	-	-	PF00069
OG0000732	PPA21692	Kinase	-	-	PF00069
OG0000732	PPA40079	Kinase	-	-	PF00069
OG0000732	ppa_stranded_DN4240_c0_g1_i1	Kinase	-	-	PF00069
OG0000732	ppa_stranded_DN29139_c3_g1_i7	Kinase		-	PF00069
OG0002603	Contig142-snap.16	Misc.	-	-	PF13844, PF13424, PF13181, PF13414, PF00515
OG0002603	isopolya.4291.3	Misc.	-	-	PF13414, PF13181, PF13424, PF13844, PF00515
OG0002792	ppa_stranded_DN20421_c0_g1_i2	Misc.	-	-	PF03828
OG0003328	PPA43219	Phosphatase	-	-	PF00481
OG0000057	PPA03909	Phosphatase	-	-	PF00149
OG0000057	PPA40042	Phosphatase	-	-	PF00149, PF16891
OG0000330	PPA00968	Phosphatase	-	-	PF00149
OG0000330	PPA37471	Phosphatase	-	-	PF00149
OG0000413	Iso_D.14142.3	RNAi	Argonaute	PF08699, PF02171	PF08699, PF02171, PF16488, PF16486, PF02170
OG0000413	PPA00212	RNAi	Argonaute	PF08699, PF02171	PF08699, PF02171, PF16488, PF16486, PF02170, PF16487
OG0005901	PPA00739	RNAi	Argonaute	PF02171	PF02171
OG0005901	PPA36770	RNAi	Argonaute	PF02171	PF02171
OG0005901	PPA37777	RNAi	Argonaute	PF02171	PF02171
OG0000956	Contig141-snapTAU.32	RNAi	Argonaute	PF02171	PF02171, PF02170
OG0005264	PPA09273	RNAi	Argonaute	PF02171	PF02171, PF02170
OG0011197	Iso_D.14050.1	RNAi	Argonaute	PF02171	PF02171, PF02170
OG0011197	isototal.2131.1	RNAi	Argonaute	PF02171	PF02171, PF02170
OG0006962	PPA23629	RNAi	Argonaute	PF02171	PF02171
OG0006962	PPA27784	RNAi	Argonaute	PF02171	PF02171
OG0006962	PPA35719	RNAi	Argonaute	PF02171	PF02171
OG0006962	PPA46240	RNAi	Argonaute	none	none
OG0006962	ppa_stranded_DN27255_c0_g1_i2	RNAi	Argonaute	PF02171	PF02171
Interproscan	PPA18975	RNAi	Argonaute	PF02171	PF02171
Interproscan	Contig54-snapTAU.45	RNAi	Argonaute	PF02171	PF02171
Interproscan	PPA31611	RNAi	Argonaute	PF02171	PF02171, PF02170
Interproscan	PPA11660	RNAi	Argonaute	PF02171	PF02171
Interproscan	PPA38238	RNAi	Argonaute	PF02171	PF02171, PF02170
Interproscan	ppa_stranded_DN19303_c0_g2_i1	RNAi	Argonaute	PF02171	PF02171
Interproscan	PPA39176	RNAi	Argonaute	PF02171	PF02170, PF02171
Interproscan	PPA07001	RNAi	Argonaute	PF02171	PF02171
Interproscan	PPA37095	RNAi	Argonaute	PF02171	PF02171, PF02170
OG0000263	PPA00532	RNAi	DEAD box helicase	-	PF00270
OG0000263	PPA14219	RNAi	DEAD box helicase	-	PF00270, PF00271
OG0000263	PPA34522	RNAi	DEAD box helicase	-	PF00270, PF00271
OG0000263	ppa_stranded_DN26958_c0_g1_i1	RNAi	DEAD box helicase	-	PF00270, PF00271
OG0000875	PPA06890	RNAi	Dicer	-	PF00636, PF02170, PF00271, PF03368, PF04851
OG0001485	PPA17016	RNAi	Dicer related helicase	-	PF00270, PF11648, PF00271
OG0001485	ppa_stranded_DN24710_c0_g1_i2	RNAi	Dicer related helicase	-	PF00270, PF11648, PF00271
OG0001485	ppa_stranded_DN27663_c0_g1_i7	RNAi	Dicer related helicase	-	PF00270, PF11648, PF00271
OG0004788	ppa_stranded_DN27038_c0_g1_i2	RNAi	Drosha	-	PF14622, PF00035, PF00636
OG0003576	PPA05475	RNAi	Microprocessor complex	-	PF00035
OG0003576	PPA26742	RNAi	Microprocessor complex	none	none
OG0001353	PPA08559	RNAi	RdRP	PF05183	PF05183
OG0001353	PPA33625	RNAi	RdRP	PF05183	PF05183
OG0001353	PPA35692	RNAi	RdRP	PF05183	PF05183
OG0001353	PPA45448	RNAi	RdRP	PF05183	PF05183
OG0001353	ppa_stranded_DN31345_c1_g1_i9	RNAi	RdRP	PF05183	PF05183
OG0001896	ppa_stranded_DN29709_c1_g3_i1	Ubiquitin	HUT	-	PF00179
OG0000866	PPA18812	Ubiquitin	HDU	-	PF00917, PF14533, PF00443, PF12436
OG0000316	ppa_stranded_DN28256_c0_g2_i3	Ubiquitin	HDU	-	PF02148, PF00443
OG0000316	ppa_stranded_DN28601_c1_g1_i1	Ubiquitin	HDU	-	PF02148, PF00443
OG0002573	PPA17634	Ubiquitin	HDU	-	PF00443
OG0000030	ppa_stranded_DN30411_c1_g3_i2	Ubiquitin	HUT	-	PF00632
OG0000643	ppa_stranded_DN19131_c0_g1_i1	Ubiquitin	HUT	-	PF00097
OG0001368	ppa_stranded_DN20415_c0_g2_i1	Ubiquitin	HDU	-	PF18031, PF01088
OG0002218	isopolya.5873.2	Ubiquitin	HUT	-	PF00179
OG0002060	PPA25890	Ubiquitin	HUT	-	PF13923
OG0002060	ppa_stranded_DN29901_c0_g3_i1	Ubiquitin	HUT	-	PF13923
OG0001426	PPA17989	Ubiquitin	HUT	-	PF00097
OG0002705	ppa_stranded_DN25034_c0_g2_i3	Ubiquitin	HUT	-	PF18102, PF13639
OG0002714	PPA17204	Ubiquitin	HUT	-	PF00637
OG0000316	ppa_stranded_DN28785_c0_g1_i4	Ubiquitin	HDU	-	PF00443, PF00581
OG0000471	PPA26553	Chromatin remodelers	SWI/SNF	-	PF00176, PF00271, PF14619
OG0000471	PPA38666	Chromatin remodelers	SWI/SNF	-	PF00176, PF00271, PF00439, PF07529, PF07533, PF08880, PF14619
OG0000906	Iso_D.8191.2	Chromatin remodelers	ISWI	-	PF00271, PF09110, PF09111
OG0000906	ppa_stranded_DN31289_c0_g4_i5	Chromatin remodelers	ISWI	-	PF00176, PF00271, PF00505
OG0000932	ppa_stranded_DN30541_c3_g6_i1	Chromatin remodelers	INO80	-	PF00176, PF00271, PF07529
OG0002895	ppa_stranded_DN29220_c1_g1_i5	Chromatin remodelers	CHD	-	PF00176, PF00271, PF00385, PF18375
OG0000295	Iso_D.6178.1	Chromatin remodelers	CHD	-	PF00176, PF00271, PF00385, PF00628, PF06461, PF06465, PF08073, PF08074
OG0001062	PPA00271	Chromatin remodelers	CHD	-	PF00176, PF00271, PF00385, PF07533

## Sheet: File description
File S6: Predicted P. pacificus epigenetic proteins
Putative epigenetic genes in P. pacificus, as predicted by the bioinformatic pipeline (figure 1)
Abbreviations:
DNMT	DNA methyltransferase
HAT	Histone acetyltransferase
GNAT	Gcn5-related N-Acetyltransferase
HDAC	Histone deacetylase
HMT	Histone methyltransferase
PRMT	Protein arginine methyltransferase
HDMT	histone demethyltransferase
LSD	lysine specific demethylase
JMJ	jumonji histone demethylase
HK	histone kinase
HP	histone phosphatase
HUT	histone ubiquitin transferase
HDU	histone deubiquitinase
RdRP	rna dependent rna polymerase
SWI/SNF	SWItch/Sucrose Non-Fermentable
ISWI	Imitation SWItch
CHD	chromodomain helicase DNA-binding
