# Supplementary material for: Characterization of the Pristionchus pacificus “epigenetic toolkit” reveals the evolutionary loss of the histone methyltransferase complex PRC2
Source: Genetics. 2024 Mar 21;227(1):iyae041. doi: 10.1093/genetics/iyae041 (PMC11075575; doi:10.1093/genetics/iyae041)
Supplement: iyae041_Supplementary_Data [file iyae041_supplementary_data.zip › File_S7_GENETICS-2024-306912.xls]

## Sheet: Interproscan results
File S7: InterProScan predictions for C. elegans proteins
Gene name	Pfam	Description	E value	Date accessed
tr|Q19086|Q19086_CAEEL	PF00326	Prolyl oligopeptidase family	7.7e-44	27-10-2022
tr|Q9TXX9|Q9TXX9_CAEEL	PF03385	STELLO glycosyltransferases	1.9e-214	27-10-2022
tr|Q965J8|Q965J8_CAEEL	PF02206	Domain of unknown function	3.7e-17	27-10-2022
tr|Q18077|Q18077_CAEEL	PF00858	Amiloride-sensitive sodium channel	1.3e-57	27-10-2022
tr|A0A3B1DR76|A0A3B1DR76_CAEEL	PF01145	SPFH domain / Band 7 family	1.4e-30	27-10-2022
tr|H2KYM4|H2KYM4_CAEEL	PF07679	Immunoglobulin I-set domain	1.5e-08	27-10-2022
tr|H2KYM4|H2KYM4_CAEEL	PF00621	RhoGEF domain	4.1e-38	27-10-2022
tr|F5GUI0|F5GUI0_CAEEL	PF01852	START domain	7.1e-48	27-10-2022
tr|Q2EEP3|Q2EEP3_CAEEL	PF06807	Pre-mRNA cleavage complex II protein Clp1	1.2e-17	27-10-2022
tr|Q93643|Q93643_CAEEL	PF02485	Core-2/I-Branching enzyme	3.3e-35	27-10-2022
tr|A6ZJ73|A6ZJ73_CAEEL	PF14808	TMEM164 family	1e-91	27-10-2022
tr|G5EG25|G5EG25_CAEEL	PF03268	Caenorhabditis protein of unknown function, DUF267	9.5e-137	27-10-2022
tr|H2L2C2|H2L2C2_CAEEL	PF02145	Rap/ran-GAP	8.2e-65	27-10-2022
tr|A0A3P6PCU5|A0A3P6PCU5_CAEEL	PF04155	Ground-like domain	3.4e-16	27-10-2022
sp|O17956|SRD28_CAEEL	PF10317	Serpentine type 7TM GPCR chemoreceptor Srd	7.6e-56	27-10-2022
tr|O16929|O16929_CAEEL	PF12295	Symplekin tight junction protein C terminal	4.9e-36	27-10-2022
tr|O16929|O16929_CAEEL	PF11935	Symplekin/PTA1 N-terminal	2.8e-51	27-10-2022
tr|O16566|O16566_CAEEL	PF00651	BTB/POZ domain	2.5e-24	27-10-2022
tr|O16566|O16566_CAEEL	PF00917	MATH domain	1.5e-08	27-10-2022
tr|A0A0K3ASG4|A0A0K3ASG4_CAEEL	PF00652	Ricin-type beta-trefoil lectin domain	7e-22	27-10-2022
tr|A0A0K3ASG4|A0A0K3ASG4_CAEEL	PF00535	Glycosyl transferase family 2	2.7e-33	27-10-2022
tr|H2L2E9|H2L2E9_CAEEL	PF00084	Sushi repeat (SCR repeat)	8.6e-06	27-10-2022
tr|H2L2E9|H2L2E9_CAEEL	PF00084	Sushi repeat (SCR repeat)	0.0002	27-10-2022
tr|H2L2E9|H2L2E9_CAEEL	PF00084	Sushi repeat (SCR repeat)	0.0021	27-10-2022
tr|H2L2E9|H2L2E9_CAEEL	PF00084	Sushi repeat (SCR repeat)	0.00037	27-10-2022
tr|H2L2E9|H2L2E9_CAEEL	PF00084	Sushi repeat (SCR repeat)	0.004	27-10-2022
tr|H2L2E9|H2L2E9_CAEEL	PF00084	Sushi repeat (SCR repeat)	3.7e-05	27-10-2022
tr|H2L2E9|H2L2E9_CAEEL	PF00084	Sushi repeat (SCR repeat)	0.00014	27-10-2022
tr|H2L2E9|H2L2E9_CAEEL	PF00084	Sushi repeat (SCR repeat)	0.0025	27-10-2022
tr|H2L2E9|H2L2E9_CAEEL	PF00084	Sushi repeat (SCR repeat)	9.1e-07	27-10-2022
tr|Q9N426|Q9N426_CAEEL	PF00857	Isochorismatase family	1.6e-21	27-10-2022
tr|Q19528|Q19528_CAEEL	PF01391	Collagen triple helix repeat (20 copies)	1.3e-06	27-10-2022
tr|Q19528|Q19528_CAEEL	PF01484	Nematode cuticle collagen N-terminal domain	8.7e-15	27-10-2022
sp|Q09344|SRABE_CAEEL	PF10292	Serpentine type 7TM GPCR receptor class ab chemoreceptor	1.1e-30	27-10-2022
tr|J7SA53|J7SA53_CAEEL	PF16686	ssDNA-binding domain of telomere protection protein	8.1e-27	27-10-2022
sp|P49181|RL36_CAEEL	PF01158	Ribosomal protein L36e	5.6e-41	27-10-2022
sp|Q9U1R1|CEH51_CAEEL	PF00046	Homeodomain	2.7e-16	27-10-2022
tr|O44696|O44696_CAEEL	PF10316	Serpentine type 7TM GPCR chemoreceptor Srbc	7.7e-81	27-10-2022
tr|H2KMJ3|H2KMJ3_CAEEL	PF14443	DBC1	1e-31	27-10-2022
tr|H2KMJ3|H2KMJ3_CAEEL	PF19257	BURAN domain	3.3e-14	27-10-2022
tr|H2KMJ3|H2KMJ3_CAEEL	PF14444	S1-like	3.1e-32	27-10-2022
sp|Q22701|YCU4_CAEEL	PF01679	Proteolipid membrane potential modulator	1.3e-17	27-10-2022
tr|Q20344|Q20344_CAEEL	PF02544	3-oxo-5-alpha-steroid 4-dehydrogenase	8e-64	27-10-2022
tr|Q17625|Q17625_CAEEL	PF00188	Cysteine-rich secretory protein family	0.0003	27-10-2022
tr|Q8I4K4|Q8I4K4_CAEEL	PF13679	Methyltransferase domain	4e-24	27-10-2022
tr|Q65ZK0|Q65ZK0_CAEEL	PF00750	tRNA synthetases class I (R)	1.6e-130	27-10-2022
tr|Q65ZK0|Q65ZK0_CAEEL	PF03485	Arginyl tRNA synthetase N terminal domain	6.2e-20	27-10-2022
tr|Q65ZK0|Q65ZK0_CAEEL	PF05746	DALR anticodon binding domain	6.3e-19	27-10-2022
sp|O17699|SRG47_CAEEL	PF02118	Srg family chemoreceptor	1.9e-64	27-10-2022
tr|A0A061ACH3|A0A061ACH3_CAEEL	PF02932	Neurotransmitter-gated ion-channel transmembrane region	5.7e-20	27-10-2022
tr|A0A061ACH3|A0A061ACH3_CAEEL	PF02931	Neurotransmitter-gated ion-channel ligand binding domain	3.9e-43	27-10-2022
tr|A8DYS1|A8DYS1_CAEEL	PF00076	RNA recognition motif. (a.k.a. RRM, RBD, or RNP domain)	3.3e-16	27-10-2022
tr|A8DYS1|A8DYS1_CAEEL	PF00076	RNA recognition motif. (a.k.a. RRM, RBD, or RNP domain)	8.4e-16	27-10-2022
tr|A8DYS1|A8DYS1_CAEEL	PF00076	RNA recognition motif. (a.k.a. RRM, RBD, or RNP domain)	2.1e-12	27-10-2022
sp|G5EDN3|TIM_CAEEL	PF04821	Timeless protein	1.2e-47	27-10-2022
sp|G5EBL2|MES1_CAEEL	PF07714	Protein tyrosine and serine/threonine kinase	5.7e-16	27-10-2022
tr|Q9BKN9|Q9BKN9_CAEEL	PF10318	Serpentine type 7TM GPCR chemoreceptor Srh	4.2e-93	27-10-2022
sp|Q6QMT2|BRE2_CAEEL	PF01762	Galactosyltransferase	1.9e-59	27-10-2022
tr|O17921|O17921_CAEEL	PF03953	Tubulin C-terminal domain	2.5e-41	27-10-2022
tr|O17921|O17921_CAEEL	PF00091	Tubulin/FtsZ family, GTPase domain	3.9e-70	27-10-2022
tr|Q8IAA6|Q8IAA6_CAEEL	PF00017	SH2 domain	7e-08	27-10-2022
tr|Q8IAA6|Q8IAA6_CAEEL	PF07714	Protein tyrosine and serine/threonine kinase	2.9e-76	27-10-2022
tr|Q8IAA6|Q8IAA6_CAEEL	PF00018	SH3 domain	6.4e-08	27-10-2022
tr|Q8IFZ1|Q8IFZ1_CAEEL	PF00646	F-box domain	1e-05	27-10-2022
sp|O45946|RL18_CAEEL	PF17135	Ribosomal protein 60S L18 and 50S L18e	1.6e-88	27-10-2022
tr|D5MCQ7|D5MCQ7_CAEEL	PF00076	RNA recognition motif. (a.k.a. RRM, RBD, or RNP domain)	1.1e-14	27-10-2022
tr|D5MCQ7|D5MCQ7_CAEEL	PF00076	RNA recognition motif. (a.k.a. RRM, RBD, or RNP domain)	3.4e-11	27-10-2022
tr|Q17410|Q17410_CAEEL	PF03318	Clostridium epsilon toxin ETX/Bacillus mosquitocidal toxin MTX2	6.6e-10	27-10-2022
tr|Q7YWR4|Q7YWR4_CAEEL	PF01549	ShK domain-like	8.5e-07	27-10-2022
tr|Q7YWR4|Q7YWR4_CAEEL	PF01549	ShK domain-like	4.9e-08	27-10-2022
tr|A0A2C9C2R3|A0A2C9C2R3_CAEEL	PF00024	PAN domain	7e-05	27-10-2022
tr|Q3S1J0|Q3S1J0_CAEEL	PF10235	Microtubule-associated protein CRIPT	1.1e-22	27-10-2022
tr|Q2L6V1|Q2L6V1_CAEEL	PF06984	Mitochondrial 39-S ribosomal protein L47 (MRP-L47)	1.5e-30	27-10-2022
tr|Q95ZX7|Q95ZX7_CAEEL	PF05050	Methyltransferase FkbM domain	3.3e-27	27-10-2022
tr|H2L0S6|H2L0S6_CAEEL	PF00069	Protein kinase domain	1.3e-68	27-10-2022
tr|Q9U1Q9|Q9U1Q9_CAEEL	PF00102	Protein-tyrosine phosphatase	7.4e-55	27-10-2022
tr|Q9U1Q9|Q9U1Q9_CAEEL	PF02206	Domain of unknown function	7.7e-23	27-10-2022
tr|O44772|O44772_CAEEL	PF16046	FAM76 protein	5.4e-41	27-10-2022
tr|Q9U296|Q9U296_CAEEL	PF03949	Malic enzyme, NAD binding domain	2.4e-100	27-10-2022
tr|Q9U296|Q9U296_CAEEL	PF00390	Malic enzyme, N-terminal domain	5e-77	27-10-2022
tr|V6CLK2|V6CLK2_CAEEL	PF00096	Zinc finger, C2H2 type	3.5e-05	27-10-2022
tr|V6CLK2|V6CLK2_CAEEL	PF00096	Zinc finger, C2H2 type	0.0041	27-10-2022
tr|V6CLK2|V6CLK2_CAEEL	PF00096	Zinc finger, C2H2 type	2.4e-05	27-10-2022
sp|Q95Y90|RL9_CAEEL	PF00347	Ribosomal protein L6	7.1e-16	27-10-2022
sp|Q95Y90|RL9_CAEEL	PF00347	Ribosomal protein L6	4.4e-11	27-10-2022
tr|Q23479|Q23479_CAEEL	PF04435	Domain of unknown function (DUF545)	9.5e-17	27-10-2022
sp|Q17569|DDI1_CAEEL	PF09668	Aspartyl protease	9.5e-56	27-10-2022
sp|O02326|CFI1_CAEEL	PF01388	ARID/BRIGHT DNA binding domain	1.3e-16	27-10-2022
tr|P91348|P91348_CAEEL	PF02535	ZIP Zinc transporter	4.3e-95	27-10-2022
tr|L8E811|L8E811_CAEEL	PF01826	Trypsin Inhibitor like cysteine rich domain	3.3e-08	27-10-2022
tr|L8E811|L8E811_CAEEL	PF01826	Trypsin Inhibitor like cysteine rich domain	5e-09	27-10-2022
tr|L8E811|L8E811_CAEEL	PF01826	Trypsin Inhibitor like cysteine rich domain	1.6e-11	27-10-2022
sp|Q19802|FKH5_CAEEL	PF00250	Forkhead domain	4.3e-15	27-10-2022
tr|Q9XVL8|Q9XVL8_CAEEL	PF19033	Intu longin-like domain 3	3.3e-18	27-10-2022
tr|Q9XVL8|Q9XVL8_CAEEL	PF19031	First Longin domain of INTU, CCZ1 and HPS4	5.9e-36	27-10-2022
tr|Q9XVL8|Q9XVL8_CAEEL	PF19032	Intu longin-like domain 2	2.3e-41	27-10-2022
tr|G5EGL4|G5EGL4_CAEEL	PF00876	Innexin	1.5e-96	27-10-2022
tr|I2HAH7|I2HAH7_CAEEL	PF10321	Serpentine type 7TM GPCR chemoreceptor Srt	5.2e-106	27-10-2022
tr|Q7YX48|Q7YX48_CAEEL	PF13881	Ubiquitin-2 like Rad60 SUMO-like	3.5e-31	27-10-2022
tr|K8ESN2|K8ESN2_CAEEL	PF03380	Caenorhabditis protein of unknown function, DUF282	1.3e-14	27-10-2022
tr|K8ESN2|K8ESN2_CAEEL	PF03380	Caenorhabditis protein of unknown function, DUF282	2.4e-10	27-10-2022
tr|K8ESN2|K8ESN2_CAEEL	PF03380	Caenorhabditis protein of unknown function, DUF282	1.2e-14	27-10-2022
tr|Q21541|Q21541_CAEEL	PF09793	Anticodon-binding domain	1.4e-16	27-10-2022
tr|A0A3B1E695|A0A3B1E695_CAEEL	PF08763	Voltage gated calcium channel IQ domain	1.2e-28	27-10-2022
tr|A0A3B1E695|A0A3B1E695_CAEEL	PF16905	Voltage-dependent L-type calcium channel, IQ-associated	1.9e-28	27-10-2022
tr|A0A3B1E695|A0A3B1E695_CAEEL	PF00520	Ion transport protein	3.7e-66	27-10-2022
tr|A0A3B1E695|A0A3B1E695_CAEEL	PF00520	Ion transport protein	3.1e-58	27-10-2022
tr|A0A3B1E695|A0A3B1E695_CAEEL	PF00520	Ion transport protein	8.1e-65	27-10-2022
tr|A0A3B1E695|A0A3B1E695_CAEEL	PF00520	Ion transport protein	3.8e-56	27-10-2022
tr|H2KZ99|H2KZ99_CAEEL	PF00001	7 transmembrane receptor (rhodopsin family)	7.4e-11	27-10-2022
tr|Q9XVQ0|Q9XVQ0_CAEEL	PF00001	7 transmembrane receptor (rhodopsin family)	1.5e-13	27-10-2022
tr|Q18453|Q18453_CAEEL	PF01417	ENTH domain	1.2e-38	27-10-2022
sp|Q22235|ENPL1_CAEEL	PF00183	Hsp90 protein	6.5e-218	27-10-2022
sp|Q22235|ENPL1_CAEEL	PF02518	Histidine kinase-, DNA gyrase B-, and HSP90-like ATPase	8.8e-12	27-10-2022
tr|G5EGQ0|G5EGQ0_CAEEL	PF00654	Voltage gated chloride channel	9.3e-77	27-10-2022
tr|G5EGQ0|G5EGQ0_CAEEL	PF00571	CBS domain	0.00083	27-10-2022
tr|Q22666|Q22666_CAEEL	PF09728	Myosin-like coiled-coil protein	7e-75	27-10-2022
sp|Q10454|KARG1_CAEEL	PF02807	ATP:guanido phosphotransferase, N-terminal domain	2.2e-29	27-10-2022
sp|Q10454|KARG1_CAEEL	PF00217	ATP:guanido phosphotransferase, C-terminal catalytic domain	1.4e-80	27-10-2022
sp|Q09240|GLOB9_CAEEL	PF00042	Globin	7.5e-07	27-10-2022
sp|H2L0Q3|GABR1_CAEEL	PF01094	Receptor family ligand binding region	4.1e-71	27-10-2022
sp|H2L0Q3|GABR1_CAEEL	PF00003	7 transmembrane sweet-taste receptor of 3 GCPR	9.7e-60	27-10-2022
sp|Q966L5|SRRT_CAEEL	PF12066	SERRATE/Ars2, N-terminal domain	1.1e-36	27-10-2022
sp|Q966L5|SRRT_CAEEL	PF04959	Arsenite-resistance protein 2	6.1e-60	27-10-2022
tr|Q18207|Q18207_CAEEL	PF03407	Nucleotide-diphospho-sugar transferase	1.4e-24	27-10-2022
sp|Q22744|RASF1_CAEEL	PF00130	Phorbol esters/diacylglycerol binding domain (C1 domain)	2.7e-12	27-10-2022
sp|Q22744|RASF1_CAEEL	PF00788	Ras association (RalGDS/AF-6) domain	3.2e-21	27-10-2022
sp|Q22744|RASF1_CAEEL	PF16517	Novel Ras effector 1 C-terminal SARAH (Sav/Rassf/Hpo) domain	1e-14	27-10-2022
tr|O16659|O16659_CAEEL	PF00651	BTB/POZ domain	9.8e-07	27-10-2022
tr|Q9N4X7|Q9N4X7_CAEEL	PF07801	Protein of unknown function (DUF1647)	7.7e-58	27-10-2022
tr|H2L023|H2L023_CAEEL	PF08603	Adenylate cyclase associated (CAP) C terminal	2.3e-62	27-10-2022
tr|H2L023|H2L023_CAEEL	PF01213	Adenylate cyclase associated (CAP) N terminal	2.1e-10	27-10-2022
sp|P03934|TC1A_CAEEL	PF13358	DDE superfamily endonuclease	1.5e-08	27-10-2022
sp|P03934|TC1A_CAEEL	PF01498	Transposase	2.2e-23	27-10-2022
tr|G2HK08|G2HK08_CAEEL	PF13901	Putative zinc-RING and/or ribbon	1.2e-54	27-10-2022
tr|G5EBL5|G5EBL5_CAEEL	PF02173	pKID domain	7.1e-18	27-10-2022
tr|G5EBL5|G5EBL5_CAEEL	PF00170	bZIP transcription factor	4e-17	27-10-2022
tr|Q9U350|Q9U350_CAEEL	PF01683	EB module	5.5e-06	27-10-2022
tr|Q9U350|Q9U350_CAEEL	PF01683	EB module	5.1e-06	27-10-2022
tr|Q9U350|Q9U350_CAEEL	PF14625	Lustrin, cysteine-rich repeated domain	8.1e-09	27-10-2022
tr|Q9U350|Q9U350_CAEEL	PF14625	Lustrin, cysteine-rich repeated domain	0.00079	27-10-2022
tr|Q9U350|Q9U350_CAEEL	PF14625	Lustrin, cysteine-rich repeated domain	1.1e-07	27-10-2022
tr|Q9U350|Q9U350_CAEEL	PF14625	Lustrin, cysteine-rich repeated domain	3.7e-05	27-10-2022
tr|Q9U350|Q9U350_CAEEL	PF14625	Lustrin, cysteine-rich repeated domain	3.5e-06	27-10-2022
tr|Q9U350|Q9U350_CAEEL	PF14625	Lustrin, cysteine-rich repeated domain	3.3e-05	27-10-2022
tr|Q9U350|Q9U350_CAEEL	PF14625	Lustrin, cysteine-rich repeated domain	0.00049	27-10-2022
tr|Q9U350|Q9U350_CAEEL	PF00014	Kunitz/Bovine pancreatic trypsin inhibitor domain	4e-05	27-10-2022
tr|Q9U350|Q9U350_CAEEL	PF00014	Kunitz/Bovine pancreatic trypsin inhibitor domain	7e-14	27-10-2022
tr|Q9U350|Q9U350_CAEEL	PF00014	Kunitz/Bovine pancreatic trypsin inhibitor domain	8.5e-07	27-10-2022
tr|Q9U350|Q9U350_CAEEL	PF00014	Kunitz/Bovine pancreatic trypsin inhibitor domain	2e-14	27-10-2022
tr|Q9U350|Q9U350_CAEEL	PF00014	Kunitz/Bovine pancreatic trypsin inhibitor domain	9.4e-11	27-10-2022
tr|Q9U350|Q9U350_CAEEL	PF00014	Kunitz/Bovine pancreatic trypsin inhibitor domain	2e-13	27-10-2022
tr|A0A2K5AU16|A0A2K5AU16_CAEEL	PF00230	Major intrinsic protein	6.9e-14	27-10-2022
tr|Q23422|Q23422_CAEEL	PF01484	Nematode cuticle collagen N-terminal domain	8.5e-10	27-10-2022
tr|Q21275|Q21275_CAEEL	PF00645	Poly(ADP-ribose) polymerase and DNA-Ligase Zn-finger region	1.5e-18	27-10-2022
tr|Q21275|Q21275_CAEEL	PF10283	PBZ domain	1.2e-08	27-10-2022
tr|Q21275|Q21275_CAEEL	PF04675	DNA ligase N terminus	1.9e-19	27-10-2022
tr|A0A486WY88|A0A486WY88_CAEEL	PF08232	Striatin family	3e-39	27-10-2022
tr|A0A486WY88|A0A486WY88_CAEEL	PF00400	WD domain, G-beta repeat	0.059	27-10-2022
tr|A0A486WY88|A0A486WY88_CAEEL	PF00400	WD domain, G-beta repeat	1.4e-06	27-10-2022
tr|A0A486WY88|A0A486WY88_CAEEL	PF00400	WD domain, G-beta repeat	0.0011	27-10-2022
tr|A0A486WY88|A0A486WY88_CAEEL	PF00400	WD domain, G-beta repeat	8.5e-05	27-10-2022
tr|A0A486WY88|A0A486WY88_CAEEL	PF00400	WD domain, G-beta repeat	3.6e-06	27-10-2022
sp|O76577|PSDE_CAEEL	PF01398	JAB1/Mov34/MPN/PAD-1 ubiquitin protease	3.1e-32	27-10-2022
sp|O76577|PSDE_CAEEL	PF13012	Maintenance of mitochondrial structure and function	2e-16	27-10-2022
sp|Q9N3F0|RPF2_CAEEL	PF04427	Brix domain	1e-30	27-10-2022
tr|G5EF11|G5EF11_CAEEL	PF02319	E2F/DP family winged-helix DNA-binding domain	3.3e-24	27-10-2022
tr|G5EF11|G5EF11_CAEEL	PF16421	E2F transcription factor CC-MB domain	5.4e-15	27-10-2022
tr|G5EE67|G5EE67_CAEEL	PF01466	Skp1 family, dimerisation domain	2.8e-23	27-10-2022
tr|G5EE67|G5EE67_CAEEL	PF03931	Skp1 family, tetramerisation domain	5.8e-21	27-10-2022
tr|Q9U2E1|Q9U2E1_CAEEL	PF07149	Pes-10	1.7e-146	27-10-2022
tr|F3NWW5|F3NWW5_CAEEL	PF07714	Protein tyrosine and serine/threonine kinase	9.9e-85	27-10-2022
tr|H2KYH5|H2KYH5_CAEEL	PF00790	VHS domain	2.9e-37	27-10-2022
tr|H2KYH5|H2KYH5_CAEEL	PF03127	GAT domain	7.7e-18	27-10-2022
sp|G5EDS1|VAB3_CAEEL	PF00046	Homeodomain	4.4e-21	27-10-2022
sp|G5EDS1|VAB3_CAEEL	PF00292	'Paired box' domain	1.2e-67	27-10-2022
tr|Q7YTR2|Q7YTR2_CAEEL	PF00240	Ubiquitin family	1.2e-06	27-10-2022
sp|Q9XVS4|NOLC1_CAEEL	PF05022	SRP40, C-terminal domain	5.7e-20	27-10-2022
sp|P34348|RFS1_CAEEL	PF08423	Rad51	6.3e-07	27-10-2022
sp|Q23202|SBDS_CAEEL	PF09377	SBDS protein, domain II	1.4e-13	27-10-2022
sp|Q23202|SBDS_CAEEL	PF20268	SBDS protein, C-terminal domain	5.9e-25	27-10-2022
sp|Q23202|SBDS_CAEEL	PF01172	Shwachman-Bodian-Diamond syndrome (SBDS) protein	2.2e-29	27-10-2022
tr|H9G2S6|H9G2S6_CAEEL	PF00320	GATA zinc finger	3.9e-14	27-10-2022
tr|H9G2S6|H9G2S6_CAEEL	PF00320	GATA zinc finger	8.7e-16	27-10-2022
tr|E1B6V9|E1B6V9_CAEEL	PF07735	F-box associated	1.5e-10	27-10-2022
sp|Q9XWR1|FLH1_CAEEL	PF04500	FLYWCH zinc finger domain	1.6e-12	27-10-2022
sp|G5EFW7|IF122_CAEEL	PF00400	WD domain, G-beta repeat	2.5e-06	27-10-2022
tr|K8F7Z0|K8F7Z0_CAEEL	PF12894	Anaphase-promoting complex subunit 4 WD40 domain	6.9e-06	27-10-2022
tr|K8F7Z0|K8F7Z0_CAEEL	PF08953	Domain of unknown function (DUF1899)	6.8e-08	27-10-2022
tr|K8F7Z0|K8F7Z0_CAEEL	PF08953	Domain of unknown function (DUF1899)	8.1e-06	27-10-2022
tr|K8F7Z0|K8F7Z0_CAEEL	PF16300	Type of WD40 repeat	4.8e-16	27-10-2022
tr|K8F7Z0|K8F7Z0_CAEEL	PF16300	Type of WD40 repeat	3.8e-13	27-10-2022
tr|Q21293|Q21293_CAEEL	PF05611	Caenorhabditis elegans protein of unknown function (DUF780)	3.4e-38	27-10-2022
sp|Q23357|CD112_CAEEL	PF00069	Protein kinase domain	5.2e-67	27-10-2022
tr|A0A1C3NSL8|A0A1C3NSL8_CAEEL	PF00135	Carboxylesterase family	7.2e-152	27-10-2022
sp|Q09237|GYF1_CAEEL	PF02213	GYF domain	5.3e-09	27-10-2022
tr|Q95Y24|Q95Y24_CAEEL	PF02990	Endomembrane protein 70	1.4e-159	27-10-2022
tr|Q21762|Q21762_CAEEL	PF00581	Rhodanese-like domain	7.5e-10	27-10-2022
tr|Q9TYL7|Q9TYL7_CAEEL	PF02118	Srg family chemoreceptor	2e-84	27-10-2022
tr|Q9XWA5|Q9XWA5_CAEEL	PF05050	Methyltransferase FkbM domain	3.6e-22	27-10-2022
tr|Q8ITV2|Q8ITV2_CAEEL	PF07690	Major Facilitator Superfamily	4.6e-47	27-10-2022
tr|A0A2C9C3E7|A0A2C9C3E7_CAEEL	PF00170	bZIP transcription factor	1.7e-06	27-10-2022
sp|O17240|SRD3_CAEEL	PF10317	Serpentine type 7TM GPCR chemoreceptor Srd	5.1e-89	27-10-2022
tr|O76691|O76691_CAEEL	PF07735	F-box associated	7.2e-17	27-10-2022
tr|Q9U2L4|Q9U2L4_CAEEL	PF00226	DnaJ domain	3.5e-19	27-10-2022
tr|H2KZU2|H2KZU2_CAEEL	PF00105	Zinc finger, C4 type (two domains)	8.5e-28	27-10-2022
tr|H2KZU2|H2KZU2_CAEEL	PF00104	Ligand-binding domain of nuclear hormone receptor	4.1e-07	27-10-2022
tr|Q9GR41|Q9GR41_CAEEL	PF00646	F-box domain	1.1e-05	27-10-2022
tr|Q9GR41|Q9GR41_CAEEL	PF01827	FTH domain	3.1e-34	27-10-2022
tr|U4PS08|U4PS08_CAEEL	PF02535	ZIP Zinc transporter	1.9e-53	27-10-2022
tr|Q564Y1|Q564Y1_CAEEL	PF10316	Serpentine type 7TM GPCR chemoreceptor Srbc	6.3e-16	27-10-2022
sp|P91869|MED31_CAEEL	PF05669	SOH1	2.8e-34	27-10-2022
tr|O62348|O62348_CAEEL	PF01602	Adaptin N terminal region	1.7e-161	27-10-2022
tr|O62348|O62348_CAEEL	PF14796	Clathrin-adaptor complex-3 beta-1 subunit C-terminal	2.1e-06	27-10-2022
tr|N1NVB5|N1NVB5_CAEEL	PF00324	Amino acid permease	1.7e-15	27-10-2022
tr|N1NVB5|N1NVB5_CAEEL	PF00324	Amino acid permease	2.8e-44	27-10-2022
tr|N1NVB5|N1NVB5_CAEEL	PF03522	Solute carrier family 12	1.9e-23	27-10-2022
tr|N1NVB5|N1NVB5_CAEEL	PF03522	Solute carrier family 12	7.9e-07	27-10-2022
tr|V6CL80|V6CL80_CAEEL	PF16540	Arf6-interacting domain of mitotic kinesin-like protein 1	7.5e-20	27-10-2022
tr|V6CL80|V6CL80_CAEEL	PF00225	Kinesin motor domain	2.6e-94	27-10-2022
tr|A8WFI5|A8WFI5_CAEEL	PF00001	7 transmembrane receptor (rhodopsin family)	1.2e-21	27-10-2022
tr|Q20278|Q20278_CAEEL	PF00755	Choline/Carnitine o-acyltransferase	9.1e-141	27-10-2022
sp|G5EEY6|ZIG3_CAEEL	PF07679	Immunoglobulin I-set domain	9.1e-11	27-10-2022
sp|Q09996|SYLC_CAEEL	PF00133	tRNA synthetases class I (I, L, M and V)	4.5e-13	27-10-2022
sp|Q09996|SYLC_CAEEL	PF00133	tRNA synthetases class I (I, L, M and V)	1.4e-22	27-10-2022
sp|Q09996|SYLC_CAEEL	PF08264	Anticodon-binding domain of tRNA ligase	2.7e-17	27-10-2022
tr|Q21013|Q21013_CAEEL	PF03045	DAN domain	2.7e-08	27-10-2022
sp|Q93789|LIPL1_CAEEL	PF04083	Partial alpha/beta-hydrolase lipase region	2.3e-23	27-10-2022
sp|O01974|EIF3H_CAEEL	PF19445	C-terminal region of eIF3h	5.5e-41	27-10-2022
sp|O01974|EIF3H_CAEEL	PF01398	JAB1/Mov34/MPN/PAD-1 ubiquitin protease	3.6e-23	27-10-2022
tr|G5EDK3|G5EDK3_CAEEL	PF02214	BTB/POZ domain	3.8e-27	27-10-2022
tr|G5EDK3|G5EDK3_CAEEL	PF00520	Ion transport protein	7.4e-36	27-10-2022
tr|O17876|O17876_CAEEL	PF10328	Serpentine type 7TM GPCR chemoreceptor Srx	5.4e-67	27-10-2022
tr|A9Z1L1|A9Z1L1_CAEEL	PF00079	Serpin (serine protease inhibitor)	8.9e-93	27-10-2022
tr|A0A0K3AWW5|A0A0K3AWW5_CAEEL	PF00628	PHD-finger	2.8e-07	27-10-2022
tr|A0A0K3AWW5|A0A0K3AWW5_CAEEL	PF00628	PHD-finger	4.5e-09	27-10-2022
tr|A0A0K3AWW5|A0A0K3AWW5_CAEEL	PF00439	Bromodomain	1.8e-24	27-10-2022
tr|Q95Y97|Q95Y97_CAEEL	PF08784	Replication protein A C terminal	2.2e-06	27-10-2022
tr|G5EDB0|G5EDB0_CAEEL	PF11938	TLR4 regulator and MIR-interacting MSAP	1e-20	27-10-2022
sp|P30627|GLBH_CAEEL	PF00042	Globin	6e-25	27-10-2022
tr|G5ED15|G5ED15_CAEEL	PF04419	4F5 protein related disordered region	2.6e-09	27-10-2022
sp|Q21824|TDX1_CAEEL	PF00578	AhpC/TSA family	1.4e-33	27-10-2022
sp|Q21824|TDX1_CAEEL	PF10417	C-terminal domain of 1-Cys peroxiredoxin	1e-09	27-10-2022
tr|H2KYQ8|H2KYQ8_CAEEL	PF00615	Regulator of G protein signaling domain	8.5e-35	27-10-2022
tr|Q19119|Q19119_CAEEL	PF05783	Dynein light intermediate chain (DLIC)	4.2e-05	27-10-2022
sp|Q09956|DAMT1_CAEEL	PF05063	MT-A70	3.9e-49	27-10-2022
sp|P34295|RGS1_CAEEL	PF00615	Regulator of G protein signaling domain	3.3e-32	27-10-2022
tr|G5EEV7|G5EEV7_CAEEL	PF14538	Raptor N-terminal CASPase like domain	6.1e-51	27-10-2022
sp|O76743|GLH4_CAEEL	PF00271	Helicase conserved C-terminal domain	4.1e-24	27-10-2022
sp|O76743|GLH4_CAEEL	PF00098	Zinc knuckle	2.8e-05	27-10-2022
sp|O76743|GLH4_CAEEL	PF00098	Zinc knuckle	0.0025	27-10-2022
sp|O76743|GLH4_CAEEL	PF00098	Zinc knuckle	2.7e-06	27-10-2022
sp|O76743|GLH4_CAEEL	PF00098	Zinc knuckle	3.4e-05	27-10-2022
sp|O76743|GLH4_CAEEL	PF00098	Zinc knuckle	1.2e-05	27-10-2022
sp|O76743|GLH4_CAEEL	PF00270	DEAD/DEAH box helicase	2e-41	27-10-2022
sp|Q8TA83|DNJ10_CAEEL	PF01556	DnaJ C terminal domain	6.5e-27	27-10-2022
sp|Q8TA83|DNJ10_CAEEL	PF00684	DnaJ central domain	2.4e-12	27-10-2022
sp|Q8TA83|DNJ10_CAEEL	PF00226	DnaJ domain	4.2e-24	27-10-2022
tr|B1GRL4|B1GRL4_CAEEL	PF00622	SPRY domain	3.7e-15	27-10-2022
tr|B1GRL4|B1GRL4_CAEEL	PF00643	B-box zinc finger	1.9e-08	27-10-2022
tr|B1GRL4|B1GRL4_CAEEL	PF00097	Zinc finger, C3HC4 type (RING finger)	5.6e-06	27-10-2022
tr|G5EDC0|G5EDC0_CAEEL	PF00621	RhoGEF domain	3.9e-08	27-10-2022
tr|G5EDC0|G5EDC0_CAEEL	PF00169	PH domain	1.1e-09	27-10-2022
tr|Q9N527|Q9N527_CAEEL	PF01484	Nematode cuticle collagen N-terminal domain	7.4e-16	27-10-2022
tr|Q9N527|Q9N527_CAEEL	PF01391	Collagen triple helix repeat (20 copies)	3.3e-07	27-10-2022
tr|Q9N527|Q9N527_CAEEL	PF01391	Collagen triple helix repeat (20 copies)	7.4e-10	27-10-2022
sp|Q95Q62|IP3KH_CAEEL	PF03770	Inositol polyphosphate kinase	1.4e-33	27-10-2022
sp|P47207|TCPB_CAEEL	PF00118	TCP-1/cpn60 chaperonin family	1.7e-145	27-10-2022
tr|D3KFS6|D3KFS6_CAEEL	PF00664	ABC transporter transmembrane region	3.2e-54	27-10-2022
tr|D3KFS6|D3KFS6_CAEEL	PF00664	ABC transporter transmembrane region	5.4e-67	27-10-2022
tr|D3KFS6|D3KFS6_CAEEL	PF00005	ABC transporter	2.1e-34	27-10-2022
tr|D3KFS6|D3KFS6_CAEEL	PF00005	ABC transporter	1.3e-33	27-10-2022
tr|O62473|O62473_CAEEL	PF07735	F-box associated	2.4e-09	27-10-2022
tr|A0A8D9MJ97|A0A8D9MJ97_CAEEL	PF00069	Protein kinase domain	4.3e-46	27-10-2022
tr|Q17999|Q17999_CAEEL	PF02931	Neurotransmitter-gated ion-channel ligand binding domain	6.3e-41	27-10-2022
tr|O62332|O62332_CAEEL	PF13513	HEAT-like repeat	2.2e-11	27-10-2022
tr|O62332|O62332_CAEEL	PF03810	Importin-beta N-terminal domain	9.4e-16	27-10-2022
tr|Q5CZ41|Q5CZ41_CAEEL	PF02408	CUB-like domain	1.7e-39	27-10-2022
tr|Q9XUB7|Q9XUB7_CAEEL	PF05823	Nematode fatty acid retinoid binding protein (Gp-FAR-1)	4.9e-49	27-10-2022
tr|P90743|P90743_CAEEL	PF17339	PH domain	3e-29	27-10-2022
sp|P41849|LGC50_CAEEL	PF02932	Neurotransmitter-gated ion-channel transmembrane region	1.7e-21	27-10-2022
sp|P41849|LGC50_CAEEL	PF02931	Neurotransmitter-gated ion-channel ligand binding domain	4.2e-46	27-10-2022
tr|G3MU44|G3MU44_CAEEL	PF00059	Lectin C-type domain	1.4e-06	27-10-2022
tr|O17663|O17663_CAEEL	PF10327	Serpentine type 7TM GPCR chemoreceptor Sri	2.6e-106	27-10-2022
tr|O61204|O61204_CAEEL	PF00067	Cytochrome P450	2.7e-90	27-10-2022
tr|Q93747|Q93747_CAEEL	PF00188	Cysteine-rich secretory protein family	3.5e-17	27-10-2022
tr|O45768|O45768_CAEEL	PF10328	Serpentine type 7TM GPCR chemoreceptor Srx	2.6e-26	27-10-2022
sp|P91341|PWP2_CAEEL	PF00400	WD domain, G-beta repeat	6.9e-05	27-10-2022
sp|P91341|PWP2_CAEEL	PF00400	WD domain, G-beta repeat	0.013	27-10-2022
sp|P91341|PWP2_CAEEL	PF00400	WD domain, G-beta repeat	0.00017	27-10-2022
sp|P91341|PWP2_CAEEL	PF00400	WD domain, G-beta repeat	0.11	27-10-2022
sp|P91341|PWP2_CAEEL	PF04003	Dip2/Utp12 Family	4.2e-21	27-10-2022
tr|G5EBJ1|G5EBJ1_CAEEL	PF07690	Major Facilitator Superfamily	1.3e-27	27-10-2022
tr|F3Y5Q8|F3Y5Q8_CAEEL	PF00144	Beta-lactamase	1.1e-54	27-10-2022
tr|Q21381|Q21381_CAEEL	PF00083	Sugar (and other) transporter	1.1e-34	27-10-2022
tr|P91841|P91841_CAEEL	PF10318	Serpentine type 7TM GPCR chemoreceptor Srh	2.4e-54	27-10-2022
sp|Q95003|GPX3_CAEEL	PF00255	Glutathione peroxidase	2.1e-33	27-10-2022
sp|O16406|U376D_CAEEL	PF01579	Domain of unknown function (DUF19)	2.1e-37	27-10-2022
tr|Q21262|Q21262_CAEEL	PF00067	Cytochrome P450	4.5e-26	27-10-2022
tr|O76630|O76630_CAEEL	PF13181	Tetratricopeptide repeat	0.074	27-10-2022
tr|O76630|O76630_CAEEL	PF13181	Tetratricopeptide repeat	0.079	27-10-2022
tr|G5EG22|G5EG22_CAEEL	PF03517	Regulator of volume decrease after cellular swelling	3.6e-31	27-10-2022
tr|I2HAI0|I2HAI0_CAEEL	PF03950	tRNA synthetases class I (E and Q), anti-codon binding domain	2.4e-43	27-10-2022
tr|Q18033|Q18033_CAEEL	PF16134	THO complex subunit 2 N-terminus	9.6e-47	27-10-2022
tr|Q18033|Q18033_CAEEL	PF16134	THO complex subunit 2 N-terminus	2.1e-23	27-10-2022
tr|Q18033|Q18033_CAEEL	PF11262	Transcription factor/nuclear export subunit protein 2	1.8e-73	27-10-2022
tr|Q18033|Q18033_CAEEL	PF11732	Transcription- and export-related complex subunit	6.6e-26	27-10-2022
tr|A0A061AKT4|A0A061AKT4_CAEEL	PF18016	SAM domain (Sterile alpha motif)	8.3e-20	27-10-2022
tr|Q22922|Q22922_CAEEL	PF00383	Cytidine and deoxycytidylate deaminase zinc-binding region	4.9e-21	27-10-2022
tr|D3YT95|D3YT95_CAEEL	PF00749	tRNA synthetases class I (E and Q), catalytic domain	5.8e-106	27-10-2022
tr|D3YT95|D3YT95_CAEEL	PF03950	tRNA synthetases class I (E and Q), anti-codon binding domain	6.1e-45	27-10-2022
tr|D3YT95|D3YT95_CAEEL	PF04557	Glutaminyl-tRNA synthetase, non-specific RNA binding region part 2	3e-08	27-10-2022
tr|A0A0K3AWG2|A0A0K3AWG2_CAEEL	PF00188	Cysteine-rich secretory protein family	1.6e-11	27-10-2022
tr|A0A0K3AWG2|A0A0K3AWG2_CAEEL	PF00188	Cysteine-rich secretory protein family	2.3e-22	27-10-2022
tr|O16276|O16276_CAEEL	PF00201	UDP-glucoronosyl and UDP-glucosyl transferase	4.4e-84	27-10-2022
tr|Q9TZQ1|Q9TZQ1_CAEEL	PF00102	Protein-tyrosine phosphatase	2.5e-70	27-10-2022
tr|Q9N4Y8|Q9N4Y8_CAEEL	PF00384	Molybdopterin oxidoreductase	1.3e-74	27-10-2022
tr|Q9N4Y8|Q9N4Y8_CAEEL	PF13510	2Fe-2S iron-sulfur cluster binding domain	9.9e-19	27-10-2022
tr|Q9N4Y8|Q9N4Y8_CAEEL	PF09326	NADH-ubiquinone oxidoreductase subunit G, C-terminal	1.8e-09	27-10-2022
tr|Q9N4Y8|Q9N4Y8_CAEEL	PF10588	NADH-ubiquinone oxidoreductase-G iron-sulfur binding region	9.6e-16	27-10-2022
tr|Q18386|Q18386_CAEEL	PF00069	Protein kinase domain	1.4e-18	27-10-2022
tr|Q18386|Q18386_CAEEL	PF00566	Rab-GTPase-TBC domain	1.3e-41	27-10-2022
tr|E7EM29|E7EM29_CAEEL	PF00328	Histidine phosphatase superfamily (branch 2)	4.5e-31	27-10-2022
tr|G5ECM7|G5ECM7_CAEEL	PF19026	HYPK UBA domain	5.4e-15	27-10-2022
tr|X5LX70|X5LX70_CAEEL	PF00595	PDZ domain	1.9e-15	27-10-2022
tr|X5LX70|X5LX70_CAEEL	PF00498	FHA domain	0.0001	27-10-2022
tr|X5LX70|X5LX70_CAEEL	PF01843	DIL domain	6.8e-18	27-10-2022
tr|Q22953|Q22953_CAEEL	PF10328	Serpentine type 7TM GPCR chemoreceptor Srx	1.3e-24	27-10-2022
sp|Q965T6|KLP20_CAEEL	PF00225	Kinesin motor domain	7.5e-119	27-10-2022
tr|A0A1D3PCM1|A0A1D3PCM1_CAEEL	PF00071	Ras family	5.9e-19	27-10-2022
tr|P90945|P90945_CAEEL	PF10853	Protein of unknown function (DUF2650)	3.3e-08	27-10-2022
sp|Q9NAH6|KS6B_CAEEL	PF00433	Protein kinase C terminal domain	4.9e-09	27-10-2022
sp|Q9NAH6|KS6B_CAEEL	PF00069	Protein kinase domain	1.8e-68	27-10-2022
tr|Q86D26|Q86D26_CAEEL	PF10326	Serpentine type 7TM GPCR chemoreceptor Str	2.4e-93	27-10-2022
tr|E1B6Q6|E1B6Q6_CAEEL	PF08615	Ribonuclease H2 non-catalytic subunit (Ylr154p-like)	8.1e-08	27-10-2022
tr|A0A0K3AYJ1|A0A0K3AYJ1_CAEEL	PF05497	Destabilase	7.3e-28	27-10-2022
tr|A0A1C3NSJ8|A0A1C3NSJ8_CAEEL	PF14360	PAP2 superfamily C-terminal	2.4e-22	27-10-2022
tr|O16462|O16462_CAEEL	PF04155	Ground-like domain	9e-18	27-10-2022
tr|U4PBY0|U4PBY0_CAEEL	PF14377	Ubiquitin binding region	1.6e-09	27-10-2022
tr|U4PBY0|U4PBY0_CAEEL	PF14377	Ubiquitin binding region	0.00032	27-10-2022
tr|U4PBY0|U4PBY0_CAEEL	PF14377	Ubiquitin binding region	1e-07	27-10-2022
tr|U4PBY0|U4PBY0_CAEEL	PF00627	UBA/TS-N domain	2.4e-05	27-10-2022
tr|U4PBY0|U4PBY0_CAEEL	PF06025	Domain of Unknown Function (DUF913)	1.1e-52	27-10-2022
tr|U4PBY0|U4PBY0_CAEEL	PF00632	HECT-domain (ubiquitin-transferase)	2e-87	27-10-2022
tr|U4PBY0|U4PBY0_CAEEL	PF06012	Domain of Unknown Function (DUF908)	2.1e-10	27-10-2022
tr|Q69Z13|Q69Z13_CAEEL	PF01704	UTP--glucose-1-phosphate uridylyltransferase	9.6e-184	27-10-2022
sp|O17822|SRD48_CAEEL	PF10317	Serpentine type 7TM GPCR chemoreceptor Srd	4.8e-67	27-10-2022
tr|Q20430|Q20430_CAEEL	PF00238	Ribosomal protein L14p/L23e	1.3e-23	27-10-2022
tr|Q86MG7|Q86MG7_CAEEL	PF00075	RNase H	1.8e-37	27-10-2022
tr|Q86MG7|Q86MG7_CAEEL	PF01693	Caulimovirus viroplasmin	9.8e-19	27-10-2022
sp|Q20798|HRD1_CAEEL	PF13639	Ring finger domain	3e-12	27-10-2022
tr|Q9NA78|Q9NA78_CAEEL	PF13899	Thioredoxin-like	8.9e-14	27-10-2022
tr|O01536|O01536_CAEEL	PF10326	Serpentine type 7TM GPCR chemoreceptor Str	1.7e-87	27-10-2022
tr|Q5CZ34|Q5CZ34_CAEEL	PF10316	Serpentine type 7TM GPCR chemoreceptor Srbc	3.2e-86	27-10-2022
sp|Q27497|GLC7A_CAEEL	PF00149	Calcineurin-like phosphoesterase	1.4e-40	27-10-2022
sp|Q27497|GLC7A_CAEEL	PF16891	Serine-threonine protein phosphatase N-terminal domain	5.3e-21	27-10-2022
tr|Q18761|Q18761_CAEEL	PF00014	Kunitz/Bovine pancreatic trypsin inhibitor domain	7.3e-09	27-10-2022
tr|Q18761|Q18761_CAEEL	PF00014	Kunitz/Bovine pancreatic trypsin inhibitor domain	3e-15	27-10-2022
tr|Q18761|Q18761_CAEEL	PF00014	Kunitz/Bovine pancreatic trypsin inhibitor domain	5.5e-16	27-10-2022
tr|Q18761|Q18761_CAEEL	PF00014	Kunitz/Bovine pancreatic trypsin inhibitor domain	7.8e-06	27-10-2022
tr|Q18761|Q18761_CAEEL	PF00014	Kunitz/Bovine pancreatic trypsin inhibitor domain	1.3e-07	27-10-2022
tr|Q18761|Q18761_CAEEL	PF00008	EGF-like domain	3.8e-06	27-10-2022
tr|Q18761|Q18761_CAEEL	PF00008	EGF-like domain	2e-07	27-10-2022
tr|Q18761|Q18761_CAEEL	PF00008	EGF-like domain	2.6e-05	27-10-2022
tr|Q18761|Q18761_CAEEL	PF07645	Calcium-binding EGF domain	1.1e-09	27-10-2022
tr|Q18761|Q18761_CAEEL	PF07645	Calcium-binding EGF domain	1.1e-11	27-10-2022
tr|A0A5S9MQJ1|A0A5S9MQJ1_CAEEL	PF06671	Repeat of unknown function (DUF1174)	4.3e-07	27-10-2022
tr|A0A5S9MQJ1|A0A5S9MQJ1_CAEEL	PF06671	Repeat of unknown function (DUF1174)	1.4e-05	27-10-2022
tr|A0A5S9MQJ1|A0A5S9MQJ1_CAEEL	PF06671	Repeat of unknown function (DUF1174)	0.0002	27-10-2022
tr|A0A5S9MQJ1|A0A5S9MQJ1_CAEEL	PF06671	Repeat of unknown function (DUF1174)	6.6e-09	27-10-2022
tr|A0A5S9MQJ1|A0A5S9MQJ1_CAEEL	PF06671	Repeat of unknown function (DUF1174)	0.0089	27-10-2022
tr|A0A5S9MQJ1|A0A5S9MQJ1_CAEEL	PF06671	Repeat of unknown function (DUF1174)	8e-10	27-10-2022
tr|A0A5S9MQJ1|A0A5S9MQJ1_CAEEL	PF06671	Repeat of unknown function (DUF1174)	0.0089	27-10-2022
tr|A0A5S9MQJ1|A0A5S9MQJ1_CAEEL	PF06671	Repeat of unknown function (DUF1174)	0.0037	27-10-2022
tr|A0A5S9MQJ1|A0A5S9MQJ1_CAEEL	PF06671	Repeat of unknown function (DUF1174)	2e-05	27-10-2022
tr|A0A5S9MQJ1|A0A5S9MQJ1_CAEEL	PF06671	Repeat of unknown function (DUF1174)	1.8e-07	27-10-2022
tr|A0A5S9MQJ1|A0A5S9MQJ1_CAEEL	PF06671	Repeat of unknown function (DUF1174)	5.2e-08	27-10-2022
tr|A0A5S9MQJ1|A0A5S9MQJ1_CAEEL	PF06671	Repeat of unknown function (DUF1174)	1.7e-05	27-10-2022
tr|A0A5S9MQJ1|A0A5S9MQJ1_CAEEL	PF06671	Repeat of unknown function (DUF1174)	0.0089	27-10-2022
tr|A0A5S9MQJ1|A0A5S9MQJ1_CAEEL	PF06671	Repeat of unknown function (DUF1174)	4.7e-08	27-10-2022
tr|A0A5S9MQJ1|A0A5S9MQJ1_CAEEL	PF06671	Repeat of unknown function (DUF1174)	3.4e-07	27-10-2022
tr|A0A5S9MQJ1|A0A5S9MQJ1_CAEEL	PF06671	Repeat of unknown function (DUF1174)	0.00013	27-10-2022
tr|A0A5S9MQJ1|A0A5S9MQJ1_CAEEL	PF06671	Repeat of unknown function (DUF1174)	0.0032	27-10-2022
tr|A0A5S9MQJ1|A0A5S9MQJ1_CAEEL	PF06671	Repeat of unknown function (DUF1174)	2.4e-07	27-10-2022
tr|A0A5S9MQJ1|A0A5S9MQJ1_CAEEL	PF06671	Repeat of unknown function (DUF1174)	1.2e-08	27-10-2022
tr|A0A5S9MQJ1|A0A5S9MQJ1_CAEEL	PF06671	Repeat of unknown function (DUF1174)	1e-07	27-10-2022
tr|A0A5S9MQJ1|A0A5S9MQJ1_CAEEL	PF06671	Repeat of unknown function (DUF1174)	3.4e-07	27-10-2022
tr|A0A5S9MQJ1|A0A5S9MQJ1_CAEEL	PF06671	Repeat of unknown function (DUF1174)	4.3e-07	27-10-2022
tr|A0A5S9MQJ1|A0A5S9MQJ1_CAEEL	PF06671	Repeat of unknown function (DUF1174)	3.4e-07	27-10-2022
tr|A0A5S9MQJ1|A0A5S9MQJ1_CAEEL	PF06671	Repeat of unknown function (DUF1174)	1.3e-08	27-10-2022
tr|A0A5S9MQJ1|A0A5S9MQJ1_CAEEL	PF06671	Repeat of unknown function (DUF1174)	9.1e-08	27-10-2022
tr|A0A5S9MQJ1|A0A5S9MQJ1_CAEEL	PF06671	Repeat of unknown function (DUF1174)	8.2e-08	27-10-2022
tr|A0A5S9MQJ1|A0A5S9MQJ1_CAEEL	PF06671	Repeat of unknown function (DUF1174)	7.1e-05	27-10-2022
tr|A0A5S9MQJ1|A0A5S9MQJ1_CAEEL	PF06671	Repeat of unknown function (DUF1174)	2e-05	27-10-2022
tr|A0A5S9MQJ1|A0A5S9MQJ1_CAEEL	PF06671	Repeat of unknown function (DUF1174)	0.0089	27-10-2022
tr|A0A5S9MQJ1|A0A5S9MQJ1_CAEEL	PF06671	Repeat of unknown function (DUF1174)	0.0089	27-10-2022
tr|A0A5S9MQJ1|A0A5S9MQJ1_CAEEL	PF06671	Repeat of unknown function (DUF1174)	1.2e-07	27-10-2022
tr|A0A5S9MQJ1|A0A5S9MQJ1_CAEEL	PF06671	Repeat of unknown function (DUF1174)	2.3e-08	27-10-2022
tr|A0A5S9MQJ1|A0A5S9MQJ1_CAEEL	PF06671	Repeat of unknown function (DUF1174)	0.0089	27-10-2022
tr|A0A5S9MQJ1|A0A5S9MQJ1_CAEEL	PF06671	Repeat of unknown function (DUF1174)	0.0019	27-10-2022
tr|A0A5S9MQJ1|A0A5S9MQJ1_CAEEL	PF06671	Repeat of unknown function (DUF1174)	8.2e-08	27-10-2022
tr|A0A5S9MQJ1|A0A5S9MQJ1_CAEEL	PF06671	Repeat of unknown function (DUF1174)	3.4e-07	27-10-2022
tr|A0A5S9MQJ1|A0A5S9MQJ1_CAEEL	PF06671	Repeat of unknown function (DUF1174)	0.00026	27-10-2022
tr|A0A5S9MQJ1|A0A5S9MQJ1_CAEEL	PF06671	Repeat of unknown function (DUF1174)	0.0089	27-10-2022
tr|A0A5S9MQJ1|A0A5S9MQJ1_CAEEL	PF06671	Repeat of unknown function (DUF1174)	4.3e-07	27-10-2022
tr|A0A5S9MQJ1|A0A5S9MQJ1_CAEEL	PF06671	Repeat of unknown function (DUF1174)	2.4e-06	27-10-2022
tr|A0A5S9MQJ1|A0A5S9MQJ1_CAEEL	PF06671	Repeat of unknown function (DUF1174)	0.0089	27-10-2022
tr|A0A5S9MQJ1|A0A5S9MQJ1_CAEEL	PF06671	Repeat of unknown function (DUF1174)	8.8e-08	27-10-2022
tr|A0A5S9MQJ1|A0A5S9MQJ1_CAEEL	PF06671	Repeat of unknown function (DUF1174)	3.6e-06	27-10-2022
tr|A0A5S9MQJ1|A0A5S9MQJ1_CAEEL	PF06671	Repeat of unknown function (DUF1174)	5.5e-09	27-10-2022
tr|A0A5S9MQJ1|A0A5S9MQJ1_CAEEL	PF06671	Repeat of unknown function (DUF1174)	3.6e-07	27-10-2022
tr|A0A5S9MQJ1|A0A5S9MQJ1_CAEEL	PF06671	Repeat of unknown function (DUF1174)	0.002	27-10-2022
tr|A0A5S9MQJ1|A0A5S9MQJ1_CAEEL	PF06671	Repeat of unknown function (DUF1174)	4.3e-07	27-10-2022
tr|A0A5S9MQJ1|A0A5S9MQJ1_CAEEL	PF06671	Repeat of unknown function (DUF1174)	0.0089	27-10-2022
tr|A0A5S9MQJ1|A0A5S9MQJ1_CAEEL	PF06671	Repeat of unknown function (DUF1174)	6e-07	27-10-2022
tr|A0A5S9MQJ1|A0A5S9MQJ1_CAEEL	PF06671	Repeat of unknown function (DUF1174)	0.0089	27-10-2022
tr|A0A5S9MQJ1|A0A5S9MQJ1_CAEEL	PF06671	Repeat of unknown function (DUF1174)	0.0089	27-10-2022
tr|A0A5S9MQJ1|A0A5S9MQJ1_CAEEL	PF06671	Repeat of unknown function (DUF1174)	0.0036	27-10-2022
tr|A0A5S9MQJ1|A0A5S9MQJ1_CAEEL	PF06671	Repeat of unknown function (DUF1174)	4.3e-07	27-10-2022
tr|A0A5S9MQJ1|A0A5S9MQJ1_CAEEL	PF06671	Repeat of unknown function (DUF1174)	0.0089	27-10-2022
tr|A0A5S9MQJ1|A0A5S9MQJ1_CAEEL	PF06671	Repeat of unknown function (DUF1174)	5.5e-08	27-10-2022
tr|A0A5S9MQJ1|A0A5S9MQJ1_CAEEL	PF06671	Repeat of unknown function (DUF1174)	0.0089	27-10-2022
tr|A0A5S9MQJ1|A0A5S9MQJ1_CAEEL	PF06671	Repeat of unknown function (DUF1174)	7.5e-07	27-10-2022
tr|A0A5S9MQJ1|A0A5S9MQJ1_CAEEL	PF06671	Repeat of unknown function (DUF1174)	0.0036	27-10-2022
tr|A0A5S9MQJ1|A0A5S9MQJ1_CAEEL	PF06671	Repeat of unknown function (DUF1174)	1.7e-08	27-10-2022
tr|A0A5S9MQJ1|A0A5S9MQJ1_CAEEL	PF06671	Repeat of unknown function (DUF1174)	0.0043	27-10-2022
tr|A0A5S9MQJ1|A0A5S9MQJ1_CAEEL	PF06671	Repeat of unknown function (DUF1174)	4.3e-07	27-10-2022
tr|A0A5S9MQJ1|A0A5S9MQJ1_CAEEL	PF06671	Repeat of unknown function (DUF1174)	0.0032	27-10-2022
tr|A0A5S9MQJ1|A0A5S9MQJ1_CAEEL	PF06671	Repeat of unknown function (DUF1174)	0.012	27-10-2022
tr|A0A5S9MQJ1|A0A5S9MQJ1_CAEEL	PF06671	Repeat of unknown function (DUF1174)	4.9e-07	27-10-2022
tr|A0A5S9MQJ1|A0A5S9MQJ1_CAEEL	PF06671	Repeat of unknown function (DUF1174)	0.0089	27-10-2022
tr|Q18351|Q18351_CAEEL	PF00520	Ion transport protein	1.1e-35	27-10-2022
tr|Q18351|Q18351_CAEEL	PF02214	BTB/POZ domain	8e-16	27-10-2022
tr|G5EDD8|G5EDD8_CAEEL	PF03931	Skp1 family, tetramerisation domain	4.8e-18	27-10-2022
tr|G5EDD8|G5EDD8_CAEEL	PF01466	Skp1 family, dimerisation domain	2.1e-25	27-10-2022
tr|A0A2K5ATP7|A0A2K5ATP7_CAEEL	PF01388	ARID/BRIGHT DNA binding domain	7e-17	27-10-2022
tr|Q18122|Q18122_CAEEL	PF02515	CoA-transferase family III	3.4e-59	27-10-2022
tr|E9P898|E9P898_CAEEL	PF00324	Amino acid permease	2.8e-10	27-10-2022
tr|E9P898|E9P898_CAEEL	PF03522	Solute carrier family 12	9.7e-145	27-10-2022
tr|A0A131MB23|A0A131MB23_CAEEL	PF00194	Eukaryotic-type carbonic anhydrase	2.3e-51	27-10-2022
sp|Q8IA98|CASP_CAEEL	PF08172	CASP C terminal	1e-09	27-10-2022
sp|Q8IA98|CASP_CAEEL	PF08172	CASP C terminal	3e-13	27-10-2022
tr|Q09396|Q09396_CAEEL	PF07915	Glucosidase II beta subunit-like protein	1.7e-07	27-10-2022
sp|Q18120|TWK18_CAEEL	PF07885	Ion channel	6.9e-15	27-10-2022
sp|Q18120|TWK18_CAEEL	PF07885	Ion channel	3.9e-17	27-10-2022
tr|O61750|O61750_CAEEL	PF14497	Glutathione S-transferase, C-terminal domain	1.6e-19	27-10-2022
tr|U4PC71|U4PC71_CAEEL	PF10325	Serpentine type 7TM GPCR chemoreceptor Srz	5.5e-76	27-10-2022
tr|G3MU66|G3MU66_CAEEL	PF00171	Aldehyde dehydrogenase family	5.6e-65	27-10-2022
tr|Q9U2Q7|Q9U2Q7_CAEEL	PF01026	TatD related DNase	5.2e-62	27-10-2022
tr|Q22084|Q22084_CAEEL	PF02931	Neurotransmitter-gated ion-channel ligand binding domain	2e-25	27-10-2022
tr|U4PFH6|U4PFH6_CAEEL	PF03435	Saccharopine dehydrogenase NADP binding domain	3.1e-21	27-10-2022
tr|U4PFH6|U4PFH6_CAEEL	PF05222	Alanine dehydrogenase/PNT, N-terminal domain	9.3e-27	27-10-2022
tr|U4PFH6|U4PFH6_CAEEL	PF16653	Saccharopine dehydrogenase C-terminal domain	1.6e-81	27-10-2022
tr|Q565C3|Q565C3_CAEEL	PF13913	zinc-finger of a C2HC-type	2e-10	27-10-2022
tr|Q565C3|Q565C3_CAEEL	PF13913	zinc-finger of a C2HC-type	9.5e-09	27-10-2022
sp|P83528|STX6_CAEEL	PF05739	SNARE domain	4.6e-07	27-10-2022
sp|Q9XWS0|SKA1_CAEEL	PF07160	Spindle and kinetochore-associated protein 1	7.1e-62	27-10-2022
tr|O45919|O45919_CAEEL	PF05978	Ion channel regulatory protein UNC-93	2.8e-90	27-10-2022
tr|S6FCY3|S6FCY3_CAEEL	PF16692	Folliculin C-terminal domain	4.2e-21	27-10-2022
tr|S6FCY3|S6FCY3_CAEEL	PF11704	Vesicle coat protein involved in Golgi to plasma membrane transport	6.2e-34	27-10-2022
tr|Q22662|Q22662_CAEEL	PF02207	Putative zinc finger in N-recognin (UBR box)	5.1e-13	27-10-2022
tr|Q22664|Q22664_CAEEL	PF09696	Ctf8	9.5e-10	27-10-2022
tr|Q9XVH9|Q9XVH9_CAEEL	PF07052	Hepatocellular carcinoma-associated antigen 59	2e-22	27-10-2022
tr|U4PDV0|U4PDV0_CAEEL	PF01549	ShK domain-like	1.2e-07	27-10-2022
sp|Q8MYN5|ASP17_CAEEL	PF00026	Eukaryotic aspartyl protease	1.3e-79	27-10-2022
tr|Q17622|Q17622_CAEEL	PF01674	Lipase (class 2)	4.4e-79	27-10-2022
tr|G5EG05|G5EG05_CAEEL	PF00110	wnt family	1.2e-102	27-10-2022
tr|Q9XVH4|Q9XVH4_CAEEL	PF00780	CNH domain	4.2e-56	27-10-2022
tr|H2L0I3|H2L0I3_CAEEL	PF15035	Ciliary rootlet component, centrosome cohesion	3e-60	27-10-2022
tr|G5ED75|G5ED75_CAEEL	PF00225	Kinesin motor domain	6.5e-91	27-10-2022
tr|H2L2D1|H2L2D1_CAEEL	PF07700	Haem-NO-binding	3.4e-45	27-10-2022
tr|H2L2D1|H2L2D1_CAEEL	PF00211	Adenylate and Guanylate cyclase catalytic domain	5.4e-45	27-10-2022
tr|H2L2D1|H2L2D1_CAEEL	PF07701	Heme NO binding associated	2.3e-50	27-10-2022
tr|Q27GQ6|Q27GQ6_CAEEL	PF07914	Uncharacterized oxidoreductase dhs-27	2.7e-115	27-10-2022
sp|Q22018|KTHY_CAEEL	PF02223	Thymidylate kinase	2.5e-35	27-10-2022
sp|Q9N2V9|PDE6_CAEEL	PF00233	3'5'-cyclic nucleotide phosphodiesterase	4.2e-77	27-10-2022
tr|Q9XWZ8|Q9XWZ8_CAEEL	PF03761	Nematode trypsin-6-like family	9.1e-88	27-10-2022
sp|O02323|FABP7_CAEEL	PF00061	Lipocalin / cytosolic fatty-acid binding protein family	2.7e-20	27-10-2022
tr|O45164|O45164_CAEEL	PF10318	Serpentine type 7TM GPCR chemoreceptor Srh	9.5e-100	27-10-2022
tr|C0RSI9|C0RSI9_CAEEL	PF07690	Major Facilitator Superfamily	1.6e-26	27-10-2022
tr|B1GRL5|B1GRL5_CAEEL	PF04099	Sybindin-like family	7.6e-21	27-10-2022
tr|Q4PIT2|Q4PIT2_CAEEL	PF03436	Domain of unknown function (DUF281)	1.6e-17	27-10-2022
sp|Q09413|ELOA1_CAEEL	PF06881	RNA polymerase II transcription factor SIII (Elongin) subunit A	3.2e-23	27-10-2022
tr|A0A3B1E8U1|A0A3B1E8U1_CAEEL	PF01145	SPFH domain / Band 7 family	1.5e-30	27-10-2022
tr|A0A8D9MJ86|A0A8D9MJ86_CAEEL	PF00654	Voltage gated chloride channel	6.2e-77	27-10-2022
tr|A0A1C3NSL4|A0A1C3NSL4_CAEEL	PF00168	C2 domain	5.7e-08	27-10-2022
tr|A0A1C3NSL4|A0A1C3NSL4_CAEEL	PF00168	C2 domain	2.4e-27	27-10-2022
tr|A0A1C3NSL4|A0A1C3NSL4_CAEEL	PF00168	C2 domain	3.5e-11	27-10-2022
tr|A0A1C3NSL4|A0A1C3NSL4_CAEEL	PF06292	MUN domain	1.4e-109	27-10-2022
tr|A0A1C3NSL4|A0A1C3NSL4_CAEEL	PF00130	Phorbol esters/diacylglycerol binding domain (C1 domain)	9e-14	27-10-2022
tr|Q94055|Q94055_CAEEL	PF00266	Aminotransferase class-V	2.5e-45	27-10-2022
tr|Q9XX73|Q9XX73_CAEEL	PF10318	Serpentine type 7TM GPCR chemoreceptor Srh	4.2e-84	27-10-2022
sp|P34647|MCM6_CAEEL	PF18263	MCM6 C-terminal winged-helix domain	1.8e-21	27-10-2022
sp|P34647|MCM6_CAEEL	PF00493	MCM P-loop domain	6.9e-99	27-10-2022
sp|P34647|MCM6_CAEEL	PF14551	MCM N-terminal domain	1.6e-15	27-10-2022
sp|P34647|MCM6_CAEEL	PF17855	MCM AAA-lid domain	2.1e-26	27-10-2022
sp|P34647|MCM6_CAEEL	PF17207	MCM OB domain	1.4e-37	27-10-2022
tr|Q966Q0|Q966Q0_CAEEL	PF00090	Thrombospondin type 1 domain	2.5e-06	27-10-2022
tr|Q966Q0|Q966Q0_CAEEL	PF00090	Thrombospondin type 1 domain	0.0024	27-10-2022
tr|Q966Q0|Q966Q0_CAEEL	PF00090	Thrombospondin type 1 domain	3.1e-09	27-10-2022
tr|Q966Q0|Q966Q0_CAEEL	PF00090	Thrombospondin type 1 domain	5.6e-09	27-10-2022
tr|Q966Q0|Q966Q0_CAEEL	PF00090	Thrombospondin type 1 domain	4.3e-05	27-10-2022
tr|Q966Q0|Q966Q0_CAEEL	PF00090	Thrombospondin type 1 domain	0.0024	27-10-2022
tr|Q966Q0|Q966Q0_CAEEL	PF00090	Thrombospondin type 1 domain	4.6e-06	27-10-2022
tr|Q966Q0|Q966Q0_CAEEL	PF00090	Thrombospondin type 1 domain	0.00075	27-10-2022
tr|Q966Q0|Q966Q0_CAEEL	PF00090	Thrombospondin type 1 domain	0.034	27-10-2022
tr|P91393|P91393_CAEEL	PF09005	Domain of unknown function (DUF1897)	1.1e-14	27-10-2022
tr|P91393|P91393_CAEEL	PF00013	KH domain	1.1e-14	27-10-2022
tr|P91393|P91393_CAEEL	PF00013	KH domain	2.5e-14	27-10-2022
tr|P91393|P91393_CAEEL	PF00013	KH domain	3.1e-12	27-10-2022
tr|P91393|P91393_CAEEL	PF00013	KH domain	2.4e-12	27-10-2022
tr|A0A238UKL7|A0A238UKL7_CAEEL	PF00083	Sugar (and other) transporter	1.3e-28	27-10-2022
sp|Q11069|TMC2_CAEEL	PF07810	TMC domain	1.1e-35	27-10-2022
sp|Q5CZ37|FITM2_CAEEL	PF10261	Inositol phospholipid synthesis and fat-storage-inducing TM	4.2e-12	27-10-2022
sp|Q5CZ37|FITM2_CAEEL	PF10261	Inositol phospholipid synthesis and fat-storage-inducing TM	1.8e-08	27-10-2022
tr|Q8WTM8|Q8WTM8_CAEEL	PF04420	CHD5-like protein	1.3e-10	27-10-2022
tr|A0A2I2LDX7|A0A2I2LDX7_CAEEL	PF13673	Acetyltransferase (GNAT) domain	4e-13	27-10-2022
tr|Q6A1T5|Q6A1T5_CAEEL	PF00109	Beta-ketoacyl synthase, N-terminal domain	9.2e-43	27-10-2022
tr|Q6A1T5|Q6A1T5_CAEEL	PF02801	Beta-ketoacyl synthase, C-terminal domain	1.6e-34	27-10-2022
tr|Q966I8|Q966I8_CAEEL	PF00227	Proteasome subunit	5.9e-46	27-10-2022
tr|A0A486WY49|A0A486WY49_CAEEL	PF00041	Fibronectin type III domain	1e-08	27-10-2022
tr|Q9N4P2|Q9N4P2_CAEEL	PF00462	Glutaredoxin	5.4e-12	27-10-2022
tr|G5EFI9|G5EFI9_CAEEL	PF04005	Hus1-like protein	1.3e-31	27-10-2022
tr|Q9U1U4|Q9U1U4_CAEEL	PF00179	Ubiquitin-conjugating enzyme	4.2e-14	27-10-2022
tr|Q8WQF5|Q8WQF5_CAEEL	PF01581	FMRFamide related peptide family	1.4	27-10-2022
tr|Q8WQF5|Q8WQF5_CAEEL	PF01581	FMRFamide related peptide family	5.8	27-10-2022
tr|Q8WQF5|Q8WQF5_CAEEL	PF01581	FMRFamide related peptide family	0.76	27-10-2022
tr|Q8WQF5|Q8WQF5_CAEEL	PF01581	FMRFamide related peptide family	0.76	27-10-2022
tr|Q21521|Q21521_CAEEL	PF00069	Protein kinase domain	2.1e-28	27-10-2022
tr|Q23297|Q23297_CAEEL	PF07885	Ion channel	6.1e-19	27-10-2022
tr|Q23297|Q23297_CAEEL	PF07885	Ion channel	3.4e-16	27-10-2022
tr|Q9N3F4|Q9N3F4_CAEEL	PF00270	DEAD/DEAH box helicase	9.9e-47	27-10-2022
tr|Q9N3F4|Q9N3F4_CAEEL	PF00271	Helicase conserved C-terminal domain	8.8e-32	27-10-2022
tr|G5EBG1|G5EBG1_CAEEL	PF03762	Vitelline membrane outer layer protein I (VOMI)	4.4e-47	27-10-2022
tr|A0A078BTJ7|A0A078BTJ7_CAEEL	PF00018	SH3 domain	6.2e-06	27-10-2022
sp|O44997|DAPK_CAEEL	PF13857	Ankyrin repeats (many copies)	1.7e-06	27-10-2022
sp|O44997|DAPK_CAEEL	PF00531	Death domain	3.5e-19	27-10-2022
sp|O44997|DAPK_CAEEL	PF12796	Ankyrin repeats (3 copies)	3.8e-08	27-10-2022
sp|O44997|DAPK_CAEEL	PF12796	Ankyrin repeats (3 copies)	2.1e-13	27-10-2022
sp|O44997|DAPK_CAEEL	PF13637	Ankyrin repeats (many copies)	3.9e-06	27-10-2022
sp|O44997|DAPK_CAEEL	PF00069	Protein kinase domain	2.5e-68	27-10-2022
tr|Q9XUW8|Q9XUW8_CAEEL	PF01428	AN1-like Zinc finger	1.2e-09	27-10-2022
tr|Q9XUW8|Q9XUW8_CAEEL	PF01428	AN1-like Zinc finger	2e-10	27-10-2022
tr|O45115|O45115_CAEEL	PF14497	Glutathione S-transferase, C-terminal domain	2.8e-11	27-10-2022
tr|O45115|O45115_CAEEL	PF02798	Glutathione S-transferase, N-terminal domain	3.8e-07	27-10-2022
tr|P91233|P91233_CAEEL	PF00646	F-box domain	0.00024	27-10-2022
tr|P91233|P91233_CAEEL	PF07735	F-box associated	1.3e-13	27-10-2022
tr|Q22246|Q22246_CAEEL	PF10321	Serpentine type 7TM GPCR chemoreceptor Srt	3.6e-16	27-10-2022
tr|O16987|O16987_CAEEL	PF10319	Serpentine type 7TM GPCR chemoreceptor Srj	1.4e-129	27-10-2022
sp|Q09554|YQV5_CAEEL	PF10292	Serpentine type 7TM GPCR receptor class ab chemoreceptor	1.8e-18	27-10-2022
tr|E1B6S0|E1B6S0_CAEEL	PF01733	Nucleoside transporter	1.6e-40	27-10-2022
tr|C1P640|C1P640_CAEEL	PF00053	Laminin EGF domain	4.9e-11	27-10-2022
tr|C1P640|C1P640_CAEEL	PF00053	Laminin EGF domain	5.9e-07	27-10-2022
tr|C1P640|C1P640_CAEEL	PF00053	Laminin EGF domain	2e-08	27-10-2022
tr|C1P640|C1P640_CAEEL	PF00053	Laminin EGF domain	4.8e-06	27-10-2022
tr|C1P640|C1P640_CAEEL	PF00053	Laminin EGF domain	6.1e-08	27-10-2022
tr|C1P640|C1P640_CAEEL	PF00053	Laminin EGF domain	1.6e-07	27-10-2022
tr|C1P640|C1P640_CAEEL	PF00053	Laminin EGF domain	0.0059	27-10-2022
tr|C1P640|C1P640_CAEEL	PF00053	Laminin EGF domain	9.6e-08	27-10-2022
tr|C1P640|C1P640_CAEEL	PF00053	Laminin EGF domain	1.8e-06	27-10-2022
tr|C1P640|C1P640_CAEEL	PF00053	Laminin EGF domain	1.3e-07	27-10-2022
tr|C1P640|C1P640_CAEEL	PF00053	Laminin EGF domain	6.9e-07	27-10-2022
tr|C1P640|C1P640_CAEEL	PF00053	Laminin EGF domain	2.9e-07	27-10-2022
tr|C1P640|C1P640_CAEEL	PF00053	Laminin EGF domain	7.2e-10	27-10-2022
tr|C1P640|C1P640_CAEEL	PF00053	Laminin EGF domain	1.1e-10	27-10-2022
tr|C1P640|C1P640_CAEEL	PF00053	Laminin EGF domain	2e-08	27-10-2022
tr|C1P640|C1P640_CAEEL	PF00053	Laminin EGF domain	1.9e-05	27-10-2022
tr|C1P640|C1P640_CAEEL	PF00053	Laminin EGF domain	0.00088	27-10-2022
tr|C1P640|C1P640_CAEEL	PF00053	Laminin EGF domain	0.0055	27-10-2022
tr|C1P640|C1P640_CAEEL	PF00053	Laminin EGF domain	2e-08	27-10-2022
tr|C1P640|C1P640_CAEEL	PF00053	Laminin EGF domain	1.8e-06	27-10-2022
tr|C1P640|C1P640_CAEEL	PF00053	Laminin EGF domain	0.028	27-10-2022
tr|C1P640|C1P640_CAEEL	PF00055	Laminin N-terminal (Domain VI)	1.6e-65	27-10-2022
tr|C1P640|C1P640_CAEEL	PF02210	Laminin G domain	1.4e-22	27-10-2022
tr|C1P640|C1P640_CAEEL	PF02210	Laminin G domain	5.2e-18	27-10-2022
tr|C1P640|C1P640_CAEEL	PF02210	Laminin G domain	7.5e-25	27-10-2022
tr|C1P640|C1P640_CAEEL	PF06009	Laminin Domain II	3.1e-43	27-10-2022
tr|C1P640|C1P640_CAEEL	PF00052	Laminin B (Domain IV)	8.4e-21	27-10-2022
tr|C1P640|C1P640_CAEEL	PF00054	Laminin G domain	2.8e-14	27-10-2022
tr|A0A2C9C354|A0A2C9C354_CAEEL	PF02815	MIR domain	2.2e-50	27-10-2022
tr|A0A2C9C354|A0A2C9C354_CAEEL	PF00622	SPRY domain	4.3e-19	27-10-2022
tr|A0A2C9C354|A0A2C9C354_CAEEL	PF00622	SPRY domain	4.1e-19	27-10-2022
tr|A0A2C9C354|A0A2C9C354_CAEEL	PF00622	SPRY domain	2.5e-18	27-10-2022
tr|A0A2C9C354|A0A2C9C354_CAEEL	PF00520	Ion transport protein	4.1e-14	27-10-2022
tr|A0A2C9C354|A0A2C9C354_CAEEL	PF08709	Inositol 1,4,5-trisphosphate/ryanodine receptor	3e-54	27-10-2022
tr|A0A2C9C354|A0A2C9C354_CAEEL	PF02026	RyR domain	1.9e-17	27-10-2022
tr|A0A2C9C354|A0A2C9C354_CAEEL	PF02026	RyR domain	1.1e-23	27-10-2022
tr|A0A2C9C354|A0A2C9C354_CAEEL	PF02026	RyR domain	1.4e-27	27-10-2022
tr|A0A2C9C354|A0A2C9C354_CAEEL	PF02026	RyR domain	5.9e-26	27-10-2022
tr|A0A2C9C354|A0A2C9C354_CAEEL	PF13499	EF-hand domain pair	3.6e-09	27-10-2022
tr|A0A2C9C354|A0A2C9C354_CAEEL	PF06459	Ryanodine Receptor TM 4-6	4.7e-17	27-10-2022
tr|A0A2C9C354|A0A2C9C354_CAEEL	PF08454	RyR and IP3R Homology associated	2.1e-31	27-10-2022
tr|A0A2C9C354|A0A2C9C354_CAEEL	PF01365	RIH domain	5.5e-61	27-10-2022
tr|A0A2C9C354|A0A2C9C354_CAEEL	PF01365	RIH domain	3.1e-59	27-10-2022
tr|A0A1N7SYS6|A0A1N7SYS6_CAEEL	PF07810	TMC domain	1.2e-35	27-10-2022
tr|O16971|O16971_CAEEL	PF13561	Enoyl-(Acyl carrier protein) reductase	2.6e-47	27-10-2022
tr|Q6A584|Q6A584_CAEEL	PF00651	BTB/POZ domain	3e-16	27-10-2022
tr|U4PMN6|U4PMN6_CAEEL	PF01391	Collagen triple helix repeat (20 copies)	1e-08	27-10-2022
tr|U4PMN6|U4PMN6_CAEEL	PF01391	Collagen triple helix repeat (20 copies)	3e-08	27-10-2022
tr|U4PMN6|U4PMN6_CAEEL	PF01391	Collagen triple helix repeat (20 copies)	4.5e-08	27-10-2022
sp|P90866|CDK8_CAEEL	PF00069	Protein kinase domain	1.3e-59	27-10-2022
tr|D1MN84|D1MN84_CAEEL	PF06542	Regulator protein PHA-1	4.7e-134	27-10-2022
tr|O45333|O45333_CAEEL	PF00646	F-box domain	1e-06	27-10-2022
tr|O45333|O45333_CAEEL	PF01827	FTH domain	7.2e-36	27-10-2022
tr|A0A061ACH4|A0A061ACH4_CAEEL	PF00702	haloacid dehalogenase-like hydrolase	1.7e-15	27-10-2022
tr|Q21945|Q21945_CAEEL	PF02798	Glutathione S-transferase, N-terminal domain	9.6e-11	27-10-2022
tr|Q21945|Q21945_CAEEL	PF14497	Glutathione S-transferase, C-terminal domain	9.3e-22	27-10-2022
sp|Q11183|TXND9_CAEEL	PF00085	Thioredoxin	1.2e-05	27-10-2022
tr|H9G361|H9G361_CAEEL	PF00105	Zinc finger, C4 type (two domains)	1.4e-12	27-10-2022
tr|H9G361|H9G361_CAEEL	PF00104	Ligand-binding domain of nuclear hormone receptor	5.7e-12	27-10-2022
tr|Q23273|Q23273_CAEEL	PF00135	Carboxylesterase family	1.5e-113	27-10-2022
tr|Q23318|Q23318_CAEEL	PF00246	Zinc carboxypeptidase	9e-85	27-10-2022
tr|Q23318|Q23318_CAEEL	PF02244	Carboxypeptidase activation peptide	3.7e-17	27-10-2022
tr|Q23318|Q23318_CAEEL	PF01549	ShK domain-like	3.2e-08	27-10-2022
tr|Q17411|Q17411_CAEEL	PF03312	Protein of unknown function (DUF272)	2.2e-39	27-10-2022
tr|Q7JP75|Q7JP75_CAEEL	PF02181	Formin Homology 2 Domain	3.4e-67	27-10-2022
tr|Q7JP75|Q7JP75_CAEEL	PF06367	Diaphanous FH3 Domain	1.7e-54	27-10-2022
tr|Q8I129|Q8I129_CAEEL	PF01612	3'-5' exonuclease	6.1e-41	27-10-2022
tr|Q8I129|Q8I129_CAEEL	PF08066	PMC2NT (NUC016) domain	6.8e-09	27-10-2022
tr|Q8I129|Q8I129_CAEEL	PF00570	HRDC domain	2.9e-12	27-10-2022
tr|H1ZUX1|H1ZUX1_CAEEL	PF15636	GHH signature containing HNH/Endo VII superfamily nuclease toxin	4.1e-15	27-10-2022
tr|Q9XVW9|Q9XVW9_CAEEL	PF10164	Brain protein I3	2.2e-06	27-10-2022
sp|Q9U2M7|AP4A_CAEEL	PF00293	NUDIX domain	3.9e-28	27-10-2022
tr|H2L0P8|H2L0P8_CAEEL	PF00621	RhoGEF domain	1.5e-26	27-10-2022
tr|H2L0P8|H2L0P8_CAEEL	PF16652	Pleckstrin homology domain	1.8e-10	27-10-2022
tr|Q18841|Q18841_CAEEL	PF00004	ATPase family associated with various cellular activities (AAA)	4.5e-14	27-10-2022
tr|Q18841|Q18841_CAEEL	PF08519	Replication factor RFC1 C terminal domain	4.7e-49	27-10-2022
tr|Q9U250|Q9U250_CAEEL	PF00100	Zona pellucida-like domain	6e-13	27-10-2022
tr|E9P850|E9P850_CAEEL	PF10325	Serpentine type 7TM GPCR chemoreceptor Srz	1.2e-06	27-10-2022
sp|Q17438|DNJ1_CAEEL	PF00226	DnaJ domain	1.1e-23	27-10-2022
sp|Q17438|DNJ1_CAEEL	PF09320	Domain of unknown function (DUF1977)	8.9e-27	27-10-2022
tr|B3KYC0|B3KYC0_CAEEL	PF09334	tRNA synthetases class I (M)	1.7e-95	27-10-2022
sp|Q7YZW5|VEM1_CAEEL	PF00173	Cytochrome b5-like Heme/Steroid binding domain	5.5e-12	27-10-2022
tr|E3CTG6|E3CTG6_CAEEL	PF01705	CX module	1.1e-17	27-10-2022
tr|G5EED0|G5EED0_CAEEL	PF01740	STAS domain	8.8e-10	27-10-2022
tr|G5EED0|G5EED0_CAEEL	PF00916	Sulfate permease family	4.6e-36	27-10-2022
sp|P91303|VATG_CAEEL	PF03179	Vacuolar (H+)-ATPase G subunit	1.8e-36	27-10-2022
tr|Q9XVD0|Q9XVD0_CAEEL	PF00337	Galactoside-binding lectin	2.6e-23	27-10-2022
tr|Q9XVD0|Q9XVD0_CAEEL	PF08277	PAN-like domain	2.5e-24	27-10-2022
tr|O76829|O76829_CAEEL	PF10318	Serpentine type 7TM GPCR chemoreceptor Srh	2.9e-83	27-10-2022
tr|Q23293|Q23293_CAEEL	PF10324	Serpentine type 7TM GPCR chemoreceptor Srw	1.7e-36	27-10-2022
tr|Q19168|Q19168_CAEEL	PF01827	FTH domain	5.6e-42	27-10-2022
tr|Q7YXA8|Q7YXA8_CAEEL	PF10318	Serpentine type 7TM GPCR chemoreceptor Srh	6.9e-101	27-10-2022
tr|Q18577|Q18577_CAEEL	PF02520	SXP/RAL-2 family protein Ani s 5-like, metal-binding domain	7.8e-16	27-10-2022
tr|G5EGB1|G5EGB1_CAEEL	PF00337	Galactoside-binding lectin	6.4e-30	27-10-2022
tr|G5EGB1|G5EGB1_CAEEL	PF00337	Galactoside-binding lectin	6.9e-36	27-10-2022
tr|Q4JFH6|Q4JFH6_CAEEL	PF05184	Saposin-like type B, region 1	3.6e-06	27-10-2022
tr|Q4JFH6|Q4JFH6_CAEEL	PF03489	Saposin-like type B, region 2	3.8e-09	27-10-2022
tr|Q4JFH6|Q4JFH6_CAEEL	PF03489	Saposin-like type B, region 2	4.8e-05	27-10-2022
tr|O18057|O18057_CAEEL	PF00860	Permease family	1.7e-135	27-10-2022
tr|Q9XV13|Q9XV13_CAEEL	PF10325	Serpentine type 7TM GPCR chemoreceptor Srz	8.8e-71	27-10-2022
sp|Q9XTJ4|NHR3_CAEEL	PF00105	Zinc finger, C4 type (two domains)	1.8e-26	27-10-2022
sp|Q9XTJ4|NHR3_CAEEL	PF00104	Ligand-binding domain of nuclear hormone receptor	5.6e-09	27-10-2022
tr|Q9N4N6|Q9N4N6_CAEEL	PF01030	Receptor L domain	1.2e-09	27-10-2022
tr|Q9N4N6|Q9N4N6_CAEEL	PF01030	Receptor L domain	2.9e-16	27-10-2022
sp|Q18688|HSP90_CAEEL	PF02518	Histidine kinase-, DNA gyrase B-, and HSP90-like ATPase	2.3e-13	27-10-2022
sp|Q18688|HSP90_CAEEL	PF00183	Hsp90 protein	1.3e-227	27-10-2022
tr|O62153|O62153_CAEEL	PF03409	Transmembrane glycoprotein	3.3e-90	27-10-2022
sp|P34300|FIP3_CAEEL	PF10917	Fungus-induced protein	6.2e-19	27-10-2022
tr|Q8MPR9|Q8MPR9_CAEEL	PF00169	PH domain	1.3e-05	27-10-2022
tr|Q8MPR9|Q8MPR9_CAEEL	PF01237	Oxysterol-binding protein	3.3e-76	27-10-2022
tr|Q067X9|Q067X9_CAEEL	PF01674	Lipase (class 2)	2.9e-74	27-10-2022
tr|Q2L6V8|Q2L6V8_CAEEL	PF00160	Cyclophilin type peptidyl-prolyl cis-trans isomerase/CLD	1.4e-41	27-10-2022
tr|O44511|O44511_CAEEL	PF01284	Membrane-associating domain	1.9e-27	27-10-2022
tr|O45689|O45689_CAEEL	PF10328	Serpentine type 7TM GPCR chemoreceptor Srx	1.7e-49	27-10-2022
tr|Q86D20|Q86D20_CAEEL	PF00300	Histidine phosphatase superfamily (branch 1)	9.4e-11	27-10-2022
tr|Q8MPZ6|Q8MPZ6_CAEEL	PF00168	C2 domain	1.4e-10	27-10-2022
tr|Q8MPZ6|Q8MPZ6_CAEEL	PF00130	Phorbol esters/diacylglycerol binding domain (C1 domain)	4.8e-09	27-10-2022
tr|Q7YXA5|Q7YXA5_CAEEL	PF10318	Serpentine type 7TM GPCR chemoreceptor Srh	7.2e-57	27-10-2022
sp|Q10578|RPB2_CAEEL	PF04567	RNA polymerase Rpb2, domain 5	8.3e-13	27-10-2022
sp|Q10578|RPB2_CAEEL	PF04563	RNA polymerase beta subunit	1.5e-72	27-10-2022
sp|Q10578|RPB2_CAEEL	PF00562	RNA polymerase Rpb2, domain 6	1.1e-126	27-10-2022
sp|Q10578|RPB2_CAEEL	PF04560	RNA polymerase Rpb2, domain 7	1.6e-32	27-10-2022
sp|Q10578|RPB2_CAEEL	PF04566	RNA polymerase Rpb2, domain 4	6.1e-24	27-10-2022
sp|Q10578|RPB2_CAEEL	PF04561	RNA polymerase Rpb2, domain 2	1.6e-56	27-10-2022
sp|Q10578|RPB2_CAEEL	PF04565	RNA polymerase Rpb2, domain 3	2e-24	27-10-2022
tr|B2L044|B2L044_CAEEL	PF00001	7 transmembrane receptor (rhodopsin family)	1.3e-54	27-10-2022
tr|E5QCH1|E5QCH1_CAEEL	PF14750	Integrator complex subunit 2	2.9e-59	27-10-2022
tr|E5QCH1|E5QCH1_CAEEL	PF14750	Integrator complex subunit 2	1.6e-07	27-10-2022
tr|Q8I4H0|Q8I4H0_CAEEL	PF00640	Phosphotyrosine interaction domain (PTB/PID)	3.5e-08	27-10-2022
tr|Q9NAP6|Q9NAP6_CAEEL	PF12972	Alpha-N-acetylglucosaminidase (NAGLU) C-terminal domain	9.5e-35	27-10-2022
tr|Q9NAP6|Q9NAP6_CAEEL	PF05089	Alpha-N-acetylglucosaminidase (NAGLU) tim-barrel domain	4.1e-117	27-10-2022
tr|C6KRN0|C6KRN0_CAEEL	PF02932	Neurotransmitter-gated ion-channel transmembrane region	2.1e-15	27-10-2022
tr|C6KRN0|C6KRN0_CAEEL	PF02932	Neurotransmitter-gated ion-channel transmembrane region	4.3e-19	27-10-2022
tr|C6KRN0|C6KRN0_CAEEL	PF02931	Neurotransmitter-gated ion-channel ligand binding domain	3e-65	27-10-2022
tr|Q19007|Q19007_CAEEL	PF00956	Nucleosome assembly protein (NAP)	8.7e-86	27-10-2022
tr|Q9GYM2|Q9GYM2_CAEEL	PF02343	TRA-1 regulated protein R03H10.4	2e-36	27-10-2022
tr|Q9NAN9|Q9NAN9_CAEEL	PF10321	Serpentine type 7TM GPCR chemoreceptor Srt	7.6e-108	27-10-2022
tr|V6CLH2|V6CLH2_CAEEL	PF00250	Forkhead domain	1.4e-28	27-10-2022
tr|P91183|P91183_CAEEL	PF05671	GETHR pentapeptide repeat (5 copies)	2.8e-11	27-10-2022
tr|P91183|P91183_CAEEL	PF05671	GETHR pentapeptide repeat (5 copies)	6.7e-10	27-10-2022
tr|P91183|P91183_CAEEL	PF05671	GETHR pentapeptide repeat (5 copies)	2.1e-10	27-10-2022
tr|Q9TZI7|Q9TZI7_CAEEL	PF00501	AMP-binding enzyme	2.4e-54	27-10-2022
tr|Q9BKW0|Q9BKW0_CAEEL	PF00919	Uncharacterized protein family UPF0004	8.2e-07	27-10-2022
tr|A0A0K3AS23|A0A0K3AS23_CAEEL	PF00001	7 transmembrane receptor (rhodopsin family)	5.7e-24	27-10-2022
tr|Q2EEM5|Q2EEM5_CAEEL	PF18770	Armadillo tether-repeat of vescicular transport factor	4.5e-16	27-10-2022
tr|Q2EEM5|Q2EEM5_CAEEL	PF04869	Uso1 / p115 like vesicle tethering protein, head region	2.2e-52	27-10-2022
tr|Q2EEM5|Q2EEM5_CAEEL	PF04871	Uso1 / p115 like vesicle tethering protein, C terminal region	3.3e-08	27-10-2022
sp|Q09406|A16L2_CAEEL	PF00400	WD domain, G-beta repeat	0.0027	27-10-2022
sp|Q09406|A16L2_CAEEL	PF00400	WD domain, G-beta repeat	0.022	27-10-2022
sp|Q09406|A16L2_CAEEL	PF00400	WD domain, G-beta repeat	0.0098	27-10-2022
tr|G5EDA7|G5EDA7_CAEEL	PF00083	Sugar (and other) transporter	4.2e-23	27-10-2022
sp|O61213|DUOX1_CAEEL	PF08030	Ferric reductase NAD binding domain	3.2e-27	27-10-2022
sp|O61213|DUOX1_CAEEL	PF01794	Ferric reductase like transmembrane component	7.8e-15	27-10-2022
sp|O61213|DUOX1_CAEEL	PF03098	Animal haem peroxidase	8.7e-147	27-10-2022
sp|O61213|DUOX1_CAEEL	PF08022	FAD-binding domain	7e-19	27-10-2022
sp|Q09563|YR47_CAEEL	PF01344	Kelch motif	2.5e-05	27-10-2022
sp|Q09563|YR47_CAEEL	PF01344	Kelch motif	6e-08	27-10-2022
sp|Q09563|YR47_CAEEL	PF01344	Kelch motif	2.2e-10	27-10-2022
sp|Q09563|YR47_CAEEL	PF01344	Kelch motif	1.1e-08	27-10-2022
sp|Q09563|YR47_CAEEL	PF00651	BTB/POZ domain	3.4e-09	27-10-2022
sp|Q09563|YR47_CAEEL	PF07707	BTB And C-terminal Kelch	1.9e-07	27-10-2022
sp|Q09563|YR47_CAEEL	PF13418	Galactose oxidase, central domain	3.4e-07	27-10-2022
tr|E5QCG5|E5QCG5_CAEEL	PF03318	Clostridium epsilon toxin ETX/Bacillus mosquitocidal toxin MTX2	3.2e-07	27-10-2022
tr|G5EBG8|G5EBG8_CAEEL	PF13854	Kelch motif	1.5e-05	27-10-2022
tr|G5EBG8|G5EBG8_CAEEL	PF13415	Galactose oxidase, central domain	2.3e-09	27-10-2022
tr|G5EBG8|G5EBG8_CAEEL	PF13964	Kelch motif	2.3e-06	27-10-2022
tr|G5EBG8|G5EBG8_CAEEL	PF07646	Kelch motif	1.2e-05	27-10-2022
tr|G5EBG8|G5EBG8_CAEEL	PF07646	Kelch motif	4.7e-06	27-10-2022
tr|Q7YTT2|Q7YTT2_CAEEL	PF00646	F-box domain	3.3e-11	27-10-2022
tr|Q7YTT2|Q7YTT2_CAEEL	PF01827	FTH domain	1.5e-22	27-10-2022
tr|F5GU44|F5GU44_CAEEL	PF01579	Domain of unknown function (DUF19)	6.6e-08	27-10-2022
tr|Q19015|Q19015_CAEEL	PF00005	ABC transporter	9.4e-35	27-10-2022
tr|Q19015|Q19015_CAEEL	PF00664	ABC transporter transmembrane region	4.5e-24	27-10-2022
tr|Q19015|Q19015_CAEEL	PF00664	ABC transporter transmembrane region	3.3e-38	27-10-2022
tr|Q19015|Q19015_CAEEL	PF00005	ABC transporter	2.7e-34	27-10-2022
sp|G5ECG7|MTP_CAEEL	PF19444	MTP large subunit, lipid-binding domain	4.9e-10	27-10-2022
sp|P34630|CUTC_CAEEL	PF03932	CutC family	1.5e-62	27-10-2022
tr|Q7JM28|Q7JM28_CAEEL	PF17820	PDZ domain	1.6e-08	27-10-2022
tr|O01869|O01869_CAEEL	PF03501	Plectin/S10 domain	7e-41	27-10-2022
tr|Q9GYH9|Q9GYH9_CAEEL	PF13847	Methyltransferase domain	1e-12	27-10-2022
tr|G5EFY3|G5EFY3_CAEEL	PF00135	Carboxylesterase family	7e-143	27-10-2022
sp|Q19459|GSLG1_CAEEL	PF00839	Cysteine rich repeat	1.5e-09	27-10-2022
sp|Q19459|GSLG1_CAEEL	PF00839	Cysteine rich repeat	8.7e-13	27-10-2022
sp|Q19459|GSLG1_CAEEL	PF00839	Cysteine rich repeat	1e-08	27-10-2022
sp|Q19459|GSLG1_CAEEL	PF00839	Cysteine rich repeat	1.8e-12	27-10-2022
sp|Q19459|GSLG1_CAEEL	PF00839	Cysteine rich repeat	2.1e-14	27-10-2022
sp|Q19459|GSLG1_CAEEL	PF00839	Cysteine rich repeat	5.1e-06	27-10-2022
sp|Q19459|GSLG1_CAEEL	PF00839	Cysteine rich repeat	4e-11	27-10-2022
sp|Q19459|GSLG1_CAEEL	PF00839	Cysteine rich repeat	2.7e-10	27-10-2022
sp|Q19459|GSLG1_CAEEL	PF00839	Cysteine rich repeat	2.2e-09	27-10-2022
sp|Q19459|GSLG1_CAEEL	PF00839	Cysteine rich repeat	3.6e-15	27-10-2022
sp|Q19459|GSLG1_CAEEL	PF00839	Cysteine rich repeat	1.2e-11	27-10-2022
sp|Q19459|GSLG1_CAEEL	PF00839	Cysteine rich repeat	2.4e-05	27-10-2022
sp|Q19459|GSLG1_CAEEL	PF00839	Cysteine rich repeat	6.3e-11	27-10-2022
sp|Q19459|GSLG1_CAEEL	PF00839	Cysteine rich repeat	3.8e-14	27-10-2022
tr|A3QMA7|A3QMA7_CAEEL	PF03125	C. elegans Sre G protein-coupled chemoreceptor	3.7e-68	27-10-2022
tr|B6VQ78|B6VQ78_CAEEL	PF00664	ABC transporter transmembrane region	5.5e-37	27-10-2022
tr|B6VQ78|B6VQ78_CAEEL	PF00664	ABC transporter transmembrane region	2.8e-44	27-10-2022
tr|B6VQ78|B6VQ78_CAEEL	PF00005	ABC transporter	2.1e-33	27-10-2022
tr|B6VQ78|B6VQ78_CAEEL	PF00005	ABC transporter	1.1e-35	27-10-2022
tr|Q19913|Q19913_CAEEL	PF02535	ZIP Zinc transporter	6.5e-54	27-10-2022
tr|A0A061ACU6|A0A061ACU6_CAEEL	PF00611	Fes/CIP4, and EFC/F-BAR homology domain	2.4e-15	27-10-2022
tr|A0A061ACU6|A0A061ACU6_CAEEL	PF00620	RhoGAP domain	3.3e-41	27-10-2022
tr|G5ECB4|G5ECB4_CAEEL	PF06671	Repeat of unknown function (DUF1174)	4.5e-07	27-10-2022
tr|G5ECB4|G5ECB4_CAEEL	PF06671	Repeat of unknown function (DUF1174)	0.0019	27-10-2022
tr|G5ECB4|G5ECB4_CAEEL	PF06671	Repeat of unknown function (DUF1174)	0.0094	27-10-2022
tr|G5ECB4|G5ECB4_CAEEL	PF06671	Repeat of unknown function (DUF1174)	0.0045	27-10-2022
tr|G5ECB4|G5ECB4_CAEEL	PF06671	Repeat of unknown function (DUF1174)	7.9e-07	27-10-2022
tr|G5ECB4|G5ECB4_CAEEL	PF06671	Repeat of unknown function (DUF1174)	0.0094	27-10-2022
tr|G5ECB4|G5ECB4_CAEEL	PF06671	Repeat of unknown function (DUF1174)	4.5e-07	27-10-2022
tr|G5ECB4|G5ECB4_CAEEL	PF06671	Repeat of unknown function (DUF1174)	0.0094	27-10-2022
tr|G5ECB4|G5ECB4_CAEEL	PF06671	Repeat of unknown function (DUF1174)	0.0041	27-10-2022
tr|G5ECB4|G5ECB4_CAEEL	PF06671	Repeat of unknown function (DUF1174)	7.3e-05	27-10-2022
tr|G5ECB4|G5ECB4_CAEEL	PF06671	Repeat of unknown function (DUF1174)	0.0094	27-10-2022
tr|G5ECB4|G5ECB4_CAEEL	PF06671	Repeat of unknown function (DUF1174)	3.9e-07	27-10-2022
tr|G5ECB4|G5ECB4_CAEEL	PF06671	Repeat of unknown function (DUF1174)	2.3e-08	27-10-2022
tr|G5ECB4|G5ECB4_CAEEL	PF06671	Repeat of unknown function (DUF1174)	1.4e-08	27-10-2022
tr|G5ECB4|G5ECB4_CAEEL	PF06671	Repeat of unknown function (DUF1174)	0.0094	27-10-2022
tr|G5ECB4|G5ECB4_CAEEL	PF06671	Repeat of unknown function (DUF1174)	6.6e-07	27-10-2022
tr|G5ECB4|G5ECB4_CAEEL	PF06671	Repeat of unknown function (DUF1174)	1.9e-06	27-10-2022
tr|G5ECB4|G5ECB4_CAEEL	PF06671	Repeat of unknown function (DUF1174)	0.0034	27-10-2022
tr|G5ECB4|G5ECB4_CAEEL	PF06671	Repeat of unknown function (DUF1174)	0.012	27-10-2022
tr|G5ECB4|G5ECB4_CAEEL	PF06671	Repeat of unknown function (DUF1174)	2.6e-07	27-10-2022
tr|G5ECB4|G5ECB4_CAEEL	PF06671	Repeat of unknown function (DUF1174)	8.8e-08	27-10-2022
tr|G5ECB4|G5ECB4_CAEEL	PF06671	Repeat of unknown function (DUF1174)	3.6e-07	27-10-2022
tr|G5ECB4|G5ECB4_CAEEL	PF06671	Repeat of unknown function (DUF1174)	0.004	27-10-2022
tr|G5ECB4|G5ECB4_CAEEL	PF06671	Repeat of unknown function (DUF1174)	2.4e-07	27-10-2022
tr|G5ECB4|G5ECB4_CAEEL	PF06671	Repeat of unknown function (DUF1174)	1.3e-07	27-10-2022
tr|G5ECB4|G5ECB4_CAEEL	PF06671	Repeat of unknown function (DUF1174)	0.0094	27-10-2022
tr|G5ECB4|G5ECB4_CAEEL	PF06671	Repeat of unknown function (DUF1174)	7.4e-09	27-10-2022
tr|G5ECB4|G5ECB4_CAEEL	PF06671	Repeat of unknown function (DUF1174)	0.00014	27-10-2022
tr|G5ECB4|G5ECB4_CAEEL	PF06671	Repeat of unknown function (DUF1174)	1.1e-07	27-10-2022
tr|G5ECB4|G5ECB4_CAEEL	PF06671	Repeat of unknown function (DUF1174)	8.5e-10	27-10-2022
tr|G5ECB4|G5ECB4_CAEEL	PF06671	Repeat of unknown function (DUF1174)	0.0056	27-10-2022
tr|G5ECB4|G5ECB4_CAEEL	PF06671	Repeat of unknown function (DUF1174)	9.3e-08	27-10-2022
tr|G5ECB4|G5ECB4_CAEEL	PF06671	Repeat of unknown function (DUF1174)	4.5e-07	27-10-2022
tr|G5ECB4|G5ECB4_CAEEL	PF06671	Repeat of unknown function (DUF1174)	3.6e-07	27-10-2022
tr|G5ECB4|G5ECB4_CAEEL	PF06671	Repeat of unknown function (DUF1174)	2.5e-06	27-10-2022
tr|G5ECB4|G5ECB4_CAEEL	PF06671	Repeat of unknown function (DUF1174)	0.0094	27-10-2022
tr|G5ECB4|G5ECB4_CAEEL	PF06671	Repeat of unknown function (DUF1174)	8.8e-08	27-10-2022
tr|G5ECB4|G5ECB4_CAEEL	PF06671	Repeat of unknown function (DUF1174)	3.6e-07	27-10-2022
tr|G5ECB4|G5ECB4_CAEEL	PF06671	Repeat of unknown function (DUF1174)	4.7e-08	27-10-2022
tr|G5ECB4|G5ECB4_CAEEL	PF06671	Repeat of unknown function (DUF1174)	0.0094	27-10-2022
tr|G5ECB4|G5ECB4_CAEEL	PF06671	Repeat of unknown function (DUF1174)	0.0034	27-10-2022
tr|G5ECB4|G5ECB4_CAEEL	PF06671	Repeat of unknown function (DUF1174)	3.6e-07	27-10-2022
tr|G5ECB4|G5ECB4_CAEEL	PF06671	Repeat of unknown function (DUF1174)	5.7e-09	27-10-2022
tr|G5ECB4|G5ECB4_CAEEL	PF06671	Repeat of unknown function (DUF1174)	4.5e-07	27-10-2022
tr|G5ECB4|G5ECB4_CAEEL	PF06671	Repeat of unknown function (DUF1174)	0.0094	27-10-2022
tr|G5ECB4|G5ECB4_CAEEL	PF06671	Repeat of unknown function (DUF1174)	0.0094	27-10-2022
tr|G5ECB4|G5ECB4_CAEEL	PF06671	Repeat of unknown function (DUF1174)	0.0094	27-10-2022
tr|G5ECB4|G5ECB4_CAEEL	PF06671	Repeat of unknown function (DUF1174)	2.2e-05	27-10-2022
tr|G5ECB4|G5ECB4_CAEEL	PF06671	Repeat of unknown function (DUF1174)	1.9e-07	27-10-2022
tr|G5ECB4|G5ECB4_CAEEL	PF06671	Repeat of unknown function (DUF1174)	1.8e-08	27-10-2022
tr|G5ECB4|G5ECB4_CAEEL	PF06671	Repeat of unknown function (DUF1174)	4.5e-07	27-10-2022
tr|G5ECB4|G5ECB4_CAEEL	PF06671	Repeat of unknown function (DUF1174)	0.004	27-10-2022
tr|G5ECB4|G5ECB4_CAEEL	PF06671	Repeat of unknown function (DUF1174)	7.4e-06	27-10-2022
tr|G5ECB4|G5ECB4_CAEEL	PF06671	Repeat of unknown function (DUF1174)	0.00026	27-10-2022
tr|G5ECB4|G5ECB4_CAEEL	PF06671	Repeat of unknown function (DUF1174)	0.0094	27-10-2022
tr|G5ECB4|G5ECB4_CAEEL	PF06671	Repeat of unknown function (DUF1174)	3e-06	27-10-2022
tr|G5ECB4|G5ECB4_CAEEL	PF06671	Repeat of unknown function (DUF1174)	0.002	27-10-2022
tr|G5ECB4|G5ECB4_CAEEL	PF06671	Repeat of unknown function (DUF1174)	5.8e-08	27-10-2022
tr|G5ECB4|G5ECB4_CAEEL	PF06671	Repeat of unknown function (DUF1174)	4.5e-07	27-10-2022
tr|G5ECB4|G5ECB4_CAEEL	PF06671	Repeat of unknown function (DUF1174)	3.8e-06	27-10-2022
tr|G5ECB4|G5ECB4_CAEEL	PF06671	Repeat of unknown function (DUF1174)	1.5e-05	27-10-2022
tr|G5ECB4|G5ECB4_CAEEL	PF06671	Repeat of unknown function (DUF1174)	1.9e-05	27-10-2022
tr|G5ECB4|G5ECB4_CAEEL	PF06671	Repeat of unknown function (DUF1174)	6e-08	27-10-2022
tr|G5ECB4|G5ECB4_CAEEL	PF06671	Repeat of unknown function (DUF1174)	9.6e-08	27-10-2022
tr|G5ECB4|G5ECB4_CAEEL	PF06671	Repeat of unknown function (DUF1174)	0.0094	27-10-2022
tr|G5ECB4|G5ECB4_CAEEL	PF06671	Repeat of unknown function (DUF1174)	4.5e-07	27-10-2022
tr|G5ECB4|G5ECB4_CAEEL	PF06671	Repeat of unknown function (DUF1174)	2.2e-05	27-10-2022
tr|G5ECB4|G5ECB4_CAEEL	PF06671	Repeat of unknown function (DUF1174)	0.0094	27-10-2022
tr|G5ECB4|G5ECB4_CAEEL	PF06671	Repeat of unknown function (DUF1174)	1.3e-08	27-10-2022
tr|A0A131MBW5|A0A131MBW5_CAEEL	PF02188	GoLoco motif	1.6e-08	27-10-2022
tr|A0A131MBW5|A0A131MBW5_CAEEL	PF02188	GoLoco motif	1.2e-08	27-10-2022
tr|A0A131MBW5|A0A131MBW5_CAEEL	PF02188	GoLoco motif	1.7e-10	27-10-2022
sp|P03949|ABL1_CAEEL	PF07714	Protein tyrosine and serine/threonine kinase	3.4e-94	27-10-2022
sp|P03949|ABL1_CAEEL	PF00017	SH2 domain	8.4e-25	27-10-2022
sp|P03949|ABL1_CAEEL	PF00018	SH3 domain	1.5e-09	27-10-2022
sp|P03949|ABL1_CAEEL	PF08919	F-actin binding	4e-32	27-10-2022
sp|P09446|HSP1_CAEEL	PF00012	Hsp70 protein	2.1e-263	27-10-2022
tr|Q17726|Q17726_CAEEL	PF13561	Enoyl-(Acyl carrier protein) reductase	8.5e-51	27-10-2022
tr|W6SBC7|W6SBC7_CAEEL	PF00076	RNA recognition motif. (a.k.a. RRM, RBD, or RNP domain)	9.7e-05	27-10-2022
tr|W6SBC7|W6SBC7_CAEEL	PF14570	RING/Ubox like zinc-binding domain	1.4e-19	27-10-2022
tr|A0A1X7RBS0|A0A1X7RBS0_CAEEL	PF00046	Homeodomain	1.6e-10	27-10-2022
tr|A0A1X7RBS0|A0A1X7RBS0_CAEEL	PF02376	CUT domain	1.9e-33	27-10-2022
tr|O17130|O17130_CAEEL	PF10318	Serpentine type 7TM GPCR chemoreceptor Srh	2.6e-98	27-10-2022
sp|P29355|SEM5_CAEEL	PF00018	SH3 domain	5.7e-16	27-10-2022
sp|P29355|SEM5_CAEEL	PF00018	SH3 domain	1.6e-17	27-10-2022
sp|P29355|SEM5_CAEEL	PF00017	SH2 domain	9.5e-25	27-10-2022
tr|Q9U329|Q9U329_CAEEL	PF02936	Cytochrome c oxidase subunit IV	1.3e-39	27-10-2022
tr|Q18025|Q18025_CAEEL	PF10267	Predicted transmembrane and coiled-coil 2 protein	2.1e-104	27-10-2022
tr|P90933|P90933_CAEEL	PF06162	Putative pyroglutamyl peptidase PgaPase_1	4.6e-29	27-10-2022
sp|P91253|GST7_CAEEL	PF02798	Glutathione S-transferase, N-terminal domain	6.6e-10	27-10-2022
sp|P91253|GST7_CAEEL	PF14497	Glutathione S-transferase, C-terminal domain	3.5e-15	27-10-2022
tr|U4PDW0|U4PDW0_CAEEL	PF02889	Sec63 Brl domain	1.1e-55	27-10-2022
tr|Q9N4K7|Q9N4K7_CAEEL	PF02343	TRA-1 regulated protein R03H10.4	5e-29	27-10-2022
tr|Q20290|Q20290_CAEEL	PF10328	Serpentine type 7TM GPCR chemoreceptor Srx	5.4e-38	27-10-2022
tr|Q9XWL1|Q9XWL1_CAEEL	PF01060	Transthyretin-like family	4e-21	27-10-2022
tr|Q95XH2|Q95XH2_CAEEL	PF07855	Autophagy-related protein 101	6.4e-39	27-10-2022
tr|Q95Q08|Q95Q08_CAEEL	PF17943	Homeobox-cysteine loop-homeobox	2.3e-44	27-10-2022
tr|Q95Q08|Q95Q08_CAEEL	PF17943	Homeobox-cysteine loop-homeobox	2.8e-45	27-10-2022
tr|Q95Q08|Q95Q08_CAEEL	PF17943	Homeobox-cysteine loop-homeobox	9.7e-42	27-10-2022
sp|P50880|RL3_CAEEL	PF00297	Ribosomal protein L3	2.2e-178	27-10-2022
sp|B2D6M2|LIN61_CAEEL	PF02820	mbt repeat	1e-23	27-10-2022
sp|B2D6M2|LIN61_CAEEL	PF02820	mbt repeat	7.7e-13	27-10-2022
sp|B2D6M2|LIN61_CAEEL	PF02820	mbt repeat	1.1e-21	27-10-2022
tr|H2L0K8|H2L0K8_CAEEL	PF00106	short chain dehydrogenase	9.4e-38	27-10-2022
tr|I2HA96|I2HA96_CAEEL	PF13242	HAD-hyrolase-like	2.7e-06	27-10-2022
tr|I2HA96|I2HA96_CAEEL	PF13344	Haloacid dehalogenase-like hydrolase	7.9e-22	27-10-2022
sp|O44441|ATIF2_CAEEL	PF04568	Mitochondrial ATPase inhibitor, IATP	8.2e-24	27-10-2022
sp|Q95YD4|KIN32_CAEEL	PF07714	Protein tyrosine and serine/threonine kinase	1.3e-82	27-10-2022
sp|Q95YD4|KIN32_CAEEL	PF03623	Focal adhesion targeting region	7.3e-11	27-10-2022
sp|Q27894|H2B2_CAEEL	PF00125	Core histone H2A/H2B/H3/H4	1.4e-23	27-10-2022
tr|A5JYU6|A5JYU6_CAEEL	PF01476	LysM domain	2.8e-06	27-10-2022
tr|J7SA48|J7SA48_CAEEL	PF01055	Glycosyl hydrolases family 31	7.7e-144	27-10-2022
tr|J7SA48|J7SA48_CAEEL	PF17137	Domain of unknown function (DUF5110)	1.9e-06	27-10-2022
tr|J7SA48|J7SA48_CAEEL	PF13802	Galactose mutarotase-like	1.1e-06	27-10-2022
tr|O62123|O62123_CAEEL	PF01827	FTH domain	2.9e-12	27-10-2022
tr|Q9GRV1|Q9GRV1_CAEEL	PF00564	PB1 domain	4e-11	27-10-2022
tr|Q20164|Q20164_CAEEL	PF00011	Hsp20/alpha crystallin family	1.3e-10	27-10-2022
tr|A0A7R9SUP0|A0A7R9SUP0_CAEEL	PF00028	Cadherin domain	7.5e-13	27-10-2022
tr|A0A061ACL3|A0A061ACL3_CAEEL	PF01406	tRNA synthetases class I (C) catalytic domain	4.6e-118	27-10-2022
tr|Q9XVJ5|Q9XVJ5_CAEEL	PF02535	ZIP Zinc transporter	2.4e-70	27-10-2022
tr|Q2V4U7|Q2V4U7_CAEEL	PF00351	Biopterin-dependent aromatic amino acid hydroxylase	3.6e-159	27-10-2022
tr|O44158|O44158_CAEEL	PF07200	Modifier of rudimentary (Mod(r)) protein	5.4e-36	27-10-2022
sp|Q09630|GRM1_CAEEL	PF07562	Nine Cysteines Domain of family 3 GPCR	5.2e-13	27-10-2022
sp|Q09630|GRM1_CAEEL	PF01094	Receptor family ligand binding region	1.4e-75	27-10-2022
sp|Q09630|GRM1_CAEEL	PF00003	7 transmembrane sweet-taste receptor of 3 GCPR	9.1e-55	27-10-2022
tr|B3GWA5|B3GWA5_CAEEL	PF01030	Receptor L domain	1.9e-12	27-10-2022
tr|B3GWA5|B3GWA5_CAEEL	PF01030	Receptor L domain	1.3e-14	27-10-2022
sp|O76512|RENT1_CAEEL	PF09416	RNA helicase (UPF2 interacting domain)	5.1e-64	27-10-2022
sp|O76512|RENT1_CAEEL	PF13087	AAA domain	8.4e-59	27-10-2022
sp|O76512|RENT1_CAEEL	PF13086	AAA domain	3.3e-19	27-10-2022
sp|O76512|RENT1_CAEEL	PF13086	AAA domain	8.6e-23	27-10-2022
sp|O76512|RENT1_CAEEL	PF18141	RNA helicase UPF1, 1B domain	6.8e-21	27-10-2022
tr|W6RYA2|W6RYA2_CAEEL	PF07690	Major Facilitator Superfamily	2.7e-11	27-10-2022
tr|O76437|O76437_CAEEL	PF10326	Serpentine type 7TM GPCR chemoreceptor Str	3e-96	27-10-2022
sp|Q18412|SGO1_CAEEL	PF07558	Shugoshin N-terminal coiled-coil region	8.8e-11	27-10-2022
sp|Q9NL29|EAT20_CAEEL	PF00008	EGF-like domain	4.7e-06	27-10-2022
tr|A0A0K3ASC7|A0A0K3ASC7_CAEEL	PF00337	Galactoside-binding lectin	3.9e-29	27-10-2022
tr|N1NSH4|N1NSH4_CAEEL	PF01697	Glycosyltransferase family 92	8.1e-68	27-10-2022
tr|Q18265|Q18265_CAEEL	PF00641	Zn-finger in Ran binding protein and others	9e-08	27-10-2022
tr|Q18265|Q18265_CAEEL	PF00076	RNA recognition motif. (a.k.a. RRM, RBD, or RNP domain)	1.6e-08	27-10-2022
sp|Q21109|ENDOU_CAEEL	PF09412	Endoribonuclease XendoU	1.1e-85	27-10-2022
tr|Q20128|Q20128_CAEEL	PF01138	3' exoribonuclease family, domain 1	4.6e-22	27-10-2022
tr|Q20128|Q20128_CAEEL	PF03725	3' exoribonuclease family, domain 2	3.8e-13	27-10-2022
tr|O18277|O18277_CAEEL	PF10324	Serpentine type 7TM GPCR chemoreceptor Srw	2.1e-77	27-10-2022
tr|Q9XV91|Q9XV91_CAEEL	PF00431	CUB domain	1.6e-05	27-10-2022
tr|Q9XV91|Q9XV91_CAEEL	PF00431	CUB domain	7.1e-16	27-10-2022
tr|Q9XV91|Q9XV91_CAEEL	PF00059	Lectin C-type domain	2.1e-15	27-10-2022
tr|Q9XV91|Q9XV91_CAEEL	PF00059	Lectin C-type domain	1.3e-08	27-10-2022
tr|Q95ZX6|Q95ZX6_CAEEL	PF01853	MOZ/SAS family	3.2e-66	27-10-2022
tr|A0A0K3AYL0|A0A0K3AYL0_CAEEL	PF07714	Protein tyrosine and serine/threonine kinase	4.6e-98	27-10-2022
tr|A0A0K3AYL0|A0A0K3AYL0_CAEEL	PF07679	Immunoglobulin I-set domain	7.1e-14	27-10-2022
tr|A0A0K3AYL0|A0A0K3AYL0_CAEEL	PF07679	Immunoglobulin I-set domain	5.5e-10	27-10-2022
tr|A0A0K3AYL0|A0A0K3AYL0_CAEEL	PF07679	Immunoglobulin I-set domain	6.7e-09	27-10-2022
tr|H9G2Y1|H9G2Y1_CAEEL	PF13499	EF-hand domain pair	1.2e-09	27-10-2022
tr|H9G2Y1|H9G2Y1_CAEEL	PF13499	EF-hand domain pair	5.2e-13	27-10-2022
tr|Q19781|Q19781_CAEEL	PF13622	Thioesterase-like superfamily	5.2e-53	27-10-2022
tr|Q86NE0|Q86NE0_CAEEL	PF00026	Eukaryotic aspartyl protease	1.2e-79	27-10-2022
tr|O17784|O17784_CAEEL	PF01531	Glycosyl transferase family 11	2.7e-14	27-10-2022
tr|Q9BKP1|Q9BKP1_CAEEL	PF01683	EB module	1.1e-07	27-10-2022
tr|Q9BKP1|Q9BKP1_CAEEL	PF01683	EB module	4.8e-06	27-10-2022
tr|Q9BKP1|Q9BKP1_CAEEL	PF01683	EB module	4.3e-07	27-10-2022
sp|O44743|LE607_CAEEL	PF00170	bZIP transcription factor	2.8e-14	27-10-2022
tr|Q21436|Q21436_CAEEL	PF11894	Nuclear pore complex scaffold, nucleoporins 186/192/205	1.1e-64	27-10-2022
sp|Q9U239|ZN593_CAEEL	PF12171	Zinc-finger double-stranded RNA-binding	1.6e-07	27-10-2022
sp|Q20059|WDR48_CAEEL	PF11816	Domain of unknown function (DUF3337)	1.2e-39	27-10-2022
sp|Q20059|WDR48_CAEEL	PF00400	WD domain, G-beta repeat	8.5e-05	27-10-2022
sp|Q20059|WDR48_CAEEL	PF00400	WD domain, G-beta repeat	0.0018	27-10-2022
tr|O44412|O44412_CAEEL	PF00995	Sec1 family	3.7e-94	27-10-2022
tr|J7SF93|J7SF93_CAEEL	PF00104	Ligand-binding domain of nuclear hormone receptor	2.6e-49	27-10-2022
tr|J7SF93|J7SF93_CAEEL	PF00105	Zinc finger, C4 type (two domains)	1.6e-21	27-10-2022
sp|P32739|NAD2_CAEEL	PF00939	Sodium:sulfate symporter transmembrane region	2.8e-72	27-10-2022
tr|H2FLL9|H2FLL9_CAEEL	PF07690	Major Facilitator Superfamily	3.3e-44	27-10-2022
tr|Q9GS12|Q9GS12_CAEEL	PF03567	Sulfotransferase family	6e-49	27-10-2022
tr|Q9N4M7|Q9N4M7_CAEEL	PF03489	Saposin-like type B, region 2	7.6e-05	27-10-2022
tr|O17184|O17184_CAEEL	PF00046	Homeodomain	2.6e-08	27-10-2022
tr|H2KYW1|H2KYW1_CAEEL	PF00595	PDZ domain	7.4e-13	27-10-2022
tr|H2KYW1|H2KYW1_CAEEL	PF07647	SAM domain (Sterile alpha motif)	7.3e-12	27-10-2022
tr|H2KYW1|H2KYW1_CAEEL	PF17817	PDZ domain	2.9e-21	27-10-2022
sp|Q19787|BED3_CAEEL	PF02892	BED zinc finger	3.6e-15	27-10-2022
tr|H2FLH7|H2FLH7_CAEEL	PF04435	Domain of unknown function (DUF545)	3.5e-26	27-10-2022
tr|Q94411|Q94411_CAEEL	PF00104	Ligand-binding domain of nuclear hormone receptor	3.6e-15	27-10-2022
tr|Q94411|Q94411_CAEEL	PF00105	Zinc finger, C4 type (two domains)	5.1e-14	27-10-2022
tr|A0A5S9MMG6|A0A5S9MMG6_CAEEL	PF08277	PAN-like domain	4.5e-17	27-10-2022
tr|A0A5S9MMG6|A0A5S9MMG6_CAEEL	PF08277	PAN-like domain	2.5e-06	27-10-2022
tr|Q9BL88|Q9BL88_CAEEL	PF01549	ShK domain-like	1.5e-05	27-10-2022
tr|Q9BL88|Q9BL88_CAEEL	PF02244	Carboxypeptidase activation peptide	1e-22	27-10-2022
tr|Q9BL88|Q9BL88_CAEEL	PF00246	Zinc carboxypeptidase	3.7e-98	27-10-2022
sp|Q22053|FBRL_CAEEL	PF01269	Fibrillarin	1e-107	27-10-2022
tr|P91404|P91404_CAEEL	PF12678	RING-H2 zinc finger domain	1.9e-21	27-10-2022
tr|G4SFC1|G4SFC1_CAEEL	PF03189	Otopetrin	2.8e-77	27-10-2022
tr|U4PSC5|U4PSC5_CAEEL	PF02567	Phenazine biosynthesis-like protein	6.3e-49	27-10-2022
tr|O01870|O01870_CAEEL	PF10271	Putative transmembrane protein	2.7e-141	27-10-2022
tr|Q19961|Q19961_CAEEL	PF00014	Kunitz/Bovine pancreatic trypsin inhibitor domain	4.7e-06	27-10-2022
sp|P18834|COL14_CAEEL	PF01391	Collagen triple helix repeat (20 copies)	1.9e-08	27-10-2022
sp|P18834|COL14_CAEEL	PF01391	Collagen triple helix repeat (20 copies)	2.1e-09	27-10-2022
sp|P18834|COL14_CAEEL	PF01484	Nematode cuticle collagen N-terminal domain	1.3e-20	27-10-2022
tr|O45086|O45086_CAEEL	PF10222	Uncharacterized conserved protein (DUF2152)	1.4e-260	27-10-2022
sp|Q93459|NUBP1_CAEEL	PF10609	NUBPL iron-transfer P-loop NTPase	3.3e-95	27-10-2022
tr|Q23352|Q23352_CAEEL	PF04155	Ground-like domain	1e-21	27-10-2022
tr|I2HA91|I2HA91_CAEEL	PF00782	Dual specificity phosphatase, catalytic domain	3.9e-34	27-10-2022
tr|O17854|O17854_CAEEL	PF03407	Nucleotide-diphospho-sugar transferase	4e-31	27-10-2022
sp|Q10658|UN119_CAEEL	PF05351	GMP-PDE, delta subunit	2.4e-70	27-10-2022
sp|Q09528|NHR19_CAEEL	PF00104	Ligand-binding domain of nuclear hormone receptor	2.4e-25	27-10-2022
sp|Q09528|NHR19_CAEEL	PF00105	Zinc finger, C4 type (two domains)	3.1e-24	27-10-2022
tr|Q2L6V4|Q2L6V4_CAEEL	PF03409	Transmembrane glycoprotein	9.7e-102	27-10-2022
tr|Q18024|Q18024_CAEEL	PF06814	Lung seven transmembrane receptor	1.2e-58	27-10-2022
tr|A0A5S9MNL4|A0A5S9MNL4_CAEEL	PF02460	Patched family	4.3e-193	27-10-2022
tr|Q9XWL0|Q9XWL0_CAEEL	PF00096	Zinc finger, C2H2 type	0.0036	27-10-2022
tr|Q9XWL0|Q9XWL0_CAEEL	PF00096	Zinc finger, C2H2 type	0.0095	27-10-2022
tr|Q9XWL0|Q9XWL0_CAEEL	PF00096	Zinc finger, C2H2 type	7.3e-06	27-10-2022
tr|Q9XWL0|Q9XWL0_CAEEL	PF00096	Zinc finger, C2H2 type	0.009	27-10-2022
tr|G5EC16|G5EC16_CAEEL	PF06003	Survival motor neuron protein (SMN)	1.7e-10	27-10-2022
tr|A0A131MCS3|A0A131MCS3_CAEEL	PF01431	Peptidase family M13	2.1e-43	27-10-2022
tr|A0A131MCS3|A0A131MCS3_CAEEL	PF05649	Peptidase family M13	1.5e-20	27-10-2022
tr|Q22187|Q22187_CAEEL	PF13855	Leucine rich repeat	7.3e-12	27-10-2022
tr|Q22187|Q22187_CAEEL	PF13855	Leucine rich repeat	4.1e-10	27-10-2022
tr|Q22187|Q22187_CAEEL	PF13855	Leucine rich repeat	6.5e-10	27-10-2022
tr|H2L091|H2L091_CAEEL	PF00017	SH2 domain	4.3e-06	27-10-2022
tr|H2KYI5|H2KYI5_CAEEL	PF00962	Adenosine deaminase	8.2e-80	27-10-2022
tr|Q9UB29|Q9UB29_CAEEL	PF00041	Fibronectin type III domain	2.1e-08	27-10-2022
tr|Q9UB29|Q9UB29_CAEEL	PF00041	Fibronectin type III domain	6.2e-13	27-10-2022
tr|Q9UB29|Q9UB29_CAEEL	PF00041	Fibronectin type III domain	4.4e-11	27-10-2022
tr|Q9UB29|Q9UB29_CAEEL	PF00041	Fibronectin type III domain	1e-11	27-10-2022
tr|Q9UB29|Q9UB29_CAEEL	PF00041	Fibronectin type III domain	9.2e-08	27-10-2022
tr|Q9UB29|Q9UB29_CAEEL	PF00041	Fibronectin type III domain	6.3e-06	27-10-2022
tr|Q9UB29|Q9UB29_CAEEL	PF00041	Fibronectin type III domain	2.5e-08	27-10-2022
tr|Q9UB29|Q9UB29_CAEEL	PF00041	Fibronectin type III domain	2.9e-10	27-10-2022
tr|Q9UB29|Q9UB29_CAEEL	PF00041	Fibronectin type III domain	5.6e-10	27-10-2022
tr|Q9UB29|Q9UB29_CAEEL	PF00041	Fibronectin type III domain	6.1e-16	27-10-2022
tr|Q9UB29|Q9UB29_CAEEL	PF00041	Fibronectin type III domain	6.3e-11	27-10-2022
tr|Q9UB29|Q9UB29_CAEEL	PF00041	Fibronectin type III domain	3.3e-12	27-10-2022
tr|Q9UB29|Q9UB29_CAEEL	PF00041	Fibronectin type III domain	1.2e-07	27-10-2022
tr|Q9UB29|Q9UB29_CAEEL	PF00041	Fibronectin type III domain	4.9e-09	27-10-2022
tr|Q9UB29|Q9UB29_CAEEL	PF00041	Fibronectin type III domain	7.9e-10	27-10-2022
tr|Q9UB29|Q9UB29_CAEEL	PF00041	Fibronectin type III domain	1.5e-06	27-10-2022
tr|Q9UB29|Q9UB29_CAEEL	PF00041	Fibronectin type III domain	7.5e-14	27-10-2022
tr|Q9UB29|Q9UB29_CAEEL	PF00041	Fibronectin type III domain	9.4e-13	27-10-2022
tr|Q9UB29|Q9UB29_CAEEL	PF00041	Fibronectin type III domain	3.2e-08	27-10-2022
tr|A0A0K3ARB1|A0A0K3ARB1_CAEEL	PF17838	PH domain	1.2e-06	27-10-2022
tr|A0A0K3ARB1|A0A0K3ARB1_CAEEL	PF00621	RhoGEF domain	7.1e-15	27-10-2022
sp|O45583|GMD2_CAEEL	PF16363	GDP-mannose 4,6 dehydratase	7.2e-152	27-10-2022
sp|Q9BIB4|YMYD_CAEEL	PF02268	Transcription initiation factor IIA, gamma subunit, helical domain	9.8e-19	27-10-2022
sp|Q9BIB4|YMYD_CAEEL	PF02751	Transcription initiation factor IIA, gamma subunit	1.5e-16	27-10-2022
tr|O45195|O45195_CAEEL	PF13639	Ring finger domain	2.7e-07	27-10-2022
tr|Q9U5A4|Q9U5A4_CAEEL	PF10318	Serpentine type 7TM GPCR chemoreceptor Srh	1.9e-80	27-10-2022
sp|Q94166|HM33_CAEEL	PF00046	Homeodomain	1.1e-12	27-10-2022
sp|Q94166|HM33_CAEEL	PF16878	Transcriptional regulator, SIX1, N-terminal SD domain	1.1e-39	27-10-2022
tr|O61854|O61854_CAEEL	PF00104	Ligand-binding domain of nuclear hormone receptor	8.4e-19	27-10-2022
tr|O61854|O61854_CAEEL	PF00105	Zinc finger, C4 type (two domains)	3.3e-15	27-10-2022
tr|Q4W4Y7|Q4W4Y7_CAEEL	PF07647	SAM domain (Sterile alpha motif)	3.6e-11	27-10-2022
tr|O18106|O18106_CAEEL	PF10328	Serpentine type 7TM GPCR chemoreceptor Srx	1.4e-67	27-10-2022
tr|A0A061AJ13|A0A061AJ13_CAEEL	PF00169	PH domain	6.6e-07	27-10-2022
tr|A0A061AJ13|A0A061AJ13_CAEEL	PF06292	MUN domain	7.6e-105	27-10-2022
tr|O44152|O44152_CAEEL	PF03312	Protein of unknown function (DUF272)	1.2e-34	27-10-2022
tr|Q9TYQ1|Q9TYQ1_CAEEL	PF01827	FTH domain	1.7e-28	27-10-2022
sp|P34344|TG250_CAEEL	PF00567	Tudor domain	3.9e-14	27-10-2022
sp|P34344|TG250_CAEEL	PF00567	Tudor domain	9.1e-12	27-10-2022
tr|O45664|O45664_CAEEL	PF00105	Zinc finger, C4 type (two domains)	4.2e-19	27-10-2022
tr|O45664|O45664_CAEEL	PF00104	Ligand-binding domain of nuclear hormone receptor	7.5e-12	27-10-2022
tr|Q965T8|Q965T8_CAEEL	PF10316	Serpentine type 7TM GPCR chemoreceptor Srbc	7.1e-93	27-10-2022
tr|D7SFL2|D7SFL2_CAEEL	PF19326	AMP deaminase	3.2e-280	27-10-2022
tr|Q09934|Q09934_CAEEL	PF02460	Patched family	4.3e-150	27-10-2022
tr|Q6ABN8|Q6ABN8_CAEEL	PF00069	Protein kinase domain	3.1e-68	27-10-2022
tr|G5EE94|G5EE94_CAEEL	PF02893	GRAM domain	4e-20	27-10-2022
tr|G5EE94|G5EE94_CAEEL	PF02893	GRAM domain	2.4e-09	27-10-2022
tr|G5EE94|G5EE94_CAEEL	PF00566	Rab-GTPase-TBC domain	2e-42	27-10-2022
tr|H9G306|H9G306_CAEEL	PF13229	Right handed beta helix region	3.3e-10	27-10-2022
tr|H9G306|H9G306_CAEEL	PF13229	Right handed beta helix region	4.4e-09	27-10-2022
sp|P34528|YM67_CAEEL	PF05577	Serine carboxypeptidase S28	1.2e-171	27-10-2022
tr|Q9TZA4|Q9TZA4_CAEEL	PF00917	MATH domain	1.8e-25	27-10-2022
tr|Q9TZA4|Q9TZA4_CAEEL	PF00917	MATH domain	5.9e-35	27-10-2022
tr|Q21880|Q21880_CAEEL	PF05050	Methyltransferase FkbM domain	1.7e-23	27-10-2022
tr|L8E6J1|L8E6J1_CAEEL	PF02485	Core-2/I-Branching enzyme	3.9e-06	27-10-2022
tr|M1Z889|M1Z889_CAEEL	PF05912	Caenorhabditis elegans protein of unknown function (DUF870)	3.8e-39	27-10-2022
sp|Q95X91|NHR96_CAEEL	PF00105	Zinc finger, C4 type (two domains)	1.2e-14	27-10-2022
sp|Q95X91|NHR96_CAEEL	PF00104	Ligand-binding domain of nuclear hormone receptor	4.8e-49	27-10-2022
tr|Q9N4W4|Q9N4W4_CAEEL	PF00059	Lectin C-type domain	6e-11	27-10-2022
tr|Q7JPI4|Q7JPI4_CAEEL	PF14687	Domain of unknown function (DUF4460)	4.2e-17	27-10-2022
tr|Q7JPI4|Q7JPI4_CAEEL	PF14688	Domain of unknown function (DUF4461)	3.7e-75	27-10-2022
sp|Q09250|SAP18_CAEEL	PF06487	Sin3 associated polypeptide p18 (SAP18)	3.9e-35	27-10-2022
sp|P34410|TWK7_CAEEL	PF07885	Ion channel	4.9e-16	27-10-2022
sp|P34410|TWK7_CAEEL	PF07885	Ion channel	2.5e-17	27-10-2022
tr|P91078|P91078_CAEEL	PF14780	Domain of unknown function (DUF4477)	2.2e-07	27-10-2022
tr|A0A2C9C3K3|A0A2C9C3K3_CAEEL	PF00001	7 transmembrane receptor (rhodopsin family)	6.8e-15	27-10-2022
tr|D2N110|D2N110_CAEEL	PF02460	Patched family	9.6e-102	27-10-2022
tr|Q9XXT1|Q9XXT1_CAEEL	PF10324	Serpentine type 7TM GPCR chemoreceptor Srw	7.3e-57	27-10-2022
tr|Q9U2T7|Q9U2T7_CAEEL	PF10326	Serpentine type 7TM GPCR chemoreceptor Str	2.6e-97	27-10-2022
sp|P18833|COL8_CAEEL	PF01484	Nematode cuticle collagen N-terminal domain	9e-10	27-10-2022
tr|A0A131MCT5|A0A131MCT5_CAEEL	PF07741	Brf1-like TBP-binding domain	2.6e-17	27-10-2022
tr|A0A131MCT5|A0A131MCT5_CAEEL	PF00382	Transcription factor TFIIB repeat	2.4e-19	27-10-2022
tr|A0A131MCT5|A0A131MCT5_CAEEL	PF00382	Transcription factor TFIIB repeat	3.6e-22	27-10-2022
tr|A0A131MCT5|A0A131MCT5_CAEEL	PF08271	TFIIB zinc-binding	2.4e-11	27-10-2022
sp|Q22812|HM39_CAEEL	PF02376	CUT domain	4.2e-28	27-10-2022
sp|Q22812|HM39_CAEEL	PF00046	Homeodomain	1.1e-09	27-10-2022
sp|Q9U3H8|TAPT1_CAEEL	PF05346	Eukaryotic membrane protein family	3.1e-99	27-10-2022
tr|Q95XK8|Q95XK8_CAEEL	PF01827	FTH domain	9e-34	27-10-2022
tr|Q95XK8|Q95XK8_CAEEL	PF00646	F-box domain	2.2e-09	27-10-2022
tr|H2KMI9|H2KMI9_CAEEL	PF01060	Transthyretin-like family	5.7e-12	27-10-2022
tr|Q8MXS8|Q8MXS8_CAEEL	PF13561	Enoyl-(Acyl carrier protein) reductase	2e-58	27-10-2022
tr|Q21164|Q21164_CAEEL	PF13855	Leucine rich repeat	2.3e-07	27-10-2022
tr|Q21164|Q21164_CAEEL	PF13855	Leucine rich repeat	1.7e-06	27-10-2022
tr|Q21164|Q21164_CAEEL	PF13855	Leucine rich repeat	2.2e-13	27-10-2022
tr|Q65CL7|Q65CL7_CAEEL	PF10325	Serpentine type 7TM GPCR chemoreceptor Srz	1.5e-75	27-10-2022
tr|H2L0N5|H2L0N5_CAEEL	PF09766	Fms-interacting protein/Thoc5	3.1e-81	27-10-2022
tr|A0A1N7SZ15|A0A1N7SZ15_CAEEL	PF00084	Sushi repeat (SCR repeat)	0.0001	27-10-2022
tr|A0A1N7SZ15|A0A1N7SZ15_CAEEL	PF00084	Sushi repeat (SCR repeat)	2.1e-10	27-10-2022
tr|A0A1N7SZ15|A0A1N7SZ15_CAEEL	PF00084	Sushi repeat (SCR repeat)	4.6e-10	27-10-2022
tr|A0A1N7SZ15|A0A1N7SZ15_CAEEL	PF00084	Sushi repeat (SCR repeat)	9.1e-05	27-10-2022
tr|A0A1N7SZ15|A0A1N7SZ15_CAEEL	PF00084	Sushi repeat (SCR repeat)	1.7e-10	27-10-2022
tr|A0A1N7SZ15|A0A1N7SZ15_CAEEL	PF00084	Sushi repeat (SCR repeat)	4.6e-11	27-10-2022
tr|A0A1N7SZ15|A0A1N7SZ15_CAEEL	PF00095	WAP-type (Whey Acidic Protein) 'four-disulfide core'	5.6e-05	27-10-2022
tr|Q9BIB7|Q9BIB7_CAEEL	PF00076	RNA recognition motif. (a.k.a. RRM, RBD, or RNP domain)	3.3e-05	27-10-2022
tr|Q9BIB7|Q9BIB7_CAEEL	PF00076	RNA recognition motif. (a.k.a. RRM, RBD, or RNP domain)	5.6e-10	27-10-2022
tr|O44864|O44864_CAEEL	PF07735	F-box associated	2.7e-14	27-10-2022
tr|V6CLY6|V6CLY6_CAEEL	PF00520	Ion transport protein	6.7e-27	27-10-2022
tr|V6CLY6|V6CLY6_CAEEL	PF00520	Ion transport protein	1.4e-25	27-10-2022
tr|V6CLY6|V6CLY6_CAEEL	PF00520	Ion transport protein	2e-33	27-10-2022
tr|V6CLY6|V6CLY6_CAEEL	PF00520	Ion transport protein	1.4e-31	27-10-2022
tr|G5EER3|G5EER3_CAEEL	PF00431	CUB domain	1.6e-14	27-10-2022
tr|G5EER3|G5EER3_CAEEL	PF00431	CUB domain	2.2e-09	27-10-2022
tr|G5EER3|G5EER3_CAEEL	PF00431	CUB domain	1.7e-16	27-10-2022
tr|G5EER3|G5EER3_CAEEL	PF00431	CUB domain	1.5e-18	27-10-2022
tr|G5EER3|G5EER3_CAEEL	PF00431	CUB domain	0.00015	27-10-2022
tr|Q9BKX6|Q9BKX6_CAEEL	PF00646	F-box domain	4.5e-08	27-10-2022
tr|Q9BKX6|Q9BKX6_CAEEL	PF01827	FTH domain	4.7e-31	27-10-2022
tr|G4RY15|G4RY15_CAEEL	PF00059	Lectin C-type domain	8.1e-07	27-10-2022
tr|G4RY15|G4RY15_CAEEL	PF00059	Lectin C-type domain	3.4e-10	27-10-2022
sp|O45503|MTX1_CAEEL	PF10568	Outer mitochondrial membrane transport complex protein	6.2e-30	27-10-2022
sp|O45503|MTX1_CAEEL	PF17171	Glutathione S-transferase, C-terminal domain	3.7e-22	27-10-2022
sp|Q09295|YQO4_CAEEL	PF00076	RNA recognition motif. (a.k.a. RRM, RBD, or RNP domain)	3.7e-16	27-10-2022
tr|Q9N4Q0|Q9N4Q0_CAEEL	PF00069	Protein kinase domain	2.7e-23	27-10-2022
tr|Q9GRY3|Q9GRY3_CAEEL	PF07690	Major Facilitator Superfamily	4.4e-23	27-10-2022
tr|O44818|O44818_CAEEL	PF00917	MATH domain	7.6e-27	27-10-2022
tr|O44818|O44818_CAEEL	PF00651	BTB/POZ domain	3.8e-25	27-10-2022
tr|Q9TXY0|Q9TXY0_CAEEL	PF05362	Lon protease (S16) C-terminal proteolytic domain	3.3e-06	27-10-2022
sp|O01757|NAT10_CAEEL	PF13725	Possible tRNA binding domain	9.5e-65	27-10-2022
sp|O01757|NAT10_CAEEL	PF08351	tRNA(Met) cytidine acetyltransferase TmcA, N-terminal	5.5e-60	27-10-2022
sp|O01757|NAT10_CAEEL	PF05127	Helicase	4.4e-63	27-10-2022
sp|O01757|NAT10_CAEEL	PF13718	GNAT acetyltransferase 2	1.4e-93	27-10-2022
sp|G5EE86|TTX3_CAEEL	PF00412	LIM domain	8.3e-09	27-10-2022
sp|G5EE86|TTX3_CAEEL	PF00412	LIM domain	2.5e-11	27-10-2022
sp|G5EE86|TTX3_CAEEL	PF00046	Homeodomain	9.6e-19	27-10-2022
tr|Q9XWK5|Q9XWK5_CAEEL	PF12333	Rix1 complex component involved in 60S ribosome maturation	6.9e-08	27-10-2022
tr|X5M8V6|X5M8V6_CAEEL	PF01363	FYVE zinc finger	7.4e-12	27-10-2022
tr|X5M8V6|X5M8V6_CAEEL	PF00621	RhoGEF domain	1.4e-06	27-10-2022
sp|Q10026|LID16_CAEEL	PF03353	Ras-mediated vulval-induction antagonist	4.5e-18	27-10-2022
tr|M1ZJU4|M1ZJU4_CAEEL	PF00153	Mitochondrial carrier protein	4.8e-20	27-10-2022
tr|M1ZJU4|M1ZJU4_CAEEL	PF00153	Mitochondrial carrier protein	9.7e-20	27-10-2022
tr|M1ZJU4|M1ZJU4_CAEEL	PF00153	Mitochondrial carrier protein	2.3e-17	27-10-2022
tr|Q20948|Q20948_CAEEL	PF00439	Bromodomain	1.7e-14	27-10-2022
tr|Q20948|Q20948_CAEEL	PF00439	Bromodomain	2.5e-18	27-10-2022
tr|A0A168H541|A0A168H541_CAEEL	PF01843	DIL domain	1.1e-25	27-10-2022
tr|V6CM00|V6CM00_CAEEL	PF04046	PSP	2.7e-15	27-10-2022
sp|Q03566|TKR1_CAEEL	PF00001	7 transmembrane receptor (rhodopsin family)	1.6e-38	27-10-2022
tr|G4S035|G4S035_CAEEL	PF04419	4F5 protein related disordered region	2.9e-09	27-10-2022
tr|A0A2C9C3C4|A0A2C9C3C4_CAEEL	PF01285	TEA/ATTS domain	4.5e-25	27-10-2022
tr|A0A2C9C3C4|A0A2C9C3C4_CAEEL	PF17725	YAP binding domain	6.6e-81	27-10-2022
tr|A0A2C9C330|A0A2C9C330_CAEEL	PF00621	RhoGEF domain	1.3e-17	27-10-2022
tr|A0A2C9C330|A0A2C9C330_CAEEL	PF05177	RCSD region	4.3e-11	27-10-2022
tr|A0A2C9C330|A0A2C9C330_CAEEL	PF05177	RCSD region	6.5e-07	27-10-2022
tr|A0A2C9C330|A0A2C9C330_CAEEL	PF05177	RCSD region	5.5e-09	27-10-2022
tr|A0A2C9C330|A0A2C9C330_CAEEL	PF05177	RCSD region	4.1e-08	27-10-2022
tr|A0A2C9C330|A0A2C9C330_CAEEL	PF05177	RCSD region	1.9e-11	27-10-2022
tr|A0A2C9C330|A0A2C9C330_CAEEL	PF05177	RCSD region	1e-18	27-10-2022
tr|A0A2C9C330|A0A2C9C330_CAEEL	PF05177	RCSD region	3.5e-13	27-10-2022
tr|A0A2C9C330|A0A2C9C330_CAEEL	PF07679	Immunoglobulin I-set domain	8.1e-12	27-10-2022
tr|A0A2C9C330|A0A2C9C330_CAEEL	PF07679	Immunoglobulin I-set domain	2.2e-09	27-10-2022
tr|A0A2C9C330|A0A2C9C330_CAEEL	PF07679	Immunoglobulin I-set domain	3.5e-14	27-10-2022
tr|A0A2C9C330|A0A2C9C330_CAEEL	PF07679	Immunoglobulin I-set domain	2.1e-12	27-10-2022
tr|A0A2C9C330|A0A2C9C330_CAEEL	PF07679	Immunoglobulin I-set domain	5.7e-07	27-10-2022
tr|A0A2C9C330|A0A2C9C330_CAEEL	PF07679	Immunoglobulin I-set domain	9e-20	27-10-2022
tr|A0A2C9C330|A0A2C9C330_CAEEL	PF07679	Immunoglobulin I-set domain	5.5e-16	27-10-2022
tr|A0A2C9C330|A0A2C9C330_CAEEL	PF07679	Immunoglobulin I-set domain	1.9e-10	27-10-2022
tr|A0A2C9C330|A0A2C9C330_CAEEL	PF07679	Immunoglobulin I-set domain	1.4e-22	27-10-2022
tr|A0A2C9C330|A0A2C9C330_CAEEL	PF07679	Immunoglobulin I-set domain	2.7e-15	27-10-2022
tr|A0A2C9C330|A0A2C9C330_CAEEL	PF07679	Immunoglobulin I-set domain	9.3e-13	27-10-2022
tr|A0A2C9C330|A0A2C9C330_CAEEL	PF07679	Immunoglobulin I-set domain	2.1e-12	27-10-2022
tr|A0A2C9C330|A0A2C9C330_CAEEL	PF07679	Immunoglobulin I-set domain	5.8e-24	27-10-2022
tr|A0A2C9C330|A0A2C9C330_CAEEL	PF07679	Immunoglobulin I-set domain	3e-15	27-10-2022
tr|A0A2C9C330|A0A2C9C330_CAEEL	PF07679	Immunoglobulin I-set domain	2.6e-17	27-10-2022
tr|A0A2C9C330|A0A2C9C330_CAEEL	PF07679	Immunoglobulin I-set domain	5.5e-17	27-10-2022
tr|A0A2C9C330|A0A2C9C330_CAEEL	PF07679	Immunoglobulin I-set domain	2.4e-12	27-10-2022
tr|A0A2C9C330|A0A2C9C330_CAEEL	PF07679	Immunoglobulin I-set domain	2.1e-14	27-10-2022
tr|A0A2C9C330|A0A2C9C330_CAEEL	PF07679	Immunoglobulin I-set domain	4.6e-14	27-10-2022
tr|A0A2C9C330|A0A2C9C330_CAEEL	PF07679	Immunoglobulin I-set domain	8.7e-14	27-10-2022
tr|A0A2C9C330|A0A2C9C330_CAEEL	PF07679	Immunoglobulin I-set domain	3.9e-11	27-10-2022
tr|A0A2C9C330|A0A2C9C330_CAEEL	PF07679	Immunoglobulin I-set domain	4e-10	27-10-2022
tr|A0A2C9C330|A0A2C9C330_CAEEL	PF07679	Immunoglobulin I-set domain	2.2e-18	27-10-2022
tr|A0A2C9C330|A0A2C9C330_CAEEL	PF07679	Immunoglobulin I-set domain	1.5e-19	27-10-2022
tr|A0A2C9C330|A0A2C9C330_CAEEL	PF07679	Immunoglobulin I-set domain	8.8e-19	27-10-2022
tr|A0A2C9C330|A0A2C9C330_CAEEL	PF07679	Immunoglobulin I-set domain	2.2e-14	27-10-2022
tr|A0A2C9C330|A0A2C9C330_CAEEL	PF07679	Immunoglobulin I-set domain	6.5e-11	27-10-2022
tr|A0A2C9C330|A0A2C9C330_CAEEL	PF07679	Immunoglobulin I-set domain	2e-16	27-10-2022
tr|A0A2C9C330|A0A2C9C330_CAEEL	PF07679	Immunoglobulin I-set domain	9.1e-14	27-10-2022
tr|A0A2C9C330|A0A2C9C330_CAEEL	PF07679	Immunoglobulin I-set domain	1.7e-16	27-10-2022
tr|A0A2C9C330|A0A2C9C330_CAEEL	PF07679	Immunoglobulin I-set domain	4.1e-21	27-10-2022
tr|A0A2C9C330|A0A2C9C330_CAEEL	PF07679	Immunoglobulin I-set domain	2.7e-11	27-10-2022
tr|A0A2C9C330|A0A2C9C330_CAEEL	PF07679	Immunoglobulin I-set domain	1.4e-13	27-10-2022
tr|A0A2C9C330|A0A2C9C330_CAEEL	PF07679	Immunoglobulin I-set domain	2.7e-21	27-10-2022
tr|A0A2C9C330|A0A2C9C330_CAEEL	PF07679	Immunoglobulin I-set domain	5.8e-20	27-10-2022
tr|A0A2C9C330|A0A2C9C330_CAEEL	PF07679	Immunoglobulin I-set domain	2.9e-14	27-10-2022
tr|A0A2C9C330|A0A2C9C330_CAEEL	PF07679	Immunoglobulin I-set domain	1.8e-17	27-10-2022
tr|A0A2C9C330|A0A2C9C330_CAEEL	PF07679	Immunoglobulin I-set domain	3.4e-14	27-10-2022
tr|A0A2C9C330|A0A2C9C330_CAEEL	PF07679	Immunoglobulin I-set domain	2e-14	27-10-2022
tr|A0A2C9C330|A0A2C9C330_CAEEL	PF07679	Immunoglobulin I-set domain	2.5e-11	27-10-2022
tr|A0A2C9C330|A0A2C9C330_CAEEL	PF07679	Immunoglobulin I-set domain	1.7e-17	27-10-2022
tr|A0A2C9C330|A0A2C9C330_CAEEL	PF07679	Immunoglobulin I-set domain	4.2e-08	27-10-2022
tr|A0A2C9C330|A0A2C9C330_CAEEL	PF07679	Immunoglobulin I-set domain	3.2e-16	27-10-2022
tr|A0A2C9C330|A0A2C9C330_CAEEL	PF07679	Immunoglobulin I-set domain	8.4e-11	27-10-2022
tr|A0A2C9C330|A0A2C9C330_CAEEL	PF07679	Immunoglobulin I-set domain	7.3e-25	27-10-2022
tr|A0A2C9C330|A0A2C9C330_CAEEL	PF07679	Immunoglobulin I-set domain	2.5e-17	27-10-2022
tr|A0A2C9C330|A0A2C9C330_CAEEL	PF07679	Immunoglobulin I-set domain	1.2e-23	27-10-2022
tr|A0A2C9C330|A0A2C9C330_CAEEL	PF07679	Immunoglobulin I-set domain	1.1e-14	27-10-2022
tr|A0A2C9C330|A0A2C9C330_CAEEL	PF07679	Immunoglobulin I-set domain	2.3e-15	27-10-2022
tr|A0A2C9C330|A0A2C9C330_CAEEL	PF07679	Immunoglobulin I-set domain	8.5e-22	27-10-2022
tr|A0A2C9C330|A0A2C9C330_CAEEL	PF00041	Fibronectin type III domain	8.9e-08	27-10-2022
tr|Q93968|Q93968_CAEEL	PF00291	Pyridoxal-phosphate dependent enzyme	1.1e-68	27-10-2022
tr|W6RR25|W6RR25_CAEEL	PF03798	TLC domain	1.2e-10	27-10-2022
sp|Q8I7G4|TTC30_CAEEL	PF13432	Tetratricopeptide repeat	0.0012	27-10-2022
tr|Q21138|Q21138_CAEEL	PF00069	Protein kinase domain	7.4e-35	27-10-2022
tr|G5EF05|G5EF05_CAEEL	PF14691	Dihydroprymidine dehydrogenase domain II, 4Fe-4S cluster	4.1e-20	27-10-2022
tr|G5EF05|G5EF05_CAEEL	PF00310	Glutamine amidotransferases class-II	5.1e-169	27-10-2022
tr|G5EF05|G5EF05_CAEEL	PF07992	Pyridine nucleotide-disulphide oxidoreductase	2.8e-24	27-10-2022
tr|G5EF05|G5EF05_CAEEL	PF04898	Glutamate synthase central domain	3.9e-103	27-10-2022
tr|G5EF05|G5EF05_CAEEL	PF01645	Conserved region in glutamate synthase	5.1e-154	27-10-2022
tr|G5EF05|G5EF05_CAEEL	PF01493	GXGXG motif	1.6e-73	27-10-2022
tr|A0A3P6MYA1|A0A3P6MYA1_CAEEL	PF16495	SWIRM-associated region 1	6.6e-30	27-10-2022
tr|A0A3P6MYA1|A0A3P6MYA1_CAEEL	PF16498	SWIRM-associated domain at the C-terminal	7.3e-27	27-10-2022
tr|C0Z3L2|C0Z3L2_CAEEL	PF00652	Ricin-type beta-trefoil lectin domain	3e-19	27-10-2022
tr|A0A1C3NSL2|A0A1C3NSL2_CAEEL	PF01007	Inward rectifier potassium channel transmembrane domain	1.4e-12	27-10-2022
tr|A0A1C3NSL2|A0A1C3NSL2_CAEEL	PF17655	Inward rectifier potassium channel C-terminal domain	2.6e-46	27-10-2022
tr|Q95XJ9|Q95XJ9_CAEEL	PF07970	Endoplasmic reticulum vesicle transporter	1.1e-31	27-10-2022
tr|Q95XJ9|Q95XJ9_CAEEL	PF13850	Endoplasmic Reticulum-Golgi Intermediate Compartment (ERGIC)	5.7e-28	27-10-2022
sp|H1UBK1|MAP2_CAEEL	PF00557	Metallopeptidase family M24	3.5e-43	27-10-2022
tr|G4SNR2|G4SNR2_CAEEL	PF00001	7 transmembrane receptor (rhodopsin family)	6.7e-56	27-10-2022
tr|Q20628|Q20628_CAEEL	PF00383	Cytidine and deoxycytidylate deaminase zinc-binding region	2e-20	27-10-2022
tr|K8ESM7|K8ESM7_CAEEL	PF02759	RUN domain	1.5e-16	27-10-2022
tr|K8ESM7|K8ESM7_CAEEL	PF13901	Putative zinc-RING and/or ribbon	6.5e-57	27-10-2022
sp|D0VWM8|TADBP_CAEEL	PF18694	Transactive response DNA-binding protein N-terminal domain	3.2e-25	27-10-2022
sp|D0VWM8|TADBP_CAEEL	PF00076	RNA recognition motif. (a.k.a. RRM, RBD, or RNP domain)	9e-07	27-10-2022
sp|D0VWM8|TADBP_CAEEL	PF00076	RNA recognition motif. (a.k.a. RRM, RBD, or RNP domain)	1.6e-06	27-10-2022
tr|Q22341|Q22341_CAEEL	PF01060	Transthyretin-like family	1.8e-24	27-10-2022
tr|I2HAH0|I2HAH0_CAEEL	PF00104	Ligand-binding domain of nuclear hormone receptor	4.1e-31	27-10-2022
tr|I2HAH0|I2HAH0_CAEEL	PF00105	Zinc finger, C4 type (two domains)	2.8e-20	27-10-2022
tr|Q9TYP9|Q9TYP9_CAEEL	PF08282	haloacid dehalogenase-like hydrolase	1.1e-05	27-10-2022
tr|Q9TYP9|Q9TYP9_CAEEL	PF00122	E1-E2 ATPase	1.1e-07	27-10-2022
tr|Q9TYP9|Q9TYP9_CAEEL	PF00122	E1-E2 ATPase	4.5e-21	27-10-2022
tr|Q9TYP9|Q9TYP9_CAEEL	PF00690	Cation transporter/ATPase, N-terminus	1.2e-15	27-10-2022
tr|Q9TYP9|Q9TYP9_CAEEL	PF13246	Cation transport ATPase (P-type)	2e-20	27-10-2022
tr|Q9TYP9|Q9TYP9_CAEEL	PF00689	Cation transporting ATPase, C-terminus	2e-42	27-10-2022
tr|Q9TYP9|Q9TYP9_CAEEL	PF12424	Plasma membrane calcium transporter ATPase C terminal	5.8e-11	27-10-2022
sp|Q10125|YSM5_CAEEL	PF00024	PAN domain	4.5e-05	27-10-2022
sp|Q10125|YSM5_CAEEL	PF00024	PAN domain	5.2e-10	27-10-2022
sp|Q10125|YSM5_CAEEL	PF00024	PAN domain	3.5e-06	27-10-2022
tr|Q7YWY8|Q7YWY8_CAEEL	PF00444	Ribosomal protein L36	7.6e-14	27-10-2022
sp|Q17967|PDI1_CAEEL	PF13848	Thioredoxin-like domain	1.6e-25	27-10-2022
sp|Q17967|PDI1_CAEEL	PF00085	Thioredoxin	4.7e-25	27-10-2022
sp|Q17967|PDI1_CAEEL	PF00085	Thioredoxin	1.9e-30	27-10-2022
tr|A0A8D9MUD6|A0A8D9MUD6_CAEEL	PF06887	Protein of unknown function (DUF1265)	1e-23	27-10-2022
tr|P90922|P90922_CAEEL	PF00009	Elongation factor Tu GTP binding domain	3.8e-45	27-10-2022
tr|P90922|P90922_CAEEL	PF03143	Elongation factor Tu C-terminal domain	3.3e-14	27-10-2022
tr|I7LFE4|I7LFE4_CAEEL	PF05978	Ion channel regulatory protein UNC-93	3.3e-140	27-10-2022
tr|A0A679L8G6|A0A679L8G6_CAEEL	PF01925	Sulfite exporter TauE/SafE	2.1e-11	27-10-2022
tr|D5MCR3|D5MCR3_CAEEL	PF00076	RNA recognition motif. (a.k.a. RRM, RBD, or RNP domain)	1.3e-14	27-10-2022
tr|D5MCR3|D5MCR3_CAEEL	PF00076	RNA recognition motif. (a.k.a. RRM, RBD, or RNP domain)	4.3e-11	27-10-2022
tr|A0A0M7RE06|A0A0M7RE06_CAEEL	PF00431	CUB domain	4.3e-22	27-10-2022
sp|P28548|CSK2B_CAEEL	PF01214	Casein kinase II regulatory subunit	1.2e-77	27-10-2022
tr|U4PRQ9|U4PRQ9_CAEEL	PF15000	Tumour suppressor candidate 2	6.2e-33	27-10-2022
tr|G5EGH9|G5EGH9_CAEEL	PF00258	Flavodoxin	3.9e-31	27-10-2022
tr|G5EGH9|G5EGH9_CAEEL	PF00667	FAD binding domain	1e-31	27-10-2022
tr|G5EGH9|G5EGH9_CAEEL	PF00175	Oxidoreductase NAD-binding domain	1.1e-08	27-10-2022
sp|P55155|VIT1_CAEEL	PF00094	von Willebrand factor type D domain	8.4e-25	27-10-2022
sp|P55155|VIT1_CAEEL	PF01347	Lipoprotein amino terminal region	2.7e-142	27-10-2022
sp|P55155|VIT1_CAEEL	PF09172	Vitellinogen, open beta-sheet	2.3e-56	27-10-2022
sp|O44827|FGT1_CAEEL	PF00083	Sugar (and other) transporter	2.8e-123	27-10-2022
tr|O17612|O17612_CAEEL	PF02737	3-hydroxyacyl-CoA dehydrogenase, NAD binding domain	1.9e-56	27-10-2022
tr|O17612|O17612_CAEEL	PF00378	Enoyl-CoA hydratase/isomerase	2.5e-35	27-10-2022
tr|O17612|O17612_CAEEL	PF00725	3-hydroxyacyl-CoA dehydrogenase, C-terminal domain	6.8e-06	27-10-2022
tr|O17612|O17612_CAEEL	PF00725	3-hydroxyacyl-CoA dehydrogenase, C-terminal domain	2.1e-23	27-10-2022
tr|O17373|O17373_CAEEL	PF00328	Histidine phosphatase superfamily (branch 2)	8.8e-28	27-10-2022
tr|O61876|O61876_CAEEL	PF10328	Serpentine type 7TM GPCR chemoreceptor Srx	6.1e-67	27-10-2022
sp|P30638|SVOP_CAEEL	PF00083	Sugar (and other) transporter	2.5e-30	27-10-2022
tr|Q9U2G1|Q9U2G1_CAEEL	PF01066	CDP-alcohol phosphatidyltransferase	9.3e-15	27-10-2022
tr|Q9XTZ3|Q9XTZ3_CAEEL	PF15375	Domain of unknown function (DUF4602)	1.2e-07	27-10-2022
tr|G5EDU9|G5EDU9_CAEEL	PF15903	Filopodia upregulated, FAM65	8.8e-33	27-10-2022
tr|D5MCR5|D5MCR5_CAEEL	PF00076	RNA recognition motif. (a.k.a. RRM, RBD, or RNP domain)	2.9e-11	27-10-2022
tr|D5MCR5|D5MCR5_CAEEL	PF00076	RNA recognition motif. (a.k.a. RRM, RBD, or RNP domain)	9.2e-15	27-10-2022
tr|Q9XVK6|Q9XVK6_CAEEL	PF02205	WH2 motif	5.8e-07	27-10-2022
tr|Q94295|Q94295_CAEEL	PF10328	Serpentine type 7TM GPCR chemoreceptor Srx	1.8e-55	27-10-2022
tr|O76436|O76436_CAEEL	PF10326	Serpentine type 7TM GPCR chemoreceptor Str	2.9e-93	27-10-2022
tr|O01976|O01976_CAEEL	PF13086	AAA domain	3.3e-09	27-10-2022
tr|O01976|O01976_CAEEL	PF13086	AAA domain	4.5e-16	27-10-2022
tr|O01976|O01976_CAEEL	PF13087	AAA domain	2.1e-47	27-10-2022
tr|Q18364|Q18364_CAEEL	PF10322	Serpentine type 7TM GPCR chemoreceptor Sru	1.6e-108	27-10-2022
tr|Q2V4T8|Q2V4T8_CAEEL	PF08277	PAN-like domain	2.8e-12	27-10-2022
tr|Q5TKB1|Q5TKB1_CAEEL	PF04142	Nucleotide-sugar transporter	1.1e-78	27-10-2022
tr|Q7YTN6|Q7YTN6_CAEEL	PF10324	Serpentine type 7TM GPCR chemoreceptor Srw	1.2e-87	27-10-2022
tr|H1UBL0|H1UBL0_CAEEL	PF00791	ZU5 domain	1.7e-27	27-10-2022
tr|H1UBL0|H1UBL0_CAEEL	PF00595	PDZ domain	4.6e-11	27-10-2022
tr|H1UBL0|H1UBL0_CAEEL	PF00595	PDZ domain	2.7e-08	27-10-2022
tr|H1UBL0|H1UBL0_CAEEL	PF00625	Guanylate kinase	1.9e-06	27-10-2022
tr|Q22101|Q22101_CAEEL	PF00108	Thiolase, N-terminal domain	6e-79	27-10-2022
tr|Q22101|Q22101_CAEEL	PF02803	Thiolase, C-terminal domain	3.6e-39	27-10-2022
tr|G5EFX5|G5EFX5_CAEEL	PF07716	Basic region leucine zipper	1.9e-07	27-10-2022
sp|O01735|YC91_CAEEL	PF07690	Major Facilitator Superfamily	9.2e-29	27-10-2022
tr|D7SFI4|D7SFI4_CAEEL	PF01400	Astacin (Peptidase family M12A)	5.7e-75	27-10-2022
tr|P91496|P91496_CAEEL	PF00629	MAM domain, meprin/A5/mu	1.7e-06	27-10-2022
tr|A0A0M7RDV8|A0A0M7RDV8_CAEEL	PF03372	Endonuclease/Exonuclease/phosphatase family	2.1e-19	27-10-2022
tr|A2V8C4|A2V8C4_CAEEL	PF00001	7 transmembrane receptor (rhodopsin family)	9.7e-08	27-10-2022
sp|P90925|PH4H_CAEEL	PF00351	Biopterin-dependent aromatic amino acid hydroxylase	6.9e-171	27-10-2022
sp|P90925|PH4H_CAEEL	PF01842	ACT domain	2.2e-07	27-10-2022
tr|Q965R9|Q965R9_CAEEL	PF03909	BSD domain	1.6e-15	27-10-2022
tr|Q8T666|Q8T666_CAEEL	PF08016	Polycystin cation channel	1.9e-12	27-10-2022
tr|Q7JLH4|Q7JLH4_CAEEL	PF10320	Serpentine type 7TM GPCR chemoreceptor Srsx	6.2e-86	27-10-2022
tr|A0A3B1E9Z2|A0A3B1E9Z2_CAEEL	PF06653	Tight junction protein, Claudin-like	1e-14	27-10-2022
sp|Q9GUM7|CPLX1_CAEEL	PF05835	Synaphin protein	2.9e-38	27-10-2022
tr|H2L041|H2L041_CAEEL	PF01683	EB module	2.2e-17	27-10-2022
tr|H2L041|H2L041_CAEEL	PF01683	EB module	7.8e-11	27-10-2022
tr|H2L041|H2L041_CAEEL	PF01683	EB module	1.3e-06	27-10-2022
tr|H2L041|H2L041_CAEEL	PF01683	EB module	6.2e-09	27-10-2022
tr|H2L041|H2L041_CAEEL	PF01683	EB module	2.2e-08	27-10-2022
tr|H2L041|H2L041_CAEEL	PF01683	EB module	1.4e-08	27-10-2022
tr|H2L041|H2L041_CAEEL	PF01683	EB module	3.5e-07	27-10-2022
tr|H2L041|H2L041_CAEEL	PF01683	EB module	2.1e-07	27-10-2022
tr|H2L041|H2L041_CAEEL	PF01683	EB module	2e-11	27-10-2022
tr|H2L041|H2L041_CAEEL	PF01683	EB module	1.2e-06	27-10-2022
tr|Q20652|Q20652_CAEEL	PF14719	Phosphotyrosine interaction domain (PTB/PID)	2e-78	27-10-2022
tr|A0A078BPM2|A0A078BPM2_CAEEL	PF16019	Cysteine/serine-rich nuclear protein N-terminus	1.7e-07	27-10-2022
tr|A0A078BPM2|A0A078BPM2_CAEEL	PF16019	Cysteine/serine-rich nuclear protein N-terminus	3.9e-25	27-10-2022
sp|Q9XVZ8|ELOF1_CAEEL	PF05129	Transcription elongation factor Elf1 like	4e-31	27-10-2022
sp|Q9NEU2|SDA1_CAEEL	PF05285	SDA1	7.6e-69	27-10-2022
sp|Q9NEU2|SDA1_CAEEL	PF08158	NUC130/3NT domain	1.1e-16	27-10-2022
tr|Q9N397|Q9N397_CAEEL	PF19433	Neuron-derived Neurotrophic Factor C-terminal	6.3e-20	27-10-2022
tr|Q9N397|Q9N397_CAEEL	PF10179	Neuron-derived neurotrophic factor, first Fn(III) domain	1.2e-10	27-10-2022
tr|Q52GX8|Q52GX8_CAEEL	PF02408	CUB-like domain	9.3e-17	27-10-2022
tr|Q23493|Q23493_CAEEL	PF00459	Inositol monophosphatase family	1.4e-44	27-10-2022
tr|H2KZ65|H2KZ65_CAEEL	PF07885	Ion channel	6.3e-16	27-10-2022
tr|H2KZ65|H2KZ65_CAEEL	PF07885	Ion channel	9.7e-15	27-10-2022
tr|Q7KX00|Q7KX00_CAEEL	PF00334	Nucleoside diphosphate kinase	6.4e-22	27-10-2022
sp|Q11193|SOR3_CAEEL	PF02820	mbt repeat	2e-06	27-10-2022
tr|A0A3B1DV80|A0A3B1DV80_CAEEL	PF07690	Major Facilitator Superfamily	4e-31	27-10-2022
tr|A0A5K1ICF0|A0A5K1ICF0_CAEEL	PF00179	Ubiquitin-conjugating enzyme	8.2e-08	27-10-2022
tr|A0A238UKK1|A0A238UKK1_CAEEL	PF01569	PAP2 superfamily	3.8e-24	27-10-2022
tr|G5EBR7|G5EBR7_CAEEL	PF03372	Endonuclease/Exonuclease/phosphatase family	1.3e-09	27-10-2022
tr|Q965T4|Q965T4_CAEEL	PF01709	Transcriptional regulator	2.1e-48	27-10-2022
tr|O16914|O16914_CAEEL	PF00201	UDP-glucoronosyl and UDP-glucosyl transferase	2.6e-50	27-10-2022
tr|Q7YX37|Q7YX37_CAEEL	PF14747	Domain of unknown function (DUF4473)	3.7e-29	27-10-2022
tr|G5EDG3|G5EDG3_CAEEL	PF03530	Calcium-activated SK potassium channel	9.6e-40	27-10-2022
tr|G5EDG3|G5EDG3_CAEEL	PF07885	Ion channel	4.9e-12	27-10-2022
tr|G5EDG3|G5EDG3_CAEEL	PF02888	Calmodulin binding domain	3.9e-29	27-10-2022
sp|Q09407|MTND2_CAEEL	PF03079	ARD/ARD' family	2.7e-56	27-10-2022
tr|P91402|P91402_CAEEL	PF04140	Isoprenylcysteine carboxyl methyltransferase (ICMT) family	1.1e-34	27-10-2022
sp|P91408|AGT2L_CAEEL	PF00202	Aminotransferase class-III	6.2e-83	27-10-2022
tr|Q8MNW2|Q8MNW2_CAEEL	PF00105	Zinc finger, C4 type (two domains)	3e-13	27-10-2022
tr|Q8MNW2|Q8MNW2_CAEEL	PF00104	Ligand-binding domain of nuclear hormone receptor	3.1e-40	27-10-2022
sp|P51404|RS13_CAEEL	PF08069	Ribosomal S13/S15 N-terminal domain	1.9e-29	27-10-2022
sp|P51404|RS13_CAEEL	PF00312	Ribosomal protein S15	8.2e-12	27-10-2022
tr|Q9N4P9|Q9N4P9_CAEEL	PF01138	3' exoribonuclease family, domain 1	4.6e-17	27-10-2022
tr|A0A8D9MHE6|A0A8D9MHE6_CAEEL	PF00013	KH domain	2.3e-16	27-10-2022
tr|A0A8D9MHE6|A0A8D9MHE6_CAEEL	PF00013	KH domain	2.1e-09	27-10-2022
tr|A0A8D9MHE6|A0A8D9MHE6_CAEEL	PF00013	KH domain	9.8e-15	27-10-2022
tr|A0A8D9MHE6|A0A8D9MHE6_CAEEL	PF00013	KH domain	1.6e-11	27-10-2022
sp|Q21441|KI26L_CAEEL	PF00225	Kinesin motor domain	6e-25	27-10-2022
tr|H2KY81|H2KY81_CAEEL	PF01490	Transmembrane amino acid transporter protein	7.8e-70	27-10-2022
tr|Q688B3|Q688B3_CAEEL	PF00520	Ion transport protein	6.3e-27	27-10-2022
tr|Q688B3|Q688B3_CAEEL	PF00520	Ion transport protein	1.9e-33	27-10-2022
tr|Q688B3|Q688B3_CAEEL	PF00520	Ion transport protein	1.3e-25	27-10-2022
tr|Q688B3|Q688B3_CAEEL	PF00520	Ion transport protein	1.3e-31	27-10-2022
tr|Q23394|Q23394_CAEEL	PF05050	Methyltransferase FkbM domain	1.4e-22	27-10-2022
tr|A0A168H9C2|A0A168H9C2_CAEEL	PF07047	Optic atrophy 3 protein (OPA3)	1e-19	27-10-2022
tr|Q18485|Q18485_CAEEL	PF03981	Ubiquinol-cytochrome C chaperone	9.1e-31	27-10-2022
tr|Q9U2X1|Q9U2X1_CAEEL	PF08246	Cathepsin propeptide inhibitor domain (I29)	5.1e-11	27-10-2022
tr|Q9U2X1|Q9U2X1_CAEEL	PF00112	Papain family cysteine protease	1.9e-53	27-10-2022
tr|Q9U202|Q9U202_CAEEL	PF00076	RNA recognition motif. (a.k.a. RRM, RBD, or RNP domain)	3e-08	27-10-2022
sp|Q19857|PPR37_CAEEL	PF13516	Leucine Rich repeat	0.0032	27-10-2022
sp|Q19857|PPR37_CAEEL	PF13516	Leucine Rich repeat	0.22	27-10-2022
sp|Q23571|ODB2_CAEEL	PF00198	2-oxoacid dehydrogenases acyltransferase (catalytic domain)	8.1e-79	27-10-2022
sp|Q23571|ODB2_CAEEL	PF00364	Biotin-requiring enzyme	1.1e-16	27-10-2022
sp|Q23571|ODB2_CAEEL	PF02817	e3 binding domain	9.3e-15	27-10-2022
tr|A0A1C3NSK5|A0A1C3NSK5_CAEEL	PF14360	PAP2 superfamily C-terminal	2.2e-22	27-10-2022
tr|Q965J1|Q965J1_CAEEL	PF18014	Acetyltransferase (GNAT) domain	4.1e-10	27-10-2022
tr|A0A061AJL2|A0A061AJL2_CAEEL	PF13540	Regulator of chromosome condensation (RCC1) repeat	1.2e-06	27-10-2022
tr|A0A061AJL2|A0A061AJL2_CAEEL	PF00415	Regulator of chromosome condensation (RCC1) repeat	6.7e-09	27-10-2022
tr|A0A061AJL2|A0A061AJL2_CAEEL	PF00415	Regulator of chromosome condensation (RCC1) repeat	5.2e-05	27-10-2022
tr|A0A061AJL2|A0A061AJL2_CAEEL	PF00069	Protein kinase domain	1.2e-63	27-10-2022
tr|O16948|O16948_CAEEL	PF02520	SXP/RAL-2 family protein Ani s 5-like, metal-binding domain	8.9e-33	27-10-2022
tr|O45893|O45893_CAEEL	PF10326	Serpentine type 7TM GPCR chemoreceptor Str	3.1e-79	27-10-2022
tr|Q9XVG4|Q9XVG4_CAEEL	PF08393	Dynein heavy chain, N-terminal region 2	9.4e-51	27-10-2022
tr|H2KYT9|H2KYT9_CAEEL	PF00441	Acyl-CoA dehydrogenase, C-terminal domain	4.9e-11	27-10-2022
tr|H2KYT9|H2KYT9_CAEEL	PF02771	Acyl-CoA dehydrogenase, N-terminal domain	6.1e-27	27-10-2022
tr|H2KYT9|H2KYT9_CAEEL	PF02770	Acyl-CoA dehydrogenase, middle domain	2.2e-22	27-10-2022
tr|G5EG74|G5EG74_CAEEL	PF08399	VWA N-terminal	2.9e-09	27-10-2022
tr|O17253|O17253_CAEEL	PF00651	BTB/POZ domain	5.6e-20	27-10-2022
tr|Q20960|Q20960_CAEEL	PF05884	Interactor of ZYG-11	8e-128	27-10-2022
tr|I2HA94|I2HA94_CAEEL	PF01484	Nematode cuticle collagen N-terminal domain	6.6e-12	27-10-2022
tr|I2HA94|I2HA94_CAEEL	PF01391	Collagen triple helix repeat (20 copies)	4.1e-09	27-10-2022
tr|A0A163VTZ6|A0A163VTZ6_CAEEL	PF01827	FTH domain	1.8e-43	27-10-2022
sp|P52014|CYP6_CAEEL	PF00160	Cyclophilin type peptidyl-prolyl cis-trans isomerase/CLD	6.8e-49	27-10-2022
tr|L8E6P0|L8E6P0_CAEEL	PF07690	Major Facilitator Superfamily	1.4e-41	27-10-2022
tr|Q9U2V8|Q9U2V8_CAEEL	PF00635	MSP (Major sperm protein) domain	5.1e-25	27-10-2022
tr|O16285|O16285_CAEEL	PF00059	Lectin C-type domain	1.3e-12	27-10-2022
tr|G5EFK2|G5EFK2_CAEEL	PF14663	Rapamycin-insensitive companion of mTOR RasGEF_N domain	1.6e-15	27-10-2022
tr|G5EFK2|G5EFK2_CAEEL	PF14668	Rapamycin-insensitive companion of mTOR, domain 5	3.8e-18	27-10-2022
tr|G5EFK2|G5EFK2_CAEEL	PF14666	Rapamycin-insensitive companion of mTOR, middle domain	7.5e-18	27-10-2022
tr|G5EFK2|G5EFK2_CAEEL	PF14664	Rapamycin-insensitive companion of mTOR, N-term	4e-66	27-10-2022
sp|Q10021|RSP5_CAEEL	PF00076	RNA recognition motif. (a.k.a. RRM, RBD, or RNP domain)	6.2e-14	27-10-2022
tr|G5EE33|G5EE33_CAEEL	PF00211	Adenylate and Guanylate cyclase catalytic domain	2.8e-11	27-10-2022
tr|G5EE33|G5EE33_CAEEL	PF00211	Adenylate and Guanylate cyclase catalytic domain	2.9e-24	27-10-2022
tr|Q965N9|Q965N9_CAEEL	PF00019	Transforming growth factor beta like domain	5.9e-14	27-10-2022
tr|P91249|P91249_CAEEL	PF01484	Nematode cuticle collagen N-terminal domain	1.8e-11	27-10-2022
tr|P91249|P91249_CAEEL	PF01391	Collagen triple helix repeat (20 copies)	8.3e-09	27-10-2022
sp|P34367|YLJ2_CAEEL	PF00435	Spectrin repeat	2.3e-07	27-10-2022
sp|P34367|YLJ2_CAEEL	PF00435	Spectrin repeat	2.5e-07	27-10-2022
tr|Q0G826|Q0G826_CAEEL	PF18116	Sorting Nexin 17 FERM C-terminal domain	1.2e-23	27-10-2022
tr|Q0G826|Q0G826_CAEEL	PF00787	PX domain	6.3e-11	27-10-2022
sp|O17933|NHR53_CAEEL	PF00105	Zinc finger, C4 type (two domains)	2e-21	27-10-2022
sp|O17933|NHR53_CAEEL	PF00104	Ligand-binding domain of nuclear hormone receptor	4.8e-31	27-10-2022
tr|Q9XW24|Q9XW24_CAEEL	PF03227	Gamma interferon inducible lysosomal thiol reductase (GILT)	3.8e-21	27-10-2022
tr|Q17692|Q17692_CAEEL	PF12799	Leucine Rich repeats (2 copies)	1.7e-09	27-10-2022
sp|Q10039|GARS_CAEEL	PF03129	Anticodon binding domain	1.8e-19	27-10-2022
sp|Q10039|GARS_CAEEL	PF00458	WHEP-TRS domain	8e-10	27-10-2022
sp|Q10039|GARS_CAEEL	PF00587	tRNA synthetase class II core domain (G, H, P, S and T)	1.8e-09	27-10-2022
tr|G2HK06|G2HK06_CAEEL	PF01300	Telomere recombination	8.3e-20	27-10-2022
tr|Q9N393|Q9N393_CAEEL	PF00400	WD domain, G-beta repeat	9.1e-07	27-10-2022
tr|Q9N393|Q9N393_CAEEL	PF00400	WD domain, G-beta repeat	8.4e-05	27-10-2022
tr|Q9N393|Q9N393_CAEEL	PF00400	WD domain, G-beta repeat	0.038	27-10-2022
tr|Q9N393|Q9N393_CAEEL	PF12265	Histone-binding protein RBBP4 or subunit C of CAF1 complex	1.1e-14	27-10-2022
sp|P04630|CALL_CAEEL	PF13499	EF-hand domain pair	4.8e-15	27-10-2022
sp|P04630|CALL_CAEEL	PF13499	EF-hand domain pair	1.8e-15	27-10-2022
tr|Q95ZZ3|Q95ZZ3_CAEEL	PF13087	AAA domain	9.6e-34	27-10-2022
sp|Q10129|RT16_CAEEL	PF00886	Ribosomal protein S16	1.8e-14	27-10-2022
tr|Q9UAZ2|Q9UAZ2_CAEEL	PF00014	Kunitz/Bovine pancreatic trypsin inhibitor domain	4.6e-13	27-10-2022
tr|G5EBT7|G5EBT7_CAEEL	PF02191	Olfactomedin-like domain	4.1e-62	27-10-2022
tr|G5EBT7|G5EBT7_CAEEL	PF01391	Collagen triple helix repeat (20 copies)	5.3e-08	27-10-2022
tr|O62412|O62412_CAEEL	PF00105	Zinc finger, C4 type (two domains)	2.4e-19	27-10-2022
tr|O62412|O62412_CAEEL	PF00104	Ligand-binding domain of nuclear hormone receptor	7.4e-48	27-10-2022
tr|Q17556|Q17556_CAEEL	PF16363	GDP-mannose 4,6 dehydratase	3.3e-59	27-10-2022
tr|Q8IFX9|Q8IFX9_CAEEL	PF10324	Serpentine type 7TM GPCR chemoreceptor Srw	1.9e-92	27-10-2022
tr|O17951|O17951_CAEEL	PF01740	STAS domain	3.9e-37	27-10-2022
tr|O17951|O17951_CAEEL	PF00916	Sulfate permease family	1.6e-129	27-10-2022
tr|Q69Z09|Q69Z09_CAEEL	PF11717	RNA binding activity-knot of a chromodomain	5.3e-05	27-10-2022
sp|Q4TT88|PSA_CAEEL	PF11838	ERAP1-like C-terminal domain	7.6e-63	27-10-2022
sp|Q4TT88|PSA_CAEEL	PF01433	Peptidase family M1 domain	6.5e-87	27-10-2022
sp|Q4TT88|PSA_CAEEL	PF17900	Peptidase M1 N-terminal domain	4.1e-59	27-10-2022
sp|Q22396|NAS20_CAEEL	PF01400	Astacin (Peptidase family M12A)	1.2e-35	27-10-2022
sp|Q22640|ERH_CAEEL	PF01133	Enhancer of rudimentary	3.6e-40	27-10-2022
tr|O16906|O16906_CAEEL	PF10318	Serpentine type 7TM GPCR chemoreceptor Srh	2e-31	27-10-2022
tr|Q9U2W8|Q9U2W8_CAEEL	PF00646	F-box domain	4.3e-08	27-10-2022
tr|Q9U2W8|Q9U2W8_CAEEL	PF01827	FTH domain	1e-36	27-10-2022
tr|Q9UAX3|Q9UAX3_CAEEL	PF10319	Serpentine type 7TM GPCR chemoreceptor Srj	1e-136	27-10-2022
tr|U4PBG7|U4PBG7_CAEEL	PF00282	Pyridoxal-dependent decarboxylase conserved domain	1e-10	27-10-2022
tr|Q9TXL8|Q9TXL8_CAEEL	PF01030	Receptor L domain	3.7e-23	27-10-2022
tr|Q9TXL8|Q9TXL8_CAEEL	PF01030	Receptor L domain	2.4e-05	27-10-2022
tr|D4PHA0|D4PHA0_CAEEL	PF00069	Protein kinase domain	2.1e-49	27-10-2022
sp|Q18164|DPYD_CAEEL	PF14697	4Fe-4S dicluster domain	7.8e-22	27-10-2022
sp|Q18164|DPYD_CAEEL	PF14691	Dihydroprymidine dehydrogenase domain II, 4Fe-4S cluster	3.9e-31	27-10-2022
sp|Q18164|DPYD_CAEEL	PF01180	Dihydroorotate dehydrogenase	9.6e-36	27-10-2022
sp|Q18164|DPYD_CAEEL	PF07992	Pyridine nucleotide-disulphide oxidoreductase	3.3e-19	27-10-2022
tr|U4PB74|U4PB74_CAEEL	PF00092	von Willebrand factor type A domain	7.5e-25	27-10-2022
tr|U4PB74|U4PB74_CAEEL	PF00092	von Willebrand factor type A domain	8.4e-30	27-10-2022
sp|Q19338|MON2_CAEEL	PF16213	Dimerisation and cyclophilin-binding domain of Mon2	2.9e-57	27-10-2022
sp|Q19338|MON2_CAEEL	PF16206	C-terminal region of Mon2 protein	9.4e-125	27-10-2022
sp|Q19338|MON2_CAEEL	PF12783	Guanine nucleotide exchange factor in Golgi transport N-terminal	1.9e-39	27-10-2022
sp|P34480|NAGA_CAEEL	PF01979	Amidohydrolase family	5.2e-22	27-10-2022
tr|G5EEC9|G5EEC9_CAEEL	PF03522	Solute carrier family 12	3.6e-27	27-10-2022
tr|G5EEC9|G5EEC9_CAEEL	PF03522	Solute carrier family 12	7.1e-12	27-10-2022
tr|G5EEC9|G5EEC9_CAEEL	PF00324	Amino acid permease	3.6e-40	27-10-2022
tr|G5EEC9|G5EEC9_CAEEL	PF00324	Amino acid permease	1.6e-19	27-10-2022
tr|A0A486WUH7|A0A486WUH7_CAEEL	PF00640	Phosphotyrosine interaction domain (PTB/PID)	3.3e-08	27-10-2022
sp|Q09376|TBX35_CAEEL	PF00907	T-box	5.8e-30	27-10-2022
tr|Q93832|Q93832_CAEEL	PF01060	Transthyretin-like family	2.9e-19	27-10-2022
tr|Q9TYW8|Q9TYW8_CAEEL	PF10325	Serpentine type 7TM GPCR chemoreceptor Srz	3.6e-80	27-10-2022
tr|Q20089|Q20089_CAEEL	PF01060	Transthyretin-like family	9.9e-24	27-10-2022
tr|Q21641|Q21641_CAEEL	PF03148	Tektin family	1.6e-81	27-10-2022
tr|Q23296|Q23296_CAEEL	PF01532	Glycosyl hydrolase family 47	3.9e-156	27-10-2022
tr|Q33BL1|Q33BL1_CAEEL	PF01758	Sodium Bile acid symporter family	6.6e-31	27-10-2022
tr|I7LHV8|I7LHV8_CAEEL	PF07645	Calcium-binding EGF domain	1.9e-06	27-10-2022
tr|I7LHV8|I7LHV8_CAEEL	PF07645	Calcium-binding EGF domain	1.9e-10	27-10-2022
tr|I7LHV8|I7LHV8_CAEEL	PF07645	Calcium-binding EGF domain	3.6e-09	27-10-2022
tr|I7LHV8|I7LHV8_CAEEL	PF07645	Calcium-binding EGF domain	1.3e-10	27-10-2022
tr|I7LHV8|I7LHV8_CAEEL	PF07645	Calcium-binding EGF domain	3.6e-08	27-10-2022
tr|I7LHV8|I7LHV8_CAEEL	PF07645	Calcium-binding EGF domain	2.4e-10	27-10-2022
tr|I7LHV8|I7LHV8_CAEEL	PF07645	Calcium-binding EGF domain	5.4e-09	27-10-2022
tr|I7LHV8|I7LHV8_CAEEL	PF07645	Calcium-binding EGF domain	1.2e-05	27-10-2022
tr|I7LHV8|I7LHV8_CAEEL	PF12947	EGF domain	5.8e-09	27-10-2022
tr|I7LHV8|I7LHV8_CAEEL	PF12947	EGF domain	2e-09	27-10-2022
tr|I7LHV8|I7LHV8_CAEEL	PF12947	EGF domain	4.5e-09	27-10-2022
tr|I7LHV8|I7LHV8_CAEEL	PF12947	EGF domain	1.5e-09	27-10-2022
tr|A0A1N7SZF6|A0A1N7SZF6_CAEEL	PF00069	Protein kinase domain	2.9e-16	27-10-2022
tr|Q17874|Q17874_CAEEL	PF00282	Pyridoxal-dependent decarboxylase conserved domain	2.4e-29	27-10-2022
tr|H2KYJ3|H2KYJ3_CAEEL	PF07707	BTB And C-terminal Kelch	0.00014	27-10-2022
tr|H2KYJ3|H2KYJ3_CAEEL	PF00651	BTB/POZ domain	3.3e-26	27-10-2022
sp|G5EDJ4|SOC1_CAEEL	PF00169	PH domain	1.2e-05	27-10-2022
tr|Q9U3D1|Q9U3D1_CAEEL	PF10324	Serpentine type 7TM GPCR chemoreceptor Srw	3.2e-96	27-10-2022
tr|O44583|O44583_CAEEL	PF00646	F-box domain	1e-05	27-10-2022
tr|H2L035|H2L035_CAEEL	PF00005	ABC transporter	2e-15	27-10-2022
tr|H2L035|H2L035_CAEEL	PF06472	ABC transporter transmembrane region 2	1.2e-48	27-10-2022
sp|A0A0K3AXH1|ARID1_CAEEL	PF01388	ARID/BRIGHT DNA binding domain	1.4e-13	27-10-2022
sp|Q20593|YE25_CAEEL	PF01697	Glycosyltransferase family 92	6.3e-68	27-10-2022
tr|O44868|O44868_CAEEL	PF07735	F-box associated	1.8e-11	27-10-2022
tr|A1Z6D4|A1Z6D4_CAEEL	PF02408	CUB-like domain	7.6e-14	27-10-2022
tr|G5ED22|G5ED22_CAEEL	PF00001	7 transmembrane receptor (rhodopsin family)	3.5e-44	27-10-2022
tr|Q95YB6|Q95YB6_CAEEL	PF03762	Vitelline membrane outer layer protein I (VOMI)	1.9e-47	27-10-2022
tr|O02260|O02260_CAEEL	PF00648	Calpain family cysteine protease	7.3e-46	27-10-2022
tr|A0A5S9MM89|A0A5S9MM89_CAEEL	PF00041	Fibronectin type III domain	2.9e-08	27-10-2022
tr|A0A5S9MM89|A0A5S9MM89_CAEEL	PF00041	Fibronectin type III domain	4.7e-12	27-10-2022
tr|A0A5S9MM89|A0A5S9MM89_CAEEL	PF00041	Fibronectin type III domain	3.9e-13	27-10-2022
tr|A0A5S9MM89|A0A5S9MM89_CAEEL	PF00041	Fibronectin type III domain	3.8e-12	27-10-2022
tr|A0A5S9MM89|A0A5S9MM89_CAEEL	PF00041	Fibronectin type III domain	9.3e-09	27-10-2022
tr|A0A5S9MM89|A0A5S9MM89_CAEEL	PF00102	Protein-tyrosine phosphatase	2.5e-83	27-10-2022
tr|A0A5S9MM89|A0A5S9MM89_CAEEL	PF00102	Protein-tyrosine phosphatase	1.5e-67	27-10-2022
tr|G5ECH3|G5ECH3_CAEEL	PF02931	Neurotransmitter-gated ion-channel ligand binding domain	3.8e-49	27-10-2022
tr|G5ECH3|G5ECH3_CAEEL	PF02932	Neurotransmitter-gated ion-channel transmembrane region	1.9e-28	27-10-2022
tr|O16771|O16771_CAEEL	PF12078	Domain of unknown function (DUF3557)	5.4e-38	27-10-2022
sp|Q9XVN3|IASPP_CAEEL	PF12796	Ankyrin repeats (3 copies)	2.6e-14	27-10-2022
sp|Q9XVN3|IASPP_CAEEL	PF00018	SH3 domain	1.8e-11	27-10-2022
tr|G5EGG6|G5EGG6_CAEEL	PF00916	Sulfate permease family	1.7e-54	27-10-2022
tr|Q21729|Q21729_CAEEL	PF07885	Ion channel	2.7e-16	27-10-2022
tr|Q21729|Q21729_CAEEL	PF07885	Ion channel	3.6e-18	27-10-2022
tr|Q86MH2|Q86MH2_CAEEL	PF07735	F-box associated	1.6e-11	27-10-2022
tr|P91130|P91130_CAEEL	PF00378	Enoyl-CoA hydratase/isomerase	2.8e-27	27-10-2022
tr|A0A0K3AS08|A0A0K3AS08_CAEEL	PF00059	Lectin C-type domain	1.1e-07	27-10-2022
tr|O17003|O17003_CAEEL	PF04112	Mak10 subunit, NatC N(alpha)-terminal acetyltransferase	4.3e-12	27-10-2022
tr|Q23360|Q23360_CAEEL	PF00133	tRNA synthetases class I (I, L, M and V)	1.7e-147	27-10-2022
tr|Q23360|Q23360_CAEEL	PF08264	Anticodon-binding domain of tRNA ligase	1.6e-24	27-10-2022
tr|H2L0A7|H2L0A7_CAEEL	PF04435	Domain of unknown function (DUF545)	6.5e-16	27-10-2022
tr|Q8IU09|Q8IU09_CAEEL	PF01467	Cytidylyltransferase-like	4.8e-26	27-10-2022
tr|Q20179|Q20179_CAEEL	PF00102	Protein-tyrosine phosphatase	3.5e-52	27-10-2022
tr|Q95XB6|Q95XB6_CAEEL	PF01827	FTH domain	6.1e-36	27-10-2022
tr|Q95XB6|Q95XB6_CAEEL	PF00646	F-box domain	1.9e-07	27-10-2022
tr|Q9GZI0|Q9GZI0_CAEEL	PF07001	BAT2 N-terminus	8.6e-16	27-10-2022
tr|H8W3X2|H8W3X2_CAEEL	PF10318	Serpentine type 7TM GPCR chemoreceptor Srh	3.2e-46	27-10-2022
tr|O45705|O45705_CAEEL	PF05050	Methyltransferase FkbM domain	3.4e-22	27-10-2022
sp|Q18020|HRG7_CAEEL	PF00026	Eukaryotic aspartyl protease	2.1e-69	27-10-2022
tr|O16518|O16518_CAEEL	PF00171	Aldehyde dehydrogenase family	2.7e-88	27-10-2022
sp|O62488|SRE27_CAEEL	PF03125	C. elegans Sre G protein-coupled chemoreceptor	1.2e-131	27-10-2022
tr|Q688B2|Q688B2_CAEEL	PF00520	Ion transport protein	1.4e-25	27-10-2022
tr|Q688B2|Q688B2_CAEEL	PF00520	Ion transport protein	1.4e-31	27-10-2022
tr|Q688B2|Q688B2_CAEEL	PF00520	Ion transport protein	6.8e-27	27-10-2022
tr|Q688B2|Q688B2_CAEEL	PF00520	Ion transport protein	2e-33	27-10-2022
tr|G2TRV3|G2TRV3_CAEEL	PF06887	Protein of unknown function (DUF1265)	2.5e-27	27-10-2022
tr|A0A131MBC1|A0A131MBC1_CAEEL	PF02188	GoLoco motif	6.2e-09	27-10-2022
tr|A0A131MBC1|A0A131MBC1_CAEEL	PF02188	GoLoco motif	2.6e-06	27-10-2022
tr|A0A131MBC1|A0A131MBC1_CAEEL	PF02188	GoLoco motif	4.6e-09	27-10-2022
tr|G5EDN5|G5EDN5_CAEEL	PF00520	Ion transport protein	8.2e-27	27-10-2022
tr|G5EDN5|G5EDN5_CAEEL	PF03520	KCNQ voltage-gated potassium channel	6.3e-30	27-10-2022
tr|Q9XUR6|Q9XUR6_CAEEL	PF02214	BTB/POZ domain	2.1e-16	27-10-2022
sp|Q21049|LIPA_CAEEL	PF00536	SAM domain (Sterile alpha motif)	2.3e-06	27-10-2022
sp|Q21049|LIPA_CAEEL	PF00536	SAM domain (Sterile alpha motif)	1.1e-08	27-10-2022
sp|Q21049|LIPA_CAEEL	PF07647	SAM domain (Sterile alpha motif)	1e-05	27-10-2022
tr|U4PAR9|U4PAR9_CAEEL	PF01369	Sec7 domain	1.3e-52	27-10-2022
tr|U4PAR9|U4PAR9_CAEEL	PF16453	PH domain	1.8e-48	27-10-2022
tr|A0A131MCK1|A0A131MCK1_CAEEL	PF00378	Enoyl-CoA hydratase/isomerase	6.2e-35	27-10-2022
tr|Q9XUP2|Q9XUP2_CAEEL	PF07914	Uncharacterized oxidoreductase dhs-27	1e-170	27-10-2022
tr|Q965N0|Q965N0_CAEEL	PF05823	Nematode fatty acid retinoid binding protein (Gp-FAR-1)	5.8e-13	27-10-2022
tr|W6RYA7|W6RYA7_CAEEL	PF00102	Protein-tyrosine phosphatase	2.1e-30	27-10-2022
tr|O45478|O45478_CAEEL	PF10318	Serpentine type 7TM GPCR chemoreceptor Srh	4.6e-43	27-10-2022
tr|G5EG48|G5EG48_CAEEL	PF10318	Serpentine type 7TM GPCR chemoreceptor Srh	1.8e-09	27-10-2022
tr|U4PBU8|U4PBU8_CAEEL	PF00307	Calponin homology (CH) domain	2.3e-19	27-10-2022
tr|U4PBU8|U4PBU8_CAEEL	PF00307	Calponin homology (CH) domain	6.4e-14	27-10-2022
tr|U4PBU8|U4PBU8_CAEEL	PF00307	Calponin homology (CH) domain	6.3e-20	27-10-2022
tr|V6CJ59|V6CJ59_CAEEL	PF02408	CUB-like domain	2.3e-26	27-10-2022
tr|Q17744|Q17744_CAEEL	PF17958	EF-hand domain	9.9e-30	27-10-2022
tr|Q17744|Q17744_CAEEL	PF13499	EF-hand domain pair	1.3e-14	27-10-2022
tr|Q9XX41|Q9XX41_CAEEL	PF03762	Vitelline membrane outer layer protein I (VOMI)	1.1e-55	27-10-2022
tr|Q93695|Q93695_CAEEL	PF14497	Glutathione S-transferase, C-terminal domain	9.3e-17	27-10-2022
tr|Q93695|Q93695_CAEEL	PF02798	Glutathione S-transferase, N-terminal domain	7.2e-12	27-10-2022
sp|Q18581|ACN1_CAEEL	PF01401	Angiotensin-converting enzyme	3.2e-175	27-10-2022
tr|A0A8D9IA56|A0A8D9IA56_CAEEL	PF00782	Dual specificity phosphatase, catalytic domain	3.1e-08	27-10-2022
sp|P54412|EF1G_CAEEL	PF00647	Elongation factor 1 gamma, conserved domain	2.9e-46	27-10-2022
sp|P54412|EF1G_CAEEL	PF00043	Glutathione S-transferase, C-terminal domain	2.9e-10	27-10-2022
tr|Q19974|Q19974_CAEEL	PF08159	NUC153 domain	1.1e-09	27-10-2022
sp|P41977|SODM2_CAEEL	PF00081	Iron/manganese superoxide dismutases, alpha-hairpin domain	9.5e-33	27-10-2022
sp|P41977|SODM2_CAEEL	PF02777	Iron/manganese superoxide dismutases, C-terminal domain	8.9e-35	27-10-2022
sp|O62389|NHR61_CAEEL	PF00105	Zinc finger, C4 type (two domains)	8.3e-28	27-10-2022
sp|O62389|NHR61_CAEEL	PF00104	Ligand-binding domain of nuclear hormone receptor	1.7e-09	27-10-2022
tr|A0A0K3AY66|A0A0K3AY66_CAEEL	PF01344	Kelch motif	8.5e-12	27-10-2022
tr|A0A0K3AY66|A0A0K3AY66_CAEEL	PF01344	Kelch motif	3.1e-12	27-10-2022
tr|A0A0K3AY66|A0A0K3AY66_CAEEL	PF01344	Kelch motif	5.1e-09	27-10-2022
tr|A0A0K3AY66|A0A0K3AY66_CAEEL	PF01344	Kelch motif	3.9e-15	27-10-2022
tr|A0A0K3AY66|A0A0K3AY66_CAEEL	PF01344	Kelch motif	3.7e-14	27-10-2022
tr|A0A0K3AY66|A0A0K3AY66_CAEEL	PF01344	Kelch motif	9.9e-07	27-10-2022
tr|A0A0K3AY66|A0A0K3AY66_CAEEL	PF07707	BTB And C-terminal Kelch	2e-24	27-10-2022
tr|A0A0K3AY66|A0A0K3AY66_CAEEL	PF00651	BTB/POZ domain	3.3e-27	27-10-2022
sp|O01965|ARI11_CAEEL	PF19422	Ariadne domain	4e-13	27-10-2022
sp|O01965|ARI11_CAEEL	PF01485	IBR domain, a half RING-finger domain	1.3e-14	27-10-2022
sp|O01965|ARI11_CAEEL	PF01485	IBR domain, a half RING-finger domain	1e-06	27-10-2022
sp|P34886|MEC10_CAEEL	PF00858	Amiloride-sensitive sodium channel	1.2e-116	27-10-2022
tr|O44643|O44643_CAEEL	PF10328	Serpentine type 7TM GPCR chemoreceptor Srx	2.3e-71	27-10-2022
tr|Q27507|Q27507_CAEEL	PF00067	Cytochrome P450	5e-105	27-10-2022
tr|Q9XVD1|Q9XVD1_CAEEL	PF07885	Ion channel	1.6e-18	27-10-2022
tr|Q9XVD1|Q9XVD1_CAEEL	PF07885	Ion channel	6.1e-17	27-10-2022
tr|Q1HB04|Q1HB04_CAEEL	PF11838	ERAP1-like C-terminal domain	3.5e-49	27-10-2022
tr|Q1HB04|Q1HB04_CAEEL	PF17900	Peptidase M1 N-terminal domain	5.4e-53	27-10-2022
tr|Q1HB04|Q1HB04_CAEEL	PF01433	Peptidase family M1 domain	1.5e-83	27-10-2022
tr|H2KYX6|H2KYX6_CAEEL	PF00753	Metallo-beta-lactamase superfamily	1.4e-10	27-10-2022
tr|Q9GZH9|Q9GZH9_CAEEL	PF01549	ShK domain-like	1.2e-06	27-10-2022
tr|Q9GZH9|Q9GZH9_CAEEL	PF01549	ShK domain-like	0.00056	27-10-2022
tr|Q18852|Q18852_CAEEL	PF09752	Alpha/beta hydrolase domain containing 18	4.8e-139	27-10-2022
tr|O18218|O18218_CAEEL	PF05741	Nanos RNA binding domain	2.3e-13	27-10-2022
tr|Q17853|Q17853_CAEEL	PF00069	Protein kinase domain	1.3e-08	27-10-2022
tr|O45444|O45444_CAEEL	PF00092	von Willebrand factor type A domain	4.7e-28	27-10-2022
tr|O45444|O45444_CAEEL	PF00059	Lectin C-type domain	1.5e-06	27-10-2022
tr|Q9U1Y2|Q9U1Y2_CAEEL	PF00642	Zinc finger C-x8-C-x5-C-x3-H type (and similar)	1.1e-05	27-10-2022
tr|Q9U1Y2|Q9U1Y2_CAEEL	PF00642	Zinc finger C-x8-C-x5-C-x3-H type (and similar)	8.7e-10	27-10-2022
tr|Q93510|Q93510_CAEEL	PF15335	Caspase activity and apoptosis inhibitor 1	5.4e-06	27-10-2022
sp|Q09268|YQDA_CAEEL	PF00097	Zinc finger, C3HC4 type (RING finger)	5.3e-07	27-10-2022
sp|Q21815|MIG23_CAEEL	PF01150	GDA1/CD39 (nucleoside phosphatase) family	5e-170	27-10-2022
sp|Q8STF6|DYC1_CAEEL	PF00640	Phosphotyrosine interaction domain (PTB/PID)	4e-27	27-10-2022
sp|Q09251|RN121_CAEEL	PF13639	Ring finger domain	1.4e-06	27-10-2022
tr|O01852|O01852_CAEEL	PF03269	Caenorhabditis protein of unknown function, DUF268	6.5e-92	27-10-2022
tr|Q9U2D4|Q9U2D4_CAEEL	PF06542	Regulator protein PHA-1	2.4e-138	27-10-2022
tr|O45565|O45565_CAEEL	PF10316	Serpentine type 7TM GPCR chemoreceptor Srbc	1.6e-97	27-10-2022
tr|A0A131MC76|A0A131MC76_CAEEL	PF01853	MOZ/SAS family	4.5e-13	27-10-2022
tr|H2L034|H2L034_CAEEL	PF00005	ABC transporter	2.2e-15	27-10-2022
tr|H2L034|H2L034_CAEEL	PF06472	ABC transporter transmembrane region 2	1.3e-48	27-10-2022
tr|O61952|O61952_CAEEL	PF03567	Sulfotransferase family	1.8e-48	27-10-2022
tr|Q3Y415|Q3Y415_CAEEL	PF00955	HCO3- transporter family	1.1e-165	27-10-2022
tr|A0A0K3AQT9|A0A0K3AQT9_CAEEL	PF10479	Fragile site-associated protein C-terminus	1.1e-07	27-10-2022
tr|A0A0K3AQT9|A0A0K3AQT9_CAEEL	PF10479	Fragile site-associated protein C-terminus	2.1e-07	27-10-2022
tr|A0A0K3AQT9|A0A0K3AQT9_CAEEL	PF10479	Fragile site-associated protein C-terminus	8e-07	27-10-2022
tr|A0A0K3AQT9|A0A0K3AQT9_CAEEL	PF20413	Kiaa1109 N-terminal region	5.5e-170	27-10-2022
sp|Q10920|PSMD9_CAEEL	PF17820	PDZ domain	1.8e-07	27-10-2022
sp|Q10920|PSMD9_CAEEL	PF18265	Nas2 N_terminal domain	1.8e-23	27-10-2022
tr|Q23564|Q23564_CAEEL	PF00092	von Willebrand factor type A domain	5.4e-28	27-10-2022
tr|A0A0K3AVQ9|A0A0K3AVQ9_CAEEL	PF00780	CNH domain	2.1e-40	27-10-2022
tr|A0A0K3AVQ9|A0A0K3AVQ9_CAEEL	PF00130	Phorbol esters/diacylglycerol binding domain (C1 domain)	1.3e-11	27-10-2022
tr|Q17675|Q17675_CAEEL	PF07690	Major Facilitator Superfamily	1.1e-19	27-10-2022
sp|Q09412|MOC2A_CAEEL	PF02597	ThiS family	5.5e-12	27-10-2022
tr|G5EG42|G5EG42_CAEEL	PF00102	Protein-tyrosine phosphatase	1.5e-56	27-10-2022
tr|G5EG42|G5EG42_CAEEL	PF00102	Protein-tyrosine phosphatase	1.9e-41	27-10-2022
tr|D5MCR4|D5MCR4_CAEEL	PF00076	RNA recognition motif. (a.k.a. RRM, RBD, or RNP domain)	1.1e-14	27-10-2022
tr|D5MCR4|D5MCR4_CAEEL	PF00076	RNA recognition motif. (a.k.a. RRM, RBD, or RNP domain)	3.6e-11	27-10-2022
sp|Q95QG8|FCP1_CAEEL	PF03031	NLI interacting factor-like phosphatase	3.4e-22	27-10-2022
sp|Q95QG8|FCP1_CAEEL	PF00533	BRCA1 C Terminus (BRCT) domain	1.9e-09	27-10-2022
sp|Q9TYP1|STRM1_CAEEL	PF08241	Methyltransferase domain	1.7e-22	27-10-2022
tr|Q86D23|Q86D23_CAEEL	PF10324	Serpentine type 7TM GPCR chemoreceptor Srw	4.7e-69	27-10-2022
tr|O45352|O45352_CAEEL	PF00043	Glutathione S-transferase, C-terminal domain	1e-06	27-10-2022
tr|O45352|O45352_CAEEL	PF13417	Glutathione S-transferase, N-terminal domain	1.4e-14	27-10-2022
sp|Q9TZL8|PFKA1_CAEEL	PF00365	Phosphofructokinase	2.4e-105	27-10-2022
sp|Q9TZL8|PFKA1_CAEEL	PF00365	Phosphofructokinase	6.9e-88	27-10-2022
tr|Q19514|Q19514_CAEEL	PF01391	Collagen triple helix repeat (20 copies)	5e-11	27-10-2022
tr|Q19514|Q19514_CAEEL	PF01391	Collagen triple helix repeat (20 copies)	9.5e-08	27-10-2022
tr|Q19514|Q19514_CAEEL	PF01484	Nematode cuticle collagen N-terminal domain	4.1e-09	27-10-2022
tr|V6CLN7|V6CLN7_CAEEL	PF00096	Zinc finger, C2H2 type	0.00012	27-10-2022
tr|V6CLN7|V6CLN7_CAEEL	PF00096	Zinc finger, C2H2 type	0.0009	27-10-2022
tr|A0A061ACL9|A0A061ACL9_CAEEL	PF13959	Domain of unknown function (DUF4217)	1.1e-16	27-10-2022
tr|Q9N534|Q9N534_CAEEL	PF03109	ABC1 atypical kinase-like domain	9.7e-31	27-10-2022
tr|Q5TKA3|Q5TKA3_CAEEL	PF13193	AMP-binding enzyme C-terminal domain	2e-15	27-10-2022
tr|Q5TKA3|Q5TKA3_CAEEL	PF00501	AMP-binding enzyme	3.3e-103	27-10-2022
tr|O01446|O01446_CAEEL	PF00105	Zinc finger, C4 type (two domains)	1.1e-18	27-10-2022
tr|O01446|O01446_CAEEL	PF00104	Ligand-binding domain of nuclear hormone receptor	1.3e-13	27-10-2022
tr|G5EF41|G5EF41_CAEEL	PF02485	Core-2/I-Branching enzyme	4.9e-49	27-10-2022
tr|O16992|O16992_CAEEL	PF00755	Choline/Carnitine o-acyltransferase	1.7e-145	27-10-2022
tr|Q21922|Q21922_CAEEL	PF00201	UDP-glucoronosyl and UDP-glucosyl transferase	1.7e-55	27-10-2022
tr|O17167|O17167_CAEEL	PF13520	Amino acid permease	6.4e-49	27-10-2022
tr|O17167|O17167_CAEEL	PF13906	C-terminus of AA_permease	5.4e-22	27-10-2022
tr|Q7Z121|Q7Z121_CAEEL	PF00059	Lectin C-type domain	1.2e-10	27-10-2022
tr|X5M5W8|X5M5W8_CAEEL	PF05028	Poly (ADP-ribose) glycohydrolase (PARG)	3.2e-82	27-10-2022
tr|Q8MXU2|Q8MXU2_CAEEL	PF01094	Receptor family ligand binding region	1.4e-60	27-10-2022
tr|Q8MXU2|Q8MXU2_CAEEL	PF00003	7 transmembrane sweet-taste receptor of 3 GCPR	9.6e-51	27-10-2022
tr|Q8MXU2|Q8MXU2_CAEEL	PF07562	Nine Cysteines Domain of family 3 GPCR	2.1e-11	27-10-2022
tr|I2HAL4|I2HAL4_CAEEL	PF07735	F-box associated	2.5e-11	27-10-2022
tr|P91988|P91988_CAEEL	PF02441	Flavoprotein	1.4e-46	27-10-2022
tr|V6CLI4|V6CLI4_CAEEL	PF02460	Patched family	1.9e-230	27-10-2022
sp|O01513|YS4L_CAEEL	PF00163	Ribosomal protein S4/S9 N-terminal domain	2.3e-08	27-10-2022
sp|O01513|YS4L_CAEEL	PF01479	S4 domain	1.5e-12	27-10-2022
tr|Q965I6|Q965I6_CAEEL	PF01406	tRNA synthetases class I (C) catalytic domain	7.4e-118	27-10-2022
tr|Q9XX07|Q9XX07_CAEEL	PF10324	Serpentine type 7TM GPCR chemoreceptor Srw	6.6e-73	27-10-2022
tr|Q9NA49|Q9NA49_CAEEL	PF08277	PAN-like domain	4.1e-19	27-10-2022
tr|Q18298|Q18298_CAEEL	PF00024	PAN domain	8.1e-06	27-10-2022
tr|Q18298|Q18298_CAEEL	PF00024	PAN domain	5e-09	27-10-2022
tr|Q18298|Q18298_CAEEL	PF00024	PAN domain	9.7e-09	27-10-2022
tr|Q18298|Q18298_CAEEL	PF00024	PAN domain	1.1e-07	27-10-2022
tr|H2FLL1|H2FLL1_CAEEL	PF01442	Apolipoprotein A1/A4/E domain	0.00077	27-10-2022
tr|H2FLL1|H2FLL1_CAEEL	PF01442	Apolipoprotein A1/A4/E domain	0.0002	27-10-2022
tr|H2FLL1|H2FLL1_CAEEL	PF01442	Apolipoprotein A1/A4/E domain	3.9e-05	27-10-2022
tr|H2FLL1|H2FLL1_CAEEL	PF01442	Apolipoprotein A1/A4/E domain	0.0027	27-10-2022
tr|P91182|P91182_CAEEL	PF00625	Guanylate kinase	1.4e-36	27-10-2022
tr|O45889|O45889_CAEEL	PF03227	Gamma interferon inducible lysosomal thiol reductase (GILT)	1.5e-14	27-10-2022
sp|P34616|CADH3_CAEEL	PF00028	Cadherin domain	6.2e-16	27-10-2022
sp|P34616|CADH3_CAEEL	PF00028	Cadherin domain	1.8e-12	27-10-2022
sp|P34616|CADH3_CAEEL	PF00028	Cadherin domain	2.6e-08	27-10-2022
sp|P34616|CADH3_CAEEL	PF00028	Cadherin domain	2.5e-15	27-10-2022
sp|P34616|CADH3_CAEEL	PF00028	Cadherin domain	5.4e-13	27-10-2022
sp|P34616|CADH3_CAEEL	PF00028	Cadherin domain	2.8e-13	27-10-2022
sp|P34616|CADH3_CAEEL	PF00028	Cadherin domain	1.8e-10	27-10-2022
tr|Q22984|Q22984_CAEEL	PF10321	Serpentine type 7TM GPCR chemoreceptor Srt	4.2e-104	27-10-2022
sp|Q22017|FAD1_CAEEL	PF00994	Probable molybdopterin binding domain	5.7e-35	27-10-2022
sp|Q22017|FAD1_CAEEL	PF01507	Phosphoadenosine phosphosulfate reductase family	1.3e-31	27-10-2022
tr|A0A3B1E8S0|A0A3B1E8S0_CAEEL	PF00042	Globin	1.6e-06	27-10-2022
tr|D5MCP4|D5MCP4_CAEEL	PF00098	Zinc knuckle	4.4e-07	27-10-2022
tr|D5MCP4|D5MCP4_CAEEL	PF00098	Zinc knuckle	0.0011	27-10-2022
tr|G5EEH0|G5EEH0_CAEEL	PF02171	Piwi domain	7.5e-63	27-10-2022
tr|G5ECY2|G5ECY2_CAEEL	PF00079	Serpin (serine protease inhibitor)	4.8e-85	27-10-2022
tr|Q9GYT3|Q9GYT3_CAEEL	PF04721	PNGase C-terminal domain, mannose-binding module PAW	1e-10	27-10-2022
tr|Q18810|Q18810_CAEEL	PF00085	Thioredoxin	4e-08	27-10-2022
sp|O45102|SWET1_CAEEL	PF03083	Sugar efflux transporter for intercellular exchange	2.7e-26	27-10-2022
sp|O45102|SWET1_CAEEL	PF03083	Sugar efflux transporter for intercellular exchange	8e-28	27-10-2022
sp|Q9NAM7|PHYD1_CAEEL	PF05721	Phytanoyl-CoA dioxygenase (PhyH)	4.5e-61	27-10-2022
tr|O17166|O17166_CAEEL	PF00431	CUB domain	7e-21	27-10-2022
tr|O17166|O17166_CAEEL	PF00059	Lectin C-type domain	2.3e-11	27-10-2022
tr|O17166|O17166_CAEEL	PF00059	Lectin C-type domain	9e-10	27-10-2022
sp|Q09415|SET14_CAEEL	PF01753	MYND finger	1.8e-10	27-10-2022
tr|Q17834|Q17834_CAEEL	PF00704	Glycosyl hydrolases family 18	2.7e-63	27-10-2022
tr|Q3V5K2|Q3V5K2_CAEEL	PF10317	Serpentine type 7TM GPCR chemoreceptor Srd	4.9e-84	27-10-2022
tr|O44706|O44706_CAEEL	PF00067	Cytochrome P450	5.8e-107	27-10-2022
tr|Q7YWR1|Q7YWR1_CAEEL	PF07203	Protein of unknown function (DUF1412)	1e-32	27-10-2022
sp|Q9BMK9|CLH3_CAEEL	PF00654	Voltage gated chloride channel	2e-82	27-10-2022
sp|Q9BMK9|CLH3_CAEEL	PF00571	CBS domain	6.9e-06	27-10-2022
tr|A0A0K3AR51|A0A0K3AR51_CAEEL	PF20422	DHR-2, Lobe B	4.7e-11	27-10-2022
tr|A0A0K3AR51|A0A0K3AR51_CAEEL	PF06920	DHR-2, Lobe A	5.4e-22	27-10-2022
tr|A0A0K3AR51|A0A0K3AR51_CAEEL	PF11878	Dedicator of cytokinesis C/D, N terminal	3.2e-25	27-10-2022
tr|A0A0K3AR51|A0A0K3AR51_CAEEL	PF14429	C2 domain in Dock180 and Zizimin proteins	1.9e-36	27-10-2022
tr|A0A0K3AR51|A0A0K3AR51_CAEEL	PF20421	DHR-2, Lobe C	8.2e-24	27-10-2022
tr|U4PR79|U4PR79_CAEEL	PF00001	7 transmembrane receptor (rhodopsin family)	1.3e-12	27-10-2022
tr|A0A1C3NSJ2|A0A1C3NSJ2_CAEEL	PF14964	Domain of unknown function (DUF4507)	4.7e-14	27-10-2022
tr|G5EDU6|G5EDU6_CAEEL	PF00096	Zinc finger, C2H2 type	7.9e-05	27-10-2022
tr|G5EDU6|G5EDU6_CAEEL	PF00096	Zinc finger, C2H2 type	0.00028	27-10-2022
tr|C8JQS0|C8JQS0_CAEEL	PF01705	CX module	2.3e-17	27-10-2022
sp|O17842|SRA17_CAEEL	PF02117	Serpentine type 7TM GPCR chemoreceptor Sra	9.7e-42	27-10-2022
tr|A0A131MAZ6|A0A131MAZ6_CAEEL	PF01391	Collagen triple helix repeat (20 copies)	4.3e-08	27-10-2022
tr|A0A131MAZ6|A0A131MAZ6_CAEEL	PF01391	Collagen triple helix repeat (20 copies)	2.9e-08	27-10-2022
tr|A0A131MAZ6|A0A131MAZ6_CAEEL	PF01391	Collagen triple helix repeat (20 copies)	1.8e-08	27-10-2022
tr|A0A131MAZ6|A0A131MAZ6_CAEEL	PF01391	Collagen triple helix repeat (20 copies)	9.9e-09	27-10-2022
sp|Q09EF7|CROCC_CAEEL	PF15035	Ciliary rootlet component, centrosome cohesion	1.2e-36	27-10-2022
tr|Q9BL47|Q9BL47_CAEEL	PF16070	Transmembrane protein family 132	1.3e-87	27-10-2022
sp|Q09581|LEC3_CAEEL	PF00337	Galactoside-binding lectin	7.3e-36	27-10-2022
sp|Q09581|LEC3_CAEEL	PF00337	Galactoside-binding lectin	4.7e-33	27-10-2022
sp|Q10010|YSV4_CAEEL	PF03134	TB2/DP1, HVA22 family	1e-23	27-10-2022
tr|O17991|O17991_CAEEL	PF00104	Ligand-binding domain of nuclear hormone receptor	8.6e-17	27-10-2022
tr|O17991|O17991_CAEEL	PF00105	Zinc finger, C4 type (two domains)	2.2e-15	27-10-2022
tr|H2L054|H2L054_CAEEL	PF06678	Protein of unknown function (DUF1179)	4.6e-50	27-10-2022
tr|A0A5S9MMF1|A0A5S9MMF1_CAEEL	PF07735	F-box associated	3.2e-10	27-10-2022
tr|O44619|O44619_CAEEL	PF00755	Choline/Carnitine o-acyltransferase	3.7e-148	27-10-2022
tr|V6CLT2|V6CLT2_CAEEL	PF01060	Transthyretin-like family	8.9e-20	27-10-2022
tr|Q9XTR3|Q9XTR3_CAEEL	PF10319	Serpentine type 7TM GPCR chemoreceptor Srj	6.5e-109	27-10-2022
tr|U4PLJ8|U4PLJ8_CAEEL	PF01979	Amidohydrolase family	2.5e-14	27-10-2022
tr|A0A0K3AY30|A0A0K3AY30_CAEEL	PF00168	C2 domain	9.3e-19	27-10-2022
tr|A0A0K3AY30|A0A0K3AY30_CAEEL	PF00168	C2 domain	2.1e-20	27-10-2022
tr|Q1EPL5|Q1EPL5_CAEEL	PF01391	Collagen triple helix repeat (20 copies)	1.8e-09	27-10-2022
tr|Q1EPL5|Q1EPL5_CAEEL	PF01391	Collagen triple helix repeat (20 copies)	3.6e-09	27-10-2022
tr|P90861|P90861_CAEEL	PF05005	Janus/Ocnus family (Ocnus)	1.7e-38	27-10-2022
tr|A9D699|A9D699_CAEEL	PF04438	HIT zinc finger	6.3e-09	27-10-2022
tr|O17229|O17229_CAEEL	PF07735	F-box associated	1.7e-10	27-10-2022
tr|H2KZC3|H2KZC3_CAEEL	PF00324	Amino acid permease	3.9e-40	27-10-2022
tr|H2KZC3|H2KZC3_CAEEL	PF00324	Amino acid permease	1.7e-19	27-10-2022
tr|H2KZC3|H2KZC3_CAEEL	PF03522	Solute carrier family 12	4.3e-27	27-10-2022
tr|H2KZC3|H2KZC3_CAEEL	PF03522	Solute carrier family 12	7.7e-12	27-10-2022
tr|O16752|O16752_CAEEL	PF00104	Ligand-binding domain of nuclear hormone receptor	3.1e-37	27-10-2022
tr|Q22135|Q22135_CAEEL	PF00076	RNA recognition motif. (a.k.a. RRM, RBD, or RNP domain)	3.1e-12	27-10-2022
tr|Q9UAY9|Q9UAY9_CAEEL	PF01000	RNA polymerase Rpb3/RpoA insert domain	2.8e-29	27-10-2022
tr|Q9UAY9|Q9UAY9_CAEEL	PF01193	RNA polymerase Rpb3/Rpb11 dimerisation domain	2.6e-20	27-10-2022
tr|Q9TYZ7|Q9TYZ7_CAEEL	PF00646	F-box domain	9.9e-09	27-10-2022
tr|Q9TYZ7|Q9TYZ7_CAEEL	PF01827	FTH domain	2.5e-22	27-10-2022
tr|Q9TYZ7|Q9TYZ7_CAEEL	PF01827	FTH domain	5.1e-19	27-10-2022
tr|U4PRZ7|U4PRZ7_CAEEL	PF01391	Collagen triple helix repeat (20 copies)	4e-08	27-10-2022
tr|U4PRZ7|U4PRZ7_CAEEL	PF01391	Collagen triple helix repeat (20 copies)	5.3e-09	27-10-2022
tr|U4PRZ7|U4PRZ7_CAEEL	PF01391	Collagen triple helix repeat (20 copies)	2.8e-08	27-10-2022
tr|U4PRZ7|U4PRZ7_CAEEL	PF01391	Collagen triple helix repeat (20 copies)	1.3e-08	27-10-2022
tr|Q9XWQ0|Q9XWQ0_CAEEL	PF00059	Lectin C-type domain	5e-05	27-10-2022
tr|U4PQS1|U4PQS1_CAEEL	PF02889	Sec63 Brl domain	1.7e-56	27-10-2022
tr|U4PQS1|U4PQS1_CAEEL	PF00270	DEAD/DEAH box helicase	7e-22	27-10-2022
tr|U4PQS1|U4PQS1_CAEEL	PF02889	Sec63 Brl domain	1.3e-54	27-10-2022
tr|U4PQS1|U4PQS1_CAEEL	PF00271	Helicase conserved C-terminal domain	1.1e-06	27-10-2022
sp|Q20952|ADD2_CAEEL	PF00596	Class II Aldolase and Adducin N-terminal domain	6e-40	27-10-2022
tr|U4PF03|U4PF03_CAEEL	PF01579	Domain of unknown function (DUF19)	9.2e-30	27-10-2022
sp|Q20870|DAZ1_CAEEL	PF00076	RNA recognition motif. (a.k.a. RRM, RBD, or RNP domain)	2.3e-15	27-10-2022
tr|Q9TZF3|Q9TZF3_CAEEL	PF03488	Nematode insulin-related peptide beta type	1.8e-06	27-10-2022
tr|Q9TZF3|Q9TZF3_CAEEL	PF03488	Nematode insulin-related peptide beta type	1.2e-20	27-10-2022
tr|Q9TZF3|Q9TZF3_CAEEL	PF03488	Nematode insulin-related peptide beta type	9.2e-20	27-10-2022
sp|Q968Y9|INSR_CAEEL	PF00757	Furin-like cysteine rich region	3.1e-23	27-10-2022
sp|Q968Y9|INSR_CAEEL	PF01030	Receptor L domain	1.7e-26	27-10-2022
sp|Q968Y9|INSR_CAEEL	PF01030	Receptor L domain	1.1e-22	27-10-2022
sp|Q968Y9|INSR_CAEEL	PF07714	Protein tyrosine and serine/threonine kinase	1.6e-79	27-10-2022
tr|Q18921|Q18921_CAEEL	PF14938	Soluble NSF attachment protein, SNAP	1.1e-104	27-10-2022
tr|Q18882|Q18882_CAEEL	PF00069	Protein kinase domain	1.6e-26	27-10-2022
tr|Q9U362|Q9U362_CAEEL	PF00396	Granulin	6.2e-13	27-10-2022
tr|Q9U362|Q9U362_CAEEL	PF00396	Granulin	3.8e-15	27-10-2022
tr|Q9U362|Q9U362_CAEEL	PF00396	Granulin	1.4e-07	27-10-2022
tr|O44155|O44155_CAEEL	PF03312	Protein of unknown function (DUF272)	2.3e-42	27-10-2022
tr|G5EG49|G5EG49_CAEEL	PF11521	C-terminal general transcription factor TFIIE alpha	6.8e-10	27-10-2022
tr|G5EG49|G5EG49_CAEEL	PF02002	TFIIE alpha subunit	1.3e-17	27-10-2022
sp|Q9N4V4|SCPL3_CAEEL	PF03031	NLI interacting factor-like phosphatase	5.3e-52	27-10-2022
sp|Q9XVV3|NHR67_CAEEL	PF00105	Zinc finger, C4 type (two domains)	4.4e-27	27-10-2022
tr|Q95XC1|Q95XC1_CAEEL	PF05050	Methyltransferase FkbM domain	5.4e-22	27-10-2022
tr|O76653|O76653_CAEEL	PF03761	Nematode trypsin-6-like family	2.2e-28	27-10-2022
tr|Q9XTV8|Q9XTV8_CAEEL	PF10318	Serpentine type 7TM GPCR chemoreceptor Srh	1.5e-88	27-10-2022
tr|B1Q240|B1Q240_CAEEL	PF00610	Domain found in Dishevelled, Egl-10, and Pleckstrin (DEP)	8.1e-14	27-10-2022
tr|B1Q240|B1Q240_CAEEL	PF00595	PDZ domain	4.4e-19	27-10-2022
tr|H2L010|H2L010_CAEEL	PF00443	Ubiquitin carboxyl-terminal hydrolase	1.9e-32	27-10-2022
tr|A0A4V0IKG7|A0A4V0IKG7_CAEEL	PF00225	Kinesin motor domain	3.5e-101	27-10-2022
tr|Q9XWR0|Q9XWR0_CAEEL	PF00063	Myosin head (motor domain)	1.3e-223	27-10-2022
tr|A0A2K5ATL0|A0A2K5ATL0_CAEEL	PF01740	STAS domain	7.8e-10	27-10-2022
tr|A0A2K5ATL0|A0A2K5ATL0_CAEEL	PF00916	Sulfate permease family	4.6e-36	27-10-2022
sp|U4PCM1|WDR33_CAEEL	PF00400	WD domain, G-beta repeat	4.6e-05	27-10-2022
sp|U4PCM1|WDR33_CAEEL	PF00400	WD domain, G-beta repeat	0.04	27-10-2022
sp|U4PCM1|WDR33_CAEEL	PF00400	WD domain, G-beta repeat	0.032	27-10-2022
sp|U4PCM1|WDR33_CAEEL	PF00400	WD domain, G-beta repeat	0.0079	27-10-2022
sp|U4PCM1|WDR33_CAEEL	PF00400	WD domain, G-beta repeat	5.6e-07	27-10-2022
sp|U4PCM1|WDR33_CAEEL	PF00400	WD domain, G-beta repeat	0.0006	27-10-2022
tr|Q9N5I7|Q9N5I7_CAEEL	PF10318	Serpentine type 7TM GPCR chemoreceptor Srh	1.3e-61	27-10-2022
tr|Q688Z8|Q688Z8_CAEEL	PF00100	Zona pellucida-like domain	5.6e-06	27-10-2022
tr|Q688Z8|Q688Z8_CAEEL	PF00100	Zona pellucida-like domain	2.9e-11	27-10-2022
sp|Q17802|CPG1_CAEEL	PF01607	Chitin binding Peritrophin-A domain	4.7e-10	27-10-2022
sp|Q17802|CPG1_CAEEL	PF01607	Chitin binding Peritrophin-A domain	2.4e-07	27-10-2022
sp|Q17802|CPG1_CAEEL	PF01607	Chitin binding Peritrophin-A domain	3e-11	27-10-2022
tr|Q9XUN4|Q9XUN4_CAEEL	PF10318	Serpentine type 7TM GPCR chemoreceptor Srh	1.2e-98	27-10-2022
sp|O44185|FLP13_CAEEL	PF01581	FMRFamide related peptide family	7.9	27-10-2022
sp|O44185|FLP13_CAEEL	PF01581	FMRFamide related peptide family	29	27-10-2022
sp|O44185|FLP13_CAEEL	PF01581	FMRFamide related peptide family	1.9	27-10-2022
sp|O44185|FLP13_CAEEL	PF01581	FMRFamide related peptide family	1.9	27-10-2022
sp|O44185|FLP13_CAEEL	PF01581	FMRFamide related peptide family	33	27-10-2022
sp|O44185|FLP13_CAEEL	PF01581	FMRFamide related peptide family	24	27-10-2022
sp|Q19626|VATB1_CAEEL	PF02874	ATP synthase alpha/beta family, beta-barrel domain	4.1e-14	27-10-2022
sp|Q19626|VATB1_CAEEL	PF00006	ATP synthase alpha/beta family, nucleotide-binding domain	3.4e-63	27-10-2022
tr|Q7JM20|Q7JM20_CAEEL	PF07885	Ion channel	6e-19	27-10-2022
tr|Q7JM20|Q7JM20_CAEEL	PF07885	Ion channel	3.3e-16	27-10-2022
tr|A0A1X7RBQ6|A0A1X7RBQ6_CAEEL	PF10170	Cysteine-rich domain	3.2e-22	27-10-2022
sp|Q09269|YQF4_CAEEL	PF11027	Protein of unknown function (DUF2615)	3.4e-30	27-10-2022
tr|F5GUA7|F5GUA7_CAEEL	PF00690	Cation transporter/ATPase, N-terminus	0.00015	27-10-2022
tr|F5GUA7|F5GUA7_CAEEL	PF00122	E1-E2 ATPase	1.4e-43	27-10-2022
tr|F5GUA7|F5GUA7_CAEEL	PF00702	haloacid dehalogenase-like hydrolase	2e-09	27-10-2022
tr|F5GUA7|F5GUA7_CAEEL	PF00702	haloacid dehalogenase-like hydrolase	5.3e-06	27-10-2022
tr|Q18833|Q18833_CAEEL	PF00335	Tetraspanin family	2.4e-08	27-10-2022
tr|Q22568|Q22568_CAEEL	PF02118	Srg family chemoreceptor	9.6e-60	27-10-2022
tr|O16655|O16655_CAEEL	PF10326	Serpentine type 7TM GPCR chemoreceptor Str	5.6e-29	27-10-2022
tr|Q18991|Q18991_CAEEL	PF03987	Autophagocytosis associated protein, active-site domain	1.8e-28	27-10-2022
tr|O61929|O61929_CAEEL	PF01697	Glycosyltransferase family 92	5.7e-71	27-10-2022
sp|Q22707|DUS11_CAEEL	PF00782	Dual specificity phosphatase, catalytic domain	3.2e-29	27-10-2022
tr|O45508|O45508_CAEEL	PF01757	Acyltransferase family	2e-25	27-10-2022
tr|O45508|O45508_CAEEL	PF19040	SGNH domain (fused to AT3 domains)	5.8e-25	27-10-2022
tr|A0A061ADU8|A0A061ADU8_CAEEL	PF00069	Protein kinase domain	1.1e-53	27-10-2022
sp|Q20992|ACX3_CAEEL	PF01756	Acyl-CoA oxidase	1.1e-39	27-10-2022
sp|Q20992|ACX3_CAEEL	PF02770	Acyl-CoA dehydrogenase, middle domain	1.7e-09	27-10-2022
tr|G5ECJ7|G5ECJ7_CAEEL	PF19281	Phytanoyl-CoA hydroxylase-interacting protein C-terminus	2.2e-33	27-10-2022
sp|G5EBY8|UN129_CAEEL	PF00019	Transforming growth factor beta like domain	3.8e-21	27-10-2022
tr|O16976|O16976_CAEEL	PF07690	Major Facilitator Superfamily	3.8e-45	27-10-2022
tr|A8WFM4|A8WFM4_CAEEL	PF07690	Major Facilitator Superfamily	5.4e-45	27-10-2022
tr|Q0PDJ7|Q0PDJ7_CAEEL	PF04153	NOT2 / NOT3 / NOT5 family	1.2e-36	27-10-2022
tr|A9Z1J8|A9Z1J8_CAEEL	PF00018	SH3 domain	2.1e-08	27-10-2022
tr|A9Z1J8|A9Z1J8_CAEEL	PF00018	SH3 domain	3.1e-12	27-10-2022
tr|A9Z1J8|A9Z1J8_CAEEL	PF00018	SH3 domain	1.4e-11	27-10-2022
tr|A0A163VU72|A0A163VU72_CAEEL	PF07047	Optic atrophy 3 protein (OPA3)	1.1e-19	27-10-2022
tr|Q9XVG1|Q9XVG1_CAEEL	PF10316	Serpentine type 7TM GPCR chemoreceptor Srbc	8.5e-17	27-10-2022
tr|G5ED88|G5ED88_CAEEL	PF00999	Sodium/hydrogen exchanger family	9.5e-71	27-10-2022
tr|Q9U5B2|Q9U5B2_CAEEL	PF02343	TRA-1 regulated protein R03H10.4	9.4e-29	27-10-2022
sp|G5EEB1|FPR18_CAEEL	PF10324	Serpentine type 7TM GPCR chemoreceptor Srw	7.9e-20	27-10-2022
tr|Q95PZ7|Q95PZ7_CAEEL	PF02252	Proteasome activator pa28 beta subunit	6.5e-63	27-10-2022
tr|Q95PZ7|Q95PZ7_CAEEL	PF02251	Proteasome activator pa28 alpha subunit	2.2e-21	27-10-2022
tr|A0A2C9C389|A0A2C9C389_CAEEL	PF00651	BTB/POZ domain	3.2e-18	27-10-2022
tr|A0A2C9C389|A0A2C9C389_CAEEL	PF07707	BTB And C-terminal Kelch	3.8e-09	27-10-2022
tr|A0A8D9I8L7|A0A8D9I8L7_CAEEL	PF00153	Mitochondrial carrier protein	2.3e-17	27-10-2022
tr|A0A8D9I8L7|A0A8D9I8L7_CAEEL	PF00153	Mitochondrial carrier protein	2.2e-16	27-10-2022
tr|A0A8D9I8L7|A0A8D9I8L7_CAEEL	PF00153	Mitochondrial carrier protein	1.4e-18	27-10-2022
tr|O44667|O44667_CAEEL	PF01549	ShK domain-like	2.4e-09	27-10-2022
tr|O44667|O44667_CAEEL	PF01549	ShK domain-like	2e-10	27-10-2022
tr|O44667|O44667_CAEEL	PF04942	CC domain	2.2e-10	27-10-2022
tr|O44676|O44676_CAEEL	PF10327	Serpentine type 7TM GPCR chemoreceptor Sri	3.8e-114	27-10-2022
tr|Q9XVH5|Q9XVH5_CAEEL	PF08574	Transcription factor Iwr1	3.3e-09	27-10-2022
tr|A0A8D9I637|A0A8D9I637_CAEEL	PF00654	Voltage gated chloride channel	5.2e-77	27-10-2022
tr|Q9U1R0|Q9U1R0_CAEEL	PF00104	Ligand-binding domain of nuclear hormone receptor	1.1e-55	27-10-2022
tr|Q9U1R0|Q9U1R0_CAEEL	PF00105	Zinc finger, C4 type (two domains)	7.1e-16	27-10-2022
tr|O17328|O17328_CAEEL	PF07690	Major Facilitator Superfamily	1.5e-26	27-10-2022
tr|O17328|O17328_CAEEL	PF07690	Major Facilitator Superfamily	1.4e-08	27-10-2022
tr|H9G2V2|H9G2V2_CAEEL	PF06292	MUN domain	1.4e-104	27-10-2022
tr|H9G2V2|H9G2V2_CAEEL	PF00169	PH domain	1.1e-06	27-10-2022
tr|H2KYL1|H2KYL1_CAEEL	PF05649	Peptidase family M13	1.2e-28	27-10-2022
tr|G5EDJ5|G5EDJ5_CAEEL	PF06297	PET Domain	1.8e-27	27-10-2022
tr|G5EDJ5|G5EDJ5_CAEEL	PF00412	LIM domain	7e-10	27-10-2022
tr|G5EDJ5|G5EDJ5_CAEEL	PF00412	LIM domain	1.7e-10	27-10-2022
tr|G5EDJ5|G5EDJ5_CAEEL	PF00412	LIM domain	2.8e-10	27-10-2022
tr|G5EDJ5|G5EDJ5_CAEEL	PF00412	LIM domain	3e-13	27-10-2022
tr|G5EDJ5|G5EDJ5_CAEEL	PF00412	LIM domain	1.6e-09	27-10-2022
tr|G5EDJ5|G5EDJ5_CAEEL	PF00412	LIM domain	3.1e-13	27-10-2022
sp|P34885|KPC1B_CAEEL	PF00069	Protein kinase domain	6.6e-63	27-10-2022
sp|P34885|KPC1B_CAEEL	PF00130	Phorbol esters/diacylglycerol binding domain (C1 domain)	4.9e-17	27-10-2022
sp|P34885|KPC1B_CAEEL	PF00130	Phorbol esters/diacylglycerol binding domain (C1 domain)	2e-16	27-10-2022
sp|P34885|KPC1B_CAEEL	PF00433	Protein kinase C terminal domain	3.5e-09	27-10-2022
sp|P34885|KPC1B_CAEEL	PF00168	C2 domain	4.4e-15	27-10-2022
tr|A0A078BPG4|A0A078BPG4_CAEEL	PF01166	TSC-22/dip/bun family	8.1e-25	27-10-2022
sp|Q8MXS1|RAB18_CAEEL	PF00071	Ras family	1.8e-57	27-10-2022
tr|Q93537|Q93537_CAEEL	PF04845	PurA ssDNA and RNA-binding protein	1.6e-36	27-10-2022
sp|Q19640|BBS2_CAEEL	PF14782	Ciliary BBSome complex subunit 2, C-terminal	4.1e-125	27-10-2022
sp|Q19640|BBS2_CAEEL	PF14783	Ciliary BBSome complex subunit 2, middle region	8.8e-35	27-10-2022
sp|Q19640|BBS2_CAEEL	PF14781	Ciliary BBSome complex subunit 2, N-terminal	5.9e-12	27-10-2022
tr|G5EEX6|G5EEX6_CAEEL	PF00651	BTB/POZ domain	3.2e-18	27-10-2022
tr|G5EEX6|G5EEX6_CAEEL	PF07707	BTB And C-terminal Kelch	3.8e-09	27-10-2022
sp|Q09289|ADRM1_CAEEL	PF04683	Proteasome complex subunit Rpn13 ubiquitin receptor	6.2e-24	27-10-2022
sp|Q09289|ADRM1_CAEEL	PF16550	UCH-binding domain	5.6e-27	27-10-2022
tr|O16874|O16874_CAEEL	PF05050	Methyltransferase FkbM domain	2.3e-32	27-10-2022
tr|Q9U3C1|Q9U3C1_CAEEL	PF13874	Nucleoporin complex subunit 54	5.5e-41	27-10-2022
tr|Q9U3C1|Q9U3C1_CAEEL	PF13634	Nucleoporin FG repeat region	3.9e-07	27-10-2022
tr|Q22157|Q22157_CAEEL	PF10591	Secreted protein acidic and rich in cysteine Ca binding region	8e-12	27-10-2022
tr|Q22157|Q22157_CAEEL	PF00086	Thyroglobulin type-1 repeat	3.2e-14	27-10-2022
tr|Q22003|Q22003_CAEEL	PF05602	Cleft lip and palate transmembrane protein 1 (CLPTM1)	1.4e-147	27-10-2022
sp|Q19345|NHR25_CAEEL	PF00105	Zinc finger, C4 type (two domains)	3.4e-28	27-10-2022
tr|H9G2W6|H9G2W6_CAEEL	PF03062	MBOAT, membrane-bound O-acyltransferase family	5.4e-23	27-10-2022
tr|U4PN06|U4PN06_CAEEL	PF10157	BLOC-1-related complex sub-unit 6 C-terminal helix	1.9e-23	27-10-2022
tr|O62034|O62034_CAEEL	PF00105	Zinc finger, C4 type (two domains)	5e-12	27-10-2022
tr|O62034|O62034_CAEEL	PF00104	Ligand-binding domain of nuclear hormone receptor	1.7e-18	27-10-2022
tr|Q20182|Q20182_CAEEL	PF07735	F-box associated	1.5e-18	27-10-2022
tr|Q20182|Q20182_CAEEL	PF00646	F-box domain	0.0003	27-10-2022
tr|Q8MPT4|Q8MPT4_CAEEL	PF00571	CBS domain	0.00013	27-10-2022
tr|Q8MPT4|Q8MPT4_CAEEL	PF00571	CBS domain	2.5e-06	27-10-2022
tr|Q20169|Q20169_CAEEL	PF00406	Adenylate kinase	4.3e-09	27-10-2022
tr|O45394|O45394_CAEEL	PF03473	MOSC domain	1.4e-26	27-10-2022
tr|O45394|O45394_CAEEL	PF03476	MOSC N-terminal beta barrel domain	2e-34	27-10-2022
tr|Q86CZ6|Q86CZ6_CAEEL	PF10324	Serpentine type 7TM GPCR chemoreceptor Srw	1.1e-08	27-10-2022
tr|Q86CZ6|Q86CZ6_CAEEL	PF10324	Serpentine type 7TM GPCR chemoreceptor Srw	6e-05	27-10-2022
tr|A0A061AIT4|A0A061AIT4_CAEEL	PF11819	Cytohesin Ubiquitin Protein Inducing Domain	4.5e-24	27-10-2022
tr|A0A061AIT4|A0A061AIT4_CAEEL	PF09380	FERM C-terminal PH-like domain	9.3e-36	27-10-2022
tr|G5ECE3|G5ECE3_CAEEL	PF00053	Laminin EGF domain	0.027	27-10-2022
tr|G5ECE3|G5ECE3_CAEEL	PF00053	Laminin EGF domain	0.029	27-10-2022
tr|G5ECE3|G5ECE3_CAEEL	PF00053	Laminin EGF domain	6.4e-05	27-10-2022
tr|G5ECE3|G5ECE3_CAEEL	PF00053	Laminin EGF domain	7.9e-12	27-10-2022
tr|G5ECE3|G5ECE3_CAEEL	PF00053	Laminin EGF domain	0.00011	27-10-2022
tr|G5ECE3|G5ECE3_CAEEL	PF00053	Laminin EGF domain	0.0057	27-10-2022
tr|G5ECE3|G5ECE3_CAEEL	PF00053	Laminin EGF domain	1.6e-08	27-10-2022
tr|G5ECE3|G5ECE3_CAEEL	PF00053	Laminin EGF domain	7.6e-05	27-10-2022
tr|G5ECE3|G5ECE3_CAEEL	PF00053	Laminin EGF domain	3.5e-06	27-10-2022
tr|G5ECE3|G5ECE3_CAEEL	PF00053	Laminin EGF domain	3.5e-06	27-10-2022
tr|G5ECE3|G5ECE3_CAEEL	PF00053	Laminin EGF domain	1.1e-06	27-10-2022
tr|G5ECE3|G5ECE3_CAEEL	PF00053	Laminin EGF domain	6.8e-10	27-10-2022
tr|G5ECE3|G5ECE3_CAEEL	PF00053	Laminin EGF domain	5e-06	27-10-2022
tr|G5ECE3|G5ECE3_CAEEL	PF00053	Laminin EGF domain	3.9e-09	27-10-2022
tr|G5ECE3|G5ECE3_CAEEL	PF00053	Laminin EGF domain	8.8e-08	27-10-2022
tr|G5ECE3|G5ECE3_CAEEL	PF00053	Laminin EGF domain	0.0012	27-10-2022
tr|G5ECE3|G5ECE3_CAEEL	PF00053	Laminin EGF domain	9.1e-06	27-10-2022
tr|G5ECE3|G5ECE3_CAEEL	PF00053	Laminin EGF domain	6.3e-08	27-10-2022
tr|G5ECE3|G5ECE3_CAEEL	PF00054	Laminin G domain	1.8e-18	27-10-2022
tr|G5ECE3|G5ECE3_CAEEL	PF00052	Laminin B (Domain IV)	6e-31	27-10-2022
tr|G5ECE3|G5ECE3_CAEEL	PF00052	Laminin B (Domain IV)	5e-21	27-10-2022
tr|G5ECE3|G5ECE3_CAEEL	PF00055	Laminin N-terminal (Domain VI)	2.3e-66	27-10-2022
tr|G5ECE3|G5ECE3_CAEEL	PF02210	Laminin G domain	1.6e-16	27-10-2022
tr|G5ECE3|G5ECE3_CAEEL	PF02210	Laminin G domain	4.2e-15	27-10-2022
tr|O17157|O17157_CAEEL	PF00271	Helicase conserved C-terminal domain	2.1e-29	27-10-2022
tr|O17157|O17157_CAEEL	PF00270	DEAD/DEAH box helicase	4.2e-35	27-10-2022
sp|Q9Y041|HGD_CAEEL	PF20510	Homogentisate 1,2-dioxygenase N-terminal	3.9e-139	27-10-2022
sp|Q9Y041|HGD_CAEEL	PF04209	Homogentisate 1,2-dioxygenase C-terminal	1.8e-82	27-10-2022
tr|A0A078BPE8|A0A078BPE8_CAEEL	PF00046	Homeodomain	6.5e-20	27-10-2022
tr|O17716|O17716_CAEEL	PF10326	Serpentine type 7TM GPCR chemoreceptor Str	1.5e-98	27-10-2022
tr|Q9U2P1|Q9U2P1_CAEEL	PF00646	F-box domain	3.5e-10	27-10-2022
tr|Q9U2P1|Q9U2P1_CAEEL	PF01827	FTH domain	2.5e-34	27-10-2022
tr|Q95XM4|Q95XM4_CAEEL	PF01111	Cyclin-dependent kinase regulatory subunit	2.8e-35	27-10-2022
tr|Q20840|Q20840_CAEEL	PF00106	short chain dehydrogenase	1.7e-35	27-10-2022
tr|Q22421|Q22421_CAEEL	PF00188	Cysteine-rich secretory protein family	6.5e-12	27-10-2022
sp|Q09501|IFP1_CAEEL	PF00038	Intermediate filament protein	8.9e-18	27-10-2022
tr|Q9NAL5|Q9NAL5_CAEEL	PF00078	Reverse transcriptase (RNA-dependent DNA polymerase)	5.6e-15	27-10-2022
tr|Q9NAL5|Q9NAL5_CAEEL	PF14529	Endonuclease-reverse transcriptase	1.1e-09	27-10-2022
tr|Q9XWR2|Q9XWR2_CAEEL	PF01484	Nematode cuticle collagen N-terminal domain	8.2e-08	27-10-2022
tr|O44493|O44493_CAEEL	PF07735	F-box associated	1.1e-17	27-10-2022
tr|Q8T3C9|Q8T3C9_CAEEL	PF03380	Caenorhabditis protein of unknown function, DUF282	5.5e-18	27-10-2022
tr|H9G363|H9G363_CAEEL	PF01682	DB module	3.7e-15	27-10-2022
tr|H2KYG5|H2KYG5_CAEEL	PF10545	Alcohol dehydrogenase transcription factor Myb/SANT-like	6e-05	27-10-2022
tr|Q9BPM4|Q9BPM4_CAEEL	PF14497	Glutathione S-transferase, C-terminal domain	8.7e-18	27-10-2022
tr|Q9BPM4|Q9BPM4_CAEEL	PF02798	Glutathione S-transferase, N-terminal domain	2.6e-10	27-10-2022
tr|H9G312|H9G312_CAEEL	PF02408	CUB-like domain	2.9e-32	27-10-2022
tr|Q18157|Q18157_CAEEL	PF01826	Trypsin Inhibitor like cysteine rich domain	2e-09	27-10-2022
tr|Q18157|Q18157_CAEEL	PF01826	Trypsin Inhibitor like cysteine rich domain	1.1e-07	27-10-2022
tr|Q27505|Q27505_CAEEL	PF00067	Cytochrome P450	3.9e-104	27-10-2022
sp|Q19375|IWS1_CAEEL	PF08711	TFIIS helical bundle-like domain	2.7e-12	27-10-2022
sp|P34329|PDIA4_CAEEL	PF13848	Thioredoxin-like domain	2e-20	27-10-2022
sp|P34329|PDIA4_CAEEL	PF00085	Thioredoxin	1.1e-28	27-10-2022
sp|P34329|PDIA4_CAEEL	PF00085	Thioredoxin	1.9e-31	27-10-2022
sp|P34329|PDIA4_CAEEL	PF00085	Thioredoxin	5.3e-32	27-10-2022
sp|Q9NAQ9|TIM22_CAEEL	PF02466	Tim17/Tim22/Tim23/Pmp24 family	2.6e-26	27-10-2022
sp|P34669|OST3_CAEEL	PF04756	OST3 / OST6 family, transporter family	3.3e-100	27-10-2022
tr|B6VQ90|B6VQ90_CAEEL	PF12796	Ankyrin repeats (3 copies)	1.8e-09	27-10-2022
tr|B6VQ90|B6VQ90_CAEEL	PF17959	EF-hand domain	9.7e-25	27-10-2022
tr|B6VQ90|B6VQ90_CAEEL	PF04960	Glutaminase	2.6e-112	27-10-2022
tr|Q5ZR40|Q5ZR40_CAEEL	PF00014	Kunitz/Bovine pancreatic trypsin inhibitor domain	3.2e-05	27-10-2022
tr|Q5ZR40|Q5ZR40_CAEEL	PF00014	Kunitz/Bovine pancreatic trypsin inhibitor domain	7.5e-16	27-10-2022
tr|Q5ZR40|Q5ZR40_CAEEL	PF00014	Kunitz/Bovine pancreatic trypsin inhibitor domain	7.5e-13	27-10-2022
tr|Q5ZR40|Q5ZR40_CAEEL	PF00014	Kunitz/Bovine pancreatic trypsin inhibitor domain	1.3e-06	27-10-2022
tr|Q5ZR40|Q5ZR40_CAEEL	PF00014	Kunitz/Bovine pancreatic trypsin inhibitor domain	2.2e-14	27-10-2022
tr|Q5ZR40|Q5ZR40_CAEEL	PF00014	Kunitz/Bovine pancreatic trypsin inhibitor domain	2.6e-08	27-10-2022
tr|Q5ZR40|Q5ZR40_CAEEL	PF00014	Kunitz/Bovine pancreatic trypsin inhibitor domain	6.9e-17	27-10-2022
tr|Q5ZR40|Q5ZR40_CAEEL	PF00014	Kunitz/Bovine pancreatic trypsin inhibitor domain	8.6e-06	27-10-2022
tr|Q5ZR40|Q5ZR40_CAEEL	PF00014	Kunitz/Bovine pancreatic trypsin inhibitor domain	5.5e-07	27-10-2022
tr|Q5ZR40|Q5ZR40_CAEEL	PF00014	Kunitz/Bovine pancreatic trypsin inhibitor domain	8.5e-06	27-10-2022
tr|Q5ZR40|Q5ZR40_CAEEL	PF00014	Kunitz/Bovine pancreatic trypsin inhibitor domain	1e-07	27-10-2022
tr|Q5ZR40|Q5ZR40_CAEEL	PF00014	Kunitz/Bovine pancreatic trypsin inhibitor domain	4.6e-10	27-10-2022
tr|Q5ZR40|Q5ZR40_CAEEL	PF00014	Kunitz/Bovine pancreatic trypsin inhibitor domain	2e-09	27-10-2022
tr|Q5ZR40|Q5ZR40_CAEEL	PF07645	Calcium-binding EGF domain	2.1e-07	27-10-2022
sp|P28192|PTP4_CAEEL	PF00041	Fibronectin type III domain	2.1e-08	27-10-2022
sp|P28192|PTP4_CAEEL	PF00041	Fibronectin type III domain	9.3e-12	27-10-2022
sp|P28192|PTP4_CAEEL	PF00041	Fibronectin type III domain	3.3e-07	27-10-2022
sp|P28192|PTP4_CAEEL	PF00102	Protein-tyrosine phosphatase	3.6e-74	27-10-2022
tr|Q9U3P4|Q9U3P4_CAEEL	PF00149	Calcineurin-like phosphoesterase	7.5e-37	27-10-2022
tr|G5EG53|G5EG53_CAEEL	PF00568	WH1 domain	1.7e-19	27-10-2022
tr|Q22968|Q22968_CAEEL	PF08669	Glycine cleavage T-protein C-terminal barrel domain	1.2e-18	27-10-2022
tr|Q22968|Q22968_CAEEL	PF01571	Aminomethyltransferase folate-binding domain	1.5e-81	27-10-2022
tr|O45279|O45279_CAEEL	PF00198	2-oxoacid dehydrogenases acyltransferase (catalytic domain)	3.9e-70	27-10-2022
tr|A0A4V0IK50|A0A4V0IK50_CAEEL	PF00992	Troponin	2e-07	27-10-2022
tr|A0A1N7SYQ7|A0A1N7SYQ7_CAEEL	PF10324	Serpentine type 7TM GPCR chemoreceptor Srw	6.8e-18	27-10-2022
sp|Q10130|DHS5_CAEEL	PF00106	short chain dehydrogenase	2.9e-26	27-10-2022
tr|A0A0K3AQS4|A0A0K3AQS4_CAEEL	PF17838	PH domain	8.9e-07	27-10-2022
tr|A0A0K3AQS4|A0A0K3AQS4_CAEEL	PF00621	RhoGEF domain	5e-15	27-10-2022
tr|Q17420|Q17420_CAEEL	PF03409	Transmembrane glycoprotein	7.6e-94	27-10-2022
tr|Q9TYR7|Q9TYR7_CAEEL	PF10323	Serpentine type 7TM GPCR chemoreceptor Srv	2.1e-68	27-10-2022
sp|Q20432|CNEP1_CAEEL	PF03031	NLI interacting factor-like phosphatase	2.2e-48	27-10-2022
tr|H9G2Y7|H9G2Y7_CAEEL	PF00433	Protein kinase C terminal domain	3.8e-09	27-10-2022
tr|H9G2Y7|H9G2Y7_CAEEL	PF00168	C2 domain	5e-15	27-10-2022
tr|H9G2Y7|H9G2Y7_CAEEL	PF00130	Phorbol esters/diacylglycerol binding domain (C1 domain)	2.2e-16	27-10-2022
tr|H9G2Y7|H9G2Y7_CAEEL	PF00130	Phorbol esters/diacylglycerol binding domain (C1 domain)	5.4e-17	27-10-2022
tr|H9G2Y7|H9G2Y7_CAEEL	PF00069	Protein kinase domain	7.7e-63	27-10-2022
tr|G5EDJ9|G5EDJ9_CAEEL	PF00153	Mitochondrial carrier protein	2e-12	27-10-2022
tr|G5EDJ9|G5EDJ9_CAEEL	PF00153	Mitochondrial carrier protein	3.3e-10	27-10-2022
tr|G5EDJ9|G5EDJ9_CAEEL	PF00153	Mitochondrial carrier protein	8.4e-12	27-10-2022
tr|Q9BL72|Q9BL72_CAEEL	PF02181	Formin Homology 2 Domain	3.9e-97	27-10-2022
tr|Q9BL72|Q9BL72_CAEEL	PF06371	Diaphanous GTPase-binding Domain	5.9e-12	27-10-2022
tr|Q9BL72|Q9BL72_CAEEL	PF06371	Diaphanous GTPase-binding Domain	2.8e-12	27-10-2022
tr|Q9BL72|Q9BL72_CAEEL	PF06367	Diaphanous FH3 Domain	2.1e-36	27-10-2022
tr|G5ECR6|G5ECR6_CAEEL	PF01263	Aldose 1-epimerase	3.8e-71	27-10-2022
tr|F5GUD1|F5GUD1_CAEEL	PF07885	Ion channel	4.8e-18	27-10-2022
tr|F5GUD1|F5GUD1_CAEEL	PF07885	Ion channel	8.2e-14	27-10-2022
tr|A0A0K3AXI3|A0A0K3AXI3_CAEEL	PF17787	PH domain	6.4e-21	27-10-2022
tr|A0A0K3AXI3|A0A0K3AXI3_CAEEL	PF09279	Phosphoinositide-specific phospholipase C, efhand-like	1e-09	27-10-2022
tr|A0A0K3AXI3|A0A0K3AXI3_CAEEL	PF00387	Phosphatidylinositol-specific phospholipase C, Y domain	2.5e-38	27-10-2022
tr|A0A0K3AXI3|A0A0K3AXI3_CAEEL	PF00388	Phosphatidylinositol-specific phospholipase C, X domain	9.9e-57	27-10-2022
tr|A0A0K3AXI3|A0A0K3AXI3_CAEEL	PF06631	Protein of unknown function (DUF1154)	6.3e-17	27-10-2022
tr|A0A0K3AXI3|A0A0K3AXI3_CAEEL	PF00168	C2 domain	3.2e-06	27-10-2022
sp|P34466|CLU_CAEEL	PF13374	Tetratricopeptide repeat	0.00025	27-10-2022
sp|P34466|CLU_CAEEL	PF15044	Mitochondrial function, CLU-N-term	2.9e-12	27-10-2022
sp|P34466|CLU_CAEEL	PF05303	GSKIP domain	5.9e-08	27-10-2022
sp|P34466|CLU_CAEEL	PF13236	Clustered mitochondria	7.6e-79	27-10-2022
sp|P34466|CLU_CAEEL	PF12807	Translation initiation factor eIF3 subunit 135	2.6e-41	27-10-2022
tr|A0A5S9MRP0|A0A5S9MRP0_CAEEL	PF06671	Repeat of unknown function (DUF1174)	3.4e-07	27-10-2022
tr|A0A5S9MRP0|A0A5S9MRP0_CAEEL	PF06671	Repeat of unknown function (DUF1174)	0.0089	27-10-2022
tr|A0A5S9MRP0|A0A5S9MRP0_CAEEL	PF06671	Repeat of unknown function (DUF1174)	0.0089	27-10-2022
tr|A0A5S9MRP0|A0A5S9MRP0_CAEEL	PF06671	Repeat of unknown function (DUF1174)	4.3e-07	27-10-2022
tr|A0A5S9MRP0|A0A5S9MRP0_CAEEL	PF06671	Repeat of unknown function (DUF1174)	8.3e-08	27-10-2022
tr|A0A5S9MRP0|A0A5S9MRP0_CAEEL	PF06671	Repeat of unknown function (DUF1174)	7.5e-05	27-10-2022
tr|A0A5S9MRP0|A0A5S9MRP0_CAEEL	PF06671	Repeat of unknown function (DUF1174)	0.0023	27-10-2022
tr|A0A5S9MRP0|A0A5S9MRP0_CAEEL	PF06671	Repeat of unknown function (DUF1174)	3.4e-07	27-10-2022
tr|A0A5S9MRP0|A0A5S9MRP0_CAEEL	PF06671	Repeat of unknown function (DUF1174)	1.6e-08	27-10-2022
tr|A0A5S9MRP0|A0A5S9MRP0_CAEEL	PF06671	Repeat of unknown function (DUF1174)	0.0036	27-10-2022
tr|A0A5S9MRP0|A0A5S9MRP0_CAEEL	PF06671	Repeat of unknown function (DUF1174)	0.0089	27-10-2022
tr|A0A5S9MRP0|A0A5S9MRP0_CAEEL	PF06671	Repeat of unknown function (DUF1174)	1.7e-05	27-10-2022
tr|A0A5S9MRP0|A0A5S9MRP0_CAEEL	PF06671	Repeat of unknown function (DUF1174)	0.0036	27-10-2022
tr|A0A5S9MRP0|A0A5S9MRP0_CAEEL	PF06671	Repeat of unknown function (DUF1174)	3.6e-06	27-10-2022
tr|A0A5S9MRP0|A0A5S9MRP0_CAEEL	PF06671	Repeat of unknown function (DUF1174)	5e-07	27-10-2022
tr|A0A5S9MRP0|A0A5S9MRP0_CAEEL	PF06671	Repeat of unknown function (DUF1174)	1.4e-08	27-10-2022
[truncated: 32,152 more rows]

## Sheet: File description
File S7: InterProScan predictions for C. elegans proteins
Predicted protein domains from InterProScan for all proteins in C. elegans
