# Supplementary material for: Characterization of the Pristionchus pacificus “epigenetic toolkit” reveals the evolutionary loss of the histone methyltransferase complex PRC2
Source: Genetics. 2024 Mar 21;227(1):iyae041. doi: 10.1093/genetics/iyae041 (PMC11075575; doi:10.1093/genetics/iyae041)
Supplement: iyae041_Supplementary_Data [file iyae041_supplementary_data.zip › File_S8_GENETICS-2024-306912.xlsx]

## Sheet: Epigenetic genes
File S8: Predicted C. elegans epigenetic genes
Orthogroup/Interproscan	UniProt ID	Family	Subfamily	Uniprot gene name	Epi specific Pfam	All Pfam	Is a member of C. elegans reference gene dataset (Additional file 2)	Is reported to have epigenetic function on UniProt (as of Feb. 2024)
Interproscan	tr|Q17527|Q17527_CAEEL	DNA methylation	ALKB	B0564.2	PF13532	PF13532	N	N
Interproscan	tr|Q7YWP5|Q7YWP5_CAEEL	DNA methylation	ALKB	alkb-7	PF13532	PF13532	N	N
Interproscan	tr|E0DBL0|E0DBL0_CAEEL	DNA methylation	ALKB	alkb-1	PF13532	PF13532	N	Y
Interproscan	tr|Q9U3P9|Q9U3P9_CAEEL	DNA methylation	ALKB	alkb-8	PF13532	PF13532, PF08241	N	Y
OG0006106	sp|Q8MNT9|NMAD1_CAEEL	DNA methylation	ALKB (NMAD-1)	nmad-1	PF13532	PF13532	Y	Y
OG0004868	sp|Q09956|DAMT1_CAEEL	DNA methylation	DAMT-1	damt-1	PF05063	PF05063	Y	Y
OG0001416	sp|G5EGM3|TAF1_CAEEL	HAT	-	taf-1	-	PF00439, PF12157, PF15288	Y	Y
Interproscan	tr|B6VQ95|B6VQ95_CAEEL	HAT	CBP/P300	Zk1010.10	PF02135	PF02135	N	Y
Interproscan	tr|G5EBG3|G5EBG3_CAEEL	HAT	CBP/P300	Cbp-2	PF02135	PF02135	N	Y
Interproscan	tr|O17681|O17681_CAEEL	HAT	CBP/P300	C49F5.5	PF02135	PF02135	N	Y
Interproscan	tr|Q7JMS5|Q7JMS5_CAEEL	HAT	CBP/P300	cbp-3	PF02135	PF02135	N	Y
Interproscan	tr|Q9TZB8|Q9TZB8_CAEEL	HAT	CBP/P300	C29F9.5	PF02135	PF02135, PF02172	N	Y
Interproscan	tr|Q9TZB9|Q9TZB9_CAEEL	HAT	CBP/P300	C29F9.6	PF02135	PF02135	N	Y
OG0000710	sp|P34545|CBP1_CAEEL	HAT	CBP/P300	cbp-1	PF08214, PF02135, PF06001	PF08214, PF00569, PF00439, PF06001, PF02135, PF02172	Y	Y
OG0001261	sp|O17731|SAT_CAEEL	HAT	GNAT	D2023.4	-	PF00583	N	N
OG0002107	tr|Q20220|Q20220_CAEEL	HAT	GNAT	F40F4.7	-	PF00583	N	N
OG0002107	tr|Q95QE8|Q95QE8_CAEEL	HAT	GNAT	F54E7.9	-	PF00583	N	N
OG0007786	tr|G5EE42|G5EE42_CAEEL	HAT	GNAT	CELE_ZK1098.11	-	PF14542	N	N
OG0003325	tr|Q19206|Q19206_CAEEL	HAT	GNAT	CELE_F08F8.4	-	PF13878, PF13880	N	Y
OG0001693	tr|Q7YX26|Q7YX26_CAEEL, tr|A5JYV6|A5JYV6_CAEEL, tr|A0A8D8EJE0|A0A8D8EJE0_CAEEL, tr|A0A8D8EJ76|A0A8D8EJ76_CAEEL, tr|A0A8D8EIT0|A0A8D8EIT0_CAEEL, tr|A0A8D7ZEW2|A0A8D7ZEW2_CAEEL	HAT	GNAT	F30F8.10	-	PF00583	N	Y
OG0003105	tr|Q95X11|Q95X11_CAEEL	HAT	GNAT	Y38A10A.7	-	PF00583	N	Y
OG0004373	sp|Q23651|ELP3_CAEEL	HAT	GNAT	elpc-3	-	PF04055, PF00583, PF16199	Y	N
OG0002503	tr|Q17765|Q17765_CAEEL, tr|A0A2I2LDX7|A0A2I2LDX7_CAEEL	HAT	GNAT	jmjd-5	-	PF13673, PF13621	Y	Y	Note: We classified jmjd-5 as an acetyltransferase: it clusters with other acetyltransferase proteins and other domain prediction software (NCBI) predict it an acetyltransferase domain.
OG0003114	tr|Q9N3S7|Q9N3S7_CAEEL	HAT	GNAT	pcaf-1	PF06466	PF06466, PF00583, PF00439	Y	Y
OG0004399	tr|Q21484|Q21484_CAEEL	HAT	GNAT	hat-1	PF10394	PF10394	Y	Y
Interproscan	tr|K8ERR8|K8ERR8_CAEEL	HAT	MYST	lys-12 (mys-3)	PF01853	PF01853, PF17772	Y	Y
OG0000324	tr|A0A131MAQ8|A0A131MAQ8_CAEEL, tr|A0A131MAV3|A0A131MAV3_CAEEL, tr|A0A131MC76|A0A131MC76_CAEEL, tr|A0A131MBB1|A0A131MBB1_CAEEL	HAT	MYST	mys-2	PF01853	PF01853, PF17772, PF11717	Y	Y
OG0000324	sp|Q9TYU5|TIP60_CAEEL	HAT	MYST	mys-1	PF01853	PF01853, PF11717, PF17772	Y	Y
OG0000324	tr|Q95ZX6|Q95ZX6_CAEEL	HAT	MYST	mys-4	PF01853	PF01853	Y	Y
OG0000608	sp|O17695|HDA1_CAEEL	HDAC	Class I	hda-1	PF00850	PF00850	Y	Y
OG0000608	sp|Q09440|HDA2_CAEEL	HDAC	Class I	hda-2	PF00850	PF00850	Y	Y
OG0000608	tr|G5ECH0|G5ECH0_CAEEL	HDAC	Class I	hda-3	PF00850	PF00850	Y	Y
Interproscan	tr|I2HAG2|I2HAG2_CAEEL	HDAC	Class II	F43G6.17	PF00850	PF00850	N	Y
Interproscan	tr|Q8I4I9|Q8I4I9_CAEEL	HDAC	Class II	hda-5	PF00850	PF00850	Y	Y
OG0000267	sp|O17323|HDA4_CAEEL	HDAC	Class II	hda-4 (hda-7)	PF00850	PF00850	Y	Y
OG0000267	sp|Q20296|HDA6_CAEEL, tr|A7LPD8|A7LPD8_CAEEL	HDAC	Class II	hda-6	PF00850	PF00850, PF02148	Y	Y
OG0000267	tr|Q9U266|Q9U266_CAEEL	HDAC	Class II	hda-10	PF00850	PF00850	Y	Y
OG0004825	sp|Q95Q89|SIR24_CAEEL	HDAC	Class III	sir-2.4	-	PF02146	N	Y
OG0004855	sp|Q20480|SIR41_CAEEL	HDAC	Class III	sir-2.2	-	PF02146	N	Y
OG0004855	sp|Q20481|SIR42_CAEEL	HDAC	Class III	sir-2.3	-	PF02146	N	Y
OG0000671	sp|Q21921|SIR2_CAEEL, tr|D3YT50|D3YT50_CAEEL	HDAC	Class III	sir-2.1	-	PF02146	Y	Y
OG0002379	tr|Q18477|Q18477_CAEEL	HDAC	Class IV	hda-11	PF00850	PF00850	Y	Y
Interproscan	tr|Q14V35|Q14V35_CAEEL	HDMT	JMJ	jmjd-4	PF02373	PF02373	N	N
OG0000376	tr|A0A131MBT2|A0A131MBT2_CAEEL, tr|A0A131MCP7|A0A131MCP7_CAEEL	HDMT	JmJ	utx-1	PF02373	PF02373, PF13432	N	Y
OG0000376	tr|A0A131MD13|A0A131MD13_CAEEL, tr|A0A131MD67|A0A131MD67_CAEEL	HDMT	JmJ	jmjd-3.3	PF02373	PF02373	N	Y
OG0003707	sp|Q9GYI4|JMJD6_CAEEL, tr|Q27GT3|Q27GT3_CAEEL, tr|U4PBL8|U4PBL8_CAEEL	HDMT	JmJ	psr-1	PF02373	PF02373	N	Y
Interproscan	tr|Q19565|Q19565_CAEEL, sp|Q95QK3|JMJ31_CAEEL	HDMT	JMJ	jmjd-3.1	PF02373	PF02373	Y	Y
OG0000336	sp|Q95Q98|JHD1_CAEEL, tr|A0A0K3AUW2|A0A0K3AUW2_CAEEL	HDMT	JmJ	jhdm-1	-	PF13621	Y	Y
OG0000336	sp|Q9GYI0|KDM7_CAEEL, tr|U4PB84|U4PB84_CAEEL	HDMT	JmJ	jmjd-1.2	PF02373	PF02373, PF17811	Y	Y
OG0000336	tr|Q20367|Q20367_CAEEL	HDMT	JmJ	jmjd-1.1	PF02373	PF02373, PF17811	Y	Y
OG0000376	tr|Q19760|Q19760_CAEEL	HDMT	JmJ	jmjd-3.2	PF02373	PF02373	Y	Y
OG0000422	sp|Q23541|KDM5_CAEEL, tr|A0A061ACP3|A0A061ACP3_CAEEL	HDMT	JmJ	rbr-2	PF02373, PF02375, PF02928	PF02373, PF02928, PF02375, PF08429, PF00628, PF01388	Y	Y
OG0000620	sp|Q9U297|KDM4_CAEEL	HDMT	JmJ	jmjd-2	PF02373, PF02375	PF02373, PF02375	Y	Y
OG0003873	sp|O01658|NO66_CAEEL	HDMT	JmJ	jmjc-1	-	PF08007	Y	Y
OG0000308	sp|Q21988|AMX1_CAEEL	HDMT	LSD	amx-1	-	PF01593	N	Y
OG0000308	sp|Q9XWP6|LSD1_CAEEL	HDMT	LSD	spr-5	-	PF04433, PF01593	Y	Y
OG0000308	tr|Q22343|Q22343_CAEEL	HDMT	LSD	lsd-1	-	PF01593, PF04433	Y	Y
OG0000316	tr|A0A3B1E521|A0A3B1E521_CAEEL	HDU	-	Y59A8A.8	-	-	N	N
OG0000316	tr|G5EBW2|G5EBW2_CAEEL	HDU	-	usp-50	-	PF00443	N	N
OG0000316	tr|Q93875|Q93875_CAEEL	HDU	-	usp-33	-	PF00443	N	N
OG0000316	tr|Q9GRV2|Q9GRV2_CAEEL	HDU	-	usp-3	-	PF02148, PF00443	N	N
OG0000866	sp|Q7JKC3|UBP7_CAEEL, tr|G3MU79|G3MU79_CAEEL, tr|G3MU80|G3MU80_CAEEL, tr|G3MU81|G3MU81_CAEEL, tr|G3MU82|G3MU82_CAEEL, tr|G3MU83|G3MU83_CAEEL, tr|N1NSD8|N1NSD8_CAEEL, tr|N1NSE3|N1NSE3_CAEEL, tr|N1NTD2|N1NTD2_CAEEL, tr|N1NTD8|N1NTD8_CAEEL, tr|N1NTI7|N1NTI7_CAEEL, tr|N1NTJ2|N1NTJ2_CAEEL, tr|N1NV07|N1NV07_CAEEL, tr|N1NVB4|N1NVB4_CAEEL, tr|O45623|O45623_CAEEL, tr|O45624|O45624_CAEEL	HDU	-	math-33 (usp-7)	-	PF14533, PF00917, PF00443, PF12436	N	N
OG0001368	sp|Q09444|UBH4_CAEEL	HDU	-	ubh-4	-	PF18031, PF01088	N	N
Interproscan	tr|O01597|O01597_CAEEL	Histones	H1/5	hil-8	PF00538	PF00538	N	Y
Interproscan	tr|Q9N4E6|Q9N4E6_CAEEL	Histones	H1/5	Y73B6A.1	PF00538	PF00538, PF12330	N	Y
OG0000323	sp|O01833|H15_CAEEL	Histones	H1/5	hil-5	PF00538	PF00538	Y	Y
OG0000323	sp|O16277|H16_CAEEL	Histones	H1/5	hil-6	PF00538	PF00538	Y	Y
OG0000323	sp|O17536|H14_CAEEL	Histones	H1/5	hil-4	PF00538	PF00538	Y	Y
OG0000323	sp|P10771|H24_CAEEL	Histones	H1/5	his-24	PF00538	PF00538	Y	Y
OG0000323	sp|P15796|H12_CAEEL	Histones	H1/5	hil-2	PF00538	PF00538	Y	Y
OG0000323	sp|Q18336|H1X_CAEEL	Histones	H1/5	hil-1	PF00538	PF00538	Y	Y
OG0000323	sp|Q19743|H13_CAEEL	Histones	H1/5	hil-3	PF00538	PF00538	Y	Y
OG0000209	sp|P09588|H2A_CAEEL	Histones	H2A	his-3	PF00125	PF00125, PF16211	Y	Y
OG0000209	sp|P09588|H2A_CAEEL	Histones	H2A	his-7	PF00125	PF00125, PF16211	Y	Y
OG0000209	sp|P09588|H2A_CAEEL	Histones	H2A	his-12	PF00125	PF00125, PF16211	Y	Y
OG0000209	sp|P09588|H2A_CAEEL	Histones	H2A	his-16	PF00125	PF00125, PF16211	Y	Y
OG0000209	sp|P09588|H2A_CAEEL	Histones	H2A	his-19	PF00125	PF00125, PF16211	Y	Y
OG0000209	sp|P09588|H2A_CAEEL	Histones	H2A	his-21	PF00125	PF00125, PF16211	Y	Y
OG0000209	sp|P09588|H2A_CAEEL	Histones	H2A	his-30	PF00125	PF00125, PF16211	Y	Y
OG0000209	sp|P09588|H2A_CAEEL	Histones	H2A	his-33	PF00125	PF00125, PF16211	Y	Y
OG0000209	sp|P09588|H2A_CAEEL	Histones	H2A	his-43	PF00125	PF00125, PF16211	Y	Y
OG0000209	sp|P09588|H2A_CAEEL	Histones	H2A	his-47	PF00125	PF00125, PF16211	Y	Y
OG0000209	sp|P09588|H2A_CAEEL	Histones	H2A	his-51	PF00125	PF00125, PF16211	Y	Y
OG0000209	sp|P09588|H2A_CAEEL	Histones	H2A	his-53	PF00125	PF00125, PF16211	Y	Y
OG0000209	sp|P09588|H2A_CAEEL	Histones	H2A	his-61	PF00125	PF00125, PF16211	Y	Y
OG0000209	sp|P09588|H2A_CAEEL	Histones	H2A	his-65	PF00125	PF00125, PF16211	Y	Y
OG0000209	sp|P09588|H2A_CAEEL	Histones	H2A	his-68	PF00125	PF00125, PF16211	Y	Y
OG0000209	sp|P09588|H2A_CAEEL, tr|J7S164|J7S164_CAEEL, tr|J7SA65|J7SA65_CAEEL	Histones	H2A	his-57	PF00125	PF00125, PF16211	Y	Y
OG0000209	tr|Q23429|Q23429_CAEEL	Histones	H2A	htas-1	PF00125	PF00125, PF16211	Y	Y
OG0000209	tr|Q27485|Q27485_CAEEL	Histones	H2A	his-35	PF00125	PF00125, PF16211	Y	Y
OG0002694	sp|Q27511|H2AV_CAEEL	Histones	H2A	htz-1	PF00125	PF00125	Y	Y
OG0000255	sp|Q27876|H2B4_CAEEL	Histones	H2B	his-58	PF00125	PF00125	Y	Y
OG0000255	sp|Q27876|H2B4_CAEEL	Histones	H2B	his-62	PF00125	PF00125	Y	Y
OG0000255	sp|Q27876|H2B4_CAEEL	Histones	H2B	his-66	PF00125	PF00125	Y	Y
OG0000255	sp|Q27894|H2B2_CAEEL	Histones	H2B	his-8	PF00125	PF00125	Y	Y
OG0000255	sp|Q27894|H2B2_CAEEL	Histones	H2B	his-20	PF00125	PF00125	Y	Y
OG0000255	sp|Q27894|H2B2_CAEEL	Histones	H2B	his-22	PF00125	PF00125	Y	Y
OG0000255	sp|Q27894|H2B2_CAEEL	Histones	H2B	his-52	PF00125	PF00125	Y	Y
OG0000255	sp|Q27894|H2B2_CAEEL	Histones	H2B	his-54	PF00125	PF00125	Y	Y
OG0000255	sp|P04255|H2B1_CAEEL	Histones	H2B	his-11	PF00125	PF00125	Y	Y
OG0000255	sp|P04255|H2B1_CAEEL	Histones	H2B	his-15	PF00125	PF00125	Y	Y
OG0000255	sp|P04255|H2B1_CAEEL	Histones	H2B	his-29	PF00125	PF00125	Y	Y
OG0000255	sp|P04255|H2B1_CAEEL	Histones	H2B	his-34	PF00125	PF00125	Y	Y
OG0000255	sp|P04255|H2B1_CAEEL	Histones	H2B	his-44	PF00125	PF00125	Y	Y
OG0000255	sp|Q27484|H2B3_CAEEL	Histones	H2B	his-41	PF00125	PF00125	Y	Y
OG0000255	sp|Q27876|H2B4_CAEEL	Histones	H2B	his-48	PF00125	PF00125	Y	Y
OG0000255	sp|Q27894|H2B2_CAEEL	Histones	H2B	his-4	PF00125	PF00125	Y	Y
OG0000255	tr|Q22979|Q22979_CAEEL	Histones	H2B	his-39	PF00125	PF00125	Y	Y
Interproscan	tr|Q19649|Q19649_CAEEL	Histones	H3	F20D6.9	PF00125	PF00125	N	Y
OG0000337	sp|Q27490|H33L1_CAEEL	Histones	H3	his-70	PF00125	PF00125	N	Y
OG0000337	sp|Q9U281|H332_CAEEL	Histones	H3	his-72	PF00125	PF00125	N	Y
OG0000337	tr|H2L2I6|H2L2I6_CAEEL	Histones	H3	his-73	PF00125	PF00125	N	Y
OG0000337	tr|K7ZUH9|K7ZUH9_CAEEL	Histones	H3	his-40	PF00125	PF00125	N	Y
Interproscan	sp|P34440|HCP3L_CAEEL	Histones	H3	cpar-1	PF00125	PF00125	Y	Y
Interproscan	sp|P34470|HCP3_CAEEL	Histones	H3	hcp-3	PF00125	PF00125	Y	Y
OG0000337	sp|P08898|H3_CAEEL	Histones	H3	his-2	PF00125	PF00125	Y	Y
OG0000337	sp|P08898|H3_CAEEL	Histones	H3	his-6	PF00125	PF00125	Y	Y
OG0000337	sp|P08898|H3_CAEEL	Histones	H3	his-9	PF00125	PF00125	Y	Y
OG0000337	sp|P08898|H3_CAEEL	Histones	H3	his-13	PF00125	PF00125	Y	Y
OG0000337	sp|P08898|H3_CAEEL	Histones	H3	his-17	PF00125	PF00125	Y	Y
OG0000337	sp|P08898|H3_CAEEL	Histones	H3	his-25	PF00125	PF00125	Y	Y
OG0000337	sp|P08898|H3_CAEEL	Histones	H3	his-27	PF00125	PF00125	Y	Y
OG0000337	sp|P08898|H3_CAEEL	Histones	H3	his-32	PF00125	PF00125	Y	Y
OG0000337	sp|P08898|H3_CAEEL	Histones	H3	his-42	PF00125	PF00125	Y	Y
OG0000337	sp|P08898|H3_CAEEL	Histones	H3	his-45	PF00125	PF00125	Y	Y
OG0000337	sp|P08898|H3_CAEEL	Histones	H3	his-49	PF00125	PF00125	Y	Y
OG0000337	sp|P08898|H3_CAEEL	Histones	H3	his-55	PF00125	PF00125	Y	Y
OG0000337	sp|P08898|H3_CAEEL	Histones	H3	his-59	PF00125	PF00125	Y	Y
OG0000337	sp|P08898|H3_CAEEL	Histones	H3	his-63	PF00125	PF00125	Y	Y
OG0000337	sp|Q10453|H331_CAEEL	Histones	H3	his-71	PF00125	PF00125	Y	Y
OG0000337	sp|Q27489|H33L3_CAEEL	Histones	H3	his-69	PF00125	PF00125	Y	Y
OG0000337	sp|Q27532|H33L2_CAEEL	Histones	H3	his-74	PF00125	PF00125	Y	Y
OG0001753	sp|P62784|H4_CAEEL	Histones	H4	his-1	-	PF15511	Y	Y
OG0001753	sp|P62784|H4_CAEEL	Histones	H4	his-5	-	PF15511	Y	Y
OG0001753	sp|P62784|H4_CAEEL	Histones	H4	his-10	-	PF15511	Y	Y
OG0001753	sp|P62784|H4_CAEEL	Histones	H4	his-14	-	PF15511	Y	Y
OG0001753	sp|P62784|H4_CAEEL	Histones	H4	his-18	-	PF15511	Y	Y
OG0001753	sp|P62784|H4_CAEEL	Histones	H4	his-26	-	PF15511	Y	Y
OG0001753	sp|P62784|H4_CAEEL	Histones	H4	his-28	-	PF15511	Y	Y
OG0001753	sp|P62784|H4_CAEEL	Histones	H4	his-31	-	PF15511	Y	Y
OG0001753	sp|P62784|H4_CAEEL	Histones	H4	his-37	-	PF15511	Y	Y
OG0001753	sp|P62784|H4_CAEEL	Histones	H4	his-38	-	PF15511	Y	Y
OG0001753	sp|P62784|H4_CAEEL	Histones	H4	his-46	-	PF15511	Y	Y
OG0001753	sp|P62784|H4_CAEEL	Histones	H4	his-50	-	PF15511	Y	Y
OG0001753	sp|P62784|H4_CAEEL	Histones	H4	his-56	-	PF15511	Y	Y
OG0001753	sp|P62784|H4_CAEEL	Histones	H4	his-60	-	PF15511	Y	Y
OG0001753	sp|P62784|H4_CAEEL	Histones	H4	his-64	-	PF15511	Y	Y
OG0001753	sp|P62784|H4_CAEEL	Histones	H4	his-67	-	PF15511	Y	Y
OG0002696	sp|Q22053|FBRL_CAEEL	HMT	-	fib-1	-	PF01269	N	Y
OG0001955	sp|Q6AW06|DOT11_CAEEL	HMT	DOT1	dot-1.1	PF08123	PF08123	N	Y
OG0001955	tr|Q18939|Q18939_CAEEL	HMT	DOT1	D1053.2	PF08123	PF08123	N	Y
OG0001955	tr|Q20794|Q20794_CAEEL	HMT	DOT1	dot-1.2	PF08123	PF08123	N	Y
OG0001955	tr|Q20856|Q20856_CAEEL	HMT	DOT1	dot-1.4	PF08123	PF08123	N	Y
OG0001955	tr|Q23200|Q23200_CAEEL	HMT	DOT1	dot-1.3	PF08123	PF08123	N	Y
OG0001955	tr|Q23375|Q23375_CAEEL	HMT	DOT1	dot-1.5	PF08123	PF08123	N	Y
OG0001123	sp|Q9XW42|ANM7_CAEEL	HMT	PRMT	prmt-7 (prmt-2)		PF06325	N	N
OG0000237	sp|Q9U2X0|ANM1_CAEEL	HMT	PRMT	prmt-1	-	PF06325	Y	Y
OG0001961	sp|P46580|ANM5_CAEEL	HMT	PRMT	prmt-5	PF05185	PF05185, PF17286, PF17285	Y	Y
Interproscan	sp|P34318|SET3_CAEEL	HMT	SET	set-3	PF00856	PF00856	N	N
Interproscan	tr|Q9GYG8|Q9GYG8_CAEEL	HMT	SET	set-19	PF00856	PF00856	N	N
Interproscan	tr|Q9N5H6|Q9N5H6_CAEEL	HMT	SET	set-13	PF00856	PF00856	N	N
Interproscan	tr|Q9TYX6|Q9TYX6_CAEEL	HMT	SET	set-15	PF00856	PF00856	N	N
Interproscan	tr|Q9XXS2|Q9XXS2_CAEEL	HMT	SET	set-22	PF00856	PF00856	N	N
OG0000588	sp|Q09415|SET14_CAEEL	HMT	SET	set-14	-	PF01753	N	N
OG0004271	sp|Q93560|BLMP1_CAEEL	HMT	SET	blmp-1	-	PF00096	N	N
Interproscan	sp|O17679|SET6_CAEEL	HMT	SET	set-6	PF00856	PF00856	N	Y
Interproscan	sp|O44498|SET9_CAEEL	HMT	SET	set-9	PF00856	PF00856, PF00628	N	Y
Interproscan	sp|Q9U263|SET26_CAEEL	HMT	SET	set-26	PF00856	PF00856, PF00628	N	Y
Interproscan	tr|Q19117|Q19117_CAEEL	HMT	SET	set-8	PF00856	PF00856	N	Y
OG0000588	tr|P91821|P91821_CAEEL, tr|Q8I4F7|Q8I4F7_CAEEL	HMT	SET	set-18	-	PF01753	N	Y
OG0000588	tr|Q23084|Q23084_CAEEL	HMT	SET	set-30	-	-	N	Y
OG0000588	tr|Q9XV44|Q9XV44_CAEEL	HMT	SET	set-10	-	PF01753	N	Y
OG0002459	tr|Q9BL48|Q9BL48_CAEEL	HMT	SET	set-27	PF00856	PF00856	N	Y
OG0004635	tr|Q9BPP1|Q9BPP1_CAEEL	HMT	SET	set-29	PF00856	PF00856	N	Y
OG0006528	sp|A0A163UT06|SET17_CAEEL	HMT	SET	set-17	PF00856	PF00856	N	Y
Interproscan	tr|Q93368|Q93368_CAEEL	HMT	SET	set-32	PF00856	PF00856	Y	N
Interproscan	sp|G5EEU2|SET25_CAEEL	HMT	SET	set-25	PF00856	PF00856	Y	Y
Interproscan	sp|Q9NH52|MES4_CAEEL	HMT	SET	mes-4	PF00856	PF00856	Y	Y
Interproscan	tr|A4LBC2|A4LBC2_CAEEL, tr|A4LBC3|A4LBC3_CAEEL	HMT	SET	met-1	PF00856	PF00856, PF17907, PF00397	Y	Y
OG0000484	sp|Q95Y12|SET23_CAEEL	HMT	SET	set-23	PF00856	PF00856	Y	Y
OG0000484	tr|O17186|O17186_CAEEL	HMT	SET	set-11	PF00856, PF05033	PF00856, PF05033	Y	Y
OG0000484	tr|Q21404|Q21404_CAEEL	HMT	SET	set-12	PF00856	PF00856	Y	Y
OG0000586	sp|Q18221|SET2_CAEEL	HMT	SET	set-2	PF00856	PF00856, PF00076	Y	Y
OG0000586	tr|G5EGI1|G5EGI1_CAEEL	HMT	SET	set-16	PF00856	PF00856, PF05964, PF13771, PF05965, PF00628	Y	Y
OG0001771	sp|O17514|MES2_CAEEL	HMT	SET	mes-2	PF00856	PF00856, PF18264	Y	Y
OG0002089	sp|P34544|MET2_CAEEL	HMT	SET	met-2	PF00856, PF05033	PF00856, PF05033, PF01429	Y	Y
OG0002451	sp|Q09265|SUV42_CAEEL	HMT	SET	set-4	PF00856	PF00856	Y	Y
OG0003968	sp|O44757|LIN59_CAEEL	HMT	SET	lin-59	PF00856	PF00856, PF00628, PF01426	Y	Y
OG0004421	sp|Q22795|SET1_CAEEL, tr|G8JY06|G8JY06_CAEEL	HMT	SET	set-1	PF00856	PF00856	Y	Y
OG0000030	tr|Q9GUP2|Q9GUP2_CAEEL, tr|U4PBJ5|U4PBJ5_CAEEL, tr|U4PBK1|U4PBK1_CAEEL, tr|U4PBX5|U4PBX5_CAEEL, tr|U4PBY0|U4PBY0_CAEEL, tr|U4PES6|U4PES6_CAEEL, tr|U4PMD1|U4PMD1_CAEEL, tr|U4PRN6|U4PRN6_CAEEL	HUT	-	eel-1	-	PF06012, PF00627, PF00632, PF14377	N	N
OG0001896	sp|P52478|UBC1_CAEEL	HUT	-	ubc-1	-	PF00179	N	N
OG0002218	tr|Q9N2W9|Q9N2W9_CAEEL	HUT	-	ubc-8	-	PF00179	N	N
OG0002714	sp|Q09600|VPS11_CAEEL	HUT	-	vps-11	-	PF00637	N	N
OG0000643	sp|Q19336|PCGF3_CAEEL	HUT	-	mig-32	-	PF13923	N	Y
OG0002060	sp|H2KYH3|RING2_CAEEL	HUT	-	spat-3	-	PF13923	N	Y
OG0001426	sp|P34537|BRE1_CAEEL	HUT	-	rfp-1 (bre-1)	-	PF13920	Y	Y
OG0000072	sp|G5ECH7|CDK5_CAEEL	Kinase	-	cdk-5	-	PF00069	N	N
OG0000072	sp|P34556|CDK1_CAEEL	Kinase	-	cdk-1	-	PF00069	N	N
OG0000430	sp|G5EFM9|NEKL3_CAEEL	Kinase	-	nekl-3	-	G5EFM9	N	N
OG0000703	sp|Q19848|VRK1_CAEEL	Kinase	-	vrk-1	-	PF00069	N	N
OG0000732	tr|G5EDL3|G5EDL3_CAEEL	Kinase	-	air-1	-	PF00069	N	N
OG0000865	tr|G5EGE3|G5EGE3_CAEEL, tr|G5EFX2|G5EFX2_CAEEL, tr|A0A4V0IL76|A0A4V0IL76_CAEEL, tr|A0A4V0ILM7|A0A4V0ILM7_CAEEL	Kinase	-	pkn-1	-	PF00069, PF00433	N	N
OG0001107	sp|Q17850|PK1_CAEEL	Kinase	-	pak-1	-	PF00786, PF00069	N	N
OG0001338	sp|P45894|AAPK1_CAEEL	Kinase	-	aak-1	-	PF00069	N	N
OG0001338	sp|Q95ZQ4|AAPK2_CAEEL	Kinase	-	aak-2	-	PF16579, PF00069	N	N
OG0001344	sp|Q9N3Z3|CHK1_CAEEL	Kinase	-	chk-1	-	PF00069	N	N
OG0001344	tr|H2KZK0|H2KZK0_CAEEL, tr|Q965F6|Q965F6_CAEEL	Kinase	-	kin-33	-	PF00069	N	N
OG0001344	tr|O44546|O44546_CAEEL	Kinase	-	kin-34	-	PF00069	N	N
OG0001344	tr|O44547|O44547_CAEEL	Kinase	-	R02C2.1	-	PF00069	N	N
OG0001344	tr|Q86S44|Q86S44_CAEEL	Kinase	-	txt-2	-	PF00069	N	N
OG0001344	tr|Q9NF25|Q9NF25_CAEEL	Kinase	-	Y43D4A.6	-	PF00069	N	N
OG0003119	tr|O01493|O01493_CAEEL	Kinase	-	cdc-7	-	PF00069	N	N
OG0000166	sp|Q18846|KS6A2_CAEEL,tr|A0A2K5ATM0|A0A2K5ATM0_CAEEL, tr|A0A2K5ATN2|A0A2K5ATN2_CAEEL	Kinase	-	rskn-2	-	PF00069, PF00433	N	Y
OG0000732	sp|O01427|AIR2_CAEEL	Kinase	-	air-2	-	PF00069	N	Y
OG0002303	tr|G5EE25|G5EE25_CAEEL	Kinase	-	hasp-1	-	PF12330	N	Y
OG0002303	tr|Q17723|Q17723_CAEEL	Kinase	-	C06E4.5	-	PF12330	N	Y
OG0002303	tr|Q4PIU0|Q4PIU0_CAEEL	Kinase	-	C55C3.8	-	PF12330	N	Y
OG0002303	tr|Q9BL96|Q9BL96_CAEEL	Kinase	-	hasp-2	-	PF12330	N	Y
OG0002603	sp|O18158|OGT1_CAEEL, tr|Q2L6Y4|Q2L6Y4_CAEEL	Misc.	Misc.	ogt-1	-	PF13374, PF13181, PF13414, PF00515, PF13844	N	N
OG0002792	sp|G5EFL0|GLD4_CAEEL	Misc.	Misc.	gld-4	-	PF03828, PF01909	N	N
OG0000330	sp|Q09496|PPP6_CAEEL	Phosphatase	-	pph-6	-	PF00149	N	N
OG0000330	sp|Q9XTT8|PP4C2_CAEEL	Phosphatase	-	pph-4.2	-	PF00149	N	N
OG0000330	sp|Q9XW79|PP4C1_CAEEL	Phosphatase	-	pph-4.1	-	PF00149	N	N
OG0003328	tr|Q95XK4|Q95XK4_CAEEL	Phosphatase	-	ppm-1.d	-	PF00481	N	N
OG0000057	sp|P48727|GLC7B_CAEEL	Phosphatase	-	gsp-2	-	PF00149, PF16891	N	Y
OG0000057	sp|Q27497|GLC7A_CAEEL	Phosphatase	-	gsp-1	-	PF00149, PF16891	N	Y
Interproscan	tr|A0A0T7CIX3|A0A0T7CIX3_CAEEL	RNAi	Argonaute	sago-1	PF02171	PF02171, PF02170	N	Y
Interproscan	tr|A0A0U1RML5|A0A0U1RML5_CAEEL, tr|A0A0U1RML6|A0A0U1RML6_CAEEL	RNAi	Argonaute	sago-2	PF02171	PF02171, PF02170	N	Y
Interproscan	tr|B3KLZ7|B3KLZ7_CAEEL, tr|Q86NJ8|Q86NJ8_CAEEL	RNAi	Argonaute	ppw-1	PF02171	PF02171, PF02170	N	Y
Interproscan	sp|O61931|ERGO1_CAEEL, tr|A0A0K3AY23|A0A0K3AY23_CAEEL, tr|A0A0K3ASS5|A0A0K3ASS5_CAEEL, tr|A0A0K3AV28|A0A0K3AV28_CAEEL	RNAi	Argonaute	ergo-1	PF02171	PF02171, PF02170	Y	Y
Interproscan	sp|O62275|WAGO4_CAEEL	RNAi	Argonaute	wago-4	PF02171	PF02171, PF02170	Y	Y
Interproscan	sp|Q09249|YQ53_CAEEL	RNAi	Argonaute	C16C10.3	PF02171	PF02171, PF02170	Y	Y
Interproscan	sp|Q21691|NRDE3_CAEEL	RNAi	Argonaute	nrde-3	PF02171	PF02171, PF02170	Y	Y
Interproscan	sp|Q21770|WAGO1_CAEEL	RNAi	Argonaute	wago-1	PF02171	PF02171, PF02170	Y	Y
Interproscan	tr|D9N120|D9N120_CAEEL	RNAi	Argonaute	wago-5	PF02171	PF02171, PF02170	Y	Y
Interproscan	tr|G5EEH0|G5EEH0_CAEEL	RNAi	Argonaute	rde-1	PF02171	PF02171	Y	Y
Interproscan	tr|Q27GU1|Q27GU1_CAEEL, tr|H2KZD5|H2KZD5_CAEEL	RNAi	Argonaute	csr-1	PF02171	PF02171	Y	Y
Interproscan	tr|Q9N585|Q9N585_CAEEL	RNAi	Argonaute	ppw-2	PF02171	PF02171, PF02170	Y	Y
Interproscan	tr|Q9TXN7|Q9TXN7_CAEEL	RNAi	Argonaute	wago-10	PF02171	PF02171, PF02170	Y	Y
Interproscan	tr|Q9XVF1|Q9XVF1_CAEEL	RNAi	Argonaute	C04F12.1	PF02171	PF02171, PF16486	Y	Y
OG0000413	sp|P34681|TAG76_CAEEL	RNAi	Argonaute	tag-76	PF02171, sp|P34681|TAG76_CAEEL	PF02171, PF02170, PF16486, PF08699, PF16488, PF16487	Y	Y
OG0000413	tr|G5EC94|G5EC94_CAEEL, tr|G5ED77|G5ED77_CAEEL	RNAi	Argonaute	alg-3	PF02171, PF08699	PF02171, PF08699, PF16486, PF16487, PF02170, PF16488	Y	Y
OG0000413	tr|G5EES3|G5EES3_CAEEL, tr|G5EGR6|G5EGR6_CAEEL	RNAi	Argonaute	alg-1	PF02171, PF08699	PF02171, PF16488, PF02170, PF08699, PF16487, PF16486	Y	Y
OG0000413	tr|O16720|O16720_CAEEL, tr|Q86B39|Q86B39_CAEEL	RNAi	Argonaute	alg-2	PF02171, PF08699	PF02171, PF08699, PF16487, PF02170, PF16486, PF16488	Y	Y
OG0000413	tr|Q9XVI3|Q9XVI3_CAEEL	RNAi	Argonaute	alg-5	PF02171, PF08699	PF02171, PF16486, PF08699, PF16488, PF16487, PF02170	Y	Y
OG0000956	tr|P90786|P90786_CAEEL	RNAi	Argonaute	prg-1	PF02171	PF02171, PF02170	Y	Y
OG0000875	sp|P34529|DCR1_CAEEL	RNAi	Dicer	dcr-1	-	PF00271, PF02170, PF04851, PF00636, PF03368	Y	Y
OG0004788	sp|O01326|RNC_CAEEL	RNAi	Drosha	drsh-1	-	PF14622, PF00636, PF00035	Y	Y
OG0000263	tr|Q9XUW5|Q9XUW5_CAEEL	RNAi	helicase	ddx-17	-	PF00270, PF00271	N	Y
OG0000263	tr|Q9XVZ6|Q9XVZ6_CAEEL	RNAi	helicase	Y54G11A.3	-	PF00271, PF00270	N	Y
OG0001485	tr|G5EDI8|G5EDI8_CAEEL, tr|V6CIX1|V6CIX1_CAEEL	RNAi	helicase	drh-1	-	PF00271, PF11648, PF04851	Y	Y
OG0001485	tr|Q93413|Q93413_CAEEL	RNAi	helicase	drh-3	-	PF00271, PF00270, PF11648	Y	Y
OG0003576	tr|U4PEM4|U4PEM4_CAEEL, tr|U4PRH5|U4PRH5_CAEEL	RNAi	Microprocessor	pash-1	-	-	Y	Y
OG0001353	tr|G3MU40|G3MU40_CAEEL, tr|G5ECM1|G5ECM1_CAEEL	RNAi	RDRP	rrf-1	PF05183	PF05183	Y	Y
OG0001353	tr|G5EBQ3|G5EBQ3_CAEEL	RNAi	RDRP	ego-1	PF05183	PF05183	Y	Y
OG0001353	tr|G5EE53|G5EE53_CAEEL	RNAi	RDRP	rrf-3	PF05183	PF05183	Y	Y
OG0001353	tr|G5EFA8|G5EFA8_CAEEL	RNAi	RDRP	rrf-2	PF05183	PF05183	Y	Y
OG0000471	tr|P91094|P91094_CAEEL	Chromatin remodelers	SWI/SNF	pqn-15	-	PF00271, PF00176, PF07529	N	Y
OG0000932	sp|Q9NEL2|SSL1_CAEEL	Chromatin remodelers	INO80	ssl-1	-	PF00176, PF07529, PF00271	N	Y
OG0000295	sp|G5EBZ4|LE418_CAEEL	Chromatin remodelers	CHD	let-418	-	PF06461, PF00271, PF00385, PF06465, PF00628, PF08074, PF08073, PF00176	N	Y
OG0001062	tr|O61845|O61845_CAEEL	Chromatin remodelers	CHD	chd-7	-	PF00176, PF00271, PF00385, PF07533	N	Y
OG0000471	tr|G5EF53|G5EF53_CAEEL	Chromatin remodelers	SWI/SNF	swsn-4	-	PF07533, PF14619, PF08880, PF00271, PF00439, PF07529, PF00176	Y	Y
OG0000906	sp|P41877|ISW1_CAEEL	Chromatin remodelers	ISWI	isw-1	-	PF09111, PF00176, PF09110, PF00271	Y	Y
OG0002895	tr|O17909|O17909_CAEEL	Chromatin remodelers	CHD	chd-1	-	PF00176, PF00385, PF00385, PF13907, PF18375, PF00271	Y	Y
OG0000295	sp|Q22516|CHD3_CAEEL	Chromatin remodelers	CHD	chd-3	-	PF06461, PF00385, PF00176, PF08073, PF06465, PF00628, PF00271, PF08074	Y	Y

## Sheet: File description
File S8: Predicted C. elegans epigenetic genes
Putative epigenetic genes in C. elegans as identified by the bioinformatic pipeline (Figure 1)
Abbreviations:
DNMT	DNA methyltransferase
HAT	Histone acetyltransferase
GNAT	Gcn5-related N-Acetyltransferase
HDAC	Histone deacetylase
HMT	Histone methyltransferase
PRMT	Protein arginine methyltransferase
HDMT	histone demethyltransferase
LSD	lysine specific demethylase
JMJ	jumonji histone demethylase
HK	histone kinase
HP	histone phosphatase
HUT	histone ubiquitin transferase
HDU	histone deubiquitinase
RdRP	rna dependent rna polymerase
SWI/SNF	SWItch/Sucrose Non-Fermentable
ISWI	Imitation SWItch
CHD	chromodomain helicase DNA-binding
