# Supplementary material for: Characterization of the Pristionchus pacificus “epigenetic toolkit” reveals the evolutionary loss of the histone methyltransferase complex PRC2
Source: Genetics. 2024 Mar 21;227(1):iyae041. doi: 10.1093/genetics/iyae041 (PMC11075575; doi:10.1093/genetics/iyae041)
Supplement: iyae041_Supplementary_Data [file iyae041_supplementary_data.zip › File_S9_GENETICS-2024-306912.xlsx]

## Sheet: WritersErasersSubstrates
File S9: References for histone writer and eraser substrates
Type	Histone	Modification	Known C. elegans writers	Known C. elegans erasers	Known human writers	Known human erasers	P. pacificus orthologs	References
Acetyl	H3	K9ac		jhdm-1	KAT2A/GCN5, CLOCK, CREBBP, p300		ppa_stranded_DN27027_c0_g1_i1(KAT2A/GCN5), PPA40038 (CREEBP/p300), Contig11-snapTAU.521(CREEBP/p300)	Anmangandla, et al., 2022. Suka et al., 2001. Doi et al., 2006. Henry et al., 2013. Lee et al., 2019
Acetyl	H3	K14ac			KAT2A/GCN5, CLOCK, TFIIIC90(GTF3C4), KAT6A, CREBBP, p300, KAT5(TIP60,Esa1),KAT7(MYST2)		PPA17126(KAT5), ppa_stranded_DN27027_c0_g1_i1 (KAT2A), ppa_stranded_DN27027_c0_g1_i1 (KAT2A), PPA37093 (KAT7), ppa_stranded_DN30216_c0_g1_i2 (KAT7), ppa_stranded_DN30317_c2_g1_i3 (KAT7)	Grant et al., 1999. Doi et al., 2006. Hsieh et al., 1999. Kitabayashi et al., 2001. Henry et al., 2013. Yamamoto & Horikoshi, 1997. Kimura & Horikoshi, 1998. Mishima et al., 2011. Avvakumov & Côté, 2007.
Acetyl	H3	K18ac			KAT2A/GCN5, CREBBP, p300	SIR7	PPA34358(SIR7)	Grant et al., 1999. Suka et al., 2001. Henry et al., 2013. Barber et al., 2012
Acetyl	H3	K23ac			KAT2A/GCN5, CREBBP, p300			Grant et al., 1999. Suka et al., 2001. Henry et al., 2013.
Acetyl	H3	K27ac			KAT2A/GCN5			Suka et al., 2001.
Acetyl	H3	K36ac			KAT2A/GCN5			Morris et al., 2007.
Acetyl	H4	K5ac			KAT6A(MOZ), CREBBP, p300, KAT5(TIP60,Esa1), HAT1, KAT7(MYST2,HBO1)		ppa_stranded_DN13768_c0_g2_i1(HAT1)	Kitabayashi et al., 2001. Henry et al., 2013. Yamamoto & Horikoshi, 1997. Kimura & Horikoshi, 1998. Wu et al., 2012. Makowski et al., 2001. Mishima et al., 2011. Avvakumov & Côté, 2007.
Acetyl	H4	K8ac			KAT6A, CREBBP, p300, KAT5(TIP60,Esa1), KAT7(MYST2,HBO1)			Kitabayashi et al., 2001. Henry et al., 2013. Yamamoto & Horikoshi, 1997. Kimura & Horikoshi, 1998. Mishima et al., 2011. Avvakumov & Côté, 2007.
Acetyl	H4	K12ac			KAT6A, CREBBP, p300, KAT5(TIP60,Esa1), HAT1, KAT7(MYST2,HBO1)			Kitabayashi et al., 2001. Henry et al., 2013. Yamamoto & Horikoshi, 1997. Kimura & Horikoshi, 1998. Wu et al., 2012. Makowski et al., 2001. Mishima et al., 2011. Avvakumov & Côté, 2007.
Acetyl	H4	K16ac		sir-2.1	KAT6A(MOZ), CREBBP, p300, KAT5(TIP60,Esa1), MYST1(KAT8)		PPA18927(sir-2.1), PPA35522(sir-2.1)	Kitabayashi et al., 2001. Henry et al., 2013. Yamamoto & Horikoshi, 1997. Kimura & Horikoshi, 1998. Smith et al., 2005. Wells et al., 2011
Acetyl	H4	K31ac
Acetyl	H4	K79ac
Acetyl	H4	K91ac
Methyl	H3	K4me1	set-17, set-30	jmjc-1	SETD7, KMT2A, KMT2C(MLL3), KMT2D(MLL2), KMT2B(MLL4), SETD1A/B, PRDM9		ppa_stranded_DN30240_c0_g14_i5(set-17/PRDM9), ppa_stranded_DN28741_c0_g1_i1(set-30), PPA00927(SETD1A/B)	Wang et al., 2001. Dou et al., 2005. Shinsky et al., 2015. Eram et al., 2014. Greer et al., 2014.
Methyl	H3	K4me3	set-2, set-16	rbr-2	SMYD2, SETD1A/B, PRDM9, SMYD3		PPA00927(set-2/SETD1A/B), ppa_stranded_DN28698_c0_g2_i1 (set-16), ppa_stranded_DN20116_c0_g1_i1 (rbr-2)	Abu-Farha et al., 2008. Shinsky et al., 2015. Eram et al., 2014. Hamamoto et al., 2004. Xiao et al., 2011. Ding et al., 2015. Christesen et al., 2007
Methyl	H3	K9me2	set-6, met-2	jmjd-1.1/jmjd-1.2	EHMT2, EHMT1(GLP)		ppa_stranded_DN31410_c4_g4_i1(met-2), PPA43093 (met-2)	Tachibana et al., 2001. Shinkai & Tachibana et al., 2011. Yuan et al., 2020. Towbin et al., 2012. Greer et al., 2014. Mutlu et al., 2018. Myers et al., 2018
Methyl	H3	K9me3	set-6, set-25, set-26	jmjd-2	PRDM9, PRDM8, SETDB1, SETDB2, SUV39H1/2		PPA43093(SETDB1/2), ppa_stranded_DN31410_c4_g4_i1(SETDB1/2), PPA41803(SUV39H1), ppa_stranded_DN22002_c0_g2_i1(SUV39H1/2), PPA01940 (jmjd-2)	Sorrentino et al., 2018. Ayyanathan et al,. 2003. Falandry et al., 2010. Ait-Si-Ali et al., 2004. Yuan et al., 2020. Towbin et al., 2012. Greer et al., 2014. Whetstine et al., 2006
Methyl	H3	K18me1			PRDM9			Sorrentino et al., 2018.
Methyl	H3	R26me1
Methyl	H3	K27me1	mes-2		EZH1/2, EHMT2, EHMT1(GLP)			Simon & Lange, 2008. Tachibana et al., 2001. Shinkai & Tachibana et al., 2011. Bender et al., 2004.
Methyl	H3	K27me2	mes-2	jmjd-1.1/jmjd-1.2	EZH1/2, NSD3			Simon & Lange, 2008. Kim et al., 2006. Bender et al., 2004. Myers et al., 2018.
Methyl	H3	K27me3	mes-2		EZH1/2			Simon & Lange, 2008. Bender et al., 2004.
Methyl	H3	K36me2	set-18, mes-4		ASH1L, SETMAR, NSD1		isopolya.8103.2(set-18), PPA11725 (mes-4), PPA27330(mes-4), ppa_stranded_DN31241_c1_g7_i1(ASH1L),	An et al., 2011. Lee et al., 2005. Qiao et al., 2011. Su et al., 2018. Bender et al., 2006.
Methyl	H3	K36me3			ASH1L, SETD2, PRDM9			An et al., 2011. Sun et al., 2005. Yoh et al., 2008. Sorrentino et al., 2018.
Methyl	H3	K79me1			DOT1L		PPA03461 (DOT1L), PPA05175 (DOT1L), PPA21945 (DOT1L), ppa_stranded_DN25525_c0_g1_i2 (DOT1L)	Feng et al., 2002.
Methyl	H3	K79me2			DOT1L			Feng et al., 2002.
Methyl	H4	K20me1	set-1		PRDM9, SETD8(KMT5A)		PPA02950(set-1/SETD8)	Sorrentino et al., 2018. Nishioka et al., 2002. Vielle et al., 2012
Methyl	H4	K20me2	set-4		PRDM9, KMT5B(SUV420H1)		PPA04336 (set-4/KMT5B)	Sorrentino et al., 2018. Wu et al., 2013. Vielle et al., 2012
Methyl	H4	R23me2
Methyl	H4	R91me1

## Sheet: File description
File S9: References for histone writer and eraser substrates
All references used to create tables 2 and 3 regarding histone writers, erasers, and their substrates
